# Supplementary material for: The immune-suppressive landscape in lepromatous leprosy revealed by single-cell RNA sequencing
Source: Cell Discov. 2022 Jan 11;8:2. doi: 10.1038/s41421-021-00353-3 (PMC8748782; doi:10.1038/s41421-021-00353-3)
Supplement: Supplementary file 2 — Supplementary Table S1 [file 41421_2021_353_MOESM2_ESM.xlsx]

## Sheet: Sheet1
Table S1 All cluster marker genes for each clustering and sub-clustering of the scRNA-seq data.
Related cells group	p_val	avg_logFC	pct.1	pct.2	p_val_adj	cluster	gene
related to fig.1b, clustering of all skin cells	0	2.89302	0.821	0.072	0	1	ACKR1
related to fig.1b, clustering of all skin cells	0	2.61801	0.942	0.157	0	1	SPARCL1
related to fig.1b, clustering of all skin cells	0	2.35527	0.809	0.076	0	1	AQP1
related to fig.1b, clustering of all skin cells	0	2.20171	0.745	0.047	0	1	PLVAP
related to fig.1b, clustering of all skin cells	0	2.18004	0.689	0.118	0	1	CTGF
related to fig.1b, clustering of all skin cells	0	2.14059	0.736	0.062	0	1	VWF
related to fig.1b, clustering of all skin cells	0	1.98564	0.936	0.339	0	1	CD74
related to fig.1b, clustering of all skin cells	0	1.96277	0.765	0.083	0	1	PECAM1
related to fig.1b, clustering of all skin cells	0	1.95815	0.749	0.06	0	1	RNASE1
related to fig.1b, clustering of all skin cells	0	1.90818	0.885	0.175	0	1	GNG11
related to fig.1b, clustering of all skin cells	0	1.90666	0.762	0.189	0	1	CLU
related to fig.1b, clustering of all skin cells	0	1.87093	0.691	0.074	0	1	ENG
related to fig.1b, clustering of all skin cells	0	1.81765	0.787	0.187	0	1	IGFBP4
related to fig.1b, clustering of all skin cells	0	1.79626	0.609	0.026	0	1	CCL14
related to fig.1b, clustering of all skin cells	0	1.78518	0.695	0.166	0	1	HSPG2
related to fig.1b, clustering of all skin cells	0	1.71499	0.996	0.95	0	1	TMSB4X
related to fig.1b, clustering of all skin cells	0	1.70021	0.816	0.219	0	1	HLA-DRB1
related to fig.1b, clustering of all skin cells	0	1.67535	0.676	0.094	0	1	EGFL7
related to fig.1b, clustering of all skin cells	0	1.6739	0.618	0.047	0	1	EMCN
related to fig.1b, clustering of all skin cells	0	1.64403	0.653	0.096	0	1	A2M
related to fig.1b, clustering of all skin cells	0	1.63634	0.738	0.113	0	1	RAMP2
related to fig.1b, clustering of all skin cells	0	1.62699	0.654	0.082	0	1	GIMAP7
related to fig.1b, clustering of all skin cells	0	1.62149	0.621	0.048	0	1	CLEC14A
related to fig.1b, clustering of all skin cells	0	1.61535	0.577	0.032	0	1	ADGRL4
related to fig.1b, clustering of all skin cells	0	1.60397	0.512	0.106	0	1	EDN1
related to fig.1b, clustering of all skin cells	0	1.59599	0.8	0.287	0	1	SPARC
related to fig.1b, clustering of all skin cells	0	1.58878	0.531	0.042	0	1	RAMP3
related to fig.1b, clustering of all skin cells	0	1.57958	0.794	0.201	0	1	HLA-DRA
related to fig.1b, clustering of all skin cells	0	1.54251	0.606	0.156	0	1	NPDC1
related to fig.1b, clustering of all skin cells	0	1.53601	0.579	0.052	0	1	ECSCR
related to fig.1b, clustering of all skin cells	0	1.53272	0.65	0.281	0	1	PRCP
related to fig.1b, clustering of all skin cells	0	1.50013	0.584	0.202	0	1	POSTN
related to fig.1b, clustering of all skin cells	0	1.46469	0.841	0.707	0	1	FKBP1A
related to fig.1b, clustering of all skin cells	0	1.45158	0.542	0.059	0	1	CD34
related to fig.1b, clustering of all skin cells	0	1.42409	0.481	0.034	0	1	COL15A1
related to fig.1b, clustering of all skin cells	0	1.41909	0.94	0.29	0	1	IGFBP7
related to fig.1b, clustering of all skin cells	0	1.38182	0.49	0.029	0	1	CD93
related to fig.1b, clustering of all skin cells	0	1.37868	0.44	0.022	0	1	APLNR
related to fig.1b, clustering of all skin cells	0	1.37291	0.772	0.259	0	1	TM4SF1
related to fig.1b, clustering of all skin cells	0	1.37291	0.782	0.233	0	1	IFITM2
related to fig.1b, clustering of all skin cells	0	1.34185	0.938	0.653	0	1	IFITM3
related to fig.1b, clustering of all skin cells	0	1.31403	0.594	0.218	0	1	ITM2A
related to fig.1b, clustering of all skin cells	0	1.31259	0.605	0.185	0	1	VAMP5
related to fig.1b, clustering of all skin cells	0	1.302	0.475	0.037	0	1	JAM2
related to fig.1b, clustering of all skin cells	0	1.27779	0.499	0.135	0	1	AKR1C3
related to fig.1b, clustering of all skin cells	0	1.26922	0.451	0.038	0	1	TSPAN7
related to fig.1b, clustering of all skin cells	0	1.26747	0.99	0.937	0	1	TMSB10
related to fig.1b, clustering of all skin cells	0	1.26365	0.557	0.16	0	1	TGFBR2
related to fig.1b, clustering of all skin cells	0	1.25627	0.249	0.009	0	1	SELE
related to fig.1b, clustering of all skin cells	0	1.23955	0.971	0.383	0	1	VIM
related to fig.1b, clustering of all skin cells	0	1.2351	0.483	0.048	0	1	ESAM
related to fig.1b, clustering of all skin cells	0	1.23422	0.64	0.349	0	1	TCF4
related to fig.1b, clustering of all skin cells	0	1.22923	0.972	0.66	0	1	S100A6
related to fig.1b, clustering of all skin cells	0	1.18526	0.409	0.024	0	1	MCTP1
related to fig.1b, clustering of all skin cells	0	1.17041	0.484	0.06	0	1	GIMAP4
related to fig.1b, clustering of all skin cells	0	1.16821	0.432	0.036	0	1	PCAT19
related to fig.1b, clustering of all skin cells	0	1.16455	0.889	0.353	0	1	IFI27
related to fig.1b, clustering of all skin cells	0	1.15252	0.542	0.156	0	1	ARHGAP29
related to fig.1b, clustering of all skin cells	0	1.14059	0.565	0.451	0	1	DUSP23
related to fig.1b, clustering of all skin cells	0	1.13878	0.483	0.12	0	1	HLA-DPA1
related to fig.1b, clustering of all skin cells	0	1.13376	0.701	0.162	0	1	MGP
related to fig.1b, clustering of all skin cells	0	1.13328	0.438	0.1	0	1	KCTD12
related to fig.1b, clustering of all skin cells	0	1.13175	0.59	0.287	0	1	S100A13
related to fig.1b, clustering of all skin cells	0	1.1285	0.536	0.192	0	1	BCAM
related to fig.1b, clustering of all skin cells	0	1.11291	0.766	0.551	0	1	CAV1
related to fig.1b, clustering of all skin cells	0	1.10942	0.658	0.476	0	1	ID3
related to fig.1b, clustering of all skin cells	0	1.0991	0.426	0.059	0	1	CTHRC1
related to fig.1b, clustering of all skin cells	0	1.09687	0.436	0.072	0	1	LMCD1
related to fig.1b, clustering of all skin cells	0	1.07898	0.422	0.171	0	1	IL33
related to fig.1b, clustering of all skin cells	0	1.07602	0.632	0.362	0	1	CD59
related to fig.1b, clustering of all skin cells	0	1.06891	0.488	0.166	0	1	ARPC1B
related to fig.1b, clustering of all skin cells	0	1.06787	0.515	0.079	0	1	CLDN5
related to fig.1b, clustering of all skin cells	0	1.06312	0.499	0.129	0	1	HLA-DPB1
related to fig.1b, clustering of all skin cells	0	1.05746	0.406	0.044	0	1	LDB2
related to fig.1b, clustering of all skin cells	0	1.05706	0.382	0.07	0	1	COL4A2
related to fig.1b, clustering of all skin cells	0	1.04863	0.361	0.029	0	1	FAM198B
related to fig.1b, clustering of all skin cells	0	1.04552	0.41	0.087	0	1	HLA-DMA
related to fig.1b, clustering of all skin cells	0	1.04044	0.391	0.086	0	1	CALCRL
related to fig.1b, clustering of all skin cells	0	1.03056	0.72	0.562	0	1	CRIP2
related to fig.1b, clustering of all skin cells	0	1.02738	0.388	0.075	0	1	NRN1
related to fig.1b, clustering of all skin cells	0	1.02149	0.825	0.793	0	1	MYL12A
related to fig.1b, clustering of all skin cells	0	1.02135	0.57	0.244	0	1	FXYD5
related to fig.1b, clustering of all skin cells	0	1.01979	0.5	0.06	0	1	MMRN1
related to fig.1b, clustering of all skin cells	0	1.0101	0.733	0.403	0	1	ADIRF
related to fig.1b, clustering of all skin cells	0	0.999175	0.343	0.057	0	1	COL4A1
related to fig.1b, clustering of all skin cells	0	0.992493	0.445	0.159	0	1	PRSS23
related to fig.1b, clustering of all skin cells	0	0.990752	0.66	0.48	0	1	CAVIN1
related to fig.1b, clustering of all skin cells	0	0.969954	0.429	0.102	0	1	ELK3
related to fig.1b, clustering of all skin cells	0	0.961467	0.871	0.845	0	1	HLA-E
related to fig.1b, clustering of all skin cells	0	0.960393	0.36	0.084	0	1	NRP1
related to fig.1b, clustering of all skin cells	0	0.954264	0.523	0.248	0	1	CNN3
related to fig.1b, clustering of all skin cells	0	0.952533	0.356	0.034	0	1	CDH5
related to fig.1b, clustering of all skin cells	0	0.949408	0.34	0.026	0	1	GIMAP6
related to fig.1b, clustering of all skin cells	0	0.946926	0.351	0.062	0	1	MMRN2
related to fig.1b, clustering of all skin cells	0	0.943917	0.536	0.362	0	1	TNFSF10
related to fig.1b, clustering of all skin cells	0	0.934915	0.308	0.016	0	1	NOSTRIN
related to fig.1b, clustering of all skin cells	0	0.932072	0.597	0.339	0	1	SDCBP
related to fig.1b, clustering of all skin cells	0	0.930924	0.446	0.293	0	1	CTSC
related to fig.1b, clustering of all skin cells	0	0.929729	0.496	0.237	0	1	IFITM1
related to fig.1b, clustering of all skin cells	0	0.918592	0.715	0.715	0	1	NPC2
related to fig.1b, clustering of all skin cells	0	0.913251	0.287	0.011	0	1	SELP
related to fig.1b, clustering of all skin cells	0	0.912464	0.446	0.099	0	1	SNCG
related to fig.1b, clustering of all skin cells	0	0.908951	0.317	0.025	0	1	PTPRB
related to fig.1b, clustering of all skin cells	0	0.902138	0.793	0.665	0	1	CD63
related to fig.1b, clustering of all skin cells	0	0.897169	0.332	0.043	0	1	CYYR1
related to fig.1b, clustering of all skin cells	0	0.89682	0.305	0.017	0	1	IL3RA
related to fig.1b, clustering of all skin cells	0	0.89432	0.475	0.235	0	1	ACTN1
related to fig.1b, clustering of all skin cells	0	0.891672	0.304	0.019	0	1	TMEM273
related to fig.1b, clustering of all skin cells	0	0.889408	0.316	0.042	0	1	ITGA5
related to fig.1b, clustering of all skin cells	0	0.880126	0.29	0.017	0	1	ZNF385D
related to fig.1b, clustering of all skin cells	0	0.876049	0.308	0.024	0	1	CXorf36
related to fig.1b, clustering of all skin cells	0	0.858448	0.36	0.151	0	1	CRIM1
related to fig.1b, clustering of all skin cells	0	0.857329	0.404	0.113	0	1	HLA-DQB1
related to fig.1b, clustering of all skin cells	0	0.855023	0.4	0.092	0	1	MEF2C
related to fig.1b, clustering of all skin cells	0	0.850806	0.303	0.044	0	1	PLXND1
related to fig.1b, clustering of all skin cells	0	0.849179	0.589	0.506	0	1	ID1
related to fig.1b, clustering of all skin cells	0	0.84727	0.385	0.173	0	1	PLSCR1
related to fig.1b, clustering of all skin cells	0	0.845868	0.283	0.024	0	1	SOX18
related to fig.1b, clustering of all skin cells	0	0.841262	0.343	0.086	0	1	HSD17B11
related to fig.1b, clustering of all skin cells	0	0.835008	0.303	0.029	0	1	FLI1
related to fig.1b, clustering of all skin cells	0	0.832031	0.577	0.516	0	1	ARL4A
related to fig.1b, clustering of all skin cells	0	0.828988	0.295	0.099	0	1	CNTNAP3B
related to fig.1b, clustering of all skin cells	0	0.82806	0.363	0.095	0	1	COX7A1
related to fig.1b, clustering of all skin cells	0	0.82755	0.245	0.032	0	1	ADM5
related to fig.1b, clustering of all skin cells	0	0.825164	0.419	0.194	0	1	TSPAN4
related to fig.1b, clustering of all skin cells	0	0.823703	0.373	0.194	0	1	WWTR1
related to fig.1b, clustering of all skin cells	0	0.816316	0.329	0.042	0	1	TIE1
related to fig.1b, clustering of all skin cells	0	0.811544	0.413	0.253	0	1	ITGA6
related to fig.1b, clustering of all skin cells	0	0.810106	0.428	0.259	0	1	MARCKSL1
related to fig.1b, clustering of all skin cells	0	0.808802	0.319	0.074	0	1	CD320
related to fig.1b, clustering of all skin cells	0	0.807453	0.585	0.548	0	1	MGST2
related to fig.1b, clustering of all skin cells	0	0.804929	0.537	0.538	0	1	CCDC85B
related to fig.1b, clustering of all skin cells	0	0.803597	0.328	0.069	0	1	FSTL1
related to fig.1b, clustering of all skin cells	0	0.802441	0.266	0.013	0	1	MEOX1
related to fig.1b, clustering of all skin cells	0	0.800689	0.422	0.219	0	1	COL18A1
related to fig.1b, clustering of all skin cells	0	0.799085	0.275	0.027	0	1	ENTPD1
related to fig.1b, clustering of all skin cells	0	0.798832	0.503	0.453	0	1	MYH9
related to fig.1b, clustering of all skin cells	0	0.798383	0.343	0.182	0	1	NCOA7
related to fig.1b, clustering of all skin cells	0	0.79546	0.287	0.029	0	1	HHEX
related to fig.1b, clustering of all skin cells	0	0.795253	0.326	0.137	0	1	HYAL2
related to fig.1b, clustering of all skin cells	0	0.790175	0.41	0.272	0	1	ARL2
related to fig.1b, clustering of all skin cells	0	0.788286	0.371	0.079	0	1	GMFG
related to fig.1b, clustering of all skin cells	0	0.784243	0.23	0.05	0	1	LIFR
related to fig.1b, clustering of all skin cells	0	0.778804	0.246	0.037	0	1	RASA4
related to fig.1b, clustering of all skin cells	0	0.775138	0.338	0.073	0	1	NR2F2
related to fig.1b, clustering of all skin cells	0	0.774307	0.533	0.439	0	1	IFI16
related to fig.1b, clustering of all skin cells	0	0.772882	0.354	0.233	0	1	LPAR6
related to fig.1b, clustering of all skin cells	0	0.770202	0.309	0.107	0	1	ECE1
related to fig.1b, clustering of all skin cells	0	0.766531	0.273	0.028	0	1	TMEM255B
related to fig.1b, clustering of all skin cells	0	0.762597	0.271	0.032	0	1	ADCY4
related to fig.1b, clustering of all skin cells	0	0.760165	0.272	0.023	0	1	ROBO4
related to fig.1b, clustering of all skin cells	0	0.75785	0.38	0.204	0	1	FLOT1
related to fig.1b, clustering of all skin cells	0	0.756831	0.322	0.092	0	1	DPYSL2
related to fig.1b, clustering of all skin cells	0	0.755617	0.311	0.182	0	1	NUAK1
related to fig.1b, clustering of all skin cells	0	0.754752	0.295	0.036	0	1	ICAM2
related to fig.1b, clustering of all skin cells	0	0.754059	0.561	0.525	0	1	PDLIM1
related to fig.1b, clustering of all skin cells	0	0.753229	0.293	0.085	0	1	SPHK1
related to fig.1b, clustering of all skin cells	0	0.750054	0.241	0.038	0	1	ENPP2
related to fig.1b, clustering of all skin cells	0	0.749125	0.321	0.144	0	1	HTRA1
related to fig.1b, clustering of all skin cells	0	0.748677	0.422	0.316	0	1	FOXP1
related to fig.1b, clustering of all skin cells	0	0.747663	0.494	0.411	0	1	FCGRT
related to fig.1b, clustering of all skin cells	0	0.745339	0.309	0.087	0	1	TMEM173
related to fig.1b, clustering of all skin cells	0	0.743098	0.397	0.349	0	1	PPP3CA
related to fig.1b, clustering of all skin cells	0	0.742653	0.395	0.206	0	1	CAVIN3
related to fig.1b, clustering of all skin cells	0	0.742146	0.345	0.185	0	1	TSHZ2
related to fig.1b, clustering of all skin cells	0	0.737468	0.329	0.224	0	1	CMIP
related to fig.1b, clustering of all skin cells	0	0.737099	0.353	0.201	0	1	EPAS1
related to fig.1b, clustering of all skin cells	0	0.734449	0.338	0.161	0	1	AP1S2
related to fig.1b, clustering of all skin cells	0	0.733376	0.257	0.025	0	1	TSPAN12
related to fig.1b, clustering of all skin cells	0	0.728788	0.268	0.033	0	1	S1PR1
related to fig.1b, clustering of all skin cells	0	0.7286	0.276	0.027	0	1	MYCT1
related to fig.1b, clustering of all skin cells	0	0.728312	0.39	0.257	0	1	GNAI2
related to fig.1b, clustering of all skin cells	0	0.725416	0.266	0.025	0	1	ERG
related to fig.1b, clustering of all skin cells	0	0.724626	0.491	0.456	0	1	NFIB
related to fig.1b, clustering of all skin cells	0	0.720519	0.56	0.239	0	1	TIMP1
related to fig.1b, clustering of all skin cells	0	0.717222	0.37	0.112	0	1	NNMT
related to fig.1b, clustering of all skin cells	0	0.716557	0.308	0.159	0	1	MALL
related to fig.1b, clustering of all skin cells	0	0.716376	0.255	0.064	0	1	CARD8
related to fig.1b, clustering of all skin cells	0	0.714665	0.219	0.05	0	1	ICAM1
related to fig.1b, clustering of all skin cells	0	0.713741	0.29	0.089	0	1	LAMC1
related to fig.1b, clustering of all skin cells	0	0.713524	0.418	0.33	0	1	RHOC
related to fig.1b, clustering of all skin cells	0	0.712781	0.235	0.054	0	1	C1orf54
related to fig.1b, clustering of all skin cells	0	0.711027	0.411	0.297	0	1	TMBIM4
related to fig.1b, clustering of all skin cells	0	0.710421	0.241	0.02	0	1	MEOX2
related to fig.1b, clustering of all skin cells	0	0.708415	0.379	0.297	0	1	PPIC
related to fig.1b, clustering of all skin cells	0	0.706895	0.527	0.574	0	1	RAB13
related to fig.1b, clustering of all skin cells	0	0.70467	0.277	0.154	0	1	MKL2
related to fig.1b, clustering of all skin cells	0	0.703718	0.628	0.559	0	1	APP
related to fig.1b, clustering of all skin cells	0	0.702479	0.423	0.233	0	1	ARHGDIB
related to fig.1b, clustering of all skin cells	0	0.702103	0.423	0.35	0	1	LIMS1
related to fig.1b, clustering of all skin cells	0	0.701356	0.514	0.511	0	1	RABAC1
related to fig.1b, clustering of all skin cells	0	0.70001	0.255	0.028	0	1	GIMAP1
related to fig.1b, clustering of all skin cells	0	0.697981	0.274	0.104	0	1	GNAQ
related to fig.1b, clustering of all skin cells	0	0.695385	0.352	0.273	0	1	NECTIN2
related to fig.1b, clustering of all skin cells	0	0.693316	0.391	0.244	0	1	ZBTB20
related to fig.1b, clustering of all skin cells	0	0.69097	0.163	0.083	0	1	HLA-DRB5
related to fig.1b, clustering of all skin cells	0	0.689671	0.249	0.029	0	1	CCDC69
related to fig.1b, clustering of all skin cells	0	0.685478	0.588	0.628	0	1	SEC62
related to fig.1b, clustering of all skin cells	0	0.684006	0.236	0.059	0	1	HLA-DQA1
related to fig.1b, clustering of all skin cells	0	0.680066	0.437	0.336	0	1	SPTBN1
related to fig.1b, clustering of all skin cells	0	0.6789	0.332	0.123	0	1	MDK
related to fig.1b, clustering of all skin cells	0	0.677708	0.298	0.163	0	1	TGFBR3
related to fig.1b, clustering of all skin cells	0	0.677658	0.543	0.51	0	1	CD151
related to fig.1b, clustering of all skin cells	0	0.674748	0.9	0.902	0	1	HLA-C
related to fig.1b, clustering of all skin cells	0	0.674471	0.488	0.512	0	1	CAPZA2
related to fig.1b, clustering of all skin cells	0	0.674266	0.233	0.022	0	1	HOXD9
related to fig.1b, clustering of all skin cells	0	0.673345	0.774	0.751	0	1	CST3
related to fig.1b, clustering of all skin cells	0	0.672819	0.19	0.011	0	1	PCDH17
related to fig.1b, clustering of all skin cells	0	0.672268	0.267	0.135	0	1	FAM241A
related to fig.1b, clustering of all skin cells	0	0.670075	0.236	0.031	0	1	ZNF521
related to fig.1b, clustering of all skin cells	0	0.665712	0.256	0.048	0	1	FBLN2
related to fig.1b, clustering of all skin cells	0	0.662579	0.211	0.023	0	1	SHANK3
related to fig.1b, clustering of all skin cells	0	0.66155	0.214	0.021	0	1	STAB1
related to fig.1b, clustering of all skin cells	0	0.659875	0.346	0.217	0	1	MTUS1
related to fig.1b, clustering of all skin cells	0	0.657911	0.18	0.12	0	1	RBP7
related to fig.1b, clustering of all skin cells	0	0.655554	0.241	0.127	0	1	IL1R1
related to fig.1b, clustering of all skin cells	0	0.651928	0.233	0.047	0	1	PDIA5
related to fig.1b, clustering of all skin cells	0	0.651696	0.252	0.099	0	1	RALGAPA2
related to fig.1b, clustering of all skin cells	0	0.651489	0.194	0.01	0	1	CPLX1
related to fig.1b, clustering of all skin cells	0	0.651397	0.218	0.018	0	1	FGD5
related to fig.1b, clustering of all skin cells	0	0.650839	0.547	0.635	0	1	CDC37
related to fig.1b, clustering of all skin cells	0	0.649593	0.532	0.425	0	1	ITGB1
related to fig.1b, clustering of all skin cells	0	0.648862	0.859	0.908	0	1	SRP14
related to fig.1b, clustering of all skin cells	0	0.644691	0.211	0.015	0	1	FLT1
related to fig.1b, clustering of all skin cells	0	0.64386	0.211	0.073	0	1	VWA1
related to fig.1b, clustering of all skin cells	0	0.642778	0.253	0.114	0	1	ANKRD28
related to fig.1b, clustering of all skin cells	0	0.635294	0.583	0.655	0	1	TPM3
related to fig.1b, clustering of all skin cells	0	0.6331	0.274	0.113	0	1	SH3BP5
related to fig.1b, clustering of all skin cells	0	0.629614	0.191	0.011	0	1	CSF2RB
related to fig.1b, clustering of all skin cells	0	0.627179	0.209	0.017	0	1	CFI
related to fig.1b, clustering of all skin cells	0	0.626124	0.298	0.2	0	1	RCN1
related to fig.1b, clustering of all skin cells	0	0.626092	0.307	0.191	0	1	MGLL
related to fig.1b, clustering of all skin cells	0	0.62464	0.277	0.175	0	1	HDAC7
related to fig.1b, clustering of all skin cells	0	0.62357	0.258	0.046	0	1	SORBS2
related to fig.1b, clustering of all skin cells	0	0.621684	0.727	0.776	0	1	CD99
related to fig.1b, clustering of all skin cells	0	0.620858	0.209	0.018	0	1	THSD7A
related to fig.1b, clustering of all skin cells	0	0.618302	0.229	0.033	0	1	TM4SF18
related to fig.1b, clustering of all skin cells	0	0.617485	0.156	0.006	0	1	CCL23
related to fig.1b, clustering of all skin cells	0	0.616051	0.214	0.033	0	1	FBN1
related to fig.1b, clustering of all skin cells	0	0.615219	0.221	0.084	0	1	FAM13C
related to fig.1b, clustering of all skin cells	0	0.614448	0.225	0.034	0	1	RHOJ
related to fig.1b, clustering of all skin cells	0	0.614175	0.254	0.148	0	1	PKP4
related to fig.1b, clustering of all skin cells	0	0.612452	0.246	0.055	0	1	LY96
related to fig.1b, clustering of all skin cells	0	0.612138	0.316	0.184	0	1	SERPINH1
related to fig.1b, clustering of all skin cells	0	0.611282	0.305	0.18	0	1	CAPNS1
related to fig.1b, clustering of all skin cells	0	0.609796	0.283	0.081	0	1	TINAGL1
related to fig.1b, clustering of all skin cells	0	0.609757	0.3	0.19	0	1	CCDC50
related to fig.1b, clustering of all skin cells	0	0.609431	0.625	0.695	0	1	MORF4L1
related to fig.1b, clustering of all skin cells	0	0.609193	0.994	0.99	0	1	B2M
related to fig.1b, clustering of all skin cells	0	0.60841	0.27	0.172	0	1	BMPR2
related to fig.1b, clustering of all skin cells	0	0.605174	0.235	0.121	0	1	LPCAT4
related to fig.1b, clustering of all skin cells	0	0.604525	0.256	0.149	0	1	EHD4
related to fig.1b, clustering of all skin cells	0	0.60399	0.335	0.289	0	1	RDX
related to fig.1b, clustering of all skin cells	0	0.603615	0.329	0.241	0	1	IL6ST
related to fig.1b, clustering of all skin cells	0	0.6016	0.291	0.198	0	1	FEZ2
related to fig.1b, clustering of all skin cells	0	0.601322	0.341	0.299	0	1	RAB5C
related to fig.1b, clustering of all skin cells	0	0.599511	0.265	0.155	0	1	SNTB2
related to fig.1b, clustering of all skin cells	0	0.598153	0.256	0.054	0	1	PLA2G16
related to fig.1b, clustering of all skin cells	0	0.596102	0.613	0.679	0	1	PTMS
related to fig.1b, clustering of all skin cells	0	0.594491	0.17	0.013	0	1	AL583785.1
related to fig.1b, clustering of all skin cells	0	0.594285	0.213	0.034	0	1	HEG1
related to fig.1b, clustering of all skin cells	0	0.593832	0.34	0.313	0	1	POLE4
related to fig.1b, clustering of all skin cells	0	0.590506	0.424	0.438	0	1	LEPROT
related to fig.1b, clustering of all skin cells	0	0.58724	0.393	0.395	0	1	TRAM1
related to fig.1b, clustering of all skin cells	0	0.584835	0.388	0.342	0	1	STOM
related to fig.1b, clustering of all skin cells	0	0.584598	0.201	0.044	0	1	GBP4
related to fig.1b, clustering of all skin cells	0	0.583043	0.381	0.366	0	1	MSN
related to fig.1b, clustering of all skin cells	0	0.582281	0.267	0.137	0	1	PHACTR2
related to fig.1b, clustering of all skin cells	0	0.581252	0.214	0.052	0	1	HAPLN3
related to fig.1b, clustering of all skin cells	0	0.580748	0.297	0.184	0	1	SERPINB6
related to fig.1b, clustering of all skin cells	0	0.580646	0.432	0.503	0	1	ADAM15
related to fig.1b, clustering of all skin cells	0	0.577503	0.415	0.328	0	1	PSMB9
related to fig.1b, clustering of all skin cells	0	0.576315	0.45	0.467	0	1	PIM3
related to fig.1b, clustering of all skin cells	0	0.575683	0.457	0.511	0	1	SEC11A
related to fig.1b, clustering of all skin cells	0	0.572722	0.578	0.632	0	1	EID1
related to fig.1b, clustering of all skin cells	0	0.569426	0.521	0.595	0	1	N4BP2L2
related to fig.1b, clustering of all skin cells	0	0.568073	0.257	0.103	0	1	LAMA4
related to fig.1b, clustering of all skin cells	0	0.5677	0.208	0.058	0	1	UPP1
related to fig.1b, clustering of all skin cells	0	0.565691	0.17	0.014	0	1	ACE
related to fig.1b, clustering of all skin cells	0	0.56562	0.269	0.192	0	1	NUDT14
related to fig.1b, clustering of all skin cells	0	0.56398	0.406	0.353	0	1	NDUFC2
related to fig.1b, clustering of all skin cells	0	0.563047	0.283	0.173	0	1	EHD2
related to fig.1b, clustering of all skin cells	0	0.563006	0.192	0.017	0	1	PREX2
related to fig.1b, clustering of all skin cells	0	0.562937	0.193	0.018	0	1	PDE2A
related to fig.1b, clustering of all skin cells	0	0.561376	0.205	0.035	0	1	LIMS2
related to fig.1b, clustering of all skin cells	0	0.561026	0.3	0.187	0	1	CLIC4
related to fig.1b, clustering of all skin cells	0	0.558713	0.185	0.036	0	1	NTN4
related to fig.1b, clustering of all skin cells	0	0.557482	0.258	0.146	0	1	CARD16
related to fig.1b, clustering of all skin cells	0	0.556176	0.479	0.538	0	1	ARGLU1
related to fig.1b, clustering of all skin cells	0	0.55465	0.234	0.129	0	1	ABCD4
related to fig.1b, clustering of all skin cells	0	0.55343	0.152	0.013	0	1	CLDN11
related to fig.1b, clustering of all skin cells	0	0.552772	0.273	0.091	0	1	FN1
related to fig.1b, clustering of all skin cells	0	0.550368	0.292	0.118	0	1	BACE2
related to fig.1b, clustering of all skin cells	0	0.549776	0.247	0.126	0	1	GSDMD
related to fig.1b, clustering of all skin cells	0	0.549721	0.484	0.503	0	1	LY6E
related to fig.1b, clustering of all skin cells	0	0.546811	0.201	0.096	0	1	FAM84B
related to fig.1b, clustering of all skin cells	0	0.546167	0.948	0.946	0	1	MT-ND2
related to fig.1b, clustering of all skin cells	0	0.544952	0.208	0.038	0	1	TMEM204
related to fig.1b, clustering of all skin cells	0	0.544727	0.604	0.679	0	1	RAB11A
related to fig.1b, clustering of all skin cells	0	0.543373	0.265	0.198	0	1	VKORC1
related to fig.1b, clustering of all skin cells	0	0.54283	0.286	0.258	0	1	PON2
related to fig.1b, clustering of all skin cells	0	0.542069	0.182	0.013	0	1	TEK
related to fig.1b, clustering of all skin cells	0	0.539377	0.199	0.039	0	1	CSGALNACT1
related to fig.1b, clustering of all skin cells	0	0.538878	0.164	0.072	0	1	DNASE1L3
related to fig.1b, clustering of all skin cells	0	0.537059	0.2	0.063	0	1	FAM43A
related to fig.1b, clustering of all skin cells	0	0.536969	0.183	0.046	0	1	SERTAD4-AS1
related to fig.1b, clustering of all skin cells	0	0.53511	0.423	0.476	0	1	APLP2
related to fig.1b, clustering of all skin cells	0	0.532623	0.217	0.104	0	1	GNS
related to fig.1b, clustering of all skin cells	0	0.529289	0.19	0.072	0	1	EXOC6
related to fig.1b, clustering of all skin cells	0	0.529225	0.21	0.037	0	1	LMO2
related to fig.1b, clustering of all skin cells	0	0.528965	0.167	0.013	0	1	ARHGEF15
related to fig.1b, clustering of all skin cells	0	0.528613	0.194	0.08	0	1	NREP
related to fig.1b, clustering of all skin cells	0	0.528498	0.296	0.249	0	1	TJP1
related to fig.1b, clustering of all skin cells	0	0.52708	0.328	0.251	0	1	PSMA2
related to fig.1b, clustering of all skin cells	0	0.526544	0.26	0.205	0	1	SVIP
related to fig.1b, clustering of all skin cells	0	0.525906	0.184	0.017	0	1	MFNG
related to fig.1b, clustering of all skin cells	0	0.525855	0.582	0.693	0	1	NEDD8
related to fig.1b, clustering of all skin cells	0	0.525244	0.206	0.041	0	1	PTPRM
related to fig.1b, clustering of all skin cells	0	0.524213	0.552	0.686	0	1	SNX3
related to fig.1b, clustering of all skin cells	0	0.523406	0.58	0.672	0	1	TXNIP
related to fig.1b, clustering of all skin cells	0	0.521866	0.844	0.842	0	1	NEAT1
related to fig.1b, clustering of all skin cells	0	0.52039	0.188	0.025	0	1	ACVRL1
related to fig.1b, clustering of all skin cells	0	0.520079	0.214	0.104	0	1	HEXA
related to fig.1b, clustering of all skin cells	0	0.518892	0.248	0.161	0	1	LAMB2
related to fig.1b, clustering of all skin cells	0	0.518538	0.242	0.144	0	1	CDH13
related to fig.1b, clustering of all skin cells	0	0.517574	0.391	0.44	0	1	NUCB1
related to fig.1b, clustering of all skin cells	0	0.51645	0.241	0.048	0	1	CAVIN2
related to fig.1b, clustering of all skin cells	0	0.514194	0.245	0.096	0	1	CTSH
related to fig.1b, clustering of all skin cells	0	0.5138	0.171	0.007	0	1	FAM110D
related to fig.1b, clustering of all skin cells	0	0.513328	0.188	0.055	0	1	THBS1
related to fig.1b, clustering of all skin cells	0	0.510791	0.561	0.707	0	1	RPS27L
related to fig.1b, clustering of all skin cells	0	0.510384	0.984	0.977	0	1	MALAT1
related to fig.1b, clustering of all skin cells	0	0.509598	0.468	0.532	0	1	PALMD
related to fig.1b, clustering of all skin cells	0	0.508081	0.161	0.034	0	1	SLCO2A1
related to fig.1b, clustering of all skin cells	0	0.50784	0.212	0.093	0	1	KIAA0355
related to fig.1b, clustering of all skin cells	0	0.507378	0.158	0.034	0	1	NOTCH4
related to fig.1b, clustering of all skin cells	0	0.506759	0.199	0.039	0	1	PARVB
related to fig.1b, clustering of all skin cells	0	0.505978	0.198	0.111	0	1	MAGI1
related to fig.1b, clustering of all skin cells	0	0.505652	0.337	0.326	0	1	PTTG1IP
related to fig.1b, clustering of all skin cells	0	0.505163	0.206	0.113	0	1	YPEL2
related to fig.1b, clustering of all skin cells	0	0.503834	0.202	0.116	0	1	FTX
related to fig.1b, clustering of all skin cells	0	0.502922	0.255	0.092	0	1	CDC42EP3
related to fig.1b, clustering of all skin cells	0	0.50223	0.334	0.339	0	1	NKTR
related to fig.1b, clustering of all skin cells	0	0.500101	0.708	0.798	0	1	LAPTM4A
related to fig.1b, clustering of all skin cells	0	0.499866	0.181	0.055	0	1	DIXDC1
related to fig.1b, clustering of all skin cells	0	0.499595	0.35	0.2	0	1	PMP22
related to fig.1b, clustering of all skin cells	0	0.498246	0.251	0.089	0	1	ETS1
related to fig.1b, clustering of all skin cells	0	0.496754	0.268	0.263	0	1	CARD19
related to fig.1b, clustering of all skin cells	0	0.495541	0.174	0.027	0	1	ADGRF5
related to fig.1b, clustering of all skin cells	0	0.495428	0.515	0.642	0	1	NOP10
related to fig.1b, clustering of all skin cells	0	0.494498	0.263	0.228	0	1	CNPY2
related to fig.1b, clustering of all skin cells	0	0.494097	0.515	0.589	0	1	TPM4
related to fig.1b, clustering of all skin cells	0	0.493782	0.49	0.596	0	1	HMGN3
related to fig.1b, clustering of all skin cells	0	0.493307	0.309	0.222	0	1	CYR61
related to fig.1b, clustering of all skin cells	0	0.491491	0.925	0.929	0	1	ITM2B
related to fig.1b, clustering of all skin cells	0	0.490775	0.16	0.02	0	1	STARD9
related to fig.1b, clustering of all skin cells	0	0.490616	0.158	0.027	0	1	EPB41L3
related to fig.1b, clustering of all skin cells	0	0.490476	0.203	0.041	0	1	EBF1
related to fig.1b, clustering of all skin cells	0	0.488905	0.219	0.044	0	1	MCAM
related to fig.1b, clustering of all skin cells	0	0.485564	0.181	0.04	0	1	HOXB7
related to fig.1b, clustering of all skin cells	0	0.484078	0.178	0.049	0	1	OLFM1
related to fig.1b, clustering of all skin cells	0	0.480195	0.151	0.018	0	1	RAPGEF3
related to fig.1b, clustering of all skin cells	0	0.480166	0.22	0.147	0	1	DOCK9
related to fig.1b, clustering of all skin cells	0	0.48001	0.156	0.02	0	1	GRB10
related to fig.1b, clustering of all skin cells	0	0.478084	0.212	0.085	0	1	PLSCR4
related to fig.1b, clustering of all skin cells	0	0.477464	0.148	0.008	0	1	AVPR2
related to fig.1b, clustering of all skin cells	0	0.476796	0.18	0.05	0	1	DPYSL3
related to fig.1b, clustering of all skin cells	0	0.476697	0.157	0.039	0	1	ADGRL2
related to fig.1b, clustering of all skin cells	0	0.47655	0.15	0.019	0	1	FILIP1
related to fig.1b, clustering of all skin cells	0	0.476141	0.199	0.044	0	1	DAB2
related to fig.1b, clustering of all skin cells	0	0.475107	0.349	0.425	0	1	TMOD3
related to fig.1b, clustering of all skin cells	0	0.47462	0.193	0.104	0	1	ICA1
related to fig.1b, clustering of all skin cells	0	0.474424	0.241	0.221	0	1	HIPK3
related to fig.1b, clustering of all skin cells	0	0.473174	0.169	0.034	0	1	TCN2
related to fig.1b, clustering of all skin cells	0	0.472695	0.22	0.159	0	1	RAI14
related to fig.1b, clustering of all skin cells	0	0.472484	0.162	0.019	0	1	SCARF1
related to fig.1b, clustering of all skin cells	0	0.470939	0.437	0.543	0	1	WSB1
related to fig.1b, clustering of all skin cells	0	0.470045	0.235	0.192	0	1	MAP3K11
related to fig.1b, clustering of all skin cells	0	0.469213	0.159	0.019	0	1	SPNS2
related to fig.1b, clustering of all skin cells	0	0.468034	0.217	0.172	0	1	RALB
related to fig.1b, clustering of all skin cells	0	0.466842	0.255	0.243	0	1	NAA10
related to fig.1b, clustering of all skin cells	0	0.466624	0.408	0.487	0	1	MRPL33
related to fig.1b, clustering of all skin cells	0	0.466	0.252	0.137	0	1	TACC1
related to fig.1b, clustering of all skin cells	0	0.465794	0.559	0.71	0	1	TMEM258
related to fig.1b, clustering of all skin cells	0	0.465112	0.294	0.289	0	1	TCEAL9
related to fig.1b, clustering of all skin cells	0	0.465075	0.384	0.42	0	1	CAV2
related to fig.1b, clustering of all skin cells	0	0.464262	0.172	0.037	0	1	ANGPT2
related to fig.1b, clustering of all skin cells	0	0.463499	0.284	0.283	0	1	RRBP1
related to fig.1b, clustering of all skin cells	0	0.461977	0.263	0.239	0	1	SNAP23
related to fig.1b, clustering of all skin cells	0	0.461021	0.888	0.621	0	1	FABP5
related to fig.1b, clustering of all skin cells	0	0.460883	0.158	0.026	0	1	FZD4
related to fig.1b, clustering of all skin cells	0	0.458281	0.221	0.138	0	1	LIPA
related to fig.1b, clustering of all skin cells	0	0.456475	0.169	0.043	0	1	TNS2
related to fig.1b, clustering of all skin cells	0	0.455468	0.229	0.122	0	1	SIGIRR
related to fig.1b, clustering of all skin cells	0	0.454484	0.199	0.14	0	1	COMMD7
related to fig.1b, clustering of all skin cells	0	0.45142	0.197	0.058	0	1	DEPP1
related to fig.1b, clustering of all skin cells	0	0.450905	0.343	0.335	0	1	ARL6IP1
related to fig.1b, clustering of all skin cells	0	0.450603	0.91	0.935	0	1	MYL6
related to fig.1b, clustering of all skin cells	0	0.449812	0.438	0.563	0	1	PSMA4
related to fig.1b, clustering of all skin cells	0	0.448074	0.165	0.059	0	1	LRRC8C
related to fig.1b, clustering of all skin cells	0	0.447707	0.903	0.894	0	1	HLA-A
related to fig.1b, clustering of all skin cells	0	0.447647	0.137	0.014	0	1	BMX
related to fig.1b, clustering of all skin cells	0	0.44517	0.306	0.342	0	1	NFIA
related to fig.1b, clustering of all skin cells	0	0.444873	0.312	0.362	0	1	NBDY
related to fig.1b, clustering of all skin cells	0	0.444439	0.465	0.557	0	1	ATOX1
related to fig.1b, clustering of all skin cells	0	0.443506	0.233	0.196	0	1	SHC1
related to fig.1b, clustering of all skin cells	0	0.442147	0.339	0.299	0	1	NDUFB8
related to fig.1b, clustering of all skin cells	0	0.441821	0.175	0.029	0	1	TNFRSF1B
related to fig.1b, clustering of all skin cells	0	0.44115	0.23	0.183	0	1	ODF2L
related to fig.1b, clustering of all skin cells	0	0.440847	0.185	0.067	0	1	SLFN5
related to fig.1b, clustering of all skin cells	0	0.439658	0.349	0.453	0	1	TNFRSF1A
related to fig.1b, clustering of all skin cells	0	0.439334	0.435	0.523	0	1	NDUFA11
related to fig.1b, clustering of all skin cells	0	0.438817	0.171	0.051	0	1	APOL3
related to fig.1b, clustering of all skin cells	0	0.438239	0.119	0.02	0	1	ADAMTS9
related to fig.1b, clustering of all skin cells	0	0.437969	0.157	0.054	0	1	PPM1F
related to fig.1b, clustering of all skin cells	0	0.437681	0.199	0.136	0	1	SEC14L1
related to fig.1b, clustering of all skin cells	0	0.436167	0.158	0.023	0	1	KDR
related to fig.1b, clustering of all skin cells	0	0.435527	0.514	0.671	0	1	ATP6V0E1
related to fig.1b, clustering of all skin cells	0	0.435406	0.251	0.245	0	1	AHR
related to fig.1b, clustering of all skin cells	0	0.433714	0.17	0.034	0	1	CLIC2
related to fig.1b, clustering of all skin cells	0	0.433293	0.217	0.142	0	1	ASAP1
related to fig.1b, clustering of all skin cells	0	0.43308	0.464	0.626	0	1	NAA38
related to fig.1b, clustering of all skin cells	0	0.432883	0.139	0.023	0	1	TCIM
related to fig.1b, clustering of all skin cells	0	0.432752	0.247	0.234	0	1	MCUB
related to fig.1b, clustering of all skin cells	0	0.432652	0.448	0.574	0	1	DDX17
related to fig.1b, clustering of all skin cells	0	0.43224	0.432	0.541	0	1	PNISR
related to fig.1b, clustering of all skin cells	0	0.429728	0.295	0.339	0	1	PDLIM5
related to fig.1b, clustering of all skin cells	0	0.429177	0.169	0.079	0	1	IFI44
related to fig.1b, clustering of all skin cells	0	0.428428	0.173	0.033	0	1	HLA-DMB
related to fig.1b, clustering of all skin cells	0	0.428077	0.191	0.112	0	1	PRKCH
related to fig.1b, clustering of all skin cells	0	0.426942	0.377	0.511	0	1	PRMT1
related to fig.1b, clustering of all skin cells	0	0.426798	0.193	0.112	0	1	PXN
related to fig.1b, clustering of all skin cells	0	0.424678	0.143	0.026	0	1	FAM171A1
related to fig.1b, clustering of all skin cells	0	0.422317	0.184	0.139	0	1	TTC14
related to fig.1b, clustering of all skin cells	0	0.421294	0.55	0.286	0	1	LGALS1
related to fig.1b, clustering of all skin cells	0	0.421152	0.174	0.062	0	1	HDGFL3
related to fig.1b, clustering of all skin cells	0	0.420739	0.23	0.22	0	1	LUZP1
related to fig.1b, clustering of all skin cells	0	0.419898	0.154	0.029	0	1	GIMAP8
related to fig.1b, clustering of all skin cells	0	0.418262	0.172	0.039	0	1	ZEB1
related to fig.1b, clustering of all skin cells	0	0.417631	0.127	0.006	0	1	FAM167B
related to fig.1b, clustering of all skin cells	0	0.416412	0.38	0.507	0	1	SELENOF
related to fig.1b, clustering of all skin cells	0	0.414719	0.221	0.217	0	1	PRPSAP1
related to fig.1b, clustering of all skin cells	0	0.414314	0.942	0.938	0	1	RPL31
related to fig.1b, clustering of all skin cells	0	0.414062	0.327	0.385	0	1	TMEM230
related to fig.1b, clustering of all skin cells	0	0.413356	0.413	0.555	0	1	TMED9
related to fig.1b, clustering of all skin cells	0	0.412712	0.167	0.11	0	1	EPHB4
related to fig.1b, clustering of all skin cells	0	0.412675	0.173	0.105	0	1	ARHGEF3
related to fig.1b, clustering of all skin cells	0	0.412383	0.243	0.095	0	1	COTL1
related to fig.1b, clustering of all skin cells	0	0.411691	0.175	0.086	0	1	FRY
related to fig.1b, clustering of all skin cells	0	0.411465	0.123	0.01	0	1	SEMA6B
related to fig.1b, clustering of all skin cells	0	0.41058	0.242	0.282	0	1	FLNB
related to fig.1b, clustering of all skin cells	0	0.409679	0.208	0.185	0	1	LAMA5
related to fig.1b, clustering of all skin cells	0	0.409573	0.175	0.069	0	1	SEMA6A
related to fig.1b, clustering of all skin cells	0	0.408754	0.186	0.132	0	1	MAPK3
related to fig.1b, clustering of all skin cells	0	0.408427	0.193	0.164	0	1	TBC1D15
related to fig.1b, clustering of all skin cells	0	0.407926	0.963	0.965	0	1	RPL26
related to fig.1b, clustering of all skin cells	0	0.407891	0.256	0.276	0	1	OAZ2
related to fig.1b, clustering of all skin cells	0	0.407864	0.188	0.059	0	1	RBPMS
related to fig.1b, clustering of all skin cells	0	0.407619	0.327	0.426	0	1	POLR2G
related to fig.1b, clustering of all skin cells	0	0.407401	0.379	0.369	0	1	ATP5PO
related to fig.1b, clustering of all skin cells	0	0.406985	0.264	0.226	0	1	ITGB4
related to fig.1b, clustering of all skin cells	0	0.406255	0.533	0.707	0	1	POMP
related to fig.1b, clustering of all skin cells	0	0.4062	0.146	0.032	0	1	ST6GAL1
related to fig.1b, clustering of all skin cells	0	0.405549	0.191	0.135	0	1	PDLIM7
related to fig.1b, clustering of all skin cells	0	0.405125	0.208	0.153	0	1	CD40
related to fig.1b, clustering of all skin cells	0	0.403559	0.165	0.078	0	1	ASL
related to fig.1b, clustering of all skin cells	0	0.403206	0.141	0.015	0	1	SHE
related to fig.1b, clustering of all skin cells	0	0.403036	0.315	0.395	0	1	DYNC1I2
related to fig.1b, clustering of all skin cells	0	0.40119	0.225	0.232	0	1	FZD6
related to fig.1b, clustering of all skin cells	0	0.401136	0.157	0.072	0	1	IPO11
related to fig.1b, clustering of all skin cells	0	0.400745	0.424	0.521	0	1	LRRFIP1
related to fig.1b, clustering of all skin cells	0	0.400671	0.281	0.352	0	1	LAP3
related to fig.1b, clustering of all skin cells	0	0.400167	0.359	0.377	0	1	SOX4
related to fig.1b, clustering of all skin cells	0	0.399412	0.223	0.185	0	1	SLC29A1
related to fig.1b, clustering of all skin cells	0	0.399279	0.429	0.588	0	1	ENY2
related to fig.1b, clustering of all skin cells	0	0.398945	0.145	0.079	0	1	FLRT2
related to fig.1b, clustering of all skin cells	0	0.398851	0.151	0.085	0	1	CEMIP2
related to fig.1b, clustering of all skin cells	0	0.398006	0.129	0.014	0	1	FAM69B
related to fig.1b, clustering of all skin cells	0	0.397232	0.123	0.007	0	1	EBF3
related to fig.1b, clustering of all skin cells	0	0.397098	0.855	0.915	0	1	ATP5F1E
related to fig.1b, clustering of all skin cells	0	0.396916	0.411	0.519	0	1	PSMB8
related to fig.1b, clustering of all skin cells	0	0.396907	0.432	0.536	0	1	ETS2
related to fig.1b, clustering of all skin cells	0	0.396273	0.16	0.034	0	1	ELMO1
related to fig.1b, clustering of all skin cells	0	0.395103	0.165	0.104	0	1	CPD
related to fig.1b, clustering of all skin cells	0	0.393966	0.215	0.176	0	1	FILIP1L
related to fig.1b, clustering of all skin cells	0	0.393038	0.324	0.416	0	1	PRDX4
related to fig.1b, clustering of all skin cells	0	0.392654	0.583	0.562	0	1	GSN
related to fig.1b, clustering of all skin cells	0	0.392224	0.253	0.28	0	1	CFLAR
related to fig.1b, clustering of all skin cells	0	0.391457	0.191	0.137	0	1	DUSP6
related to fig.1b, clustering of all skin cells	0	0.391123	0.232	0.234	0	1	UACA
related to fig.1b, clustering of all skin cells	0	0.391052	0.237	0.156	0	1	CTSL
related to fig.1b, clustering of all skin cells	0	0.390818	0.376	0.507	0	1	PDIA6
related to fig.1b, clustering of all skin cells	0	0.389633	0.864	0.896	0	1	RPS20
related to fig.1b, clustering of all skin cells	0	0.389089	0.136	0.024	0	1	DOCK4
related to fig.1b, clustering of all skin cells	0	0.388875	0.966	0.971	0	1	ACTB
related to fig.1b, clustering of all skin cells	0	0.388832	0.424	0.585	0	1	LAMTOR5
related to fig.1b, clustering of all skin cells	0	0.388062	0.219	0.124	0	1	EPS8
related to fig.1b, clustering of all skin cells	0	0.387797	0.146	0.046	0	1	ATP11C
related to fig.1b, clustering of all skin cells	0	0.387789	0.2	0.161	0	1	SASH1
related to fig.1b, clustering of all skin cells	0	0.387404	0.135	0.017	0	1	ABI3
related to fig.1b, clustering of all skin cells	0	0.387326	0.19	0.163	0	1	POLR2J3
related to fig.1b, clustering of all skin cells	0	0.386823	0.154	0.057	0	1	CRACR2B
related to fig.1b, clustering of all skin cells	0	0.386783	0.155	0.062	0	1	RBMS2
related to fig.1b, clustering of all skin cells	0	0.386649	0.517	0.695	0	1	DAD1
related to fig.1b, clustering of all skin cells	0	0.386182	0.167	0.105	0	1	LAMB1
related to fig.1b, clustering of all skin cells	0	0.384923	0.164	0.057	0	1	RPS6KA2
related to fig.1b, clustering of all skin cells	0	0.384374	0.257	0.301	0	1	ZFAND6
related to fig.1b, clustering of all skin cells	0	0.38428	0.185	0.132	0	1	CEP68
related to fig.1b, clustering of all skin cells	0	0.383936	0.149	0.044	0	1	ANKRD29
related to fig.1b, clustering of all skin cells	0	0.383931	0.323	0.338	0	1	HLA-F
related to fig.1b, clustering of all skin cells	0	0.383066	0.167	0.135	0	1	LPCAT2
related to fig.1b, clustering of all skin cells	0	0.38236	0.192	0.168	0	1	ELK4
related to fig.1b, clustering of all skin cells	0	0.382167	0.125	0.017	0	1	DYSF
related to fig.1b, clustering of all skin cells	0	0.382076	0.126	0.019	0	1	DOC2B
related to fig.1b, clustering of all skin cells	0	0.380136	0.13	0.02	0	1	CPXM2
related to fig.1b, clustering of all skin cells	0	0.378899	0.196	0.139	0	1	AP2B1
related to fig.1b, clustering of all skin cells	0	0.37855	0.149	0.025	0	1	PODXL
related to fig.1b, clustering of all skin cells	0	0.378355	0.717	0.836	0	1	GUK1
related to fig.1b, clustering of all skin cells	0	0.377805	0.158	0.037	0	1	A4GALT
related to fig.1b, clustering of all skin cells	0	0.377329	0.157	0.03	0	1	CNRIP1
related to fig.1b, clustering of all skin cells	0	0.376874	0.294	0.371	0	1	NASP
related to fig.1b, clustering of all skin cells	0	0.376523	0.244	0.258	0	1	ARPC4
related to fig.1b, clustering of all skin cells	0	0.376458	0.223	0.228	0	1	CARHSP1
related to fig.1b, clustering of all skin cells	0	0.375416	0.28	0.326	0	1	HIF1A
related to fig.1b, clustering of all skin cells	0	0.375405	0.389	0.453	0	1	NDUFA13
related to fig.1b, clustering of all skin cells	0	0.374764	0.138	0.02	0	1	KANK3
related to fig.1b, clustering of all skin cells	0	0.374298	0.227	0.269	0	1	PSENEN
related to fig.1b, clustering of all skin cells	0	0.374207	0.216	0.148	0	1	CTNNAL1
related to fig.1b, clustering of all skin cells	0	0.374032	0.196	0.163	0	1	TRIOBP
related to fig.1b, clustering of all skin cells	0	0.373943	0.205	0.193	0	1	PROS1
related to fig.1b, clustering of all skin cells	0	0.373164	0.404	0.551	0	1	HNRNPH1
related to fig.1b, clustering of all skin cells	0	0.372949	0.302	0.367	0	1	TAPBP
related to fig.1b, clustering of all skin cells	0	0.372217	0.265	0.337	0	1	MTIF3
related to fig.1b, clustering of all skin cells	0	0.372194	0.129	0.013	0	1	MECOM
related to fig.1b, clustering of all skin cells	0	0.371579	0.395	0.518	0	1	MBNL1
related to fig.1b, clustering of all skin cells	0	0.37139	0.136	0.015	0	1	TESC
related to fig.1b, clustering of all skin cells	0	0.371304	0.143	0.034	0	1	LGALS9
related to fig.1b, clustering of all skin cells	0	0.371271	0.411	0.584	0	1	ZNHIT1
related to fig.1b, clustering of all skin cells	0	0.369526	0.393	0.508	0	1	CBX3
related to fig.1b, clustering of all skin cells	0	0.36905	0.138	0.032	0	1	LINC01116
related to fig.1b, clustering of all skin cells	0	0.368083	0.143	0.083	0	1	TAOK2
related to fig.1b, clustering of all skin cells	0	0.368064	0.22	0.216	0	1	SWAP70
related to fig.1b, clustering of all skin cells	0	0.368032	0.134	0.022	0	1	CPVL
related to fig.1b, clustering of all skin cells	0	0.367835	0.758	0.824	0	1	TAGLN2
related to fig.1b, clustering of all skin cells	0	0.366918	0.807	0.898	0	1	CFL1
related to fig.1b, clustering of all skin cells	0	0.366757	0.207	0.161	0	1	MCRIP1
related to fig.1b, clustering of all skin cells	0	0.366721	0.121	0.021	0	1	PXDN
related to fig.1b, clustering of all skin cells	0	0.366612	0.225	0.291	0	1	ARHGEF12
related to fig.1b, clustering of all skin cells	0	0.365874	0.428	0.595	0	1	AP2M1
related to fig.1b, clustering of all skin cells	0	0.363943	0.284	0.363	0	1	BRI3
related to fig.1b, clustering of all skin cells	0	0.363572	0.202	0.206	0	1	FRYL
related to fig.1b, clustering of all skin cells	0	0.363188	0.195	0.155	0	1	PKIG
related to fig.1b, clustering of all skin cells	0	0.362102	0.297	0.354	0	1	PSMA1
related to fig.1b, clustering of all skin cells	0	0.361651	0.164	0.117	0	1	GFOD2
related to fig.1b, clustering of all skin cells	0	0.360839	0.387	0.551	0	1	TMEM219
related to fig.1b, clustering of all skin cells	0	0.3606	0.145	0.055	0	1	GRAMD1A
related to fig.1b, clustering of all skin cells	0	0.358832	0.131	0.034	0	1	SYNPO
related to fig.1b, clustering of all skin cells	0	0.358248	0.308	0.436	0	1	CNIH1
related to fig.1b, clustering of all skin cells	0	0.358195	0.206	0.175	0	1	ZNF22
related to fig.1b, clustering of all skin cells	0	0.358093	0.183	0.189	0	1	STARD3
related to fig.1b, clustering of all skin cells	0	0.357877	0.26	0.33	0	1	BNIP2
related to fig.1b, clustering of all skin cells	0	0.357332	0.115	0.02	0	1	TLL1
related to fig.1b, clustering of all skin cells	0	0.356851	0.224	0.272	0	1	SOCS3
related to fig.1b, clustering of all skin cells	0	0.356815	0.338	0.432	0	1	SEPT2
related to fig.1b, clustering of all skin cells	0	0.356771	0.158	0.104	0	1	FAR1
related to fig.1b, clustering of all skin cells	0	0.356141	0.199	0.191	0	1	FKBP9
related to fig.1b, clustering of all skin cells	0	0.354783	0.189	0.177	0	1	GOLIM4
related to fig.1b, clustering of all skin cells	0	0.354076	0.125	0.032	0	1	MPDZ
related to fig.1b, clustering of all skin cells	0	0.354072	0.273	0.301	0	1	CSNK2B
related to fig.1b, clustering of all skin cells	0	0.35402	0.749	0.869	0	1	MYL12B
related to fig.1b, clustering of all skin cells	0	0.352905	0.264	0.377	0	1	CTTN
related to fig.1b, clustering of all skin cells	0	0.352652	0.318	0.422	0	1	TBCB
related to fig.1b, clustering of all skin cells	0	0.352369	0.293	0.406	0	1	CHD9
related to fig.1b, clustering of all skin cells	0	0.352066	0.387	0.534	0	1	SYF2
related to fig.1b, clustering of all skin cells	0	0.351975	0.133	0.055	0	1	MGAT4A
related to fig.1b, clustering of all skin cells	0	0.351916	0.172	0.15	0	1	PRKAA1
related to fig.1b, clustering of all skin cells	0	0.351315	0.14	0.08	0	1	RASIP1
related to fig.1b, clustering of all skin cells	0	0.351251	0.991	0.991	0	1	RPL34
related to fig.1b, clustering of all skin cells	0	0.35031	0.126	0.02	0	1	JCAD
related to fig.1b, clustering of all skin cells	0	0.350049	0.111	0.02	0	1	KLHL3
related to fig.1b, clustering of all skin cells	0	0.350024	0.137	0.053	0	1	GPR146
related to fig.1b, clustering of all skin cells	0	0.350019	0.135	0.033	0	1	CALHM2
related to fig.1b, clustering of all skin cells	0	0.349965	0.541	0.724	0	1	SEC61G
related to fig.1b, clustering of all skin cells	0	0.349795	0.197	0.207	0	1	SNRK
related to fig.1b, clustering of all skin cells	0	0.349652	0.337	0.413	0	1	SSFA2
related to fig.1b, clustering of all skin cells	0	0.349408	0.301	0.442	0	1	CTNNB1
related to fig.1b, clustering of all skin cells	0	0.349239	0.94	0.955	0	1	MT-ND4
related to fig.1b, clustering of all skin cells	0	0.34918	0.12	0.023	0	1	GIMAP2
related to fig.1b, clustering of all skin cells	0	0.349163	0.855	0.923	0	1	HMGB1
related to fig.1b, clustering of all skin cells	0	0.349095	0.153	0.088	0	1	HIP1
related to fig.1b, clustering of all skin cells	0	0.34788	0.13	0.074	0	1	ZNF462
related to fig.1b, clustering of all skin cells	0	0.34743	0.185	0.141	0	1	TGFB1
related to fig.1b, clustering of all skin cells	0	0.346408	0.229	0.272	0	1	NCK1
related to fig.1b, clustering of all skin cells	0	0.345543	0.216	0.242	0	1	SMIM30
related to fig.1b, clustering of all skin cells	0	0.345222	0.226	0.263	0	1	QKI
related to fig.1b, clustering of all skin cells	0	0.343481	0.196	0.188	0	1	PTPN12
related to fig.1b, clustering of all skin cells	0	0.342975	0.111	0.006	0	1	LHX6
related to fig.1b, clustering of all skin cells	0	0.34271	0.225	0.254	0	1	POLR3GL
related to fig.1b, clustering of all skin cells	0	0.342142	0.221	0.243	0	1	FRMD4B
related to fig.1b, clustering of all skin cells	0	0.341266	0.349	0.476	0	1	ATRX
related to fig.1b, clustering of all skin cells	0	0.341156	0.469	0.627	0	1	GRN
related to fig.1b, clustering of all skin cells	0	0.341001	0.168	0.15	0	1	CYTH1
related to fig.1b, clustering of all skin cells	0	0.34029	0.898	0.924	0	1	HLA-B
related to fig.1b, clustering of all skin cells	0	0.339745	0.115	0.013	0	1	SHROOM4
related to fig.1b, clustering of all skin cells	0	0.338422	0.084	0.008	0	1	SOX17
related to fig.1b, clustering of all skin cells	0	0.338135	0.261	0.285	0	1	UTRN
related to fig.1b, clustering of all skin cells	0	0.338101	0.326	0.463	0	1	SNRPB2
related to fig.1b, clustering of all skin cells	0	0.337577	0.54	0.701	0	1	SEPT7
related to fig.1b, clustering of all skin cells	0	0.337484	0.234	0.243	0	1	DNAJB4
related to fig.1b, clustering of all skin cells	0	0.337195	0.205	0.202	0	1	ARPC1A
related to fig.1b, clustering of all skin cells	0	0.337086	0.343	0.463	0	1	RAP1B
related to fig.1b, clustering of all skin cells	0	0.335964	0.317	0.417	0	1	SNHG7
related to fig.1b, clustering of all skin cells	0	0.33382	0.115	0.013	0	1	NHSL2
related to fig.1b, clustering of all skin cells	0	0.333109	0.365	0.544	0	1	OSTC
related to fig.1b, clustering of all skin cells	0	0.332635	0.239	0.295	0	1	RSU1
related to fig.1b, clustering of all skin cells	0	0.332447	0.166	0.173	0	1	TSPAN13
related to fig.1b, clustering of all skin cells	0	0.332439	0.875	0.919	0	1	FTL
related to fig.1b, clustering of all skin cells	0	0.332423	0.088	0.015	0	1	LINC01235
related to fig.1b, clustering of all skin cells	0	0.331669	0.169	0.141	0	1	SPTLC2
related to fig.1b, clustering of all skin cells	0	0.330852	0.217	0.26	0	1	NUCB2
related to fig.1b, clustering of all skin cells	0	0.330372	0.163	0.131	0	1	TRIM56
related to fig.1b, clustering of all skin cells	0	0.32989	0.27	0.368	0	1	ATP2B1
related to fig.1b, clustering of all skin cells	0	0.329484	0.512	0.698	0	1	NAP1L1
related to fig.1b, clustering of all skin cells	0	0.329321	0.104	0.019	0	1	MAPK11
related to fig.1b, clustering of all skin cells	0	0.328566	0.109	0.008	0	1	CLEC1A
related to fig.1b, clustering of all skin cells	0	0.328553	0.154	0.133	0	1	MANSC1
related to fig.1b, clustering of all skin cells	0	0.327884	0.149	0.046	0	1	FERMT2
related to fig.1b, clustering of all skin cells	0	0.327836	0.105	0.005	0	1	MYRIP
related to fig.1b, clustering of all skin cells	0	0.327735	0.394	0.575	0	1	SNRPE
related to fig.1b, clustering of all skin cells	0	0.327728	0.155	0.05	0	1	MSRB3
related to fig.1b, clustering of all skin cells	0	0.327183	0.211	0.229	0	1	MVP
related to fig.1b, clustering of all skin cells	0	0.326431	0.193	0.188	0	1	GLS
related to fig.1b, clustering of all skin cells	0	0.32612	0.219	0.281	0	1	CRBN
related to fig.1b, clustering of all skin cells	0	0.325916	0.12	0.023	0	1	HOXD8
related to fig.1b, clustering of all skin cells	0	0.325742	0.126	0.029	0	1	AKT3
related to fig.1b, clustering of all skin cells	0	0.325639	0.132	0.072	0	1	RASSF9
related to fig.1b, clustering of all skin cells	0	0.32506	0.143	0.063	0	1	IKBIP
related to fig.1b, clustering of all skin cells	0	0.324976	0.102	0.014	0	1	PCDH19
related to fig.1b, clustering of all skin cells	0	0.32492	0.252	0.276	0	1	PSIP1
related to fig.1b, clustering of all skin cells	0	0.324919	0.208	0.226	0	1	SMAD1
related to fig.1b, clustering of all skin cells	0	0.322957	0.105	0.014	0	1	DCHS1
related to fig.1b, clustering of all skin cells	0	0.322827	0.181	0.216	0	1	MDM4
related to fig.1b, clustering of all skin cells	0	0.322794	0.113	0.03	0	1	PDGFB
related to fig.1b, clustering of all skin cells	0	0.320479	0.247	0.338	0	1	SUN1
related to fig.1b, clustering of all skin cells	0	0.320377	0.084	0.003	0	1	LINC01013
related to fig.1b, clustering of all skin cells	0	0.319347	0.293	0.316	0	1	FLNA
related to fig.1b, clustering of all skin cells	0	0.319334	0.578	0.757	0	1	PPIB
related to fig.1b, clustering of all skin cells	0	0.319027	0.207	0.234	0	1	HEXB
related to fig.1b, clustering of all skin cells	0	0.31855	0.136	0.063	0	1	CPNE8
related to fig.1b, clustering of all skin cells	0	0.31853	0.922	0.941	0	1	RPL27A
related to fig.1b, clustering of all skin cells	0	0.317788	0.143	0.128	0	1	FNIP2
related to fig.1b, clustering of all skin cells	0	0.317402	0.112	0.022	0	1	LRRC32
related to fig.1b, clustering of all skin cells	0	0.31662	0.132	0.078	0	1	RAPGEF5
related to fig.1b, clustering of all skin cells	0	0.316098	0.182	0.053	0	1	MMP2
related to fig.1b, clustering of all skin cells	0	0.315831	0.113	0.071	0	1	SCARB1
related to fig.1b, clustering of all skin cells	0	0.3153	0.726	0.864	0	1	UQCRB
related to fig.1b, clustering of all skin cells	0	0.314672	0.306	0.446	0	1	LSM2
related to fig.1b, clustering of all skin cells	0	0.314647	0.149	0.112	0	1	TSPAN6
related to fig.1b, clustering of all skin cells	0	0.314521	0.129	0.073	0	1	PCGF2
related to fig.1b, clustering of all skin cells	0	0.314477	0.108	0.017	0	1	ABLIM3
related to fig.1b, clustering of all skin cells	0	0.314293	0.424	0.608	0	1	KRTCAP2
related to fig.1b, clustering of all skin cells	0	0.314113	0.321	0.449	0	1	SRI
related to fig.1b, clustering of all skin cells	0	0.313706	0.219	0.279	0	1	SLC44A2
related to fig.1b, clustering of all skin cells	0	0.312882	0.17	0.18	0	1	TPST2
related to fig.1b, clustering of all skin cells	0	0.311713	0.176	0.161	0	1	MAP4K4
related to fig.1b, clustering of all skin cells	0	0.311584	0.971	0.973	0	1	RPL21
related to fig.1b, clustering of all skin cells	0	0.311469	0.254	0.313	0	1	TAX1BP3
related to fig.1b, clustering of all skin cells	0	0.311166	0.205	0.263	0	1	FLYWCH2
related to fig.1b, clustering of all skin cells	0	0.311089	0.174	0.183	0	1	PTPRK
related to fig.1b, clustering of all skin cells	0	0.310987	0.134	0.075	0	1	BCAR1
related to fig.1b, clustering of all skin cells	0	0.310577	0.697	0.609	0	1	RPS17
related to fig.1b, clustering of all skin cells	0	0.30949	0.249	0.364	0	1	NOSIP
related to fig.1b, clustering of all skin cells	0	0.309471	0.256	0.12	0	1	ISG15
related to fig.1b, clustering of all skin cells	0	0.308763	0.095	0.014	0	1	ARAP3
related to fig.1b, clustering of all skin cells	0	0.308613	0.107	0.016	0	1	PEAR1
related to fig.1b, clustering of all skin cells	0	0.30845	0.405	0.581	0	1	CANX
related to fig.1b, clustering of all skin cells	0	0.308417	0.224	0.28	0	1	ADAR
related to fig.1b, clustering of all skin cells	0	0.308346	0.178	0.146	0	1	MATN2
related to fig.1b, clustering of all skin cells	0	0.308344	0.112	0.037	0	1	MYO5C
related to fig.1b, clustering of all skin cells	0	0.308158	0.165	0.175	0	1	SKIL
related to fig.1b, clustering of all skin cells	0	0.307752	0.591	0.771	0	1	TMEM59
related to fig.1b, clustering of all skin cells	0	0.307732	0.096	0.034	0	1	AL359220.1
related to fig.1b, clustering of all skin cells	0	0.307683	0.206	0.257	0	1	IER3IP1
related to fig.1b, clustering of all skin cells	0	0.30736	0.237	0.315	0	1	SLC39A1
related to fig.1b, clustering of all skin cells	0	0.307015	0.589	0.775	0	1	PSMA7
related to fig.1b, clustering of all skin cells	0	0.306943	0.211	0.262	0	1	INPP1
related to fig.1b, clustering of all skin cells	0	0.3068	0.129	0.033	0	1	SOCS2
related to fig.1b, clustering of all skin cells	0	0.306596	0.594	0.77	0	1	ATP5MPL
related to fig.1b, clustering of all skin cells	0	0.306384	0.25	0.346	0	1	TCEAL8
related to fig.1b, clustering of all skin cells	0	0.306014	0.204	0.251	0	1	PDIA4
related to fig.1b, clustering of all skin cells	0	0.305637	0.108	0.031	0	1	CASP10
related to fig.1b, clustering of all skin cells	0	0.305419	0.076	0.004	0	1	ADAMTS18
related to fig.1b, clustering of all skin cells	0	0.305222	0.274	0.401	0	1	VAMP3
related to fig.1b, clustering of all skin cells	0	0.305033	0.102	0.004	0	1	TACR1
related to fig.1b, clustering of all skin cells	0	0.304852	0.165	0.172	0	1	PPP2R5A
related to fig.1b, clustering of all skin cells	0	0.304632	0.13	0.093	0	1	ATP8B1
related to fig.1b, clustering of all skin cells	0	0.303716	0.218	0.279	0	1	NFAT5
related to fig.1b, clustering of all skin cells	0	0.303459	0.113	0.019	0	1	C1orf115
related to fig.1b, clustering of all skin cells	0	0.3034	0.406	0.594	0	1	SPCS2
related to fig.1b, clustering of all skin cells	0	0.302681	0.327	0.49	0	1	CAMTA1
related to fig.1b, clustering of all skin cells	0	0.302478	0.128	0.095	0	1	AGRN
related to fig.1b, clustering of all skin cells	0	0.302448	0.105	0.015	0	1	CYTL1
related to fig.1b, clustering of all skin cells	0	0.302412	0.349	0.087	0	1	TFPI
related to fig.1b, clustering of all skin cells	0	0.302311	0.364	0.543	0	1	ISCU
related to fig.1b, clustering of all skin cells	0	0.300965	0.14	0.101	0	1	IL13RA1
related to fig.1b, clustering of all skin cells	0	0.300695	0.233	0.326	0	1	TXNDC12
related to fig.1b, clustering of all skin cells	0	0.300362	0.174	0.194	0	1	PSMA3-AS1
related to fig.1b, clustering of all skin cells	0	0.300288	0.187	0.202	0	1	CCPG1
related to fig.1b, clustering of all skin cells	0	0.299549	0.221	0.298	0	1	CYB5B
related to fig.1b, clustering of all skin cells	0	0.298083	0.245	0.328	0	1	CASP4
related to fig.1b, clustering of all skin cells	0	0.297508	0.283	0.43	0	1	CTNND1
related to fig.1b, clustering of all skin cells	0	0.296293	0.151	0.147	0	1	PBX1
related to fig.1b, clustering of all skin cells	0	0.295986	0.231	0.289	0	1	VMP1
related to fig.1b, clustering of all skin cells	0	0.295597	0.18	0.231	0	1	RGL2
related to fig.1b, clustering of all skin cells	0	0.295572	0.119	0.046	0	1	KLF7
related to fig.1b, clustering of all skin cells	0	0.295341	0.239	0.317	0	1	SHISA5
related to fig.1b, clustering of all skin cells	0	0.294963	0.144	0.136	0	1	RASAL2
related to fig.1b, clustering of all skin cells	0	0.294533	0.121	0.075	0	1	ABL2
related to fig.1b, clustering of all skin cells	0	0.294456	0.211	0.301	0	1	ATF6B
related to fig.1b, clustering of all skin cells	0	0.294065	0.108	0.018	0	1	ANXA2R
related to fig.1b, clustering of all skin cells	0	0.293926	0.187	0.226	0	1	C1orf122
related to fig.1b, clustering of all skin cells	0	0.293731	0.228	0.312	0	1	HACD3
related to fig.1b, clustering of all skin cells	0	0.293625	0.109	0.026	0	1	SH3BGRL2
related to fig.1b, clustering of all skin cells	0	0.2931	0.114	0.053	0	1	PRAF2
related to fig.1b, clustering of all skin cells	0	0.292525	0.088	0.011	0	1	TMEM88
related to fig.1b, clustering of all skin cells	0	0.292153	0.148	0.033	0	1	CLEC3B
related to fig.1b, clustering of all skin cells	0	0.291508	0.132	0.106	0	1	RARA
related to fig.1b, clustering of all skin cells	0	0.291232	0.111	0.024	0	1	SH2D3C
related to fig.1b, clustering of all skin cells	0	0.29097	0.188	0.177	0	1	TNFRSF14
related to fig.1b, clustering of all skin cells	0	0.290527	0.099	0.011	0	1	NPR1
related to fig.1b, clustering of all skin cells	0	0.290238	0.169	0.143	0	1	RNF130
related to fig.1b, clustering of all skin cells	0	0.289929	0.242	0.333	0	1	RBMS1
related to fig.1b, clustering of all skin cells	0	0.289443	0.172	0.17	0	1	AFDN
related to fig.1b, clustering of all skin cells	0	0.288984	0.16	0.157	0	1	PIK3C2A
related to fig.1b, clustering of all skin cells	0	0.288795	0.096	0.012	0	1	BCL6B
related to fig.1b, clustering of all skin cells	0	0.288472	0.144	0.138	0	1	TSPAN9
related to fig.1b, clustering of all skin cells	0	0.288458	0.099	0.027	0	1	IFNAR2
related to fig.1b, clustering of all skin cells	0	0.28828	0.3	0.436	0	1	CHURC1
related to fig.1b, clustering of all skin cells	0	0.288278	0.34	0.484	0	1	JAK1
related to fig.1b, clustering of all skin cells	0	0.288058	0.375	0.57	0	1	TRAPPC1
related to fig.1b, clustering of all skin cells	0	0.287802	0.236	0.306	0	1	RAP1A
related to fig.1b, clustering of all skin cells	0	0.287758	0.234	0.325	0	1	ARL2BP
related to fig.1b, clustering of all skin cells	0	0.287728	0.31	0.455	0	1	RAB1A
related to fig.1b, clustering of all skin cells	0	0.287551	0.171	0.206	0	1	F2R
related to fig.1b, clustering of all skin cells	0	0.287138	0.185	0.224	0	1	CD109
related to fig.1b, clustering of all skin cells	0	0.287068	0.268	0.381	0	1	TMEM109
related to fig.1b, clustering of all skin cells	0	0.286951	0.399	0.598	0	1	EIF2S2
related to fig.1b, clustering of all skin cells	0	0.286893	0.508	0.718	0	1	ERH
related to fig.1b, clustering of all skin cells	0	0.286282	0.1	0.022	0	1	APOL1
related to fig.1b, clustering of all skin cells	0	0.286063	0.17	0.165	0	1	TRIM47
related to fig.1b, clustering of all skin cells	0	0.285866	0.164	0.156	0	1	DNAJC10
related to fig.1b, clustering of all skin cells	0	0.285459	0.457	0.662	0	1	FIS1
related to fig.1b, clustering of all skin cells	0	0.285431	0.72	0.841	0	1	CALM2
related to fig.1b, clustering of all skin cells	0	0.284628	0.679	0.823	0	1	POLR2L
related to fig.1b, clustering of all skin cells	0	0.284287	0.886	0.855	0	1	S100A10
related to fig.1b, clustering of all skin cells	0	0.283905	0.098	0.029	0	1	DACH1
related to fig.1b, clustering of all skin cells	0	0.2839	0.303	0.477	0	1	LAMTOR2
related to fig.1b, clustering of all skin cells	0	0.283149	0.124	0.053	0	1	ARHGAP31
related to fig.1b, clustering of all skin cells	0	0.282576	0.224	0.299	0	1	SCARB2
related to fig.1b, clustering of all skin cells	0	0.282503	0.135	0.141	0	1	NDST1
related to fig.1b, clustering of all skin cells	0	0.280825	0.17	0.175	0	1	NTAN1
related to fig.1b, clustering of all skin cells	0	0.280764	0.117	0.053	0	1	TNFRSF10B
related to fig.1b, clustering of all skin cells	0	0.280719	0.142	0.147	0	1	WARS
related to fig.1b, clustering of all skin cells	0	0.280618	0.174	0.231	0	1	EGLN1
related to fig.1b, clustering of all skin cells	0	0.280477	0.221	0.323	0	1	OGA
related to fig.1b, clustering of all skin cells	0	0.279856	0.298	0.473	0	1	CAMLG
related to fig.1b, clustering of all skin cells	0	0.279679	0.316	0.457	0	1	LUC7L3
related to fig.1b, clustering of all skin cells	0	0.279537	0.125	0.085	0	1	PRKAG2
related to fig.1b, clustering of all skin cells	0	0.279354	0.158	0.049	0	1	SLC9A3R2
related to fig.1b, clustering of all skin cells	0	0.279225	0.095	0.012	0	1	HSPA12B
related to fig.1b, clustering of all skin cells	0	0.278939	0.522	0.714	0	1	PSME1
related to fig.1b, clustering of all skin cells	0	0.278883	0.279	0.372	0	1	SPTAN1
related to fig.1b, clustering of all skin cells	0	0.278672	0.18	0.214	0	1	SPRY1
related to fig.1b, clustering of all skin cells	0	0.278632	0.387	0.582	0	1	EIF5B
related to fig.1b, clustering of all skin cells	0	0.278247	0.238	0.281	0	1	DHRS7
related to fig.1b, clustering of all skin cells	0	0.278125	0.332	0.169	0	1	IFI6
related to fig.1b, clustering of all skin cells	0	0.277924	0.457	0.648	0	1	PARK7
related to fig.1b, clustering of all skin cells	0	0.277514	0.509	0.719	0	1	BRK1
related to fig.1b, clustering of all skin cells	0	0.277052	0.317	0.498	0	1	RALY
related to fig.1b, clustering of all skin cells	0	0.277001	0.148	0.14	0	1	RPS6KA3
related to fig.1b, clustering of all skin cells	0	0.276866	0.25	0.312	0	1	MAGED2
related to fig.1b, clustering of all skin cells	0	0.276791	0.285	0.436	0	1	OCIAD2
related to fig.1b, clustering of all skin cells	0	0.27674	0.124	0.102	0	1	SFXN3
related to fig.1b, clustering of all skin cells	0	0.276334	0.238	0.305	0	1	GBP2
related to fig.1b, clustering of all skin cells	0	0.276246	0.091	0.014	0	1	C20orf204
related to fig.1b, clustering of all skin cells	0	0.276194	0.292	0.416	0	1	VAMP2
related to fig.1b, clustering of all skin cells	0	0.275986	0.616	0.794	0	1	UQCR11
related to fig.1b, clustering of all skin cells	0	0.275671	0.083	0.009	0	1	TGM2
related to fig.1b, clustering of all skin cells	0	0.275568	0.133	0.134	0	1	FCHO2
related to fig.1b, clustering of all skin cells	0	0.275278	0.118	0.076	0	1	SELENON
related to fig.1b, clustering of all skin cells	0	0.274977	0.352	0.552	0	1	DAAM1
related to fig.1b, clustering of all skin cells	0	0.274075	0.249	0.3	0	1	AKAP13
related to fig.1b, clustering of all skin cells	0	0.273932	0.157	0.167	0	1	WDR60
related to fig.1b, clustering of all skin cells	0	0.273871	0.177	0.248	0	1	RBM6
related to fig.1b, clustering of all skin cells	0	0.273813	0.939	0.945	0	1	RPL7
related to fig.1b, clustering of all skin cells	0	0.273724	0.132	0.104	0	1	ZNF667-AS1
related to fig.1b, clustering of all skin cells	0	0.273593	0.454	0.663	0	1	SNRPG
related to fig.1b, clustering of all skin cells	0	0.27334	0.105	0.024	0	1	CEP112
related to fig.1b, clustering of all skin cells	0	0.273203	0.141	0.121	0	1	CCNG2
related to fig.1b, clustering of all skin cells	0	0.272648	0.156	0.132	0	1	HPCAL1
related to fig.1b, clustering of all skin cells	0	0.271626	0.266	0.412	0	1	MED4
related to fig.1b, clustering of all skin cells	0	0.271342	0.137	0.106	0	1	PRKD3
related to fig.1b, clustering of all skin cells	0	0.271285	0.192	0.273	0	1	BAZ2B
related to fig.1b, clustering of all skin cells	0	0.271169	0.17	0.221	0	1	PAFAH1B2
related to fig.1b, clustering of all skin cells	0	0.270955	0.097	0.014	0	1	SCN1B
related to fig.1b, clustering of all skin cells	0	0.270831	0.142	0.142	0	1	RCAN1
related to fig.1b, clustering of all skin cells	0	0.270534	0.112	0.073	0	1	NEURL1B
related to fig.1b, clustering of all skin cells	0	0.270206	0.212	0.286	0	1	C5orf24
related to fig.1b, clustering of all skin cells	0	0.270133	0.444	0.638	0	1	NDUFB1
related to fig.1b, clustering of all skin cells	0	0.270034	0.095	0.018	0	1	NOL4L
related to fig.1b, clustering of all skin cells	0	0.27	0.196	0.28	0	1	TBL1XR1
related to fig.1b, clustering of all skin cells	0	0.269925	0.134	0.106	0	1	FOXO1
related to fig.1b, clustering of all skin cells	0	0.269787	0.183	0.235	0	1	TWF2
related to fig.1b, clustering of all skin cells	0	0.269612	0.149	0.187	0	1	RIN2
related to fig.1b, clustering of all skin cells	0	0.269519	0.268	0.372	0	1	ANXA11
related to fig.1b, clustering of all skin cells	0	0.269236	0.133	0.112	0	1	FKBP11
related to fig.1b, clustering of all skin cells	0	0.269062	0.255	0.383	0	1	CHMP3
related to fig.1b, clustering of all skin cells	0	0.268131	0.199	0.251	0	1	ETHE1
related to fig.1b, clustering of all skin cells	0	0.267875	0.364	0.482	0	1	ARL6IP5
related to fig.1b, clustering of all skin cells	0	0.267383	0.147	0.17	0	1	TSNAX
related to fig.1b, clustering of all skin cells	0	0.266645	0.31	0.49	0	1	TMEM179B
related to fig.1b, clustering of all skin cells	0	0.266496	0.191	0.222	0	1	TMEM14A
related to fig.1b, clustering of all skin cells	0	0.26645	0.175	0.206	0	1	LGMN
related to fig.1b, clustering of all skin cells	0	0.266128	0.177	0.239	0	1	RALGDS
related to fig.1b, clustering of all skin cells	0	0.265967	0.28	0.43	0	1	SERINC3
related to fig.1b, clustering of all skin cells	0	0.265231	0.1	0.065	0	1	TMCC3
related to fig.1b, clustering of all skin cells	0	0.264957	0.097	0.018	0	1	PTPRN2
related to fig.1b, clustering of all skin cells	0	0.264929	0.116	0.107	0	1	LXN
related to fig.1b, clustering of all skin cells	0	0.264885	0.416	0.624	0	1	WASF2
related to fig.1b, clustering of all skin cells	0	0.264679	0.116	0.086	0	1	TFPT
related to fig.1b, clustering of all skin cells	0	0.26461	0.081	0.009	0	1	USHBP1
related to fig.1b, clustering of all skin cells	0	0.264553	0.098	0.029	0	1	CLDN15
related to fig.1b, clustering of all skin cells	0	0.26432	0.152	0.161	0	1	REV3L
related to fig.1b, clustering of all skin cells	0	0.264189	0.212	0.229	0	1	SERPINB1
related to fig.1b, clustering of all skin cells	0	0.263483	0.093	0.011	0	1	GATA2
related to fig.1b, clustering of all skin cells	0	0.26328	0.1	0.024	0	1	PLCB1
related to fig.1b, clustering of all skin cells	0	0.263163	0.095	0.027	0	1	CYSLTR1
related to fig.1b, clustering of all skin cells	0	0.263056	0.28	0.414	0	1	WDR1
related to fig.1b, clustering of all skin cells	0	0.262696	0.26	0.386	0	1	TNRC6B
related to fig.1b, clustering of all skin cells	0	0.26267	0.147	0.15	0	1	NOTCH1
related to fig.1b, clustering of all skin cells	0	0.262234	0.188	0.264	0	1	NFE2L1
related to fig.1b, clustering of all skin cells	0	0.261436	0.541	0.752	0	1	YWHAE
related to fig.1b, clustering of all skin cells	0	0.261082	0.18	0.231	0	1	PICALM
related to fig.1b, clustering of all skin cells	0	0.260992	0.502	0.725	0	1	SRSF5
related to fig.1b, clustering of all skin cells	0	0.260351	0.331	0.484	0	1	BEX3
related to fig.1b, clustering of all skin cells	0	0.260275	0.129	0.127	0	1	SDHAF2
related to fig.1b, clustering of all skin cells	0	0.259786	0.158	0.172	0	1	CREBRF
related to fig.1b, clustering of all skin cells	0	0.25946	0.146	0.184	0	1	PCMTD2
related to fig.1b, clustering of all skin cells	0	0.258776	0.17	0.205	0	1	LENG8
related to fig.1b, clustering of all skin cells	0	0.258336	0.242	0.394	0	1	PFDN4
related to fig.1b, clustering of all skin cells	0	0.258147	0.08	0.011	0	1	SYT15
related to fig.1b, clustering of all skin cells	0	0.258083	0.114	0.085	0	1	MPP1
related to fig.1b, clustering of all skin cells	0	0.257851	0.186	0.227	0	1	TES
related to fig.1b, clustering of all skin cells	0	0.257733	0.216	0.257	0	1	ZNF428
related to fig.1b, clustering of all skin cells	0	0.257518	0.116	0.111	0	1	SRGAP2C
related to fig.1b, clustering of all skin cells	0	0.257034	0.3	0.464	0	1	TMCO1
related to fig.1b, clustering of all skin cells	0	0.256891	0.09	0.022	0	1	CHST7
related to fig.1b, clustering of all skin cells	0	0.256835	0.133	0.155	0	1	CCDC66
related to fig.1b, clustering of all skin cells	0	0.256537	0.181	0.213	0	1	CHMP4A
related to fig.1b, clustering of all skin cells	0	0.256479	0.332	0.493	0	1	PRKAR1A
related to fig.1b, clustering of all skin cells	0	0.256446	0.191	0.275	0	1	CELF1
related to fig.1b, clustering of all skin cells	0	0.25595	0.109	0.109	0	1	TBCD
related to fig.1b, clustering of all skin cells	0	0.25565	0.241	0.352	0	1	ITGB1BP1
related to fig.1b, clustering of all skin cells	0	0.254947	0.144	0.172	0	1	TMEM245
related to fig.1b, clustering of all skin cells	0	0.254654	0.09	0.019	0	1	IL15
related to fig.1b, clustering of all skin cells	0	0.254625	0.614	0.817	0	1	UBL5
related to fig.1b, clustering of all skin cells	0	0.254214	0.364	0.555	0	1	PET100
related to fig.1b, clustering of all skin cells	0	0.254056	0.182	0.246	0	1	HNRNPH2
related to fig.1b, clustering of all skin cells	0	0.253575	0.405	0.623	0	1	GSTK1
related to fig.1b, clustering of all skin cells	0	0.253484	0.296	0.449	0	1	OS9
related to fig.1b, clustering of all skin cells	0	0.253413	0.095	0.052	0	1	ADA
related to fig.1b, clustering of all skin cells	0	0.25315	0.467	0.682	0	1	ROMO1
related to fig.1b, clustering of all skin cells	0	0.25257	0.174	0.223	0	1	C1orf123
related to fig.1b, clustering of all skin cells	0	0.252543	0.112	0.082	0	1	BCR
related to fig.1b, clustering of all skin cells	0	0.252429	0.222	0.34	0	1	BAX
related to fig.1b, clustering of all skin cells	0	0.252194	0.223	0.311	0	1	ASPH
related to fig.1b, clustering of all skin cells	0	0.252159	0.134	0.136	0	1	PHKB
related to fig.1b, clustering of all skin cells	0	0.251988	0.249	0.393	0	1	YIPF3
related to fig.1b, clustering of all skin cells	0	0.251776	0.106	0.087	0	1	DOCK6
related to fig.1b, clustering of all skin cells	0	0.251639	0.121	0.126	0	1	TRIM25
related to fig.1b, clustering of all skin cells	0	0.250855	0.262	0.418	0	1	MGMT
related to fig.1b, clustering of all skin cells	0	0.250844	0.129	0.16	0	1	LRRC1
related to fig.1b, clustering of all skin cells	0	0.250807	0.271	0.407	0	1	SUMO3
related to fig.1b, clustering of all skin cells	0	0.250751	0.341	0.53	0	1	KMT2E
related to fig.1b, clustering of all skin cells	0	0.250659	0.116	0.119	0	1	GIPC2
related to fig.1b, clustering of all skin cells	0	0.250059	0.277	0.419	0	1	XRN2
related to fig.1b, clustering of all skin cells	0	0.249763	0.113	0.072	0	1	APBB2
related to fig.1b, clustering of all skin cells	0	0.249581	0.191	0.282	0	1	COPS8
related to fig.1b, clustering of all skin cells	0	0.249029	0.18	0.224	0	1	AIP
related to fig.1b, clustering of all skin cells	0	0.248934	0.158	0.158	0	1	CERS2
related to fig.1b, clustering of all skin cells	0	0.248565	0.344	0.302	0	1	SELENOM
related to fig.1b, clustering of all skin cells	0	0.248173	0.276	0.426	0	1	EIF3J
related to fig.1b, clustering of all skin cells	0	0.248149	0.523	0.753	0	1	CDC42
related to fig.1b, clustering of all skin cells	0	0.248079	0.327	0.097	0	1	SRGN
related to fig.1b, clustering of all skin cells	0	0.24797	0.194	0.235	0	1	ERICH1
related to fig.1b, clustering of all skin cells	0	0.247964	0.461	0.693	0	1	SNU13
related to fig.1b, clustering of all skin cells	0	0.24772	0.166	0.233	0	1	WWP1
related to fig.1b, clustering of all skin cells	0	0.24651	0.109	0.07	0	1	NQO1
related to fig.1b, clustering of all skin cells	0	0.24599	0.115	0.099	0	1	CCDC14
related to fig.1b, clustering of all skin cells	0	0.24591	0.161	0.202	0	1	CRYBG3
related to fig.1b, clustering of all skin cells	0	0.245778	0.318	0.52	0	1	RNF181
related to fig.1b, clustering of all skin cells	0	0.245547	0.09	0.017	0	1	TSPAN18
related to fig.1b, clustering of all skin cells	0	0.245331	0.216	0.241	0	1	LPP
related to fig.1b, clustering of all skin cells	0	0.245276	0.158	0.191	0	1	OGT
related to fig.1b, clustering of all skin cells	0	0.244874	0.21	0.298	0	1	ELF2
related to fig.1b, clustering of all skin cells	0	0.244737	0.254	0.385	0	1	SAT2
related to fig.1b, clustering of all skin cells	0	0.244607	0.135	0.152	0	1	PDCL
related to fig.1b, clustering of all skin cells	0	0.244541	0.226	0.333	0	1	ARPP19
related to fig.1b, clustering of all skin cells	0	0.244038	0.168	0.223	0	1	BORCS7
related to fig.1b, clustering of all skin cells	0	0.243851	0.298	0.412	0	1	CD81
related to fig.1b, clustering of all skin cells	0	0.243827	0.174	0.25	0	1	SPG7
related to fig.1b, clustering of all skin cells	0	0.243513	0.448	0.659	0	1	PDIA3
related to fig.1b, clustering of all skin cells	0	0.243145	0.17	0.193	0	1	CSRP2
related to fig.1b, clustering of all skin cells	0	0.242914	0.374	0.57	0	1	TCEAL4
related to fig.1b, clustering of all skin cells	0	0.24257	0.317	0.501	0	1	DNAJC8
related to fig.1b, clustering of all skin cells	0	0.242075	0.106	0.109	0	1	RAD9A
related to fig.1b, clustering of all skin cells	0	0.24194	0.118	0.098	0	1	BID
related to fig.1b, clustering of all skin cells	0	0.241863	0.107	0.081	0	1	SYNJ2BP
related to fig.1b, clustering of all skin cells	0	0.241645	0.331	0.525	0	1	ESD
related to fig.1b, clustering of all skin cells	0	0.241608	0.148	0.158	0	1	CHST12
related to fig.1b, clustering of all skin cells	0	0.241394	0.066	0.005	0	1	NOX4
related to fig.1b, clustering of all skin cells	0	0.241217	0.443	0.676	0	1	SELENOH
related to fig.1b, clustering of all skin cells	0	0.240955	0.099	0.059	0	1	OSBPL10
related to fig.1b, clustering of all skin cells	0	0.240837	0.24	0.379	0	1	NSRP1
related to fig.1b, clustering of all skin cells	0	0.240706	0.136	0.141	0	1	TMCO3
related to fig.1b, clustering of all skin cells	0	0.240576	0.223	0.36	0	1	SREK1
related to fig.1b, clustering of all skin cells	0	0.240551	0.123	0.134	0	1	RFK
related to fig.1b, clustering of all skin cells	0	0.240455	0.216	0.345	0	1	CFDP1
related to fig.1b, clustering of all skin cells	0	0.239956	0.095	0.059	0	1	ARRB1
related to fig.1b, clustering of all skin cells	0	0.239804	0.221	0.372	0	1	PIN4
related to fig.1b, clustering of all skin cells	0	0.239496	0.124	0.107	0	1	TAP2
related to fig.1b, clustering of all skin cells	0	0.238964	0.19	0.283	0	1	C6orf62
related to fig.1b, clustering of all skin cells	0	0.238942	0.11	0.082	0	1	NUDT16
related to fig.1b, clustering of all skin cells	0	0.23873	0.143	0.143	0	1	FLOT2
related to fig.1b, clustering of all skin cells	0	0.238715	0.146	0.145	0	1	CCDC82
related to fig.1b, clustering of all skin cells	0	0.238709	0.23	0.336	0	1	CTSA
related to fig.1b, clustering of all skin cells	0	0.238614	0.164	0.217	0	1	MOCS2
related to fig.1b, clustering of all skin cells	0	0.238414	0.545	0.752	0	1	NDUFB2
related to fig.1b, clustering of all skin cells	0	0.237963	0.873	0.94	0	1	SERF2
related to fig.1b, clustering of all skin cells	0	0.237788	0.185	0.273	0	1	SLK
related to fig.1b, clustering of all skin cells	0	0.236998	0.152	0.212	0	1	TTC19
related to fig.1b, clustering of all skin cells	0	0.236892	0.129	0.126	0	1	CCNY
related to fig.1b, clustering of all skin cells	0	0.236847	0.185	0.274	0	1	MYOF
related to fig.1b, clustering of all skin cells	0	0.236818	0.239	0.301	0	1	SP100
related to fig.1b, clustering of all skin cells	0	0.236629	0.732	0.863	0	1	RAC1
related to fig.1b, clustering of all skin cells	0	0.236349	0.128	0.124	0	1	SEC23A
related to fig.1b, clustering of all skin cells	0	0.236228	0.319	0.411	0	1	CTSB
related to fig.1b, clustering of all skin cells	0	0.236214	0.161	0.183	0	1	C19orf66
related to fig.1b, clustering of all skin cells	0	0.235992	0.217	0.314	0	1	SPCS3
related to fig.1b, clustering of all skin cells	0	0.235967	0.134	0.15	0	1	GPCPD1
related to fig.1b, clustering of all skin cells	0	0.235897	0.395	0.628	0	1	HSBP1
related to fig.1b, clustering of all skin cells	0	0.235645	0.112	0.1	0	1	TP53I3
related to fig.1b, clustering of all skin cells	0	0.23551	0.202	0.247	0	1	ANKRD10
related to fig.1b, clustering of all skin cells	0	0.235339	0.473	0.652	0	1	BSG
related to fig.1b, clustering of all skin cells	0	0.235309	0.179	0.249	0	1	SMIM7
related to fig.1b, clustering of all skin cells	0	0.234955	0.118	0.139	0	1	SLC16A7
related to fig.1b, clustering of all skin cells	0	0.234876	0.476	0.699	0	1	RBX1
related to fig.1b, clustering of all skin cells	0	0.234459	0.399	0.634	0	1	SUMO1
related to fig.1b, clustering of all skin cells	0	0.234451	0.139	0.168	0	1	CDC42BPB
related to fig.1b, clustering of all skin cells	0	0.234035	0.127	0.135	0	1	EVA1C
related to fig.1b, clustering of all skin cells	0	0.233841	0.424	0.627	0	1	GABARAPL2
related to fig.1b, clustering of all skin cells	0	0.233817	0.224	0.368	0	1	PFDN1
related to fig.1b, clustering of all skin cells	0	0.233676	0.407	0.605	0	1	GNAS
related to fig.1b, clustering of all skin cells	0	0.2336	0.115	0.133	0	1	PTK2B
related to fig.1b, clustering of all skin cells	0	0.23345	0.475	0.489	0	1	CALD1
related to fig.1b, clustering of all skin cells	0	0.233392	0.288	0.364	0	1	ARID5B
related to fig.1b, clustering of all skin cells	0	0.233361	0.095	0.109	0	1	ADGRG6
related to fig.1b, clustering of all skin cells	0	0.233181	0.204	0.325	0	1	SRSF6
related to fig.1b, clustering of all skin cells	0	0.233154	0.213	0.343	0	1	ANAPC13
related to fig.1b, clustering of all skin cells	0	0.232821	0.167	0.058	0	1	MYLK
related to fig.1b, clustering of all skin cells	0	0.232744	0.826	0.917	0	1	PFN1
related to fig.1b, clustering of all skin cells	0	0.232359	0.101	0.095	0	1	SRGAP2B
related to fig.1b, clustering of all skin cells	0	0.23228	0.106	0.086	0	1	EPB41L4A
related to fig.1b, clustering of all skin cells	0	0.23213	0.158	0.175	0	1	RERE
related to fig.1b, clustering of all skin cells	0	0.231905	0.33	0.52	0	1	PAIP2
related to fig.1b, clustering of all skin cells	0	0.231876	0.11	0.081	0	1	GFOD1
related to fig.1b, clustering of all skin cells	0	0.231759	0.241	0.362	0	1	TUBB6
related to fig.1b, clustering of all skin cells	0	0.231474	0.169	0.249	0	1	TMEM126B
related to fig.1b, clustering of all skin cells	0	0.231293	0.183	0.29	0	1	YIPF4
related to fig.1b, clustering of all skin cells	0	0.230691	0.174	0.245	0	1	CTDSP2
related to fig.1b, clustering of all skin cells	0	0.230386	0.125	0.119	0	1	ESYT1
related to fig.1b, clustering of all skin cells	0	0.230176	0.145	0.174	0	1	POGZ
related to fig.1b, clustering of all skin cells	0	0.230166	0.386	0.566	0	1	PSME2
related to fig.1b, clustering of all skin cells	0	0.229813	0.145	0.196	0	1	TNFAIP1
related to fig.1b, clustering of all skin cells	0	0.229695	0.074	0.007	0	1	NOVA2
related to fig.1b, clustering of all skin cells	0	0.229485	0.073	0.013	0	1	ASB9
related to fig.1b, clustering of all skin cells	0	0.229069	0.295	0.478	0	1	MYDGF
related to fig.1b, clustering of all skin cells	0	0.228937	0.106	0.096	0	1	NUDCD1
related to fig.1b, clustering of all skin cells	0	0.228906	0.316	0.477	0	1	MACF1
related to fig.1b, clustering of all skin cells	0	0.228857	0.153	0.169	0	1	PTK2
related to fig.1b, clustering of all skin cells	0	0.228508	0.134	0.144	0	1	QSOX1
related to fig.1b, clustering of all skin cells	0	0.228388	0.255	0.376	0	1	PAK2
related to fig.1b, clustering of all skin cells	0	0.228206	0.396	0.609	0	1	SYPL1
related to fig.1b, clustering of all skin cells	0	0.228065	0.154	0.208	0	1	ATXN3
related to fig.1b, clustering of all skin cells	0	0.227977	0.165	0.211	0	1	RECQL
related to fig.1b, clustering of all skin cells	0	0.227517	0.146	0.184	0	1	HGSNAT
related to fig.1b, clustering of all skin cells	0	0.227479	0.097	0.065	0	1	RPGR
related to fig.1b, clustering of all skin cells	0	0.227358	0.17	0.235	0	1	SPOP
related to fig.1b, clustering of all skin cells	0	0.22716	0.128	0.138	0	1	PDS5B
related to fig.1b, clustering of all skin cells	0	0.227158	0.142	0.167	0	1	CYBC1
related to fig.1b, clustering of all skin cells	0	0.226634	0.076	0.055	0	1	CNTNAP3
related to fig.1b, clustering of all skin cells	0	0.22656	0.176	0.245	0	1	CGGBP1
related to fig.1b, clustering of all skin cells	0	0.226484	0.113	0.108	0	1	GALNT18
related to fig.1b, clustering of all skin cells	0	0.225619	0.715	0.874	0	1	DDX5
related to fig.1b, clustering of all skin cells	0	0.225574	0.217	0.362	0	1	AAMDC
related to fig.1b, clustering of all skin cells	0	0.225322	0.162	0.203	0	1	UBE2R2
related to fig.1b, clustering of all skin cells	0	0.225295	0.204	0.319	0	1	FOSL2
related to fig.1b, clustering of all skin cells	0	0.225094	0.138	0.138	0	1	LYSMD2
related to fig.1b, clustering of all skin cells	0	0.224983	0.365	0.547	0	1	RSRP1
related to fig.1b, clustering of all skin cells	0	0.224868	0.207	0.33	0	1	VGLL4
related to fig.1b, clustering of all skin cells	0	0.224453	0.141	0.196	0	1	KLC1
related to fig.1b, clustering of all skin cells	0	0.224353	0.064	0.002	0	1	CADM3-AS1
related to fig.1b, clustering of all skin cells	0	0.224152	0.122	0.126	0	1	ZNF280D
related to fig.1b, clustering of all skin cells	0	0.224018	0.207	0.325	0	1	TM9SF3
related to fig.1b, clustering of all skin cells	0	0.223965	0.127	0.128	0	1	CDK17
related to fig.1b, clustering of all skin cells	0	0.223946	0.1	0.062	0	1	CMTM8
related to fig.1b, clustering of all skin cells	0	0.223814	0.529	0.76	0	1	WDR83OS
related to fig.1b, clustering of all skin cells	0	0.223411	0.446	0.686	0	1	CLTA
related to fig.1b, clustering of all skin cells	0	0.223262	0.253	0.384	0	1	GSTO1
related to fig.1b, clustering of all skin cells	0	0.22321	0.28	0.458	0	1	IK
related to fig.1b, clustering of all skin cells	0	0.22296	0.155	0.195	0	1	KANSL1
related to fig.1b, clustering of all skin cells	0	0.222595	0.156	0.211	0	1	RBM5
related to fig.1b, clustering of all skin cells	0	0.222251	0.143	0.157	0	1	PQLC3
related to fig.1b, clustering of all skin cells	0	0.222043	0.108	0.117	0	1	SLC30A7
related to fig.1b, clustering of all skin cells	0	0.222014	0.103	0.096	0	1	PARP12
related to fig.1b, clustering of all skin cells	0	0.22185	0.178	0.266	0	1	USP22
related to fig.1b, clustering of all skin cells	0	0.221703	0.159	0.224	0	1	DICER1
related to fig.1b, clustering of all skin cells	0	0.221297	0.303	0.482	0	1	CTNNA1
related to fig.1b, clustering of all skin cells	0	0.221042	0.263	0.445	0	1	METTL9
related to fig.1b, clustering of all skin cells	0	0.220807	0.265	0.439	0	1	PRMT2
related to fig.1b, clustering of all skin cells	0	0.220455	0.145	0.222	0	1	SCRN2
related to fig.1b, clustering of all skin cells	0	0.220092	0.079	0.01	0	1	HOXD10
related to fig.1b, clustering of all skin cells	0	0.219996	0.17	0.218	0	1	ADAM10
related to fig.1b, clustering of all skin cells	0	0.219763	0.074	0.004	0	1	NR5A2
related to fig.1b, clustering of all skin cells	0	0.219706	0.448	0.696	0	1	VAPA
related to fig.1b, clustering of all skin cells	0	0.219587	0.139	0.193	0	1	SEC22B
related to fig.1b, clustering of all skin cells	0	0.219441	0.142	0.158	0	1	SESN3
related to fig.1b, clustering of all skin cells	0	0.219413	0.193	0.269	0	1	HERC2
related to fig.1b, clustering of all skin cells	0	0.219348	0.181	0.256	0	1	RNASEH2C
related to fig.1b, clustering of all skin cells	0	0.219185	0.108	0.117	0	1	AKTIP
related to fig.1b, clustering of all skin cells	0	0.218743	0.112	0.115	0	1	CCZ1
related to fig.1b, clustering of all skin cells	0	0.218642	0.524	0.756	0	1	TRMT112
related to fig.1b, clustering of all skin cells	0	0.218451	0.146	0.184	0	1	SKAP2
related to fig.1b, clustering of all skin cells	0	0.218357	0.395	0.483	0	1	ANXA5
related to fig.1b, clustering of all skin cells	0	0.217938	0.149	0.218	0	1	TIA1
related to fig.1b, clustering of all skin cells	0	0.217473	0.112	0.1	0	1	CTBP2
related to fig.1b, clustering of all skin cells	0	0.217406	0.968	0.969	0	1	RPL13A
related to fig.1b, clustering of all skin cells	0	0.217136	0.155	0.217	0	1	AFF1
related to fig.1b, clustering of all skin cells	0	0.217105	0.163	0.218	0	1	CNOT6L
related to fig.1b, clustering of all skin cells	0	0.216552	0.303	0.502	0	1	LSM8
related to fig.1b, clustering of all skin cells	0	0.216418	0.141	0.19	0	1	BABAM1
related to fig.1b, clustering of all skin cells	0	0.216196	0.105	0.101	0	1	PLOD1
related to fig.1b, clustering of all skin cells	0	0.216188	0.178	0.289	0	1	C14orf119
related to fig.1b, clustering of all skin cells	0	0.215792	0.25	0.424	0	1	SELENOT
related to fig.1b, clustering of all skin cells	0	0.215779	0.263	0.422	0	1	IRF2BP2
related to fig.1b, clustering of all skin cells	0	0.215231	0.159	0.205	0	1	TMEM243
related to fig.1b, clustering of all skin cells	0	0.214962	0.165	0.226	0	1	ODF3B
related to fig.1b, clustering of all skin cells	0	0.214905	0.21	0.33	0	1	PHF14
related to fig.1b, clustering of all skin cells	0	0.214826	0.143	0.184	0	1	AIDA
related to fig.1b, clustering of all skin cells	0	0.214651	0.222	0.331	0	1	ZRANB2
related to fig.1b, clustering of all skin cells	0	0.214437	0.127	0.152	0	1	AHI1
related to fig.1b, clustering of all skin cells	0	0.214394	0.144	0.169	0	1	SNRPN
related to fig.1b, clustering of all skin cells	0	0.214357	0.126	0.159	0	1	ALKBH5
related to fig.1b, clustering of all skin cells	0	0.214274	0.186	0.293	0	1	URM1
related to fig.1b, clustering of all skin cells	0	0.213875	0.239	0.345	0	1	YWHAH
related to fig.1b, clustering of all skin cells	0	0.213664	0.113	0.119	0	1	LMBR1
related to fig.1b, clustering of all skin cells	0	0.213585	0.443	0.671	0	1	SRP9
related to fig.1b, clustering of all skin cells	0	0.213394	0.106	0.095	0	1	LRCH1
related to fig.1b, clustering of all skin cells	0	0.213342	0.133	0.173	0	1	SOX7
related to fig.1b, clustering of all skin cells	0	0.213323	0.308	0.517	0	1	RTF1
related to fig.1b, clustering of all skin cells	0	0.213164	0.165	0.257	0	1	CPNE1
related to fig.1b, clustering of all skin cells	0	0.213065	0.127	0.141	0	1	ARHGAP17
related to fig.1b, clustering of all skin cells	0	0.212941	0.114	0.105	0	1	KBTBD2
related to fig.1b, clustering of all skin cells	0	0.212935	0.126	0.155	0	1	HERC1
related to fig.1b, clustering of all skin cells	0	0.212914	0.116	0.112	0	1	GMDS
related to fig.1b, clustering of all skin cells	0	0.212854	0.15	0.202	0	1	SVBP
related to fig.1b, clustering of all skin cells	0	0.21239	0.433	0.618	0	1	EMP1
related to fig.1b, clustering of all skin cells	0	0.212365	0.215	0.375	0	1	MRPL55
related to fig.1b, clustering of all skin cells	0	0.211926	0.142	0.156	0	1	ROCK2
related to fig.1b, clustering of all skin cells	0	0.211917	0.348	0.571	0	1	FKBP2
related to fig.1b, clustering of all skin cells	0	0.211535	0.089	0.117	0	1	INSR
related to fig.1b, clustering of all skin cells	0	0.211189	0.15	0.236	0	1	KPNA3
related to fig.1b, clustering of all skin cells	0	0.210938	0.061	0.003	0	1	LCN6
related to fig.1b, clustering of all skin cells	0	0.210748	0.128	0.166	0	1	PRKD2
related to fig.1b, clustering of all skin cells	0	0.210738	0.111	0.124	0	1	POLR2M
related to fig.1b, clustering of all skin cells	0	0.210689	0.219	0.379	0	1	MRPL22
related to fig.1b, clustering of all skin cells	0	0.210638	0.396	0.629	0	1	TMED2
related to fig.1b, clustering of all skin cells	0	0.210329	0.332	0.487	0	1	MARCKS
related to fig.1b, clustering of all skin cells	0	0.210127	0.2	0.301	0	1	MBNL2
related to fig.1b, clustering of all skin cells	0	0.209947	0.124	0.149	0	1	DGKZ
related to fig.1b, clustering of all skin cells	0	0.209851	0.146	0.179	0	1	PML
related to fig.1b, clustering of all skin cells	0	0.209435	0.987	0.988	0	1	PTMA
related to fig.1b, clustering of all skin cells	0	0.209396	0.175	0.283	0	1	TM2D1
related to fig.1b, clustering of all skin cells	0	0.209329	0.293	0.449	0	1	FDPS
related to fig.1b, clustering of all skin cells	0	0.209182	0.114	0.118	0	1	MSRA
related to fig.1b, clustering of all skin cells	0	0.20911	0.144	0.202	0	1	MITD1
related to fig.1b, clustering of all skin cells	0	0.209036	0.189	0.259	0	1	GCC2
related to fig.1b, clustering of all skin cells	0	0.2089	0.112	0.119	0	1	ZNF302
related to fig.1b, clustering of all skin cells	0	0.208896	0.063	0.002	0	1	RAB3C
related to fig.1b, clustering of all skin cells	0	0.208674	0.504	0.689	0	1	MGST3
related to fig.1b, clustering of all skin cells	0	0.208147	0.24	0.369	0	1	CD46
related to fig.1b, clustering of all skin cells	0	0.208089	0.088	0.056	0	1	HRH1
related to fig.1b, clustering of all skin cells	0	0.208029	0.262	0.448	0	1	MRPS18C
related to fig.1b, clustering of all skin cells	0	0.208009	0.407	0.645	0	1	SCP2
related to fig.1b, clustering of all skin cells	0	0.207945	0.139	0.179	0	1	CSNK1E
related to fig.1b, clustering of all skin cells	0	0.20721	0.21	0.353	0	1	NCKAP1
related to fig.1b, clustering of all skin cells	0	0.206915	0.124	0.147	0	1	AP2A2
related to fig.1b, clustering of all skin cells	0	0.206469	0.103	0.106	0	1	UBE2W
related to fig.1b, clustering of all skin cells	0	0.206169	0.235	0.379	0	1	TMEM165
related to fig.1b, clustering of all skin cells	0	0.205898	0.196	0.292	0	1	RNF145
related to fig.1b, clustering of all skin cells	0	0.205612	0.123	0.147	0	1	ATXN2
related to fig.1b, clustering of all skin cells	0	0.205484	0.43	0.67	0	1	CAPZB
related to fig.1b, clustering of all skin cells	0	0.205483	0.183	0.241	0	1	MOB4
related to fig.1b, clustering of all skin cells	0	0.205441	0.426	0.673	0	1	UBXN1
related to fig.1b, clustering of all skin cells	0	0.205367	0.318	0.534	0	1	OCIAD1
related to fig.1b, clustering of all skin cells	0	0.205082	0.633	0.751	0	1	RPS4Y1
related to fig.1b, clustering of all skin cells	0	0.204972	0.106	0.11	0	1	GABPA
related to fig.1b, clustering of all skin cells	0	0.204881	0.264	0.426	0	1	ACTR2
related to fig.1b, clustering of all skin cells	0	0.204848	0.174	0.291	0	1	SAR1A
related to fig.1b, clustering of all skin cells	0	0.204819	0.257	0.418	0	1	TM9SF2
related to fig.1b, clustering of all skin cells	0	0.204749	0.105	0.1	0	1	TWSG1
related to fig.1b, clustering of all skin cells	0	0.204443	0.356	0.538	0	1	MINOS1
related to fig.1b, clustering of all skin cells	0	0.204414	0.133	0.157	0	1	MLLT6
related to fig.1b, clustering of all skin cells	0	0.204093	0.149	0.194	0	1	SETX
related to fig.1b, clustering of all skin cells	0	0.203621	0.138	0.201	0	1	FBXL15
related to fig.1b, clustering of all skin cells	0	0.203308	0.258	0.435	0	1	SMIM37
related to fig.1b, clustering of all skin cells	0	0.203097	0.113	0.136	0	1	HAUS1
related to fig.1b, clustering of all skin cells	0	0.203044	0.133	0.186	0	1	APOPT1
related to fig.1b, clustering of all skin cells	0	0.202866	0.177	0.305	0	1	CCNL2
related to fig.1b, clustering of all skin cells	0	0.202536	0.181	0.294	0	1	ATL3
related to fig.1b, clustering of all skin cells	0	0.202462	0.148	0.217	0	1	C8orf33
related to fig.1b, clustering of all skin cells	0	0.202225	0.295	0.478	0	1	NDUFA3
related to fig.1b, clustering of all skin cells	0	0.202023	0.271	0.426	0	1	STAT3
related to fig.1b, clustering of all skin cells	0	0.202021	0.131	0.156	0	1	SLC41A3
related to fig.1b, clustering of all skin cells	0	0.201894	0.75	0.871	0	1	YBX1
related to fig.1b, clustering of all skin cells	0	0.201796	0.209	0.303	0	1	PEA15
related to fig.1b, clustering of all skin cells	0	0.201776	0.182	0.286	0	1	MESD
related to fig.1b, clustering of all skin cells	0	0.201772	0.103	0.122	0	1	PAN3
related to fig.1b, clustering of all skin cells	0	0.201535	0.34	0.534	0	1	BZW1
related to fig.1b, clustering of all skin cells	0	0.201208	0.448	0.695	0	1	ARL6IP4
related to fig.1b, clustering of all skin cells	0	0.201084	0.12	0.14	0	1	WDFY1
related to fig.1b, clustering of all skin cells	0	0.201082	0.239	0.405	0	1	RAB6A
related to fig.1b, clustering of all skin cells	0	0.200984	0.202	0.27	0	1	ANP32A
related to fig.1b, clustering of all skin cells	0	0.200973	0.175	0.268	0	1	TM2D3
related to fig.1b, clustering of all skin cells	0	0.200667	0.21	0.341	0	1	DYNC1LI2
related to fig.1b, clustering of all skin cells	0	0.200611	0.088	0.071	0	1	ZNF467
related to fig.1b, clustering of all skin cells	0	0.200577	0.116	0.141	0	1	CAMSAP2
related to fig.1b, clustering of all skin cells	0	0.200576	0.165	0.263	0	1	ORMDL2
related to fig.1b, clustering of all skin cells	0	0.200539	0.149	0.197	0	1	TNPO1
related to fig.1b, clustering of all skin cells	0	0.199609	0.399	0.639	0	1	PYURF
related to fig.1b, clustering of all skin cells	0	0.199365	0.243	0.331	0	1	DDAH2
related to fig.1b, clustering of all skin cells	0	0.199043	0.296	0.481	0	1	PLS3
related to fig.1b, clustering of all skin cells	0	0.198714	0.169	0.189	0	1	KLF9
related to fig.1b, clustering of all skin cells	0	0.198662	0.289	0.512	0	1	POLR2F
related to fig.1b, clustering of all skin cells	0	0.198521	0.167	0.261	0	1	ALG5
related to fig.1b, clustering of all skin cells	0	0.198414	0.093	0.112	0	1	SYCE1L
related to fig.1b, clustering of all skin cells	0	0.198254	0.113	0.132	0	1	RBM7
related to fig.1b, clustering of all skin cells	0	0.198253	0.231	0.358	0	1	ECH1
related to fig.1b, clustering of all skin cells	0	0.198231	0.121	0.13	0	1	SAV1
related to fig.1b, clustering of all skin cells	0	0.198175	0.154	0.241	0	1	VEZT
related to fig.1b, clustering of all skin cells	0	0.198144	0.073	0.033	0	1	BDKRB2
related to fig.1b, clustering of all skin cells	0	0.198041	0.277	0.451	0	1	MPHOSPH8
related to fig.1b, clustering of all skin cells	0	0.197591	0.19	0.318	0	1	ARID1B
related to fig.1b, clustering of all skin cells	0	0.19759	0.193	0.333	0	1	MRPL32
related to fig.1b, clustering of all skin cells	0	0.19744	0.239	0.38	0	1	BLOC1S1
related to fig.1b, clustering of all skin cells	0	0.197213	0.134	0.182	0	1	NUDT3
related to fig.1b, clustering of all skin cells	0	0.19697	0.081	0.061	0	1	FAM213B
related to fig.1b, clustering of all skin cells	0	0.196694	0.096	0.096	0	1	TMEM39B
related to fig.1b, clustering of all skin cells	0	0.196577	0.133	0.183	0	1	CTTNBP2NL
related to fig.1b, clustering of all skin cells	0	0.196377	0.169	0.237	0	1	ZBTB38
related to fig.1b, clustering of all skin cells	0	0.196371	0.074	0.044	0	1	RPH3AL
related to fig.1b, clustering of all skin cells	0	0.196192	0.208	0.357	0	1	PPP2R2A
related to fig.1b, clustering of all skin cells	0	0.196192	0.132	0.17	0	1	LBR
related to fig.1b, clustering of all skin cells	0	0.195862	0.288	0.491	0	1	SH3GLB1
related to fig.1b, clustering of all skin cells	0	0.195801	0.119	0.164	0	1	MTF2
related to fig.1b, clustering of all skin cells	0	0.195773	0.123	0.141	0	1	FNBP1L
related to fig.1b, clustering of all skin cells	0	0.195691	0.154	0.247	0	1	IFT20
related to fig.1b, clustering of all skin cells	0	0.195599	0.118	0.161	0	1	BTBD7
related to fig.1b, clustering of all skin cells	0	0.195468	0.129	0.152	0	1	TNIP2
related to fig.1b, clustering of all skin cells	0	0.195265	0.2	0.339	0	1	MANF
related to fig.1b, clustering of all skin cells	0	0.195124	0.09	0.092	0	1	FAM114A2
related to fig.1b, clustering of all skin cells	0	0.194996	0.176	0.273	0	1	MAT2B
related to fig.1b, clustering of all skin cells	0	0.194937	0.137	0.198	0	1	RBM26
related to fig.1b, clustering of all skin cells	0	0.194898	0.122	0.168	0	1	MSL3
related to fig.1b, clustering of all skin cells	0	0.194859	0.163	0.265	0	1	NSMCE4A
related to fig.1b, clustering of all skin cells	0	0.194652	0.258	0.424	0	1	ZFYVE21
related to fig.1b, clustering of all skin cells	0	0.194403	0.162	0.232	0	1	DNAJB14
related to fig.1b, clustering of all skin cells	0	0.194379	0.241	0.347	0	1	C6orf48
related to fig.1b, clustering of all skin cells	0	0.194362	0.231	0.393	0	1	TMEM205
related to fig.1b, clustering of all skin cells	0	0.19405	0.118	0.158	0	1	UBA6
related to fig.1b, clustering of all skin cells	0	0.193887	0.645	0.822	0	1	EIF3E
related to fig.1b, clustering of all skin cells	0	0.193882	0.063	0.005	0	1	CCM2L
related to fig.1b, clustering of all skin cells	0	0.193696	0.222	0.351	0	1	PCMTD1
related to fig.1b, clustering of all skin cells	0	0.193485	0.31	0.507	0	1	CHMP5
related to fig.1b, clustering of all skin cells	0	0.193373	0.745	0.857	0	1	DSTN
related to fig.1b, clustering of all skin cells	0	0.193353	0.087	0.101	0	1	CARMIL1
related to fig.1b, clustering of all skin cells	0	0.193224	0.108	0.14	0	1	EPHA4
related to fig.1b, clustering of all skin cells	0	0.19301	0.39	0.626	0	1	SLIRP
related to fig.1b, clustering of all skin cells	0	0.192905	0.214	0.376	0	1	DMAC1
related to fig.1b, clustering of all skin cells	0	0.192254	0.177	0.29	0	1	44261
related to fig.1b, clustering of all skin cells	0	0.192045	0.137	0.176	0	1	PMF1
related to fig.1b, clustering of all skin cells	0	0.191958	0.125	0.15	0	1	SLC25A37
related to fig.1b, clustering of all skin cells	0	0.191908	0.34	0.574	0	1	COPE
related to fig.1b, clustering of all skin cells	0	0.191779	0.333	0.563	0	1	ATF4
related to fig.1b, clustering of all skin cells	0	0.191753	0.124	0.169	0	1	SHKBP1
related to fig.1b, clustering of all skin cells	0	0.191664	0.415	0.654	0	1	AP2S1
related to fig.1b, clustering of all skin cells	0	0.191154	0.167	0.26	0	1	SPATS2L
related to fig.1b, clustering of all skin cells	0	0.191103	0.15	0.225	0	1	MUC20-OT1
related to fig.1b, clustering of all skin cells	0	0.190563	0.131	0.141	0	1	OSBPL1A
related to fig.1b, clustering of all skin cells	0	0.190055	0.238	0.422	0	1	TRAPPC2L
related to fig.1b, clustering of all skin cells	0	0.189838	0.057	0.004	0	1	KL
related to fig.1b, clustering of all skin cells	0	0.18981	0.108	0.141	0	1	NPM3
related to fig.1b, clustering of all skin cells	0	0.189447	0.134	0.176	0	1	NMI
related to fig.1b, clustering of all skin cells	0	0.189418	0.122	0.189	0	1	ADAM17
related to fig.1b, clustering of all skin cells	0	0.189355	0.077	0.063	0	1	VSIG10
related to fig.1b, clustering of all skin cells	0	0.189201	0.094	0.091	0	1	TSHZ1
related to fig.1b, clustering of all skin cells	0	0.189061	0.215	0.351	0	1	GNB1
related to fig.1b, clustering of all skin cells	0	0.189026	0.117	0.195	0	1	CDK10
related to fig.1b, clustering of all skin cells	0	0.18825	0.128	0.191	0	1	EXOC5
related to fig.1b, clustering of all skin cells	0	0.188104	0.211	0.343	0	1	BCAP29
related to fig.1b, clustering of all skin cells	0	0.188035	0.091	0.091	0	1	PIK3CA
related to fig.1b, clustering of all skin cells	0	0.187903	0.47	0.691	0	1	HSP90B1
related to fig.1b, clustering of all skin cells	0	0.187804	0.164	0.247	0	1	CLDND1
related to fig.1b, clustering of all skin cells	0	0.187648	0.143	0.204	0	1	NUMB
related to fig.1b, clustering of all skin cells	0	0.187318	0.176	0.273	0	1	SMARCA5
related to fig.1b, clustering of all skin cells	0	0.187265	0.061	0.004	0	1	HOXD1
related to fig.1b, clustering of all skin cells	0	0.18718	0.139	0.209	0	1	TMEM248
related to fig.1b, clustering of all skin cells	0	0.186926	0.133	0.183	0	1	SUN2
related to fig.1b, clustering of all skin cells	0	0.186885	0.173	0.279	0	1	ZNF638
related to fig.1b, clustering of all skin cells	0	0.186777	0.115	0.156	0	1	COMMD10
related to fig.1b, clustering of all skin cells	0	0.186694	0.282	0.503	0	1	LMAN2
related to fig.1b, clustering of all skin cells	0	0.186459	0.146	0.215	0	1	IRF3
related to fig.1b, clustering of all skin cells	0	0.186384	0.095	0.087	0	1	CHSY1
related to fig.1b, clustering of all skin cells	0	0.185803	0.617	0.831	0	1	OST4
related to fig.1b, clustering of all skin cells	0	0.185306	0.175	0.277	0	1	SHOC2
related to fig.1b, clustering of all skin cells	0	0.185196	0.093	0.099	0	1	PYCR2
related to fig.1b, clustering of all skin cells	0	0.184853	0.124	0.173	0	1	BET1
related to fig.1b, clustering of all skin cells	0	0.184635	0.111	0.121	0	1	CASC4
related to fig.1b, clustering of all skin cells	0	0.18454	0.223	0.382	0	1	PDCD6IP
related to fig.1b, clustering of all skin cells	0	0.184473	0.128	0.211	0	1	STT3B
related to fig.1b, clustering of all skin cells	0	0.184233	0.096	0.113	0	1	SMURF2
related to fig.1b, clustering of all skin cells	0	0.184017	0.34	0.585	0	1	LAMTOR1
related to fig.1b, clustering of all skin cells	0	0.183981	0.123	0.172	0	1	DPP8
related to fig.1b, clustering of all skin cells	0	0.18395	0.617	0.826	0	1	COMMD6
related to fig.1b, clustering of all skin cells	0	0.183719	0.188	0.333	0	1	MAST4
related to fig.1b, clustering of all skin cells	0	0.183558	0.083	0.086	0	1	GOSR2
related to fig.1b, clustering of all skin cells	0	0.183197	0.541	0.735	0	1	GPX4
related to fig.1b, clustering of all skin cells	0	0.182816	0.136	0.201	0	1	ZCCHC10
related to fig.1b, clustering of all skin cells	0	0.182794	0.085	0.066	0	1	MET
related to fig.1b, clustering of all skin cells	0	0.18239	0.589	0.808	0	1	SEM1
related to fig.1b, clustering of all skin cells	0	0.182384	0.099	0.121	0	1	EXT2
related to fig.1b, clustering of all skin cells	0	0.182176	0.246	0.408	0	1	LYPLA1
related to fig.1b, clustering of all skin cells	0	0.182159	0.196	0.32	0	1	PKN2
related to fig.1b, clustering of all skin cells	0	0.1816	0.179	0.253	0	1	UBE2L6
related to fig.1b, clustering of all skin cells	0	0.18141	0.809	0.928	0	1	PFDN5
related to fig.1b, clustering of all skin cells	0	0.181382	0.117	0.164	0	1	KIF9
related to fig.1b, clustering of all skin cells	0	0.181182	0.164	0.272	0	1	TPGS1
related to fig.1b, clustering of all skin cells	0	0.180909	0.146	0.17	0	1	EIF2AK2
related to fig.1b, clustering of all skin cells	0	0.180237	0.234	0.385	0	1	NDUFAF3
related to fig.1b, clustering of all skin cells	0	0.180146	0.111	0.136	0	1	DIAPH2
related to fig.1b, clustering of all skin cells	0	0.179734	0.106	0.132	0	1	TMX3
related to fig.1b, clustering of all skin cells	0	0.179507	0.382	0.62	0	1	ARPC5
related to fig.1b, clustering of all skin cells	0	0.17936	0.181	0.317	0	1	TMEM50B
related to fig.1b, clustering of all skin cells	0	0.17928	0.092	0.084	0	1	MEX3C
related to fig.1b, clustering of all skin cells	0	0.179221	0.092	0.109	0	1	ZNF518A
related to fig.1b, clustering of all skin cells	0	0.179139	0.325	0.558	0	1	MRFAP1
related to fig.1b, clustering of all skin cells	0	0.179067	0.205	0.328	0	1	CORO1B
related to fig.1b, clustering of all skin cells	0	0.179066	0.266	0.456	0	1	NONO
related to fig.1b, clustering of all skin cells	0	0.179052	0.102	0.121	0	1	TRIM27
related to fig.1b, clustering of all skin cells	0	0.178974	0.275	0.405	0	1	LIMA1
related to fig.1b, clustering of all skin cells	0	0.178939	0.374	0.582	0	1	SH3BGRL
related to fig.1b, clustering of all skin cells	0	0.178833	0.17	0.283	0	1	DCTPP1
related to fig.1b, clustering of all skin cells	0	0.178501	0.275	0.483	0	1	RPS19BP1
related to fig.1b, clustering of all skin cells	0	0.178303	0.347	0.594	0	1	GADD45GIP1
related to fig.1b, clustering of all skin cells	0	0.178165	0.052	0.002	0	1	TCTEX1D1
related to fig.1b, clustering of all skin cells	0	0.178132	0.246	0.448	0	1	SUPT4H1
related to fig.1b, clustering of all skin cells	0	0.177942	0.19	0.358	0	1	MVB12A
related to fig.1b, clustering of all skin cells	0	0.177493	0.138	0.201	0	1	MAD2L2
related to fig.1b, clustering of all skin cells	0	0.177295	0.09	0.138	0	1	KLF8
related to fig.1b, clustering of all skin cells	0	0.176792	0.093	0.161	0	1	KAT2A
related to fig.1b, clustering of all skin cells	0	0.176595	0.159	0.26	0	1	BIRC6
related to fig.1b, clustering of all skin cells	0	0.176476	0.128	0.178	0	1	MKLN1
related to fig.1b, clustering of all skin cells	0	0.176121	0.186	0.313	0	1	ERP44
related to fig.1b, clustering of all skin cells	0	0.17612	0.146	0.229	0	1	HPRT1
related to fig.1b, clustering of all skin cells	0	0.17609	0.105	0.131	0	1	ACLY
related to fig.1b, clustering of all skin cells	0	0.175898	0.164	0.267	0	1	THYN1
related to fig.1b, clustering of all skin cells	0	0.175862	0.112	0.165	0	1	GFM1
related to fig.1b, clustering of all skin cells	0	0.17583	0.536	0.777	0	1	ATP5PF
related to fig.1b, clustering of all skin cells	0	0.17564	0.109	0.123	0	1	PPP2R3C
related to fig.1b, clustering of all skin cells	0	0.17559	0.163	0.265	0	1	FAM120A
related to fig.1b, clustering of all skin cells	0	0.175506	0.277	0.477	0	1	KDELR2
related to fig.1b, clustering of all skin cells	0	0.175391	0.262	0.443	0	1	HNRNPD
related to fig.1b, clustering of all skin cells	0	0.175304	0.147	0.249	0	1	GPR108
related to fig.1b, clustering of all skin cells	0	0.174977	0.255	0.443	0	1	GTF3A
related to fig.1b, clustering of all skin cells	0	0.174743	0.089	0.112	0	1	FAM234A
related to fig.1b, clustering of all skin cells	0	0.174686	0.094	0.117	0	1	KHDC4
related to fig.1b, clustering of all skin cells	0	0.17464	0.187	0.316	0	1	CDC26
related to fig.1b, clustering of all skin cells	0	0.174555	0.168	0.286	0	1	MED28
related to fig.1b, clustering of all skin cells	0	0.174515	0.399	0.642	0	1	COPS9
related to fig.1b, clustering of all skin cells	0	0.174512	0.099	0.125	0	1	SNX14
related to fig.1b, clustering of all skin cells	0	0.174243	0.092	0.105	0	1	ASAP2
related to fig.1b, clustering of all skin cells	0	0.174081	0.13	0.184	0	1	CDC27
related to fig.1b, clustering of all skin cells	0	0.173836	0.143	0.207	0	1	SDF2L1
related to fig.1b, clustering of all skin cells	0	0.173797	0.106	0.132	0	1	TTF1
related to fig.1b, clustering of all skin cells	0	0.173665	0.145	0.248	0	1	KNOP1
related to fig.1b, clustering of all skin cells	0	0.173516	0.098	0.131	0	1	ENDOV
related to fig.1b, clustering of all skin cells	0	0.173252	0.135	0.217	0	1	CREB1
related to fig.1b, clustering of all skin cells	0	0.172881	0.103	0.143	0	1	CHD7
related to fig.1b, clustering of all skin cells	0	0.172771	0.122	0.187	0	1	LYRM4
related to fig.1b, clustering of all skin cells	0	0.172742	0.204	0.339	0	1	ARID4B
related to fig.1b, clustering of all skin cells	0	0.172733	0.094	0.125	0	1	STN1
related to fig.1b, clustering of all skin cells	0	0.172544	0.103	0.134	0	1	EEF1E1
related to fig.1b, clustering of all skin cells	0	0.172417	0.17	0.302	0	1	CDK5RAP3
related to fig.1b, clustering of all skin cells	0	0.172409	0.123	0.154	0	1	BCL3
related to fig.1b, clustering of all skin cells	0	0.172243	0.157	0.233	0	1	ADD1
related to fig.1b, clustering of all skin cells	0	0.172198	0.6	0.815	0	1	CLIC1
related to fig.1b, clustering of all skin cells	0	0.172128	0.135	0.169	0	1	CNPY3
related to fig.1b, clustering of all skin cells	0	0.172028	0.108	0.133	0	1	RICTOR
related to fig.1b, clustering of all skin cells	0	0.171823	0.152	0.247	0	1	FAM50A
related to fig.1b, clustering of all skin cells	0	0.171694	0.182	0.328	0	1	TTC1
related to fig.1b, clustering of all skin cells	0	0.171597	0.203	0.353	0	1	FRG1
related to fig.1b, clustering of all skin cells	0	0.17154	0.248	0.423	0	1	SDHD
related to fig.1b, clustering of all skin cells	0	0.171417	0.144	0.23	0	1	THUMPD3-AS1
related to fig.1b, clustering of all skin cells	0	0.171235	0.158	0.255	0	1	SMAD2
related to fig.1b, clustering of all skin cells	0	0.171084	0.161	0.245	0	1	FAM3C
related to fig.1b, clustering of all skin cells	0	0.171009	0.166	0.3	0	1	ITGAE
related to fig.1b, clustering of all skin cells	0	0.170994	0.122	0.197	0	1	PCGF3
related to fig.1b, clustering of all skin cells	0	0.170881	0.152	0.242	0	1	MYO1C
related to fig.1b, clustering of all skin cells	0	0.170421	0.091	0.103	0	1	FGD4
related to fig.1b, clustering of all skin cells	0	0.170393	0.151	0.237	0	1	STX12
related to fig.1b, clustering of all skin cells	0	0.170371	0.107	0.121	0	1	TCEA2
related to fig.1b, clustering of all skin cells	0	0.170122	0.244	0.45	0	1	TRAPPC6A
related to fig.1b, clustering of all skin cells	0	0.169985	0.125	0.165	0	1	LIMCH1
related to fig.1b, clustering of all skin cells	0	0.16987	0.123	0.187	0	1	UBE2Q2
related to fig.1b, clustering of all skin cells	0	0.169836	0.143	0.232	0	1	NBR1
related to fig.1b, clustering of all skin cells	0	0.169767	0.078	0.086	0	1	CMTR2
related to fig.1b, clustering of all skin cells	0	0.16964	0.14	0.232	0	1	UBTD1
related to fig.1b, clustering of all skin cells	0	0.169417	0.531	0.7	0	1	PSAP
related to fig.1b, clustering of all skin cells	0	0.168498	0.265	0.414	0	1	ABLIM1
related to fig.1b, clustering of all skin cells	0	0.168325	0.132	0.18	0	1	TRIM44
related to fig.1b, clustering of all skin cells	0	0.16817	0.285	0.519	0	1	PSMD4
related to fig.1b, clustering of all skin cells	0	0.168055	0.123	0.162	0	1	TCEAL1
related to fig.1b, clustering of all skin cells	0	0.167975	0.104	0.171	0	1	C2orf76
related to fig.1b, clustering of all skin cells	0	0.167939	0.105	0.131	0	1	CREB3
related to fig.1b, clustering of all skin cells	0	0.167915	0.105	0.152	0	1	CBR4
related to fig.1b, clustering of all skin cells	0	0.167665	0.189	0.341	0	1	MRPL28
related to fig.1b, clustering of all skin cells	0	0.167587	0.135	0.204	0	1	TXNDC15
related to fig.1b, clustering of all skin cells	0	0.167574	0.113	0.161	0	1	ZDHHC24
related to fig.1b, clustering of all skin cells	0	0.167551	0.219	0.39	0	1	PSMD13
related to fig.1b, clustering of all skin cells	0	0.16745	0.29	0.515	0	1	DYNLT1
related to fig.1b, clustering of all skin cells	0	0.167216	0.109	0.142	0	1	STIM2
related to fig.1b, clustering of all skin cells	0	0.166995	0.278	0.488	0	1	SELENOS
related to fig.1b, clustering of all skin cells	0	0.166876	0.272	0.462	0	1	NME3
related to fig.1b, clustering of all skin cells	0	0.166418	0.19	0.324	0	1	SMARCA2
related to fig.1b, clustering of all skin cells	0	0.166281	0.259	0.438	0	1	PLEC
related to fig.1b, clustering of all skin cells	0	0.166075	0.154	0.263	0	1	UBE2G2
related to fig.1b, clustering of all skin cells	0	0.165913	0.152	0.262	0	1	HDAC1
related to fig.1b, clustering of all skin cells	0	0.16586	0.267	0.488	0	1	CNIH4
related to fig.1b, clustering of all skin cells	0	0.165825	0.17	0.237	0	1	TGOLN2
related to fig.1b, clustering of all skin cells	0	0.165754	0.198	0.253	0	1	RNF213
related to fig.1b, clustering of all skin cells	0	0.165575	0.091	0.102	0	1	C1GALT1C1
related to fig.1b, clustering of all skin cells	0	0.165349	0.299	0.543	0	1	FAM96B
related to fig.1b, clustering of all skin cells	0	0.165135	0.237	0.443	0	1	TMEM160
related to fig.1b, clustering of all skin cells	0	0.164994	0.172	0.278	0	1	TMEM30A
related to fig.1b, clustering of all skin cells	0	0.164796	0.296	0.498	0	1	CAP1
related to fig.1b, clustering of all skin cells	0	0.164785	0.153	0.259	0	1	LAPTM4B
related to fig.1b, clustering of all skin cells	0	0.164463	0.144	0.241	0	1	COPB1
related to fig.1b, clustering of all skin cells	0	0.164438	0.138	0.234	0	1	CFAP20
related to fig.1b, clustering of all skin cells	0	0.164263	0.14	0.212	0	1	RBM22
related to fig.1b, clustering of all skin cells	0	0.164037	0.109	0.165	0	1	DAPK3
related to fig.1b, clustering of all skin cells	0	0.164023	0.28	0.486	0	1	SCAF11
related to fig.1b, clustering of all skin cells	0	0.163943	0.126	0.176	0	1	PFKP
related to fig.1b, clustering of all skin cells	0	0.16392	0.159	0.274	0	1	NECAP2
related to fig.1b, clustering of all skin cells	0	0.163832	0.127	0.204	0	1	TARDBP
related to fig.1b, clustering of all skin cells	0	0.163814	0.108	0.143	0	1	WDR11
related to fig.1b, clustering of all skin cells	0	0.16371	0.137	0.204	0	1	TAOK1
related to fig.1b, clustering of all skin cells	0	0.163686	0.294	0.533	0	1	PAPOLA
related to fig.1b, clustering of all skin cells	0	0.163675	0.152	0.225	0	1	AGTRAP
related to fig.1b, clustering of all skin cells	0	0.163614	0.139	0.24	0	1	GPATCH8
related to fig.1b, clustering of all skin cells	0	0.163426	0.207	0.345	0	1	DPM3
related to fig.1b, clustering of all skin cells	0	0.163423	0.157	0.262	0	1	WDR13
related to fig.1b, clustering of all skin cells	0	0.163386	0.226	0.421	0	1	NDUFA8
related to fig.1b, clustering of all skin cells	0	0.163322	0.187	0.295	0	1	UPF2
related to fig.1b, clustering of all skin cells	0	0.163066	0.128	0.171	0	1	RB1
related to fig.1b, clustering of all skin cells	0	0.162858	0.147	0.252	0	1	DRAM2
related to fig.1b, clustering of all skin cells	0	0.162769	0.11	0.134	0	1	MCM3
related to fig.1b, clustering of all skin cells	0	0.162429	0.087	0.098	0	1	ISY1
related to fig.1b, clustering of all skin cells	0	0.162422	0.147	0.221	0	1	LMF2
related to fig.1b, clustering of all skin cells	0	0.162233	0.099	0.13	0	1	DPF2
related to fig.1b, clustering of all skin cells	0	0.161918	0.144	0.237	0	1	ITFG1
related to fig.1b, clustering of all skin cells	0	0.16173	0.213	0.384	0	1	SRSF4
related to fig.1b, clustering of all skin cells	0	0.161698	0.07	0.068	0	1	MCF2L
related to fig.1b, clustering of all skin cells	0	0.161651	0.149	0.248	0	1	BAZ2A
related to fig.1b, clustering of all skin cells	0	0.161626	0.131	0.188	0	1	NDUFA9
related to fig.1b, clustering of all skin cells	0	0.161596	0.087	0.098	0	1	GATAD1
related to fig.1b, clustering of all skin cells	0	0.161495	0.103	0.145	0	1	DHX40
related to fig.1b, clustering of all skin cells	0	0.161428	0.164	0.299	0	1	NUMA1
related to fig.1b, clustering of all skin cells	0	0.161314	0.25	0.456	0	1	COPS6
related to fig.1b, clustering of all skin cells	0	0.161167	0.125	0.206	0	1	GANAB
related to fig.1b, clustering of all skin cells	0	0.161148	0.149	0.251	0	1	PHACTR4
related to fig.1b, clustering of all skin cells	0	0.161063	0.226	0.408	0	1	PDCD10
related to fig.1b, clustering of all skin cells	0	0.161014	0.086	0.11	0	1	FBXO4
related to fig.1b, clustering of all skin cells	0	0.160953	0.259	0.408	0	1	SERINC1
related to fig.1b, clustering of all skin cells	0	0.16091	0.217	0.343	0	1	JMJD1C
related to fig.1b, clustering of all skin cells	0	0.160693	0.169	0.295	0	1	C12orf10
related to fig.1b, clustering of all skin cells	0	0.160486	0.169	0.247	0	1	CALU
related to fig.1b, clustering of all skin cells	0	0.160306	0.096	0.123	0	1	CASP3
related to fig.1b, clustering of all skin cells	0	0.160286	0.096	0.122	0	1	STK38L
related to fig.1b, clustering of all skin cells	0	0.160216	0.106	0.155	0	1	SQOR
related to fig.1b, clustering of all skin cells	0	0.160198	0.105	0.131	0	1	PLPP5
related to fig.1b, clustering of all skin cells	0	0.160057	0.083	0.083	0	1	HSD3B7
related to fig.1b, clustering of all skin cells	0	0.159839	0.086	0.108	0	1	EMG1
related to fig.1b, clustering of all skin cells	0	0.159805	0.081	0.094	0	1	FBXO31
related to fig.1b, clustering of all skin cells	0	0.159787	0.145	0.199	0	1	TCEAL3
related to fig.1b, clustering of all skin cells	0	0.159757	0.301	0.53	0	1	PSMA3
related to fig.1b, clustering of all skin cells	0	0.159529	0.17	0.308	0	1	GNB4
related to fig.1b, clustering of all skin cells	0	0.159528	0.188	0.349	0	1	SAP30BP
related to fig.1b, clustering of all skin cells	0	0.159322	0.115	0.178	0	1	TM2D2
related to fig.1b, clustering of all skin cells	0	0.158653	0.141	0.201	0	1	RNF115
related to fig.1b, clustering of all skin cells	0	0.158366	0.139	0.191	0	1	CFAP36
related to fig.1b, clustering of all skin cells	0	0.158312	0.081	0.093	0	1	GGPS1
related to fig.1b, clustering of all skin cells	0	0.158076	0.133	0.23	0	1	SH3BP2
related to fig.1b, clustering of all skin cells	0	0.157889	0.124	0.176	0	1	PCSK7
related to fig.1b, clustering of all skin cells	0	0.157807	0.127	0.176	0	1	GUSB
related to fig.1b, clustering of all skin cells	0	0.157599	0.171	0.274	0	1	PARP1
related to fig.1b, clustering of all skin cells	0	0.157576	0.186	0.287	0	1	PJA2
related to fig.1b, clustering of all skin cells	0	0.157342	0.139	0.252	0	1	CYFIP1
related to fig.1b, clustering of all skin cells	0	0.157129	0.12	0.201	0	1	LUC7L
related to fig.1b, clustering of all skin cells	0	0.157021	0.161	0.303	0	1	NAPRT
related to fig.1b, clustering of all skin cells	0	0.157004	0.114	0.152	0	1	MRPL12
related to fig.1b, clustering of all skin cells	0	0.156997	0.391	0.65	0	1	SNRPF
related to fig.1b, clustering of all skin cells	0	0.156976	0.113	0.171	0	1	WRB
related to fig.1b, clustering of all skin cells	0	0.156845	0.111	0.132	0	1	FNDC3A
related to fig.1b, clustering of all skin cells	0	0.156606	0.34	0.592	0	1	UFC1
related to fig.1b, clustering of all skin cells	0	0.15654	0.098	0.139	0	1	RPIA
related to fig.1b, clustering of all skin cells	0	0.156268	0.112	0.175	0	1	TRAPPC2B
related to fig.1b, clustering of all skin cells	0	0.156218	0.094	0.104	0	1	44257
related to fig.1b, clustering of all skin cells	0	0.156071	0.152	0.269	0	1	THUMPD1
related to fig.1b, clustering of all skin cells	0	0.15605	0.209	0.4	0	1	ACTR10
related to fig.1b, clustering of all skin cells	0	0.156008	0.124	0.166	0	1	MPRIP
related to fig.1b, clustering of all skin cells	0	0.155985	0.314	0.531	0	1	REXO2
related to fig.1b, clustering of all skin cells	0	0.155774	0.23	0.423	0	1	UPF3A
related to fig.1b, clustering of all skin cells	0	0.155665	0.391	0.66	0	1	MRPS21
related to fig.1b, clustering of all skin cells	0	0.155522	0.155	0.278	0	1	TXNDC9
related to fig.1b, clustering of all skin cells	0	0.155428	0.139	0.21	0	1	NMT1
related to fig.1b, clustering of all skin cells	0	0.155425	0.13	0.205	0	1	ATN1
related to fig.1b, clustering of all skin cells	0	0.155266	0.193	0.359	0	1	FIBP
related to fig.1b, clustering of all skin cells	0	0.15508	0.085	0.107	0	1	PIAS2
related to fig.1b, clustering of all skin cells	0	0.154555	0.256	0.465	0	1	AKR1A1
related to fig.1b, clustering of all skin cells	0	0.154554	0.109	0.165	0	1	TMED1
related to fig.1b, clustering of all skin cells	0	0.154506	0.077	0.091	0	1	CLN8
related to fig.1b, clustering of all skin cells	0	0.154262	0.342	0.582	0	1	RANBP1
related to fig.1b, clustering of all skin cells	0	0.154102	0.152	0.248	0	1	DAP
related to fig.1b, clustering of all skin cells	0	0.153933	0.143	0.243	0	1	PRPF38A
related to fig.1b, clustering of all skin cells	0	0.153908	0.577	0.782	0	1	RHOA
related to fig.1b, clustering of all skin cells	0	0.153371	0.107	0.15	0	1	MUM1
related to fig.1b, clustering of all skin cells	0	0.153336	0.135	0.201	0	1	FMC1
related to fig.1b, clustering of all skin cells	0	0.153243	0.225	0.393	0	1	GINM1
related to fig.1b, clustering of all skin cells	0	0.153231	0.292	0.527	0	1	PCNP
related to fig.1b, clustering of all skin cells	0	0.153021	0.332	0.587	0	1	SNRPD1
related to fig.1b, clustering of all skin cells	0	0.153019	0.275	0.423	0	1	ZFAND5
related to fig.1b, clustering of all skin cells	0	0.152992	0.321	0.548	0	1	SYNE2
related to fig.1b, clustering of all skin cells	0	0.152854	0.162	0.292	0	1	MCTS1
related to fig.1b, clustering of all skin cells	0	0.152612	0.108	0.138	0	1	ETV6
related to fig.1b, clustering of all skin cells	0	0.152479	0.102	0.158	0	1	TSC2
related to fig.1b, clustering of all skin cells	0	0.152457	0.189	0.289	0	1	ROCK1
related to fig.1b, clustering of all skin cells	0	0.152408	0.119	0.171	0	1	ESYT2
related to fig.1b, clustering of all skin cells	0	0.152289	0.114	0.153	0	1	CAMK2D
related to fig.1b, clustering of all skin cells	0	0.152267	0.107	0.161	0	1	NFATC2IP
related to fig.1b, clustering of all skin cells	0	0.151881	0.191	0.338	0	1	CCDC25
related to fig.1b, clustering of all skin cells	0	0.151767	0.561	0.804	0	1	HNRNPK
related to fig.1b, clustering of all skin cells	0	0.151757	0.236	0.434	0	1	RTF2
related to fig.1b, clustering of all skin cells	0	0.151666	0.247	0.417	0	1	GPBP1
related to fig.1b, clustering of all skin cells	0	0.151605	0.138	0.25	0	1	FAM192A
related to fig.1b, clustering of all skin cells	0	0.151271	0.123	0.157	0	1	BFAR
related to fig.1b, clustering of all skin cells	0	0.151013	0.405	0.674	0	1	C19orf53
related to fig.1b, clustering of all skin cells	0	0.150947	0.182	0.341	0	1	PRKCSH
related to fig.1b, clustering of all skin cells	0	0.150757	0.398	0.651	0	1	TMEM50A
related to fig.1b, clustering of all skin cells	0	0.150716	0.084	0.117	0	1	UBP1
related to fig.1b, clustering of all skin cells	0	0.150531	0.414	0.672	0	1	PSMB3
related to fig.1b, clustering of all skin cells	0	0.150167	0.71	0.849	0	1	SH3BGRL3
related to fig.1b, clustering of all skin cells	0	0.150146	0.137	0.233	0	1	SMAGP
related to fig.1b, clustering of all skin cells	0	0.150118	0.092	0.113	0	1	MIB1
related to fig.1b, clustering of all skin cells	0	0.150081	0.118	0.19	0	1	MAGT1
related to fig.1b, clustering of all skin cells	0	0.149874	0.623	0.839	0	1	RPL36AL
related to fig.1b, clustering of all skin cells	0	0.14985	0.113	0.184	0	1	ZBTB44
related to fig.1b, clustering of all skin cells	0	0.149494	0.144	0.247	0	1	FAM129B
related to fig.1b, clustering of all skin cells	0	0.149357	0.435	0.7	0	1	TRIR
related to fig.1b, clustering of all skin cells	0	0.149342	0.144	0.226	0	1	MCFD2
related to fig.1b, clustering of all skin cells	0	0.149194	0.123	0.23	0	1	ARRDC1
related to fig.1b, clustering of all skin cells	0	0.148915	0.157	0.199	0	1	GADD45A
related to fig.1b, clustering of all skin cells	0	0.148732	0.147	0.283	0	1	MRPS11
related to fig.1b, clustering of all skin cells	0	0.148686	0.119	0.175	0	1	ZMIZ1
related to fig.1b, clustering of all skin cells	0	0.148668	0.112	0.183	0	1	IFI27L1
related to fig.1b, clustering of all skin cells	0	0.148654	0.225	0.401	0	1	ETFB
related to fig.1b, clustering of all skin cells	0	0.148602	0.155	0.292	0	1	DPM1
related to fig.1b, clustering of all skin cells	0	0.14856	0.159	0.306	0	1	UTP11
related to fig.1b, clustering of all skin cells	0	0.148496	0.115	0.155	0	1	LASP1
related to fig.1b, clustering of all skin cells	0	0.148386	0.167	0.284	0	1	MGAT1
related to fig.1b, clustering of all skin cells	0	0.14826	0.155	0.27	0	1	SDF2
related to fig.1b, clustering of all skin cells	0	0.148042	0.101	0.127	0	1	CUTC
related to fig.1b, clustering of all skin cells	0	0.147923	0.173	0.298	0	1	VASP
related to fig.1b, clustering of all skin cells	0	0.147896	0.243	0.446	0	1	G3BP1
related to fig.1b, clustering of all skin cells	0	0.147732	0.452	0.714	0	1	UBE2D3
related to fig.1b, clustering of all skin cells	0	0.147681	0.079	0.111	0	1	SAYSD1
related to fig.1b, clustering of all skin cells	0	0.147554	0.121	0.179	0	1	RBFOX2
related to fig.1b, clustering of all skin cells	0	0.14724	0.155	0.267	0	1	EFCAB14
related to fig.1b, clustering of all skin cells	0	0.147024	0.145	0.271	0	1	PPP2R5E
related to fig.1b, clustering of all skin cells	0	0.147023	0.07	0.086	0	1	GAB1
related to fig.1b, clustering of all skin cells	0	0.146979	0.072	0.088	0	1	MDFI
related to fig.1b, clustering of all skin cells	0	0.146904	0.104	0.163	0	1	PUS7L
related to fig.1b, clustering of all skin cells	0	0.146774	0.133	0.283	0	1	PNP
related to fig.1b, clustering of all skin cells	0	0.146678	0.257	0.49	0	1	GTF2A2
related to fig.1b, clustering of all skin cells	0	0.146304	0.185	0.349	0	1	LARP7
related to fig.1b, clustering of all skin cells	0	0.146229	0.171	0.297	0	1	UROD
related to fig.1b, clustering of all skin cells	0	0.146153	0.491	0.75	0	1	SON
related to fig.1b, clustering of all skin cells	0	0.146115	0.127	0.207	0	1	ZMYM2
related to fig.1b, clustering of all skin cells	0	0.14589	0.163	0.322	0	1	QTRT1
related to fig.1b, clustering of all skin cells	0	0.145797	0.217	0.389	0	1	LRP10
related to fig.1b, clustering of all skin cells	0	0.145757	0.208	0.401	0	1	SPG21
related to fig.1b, clustering of all skin cells	0	0.145703	0.09	0.107	0	1	KCTD10
related to fig.1b, clustering of all skin cells	0	0.145656	0.162	0.31	0	1	PSMG4
related to fig.1b, clustering of all skin cells	0	0.145384	0.209	0.28	0	1	EPHX1
related to fig.1b, clustering of all skin cells	0	0.14496	0.082	0.094	0	1	MGAT2
related to fig.1b, clustering of all skin cells	0	0.144711	0.129	0.228	0	1	TANC1
related to fig.1b, clustering of all skin cells	0	0.144625	0.078	0.093	0	1	PIK3C2B
related to fig.1b, clustering of all skin cells	0	0.144519	0.089	0.12	0	1	ABI2
related to fig.1b, clustering of all skin cells	0	0.144404	0.2	0.386	0	1	CNOT7
related to fig.1b, clustering of all skin cells	0	0.144383	0.217	0.414	0	1	CCDC124
related to fig.1b, clustering of all skin cells	0	0.144132	0.729	0.896	0	1	TMA7
related to fig.1b, clustering of all skin cells	0	0.144059	0.136	0.262	0	1	KIF22
related to fig.1b, clustering of all skin cells	0	0.144033	0.098	0.157	0	1	H6PD
related to fig.1b, clustering of all skin cells	0	0.144022	0.073	0.082	0	1	AP001816.1
related to fig.1b, clustering of all skin cells	0	0.143895	0.179	0.308	0	1	STARD7
related to fig.1b, clustering of all skin cells	0	0.143809	0.175	0.309	0	1	CUEDC2
related to fig.1b, clustering of all skin cells	0	0.143614	0.09	0.13	0	1	SUSD6
related to fig.1b, clustering of all skin cells	0	0.143327	0.195	0.326	0	1	PTP4A2
related to fig.1b, clustering of all skin cells	0	0.143316	0.206	0.388	0	1	COX20
related to fig.1b, clustering of all skin cells	0	0.143194	0.641	0.84	0	1	EDF1
related to fig.1b, clustering of all skin cells	0	0.143181	0.224	0.373	0	1	LMAN1
related to fig.1b, clustering of all skin cells	0	0.142955	0.135	0.217	0	1	MIS18BP1
related to fig.1b, clustering of all skin cells	0	0.142798	0.137	0.223	0	1	TRIP12
related to fig.1b, clustering of all skin cells	0	0.14252	0.163	0.3	0	1	PRPF31
related to fig.1b, clustering of all skin cells	0	0.142491	0.143	0.27	0	1	JKAMP
related to fig.1b, clustering of all skin cells	0	0.142417	0.074	0.09	0	1	ANKS1A
related to fig.1b, clustering of all skin cells	0	0.142317	0.128	0.22	0	1	MYO6
related to fig.1b, clustering of all skin cells	0	0.142243	0.118	0.181	0	1	IDH1
related to fig.1b, clustering of all skin cells	0	0.142174	0.357	0.598	0	1	RAB7A
related to fig.1b, clustering of all skin cells	0	0.141689	0.104	0.16	0	1	CRYZL1
related to fig.1b, clustering of all skin cells	0	0.141538	0.119	0.18	0	1	KIDINS220
related to fig.1b, clustering of all skin cells	0	0.141506	0.14	0.237	0	1	ARRDC3
related to fig.1b, clustering of all skin cells	0	0.141265	0.144	0.268	0	1	SEC61A1
related to fig.1b, clustering of all skin cells	0	0.141226	0.078	0.096	0	1	HMBOX1
related to fig.1b, clustering of all skin cells	0	0.141155	0.551	0.759	0	1	CCNI
related to fig.1b, clustering of all skin cells	0	0.141015	0.098	0.149	0	1	PNKP
related to fig.1b, clustering of all skin cells	0	0.140969	0.285	0.514	0	1	SSB
related to fig.1b, clustering of all skin cells	0	0.140872	0.502	0.751	0	1	NDUFA1
related to fig.1b, clustering of all skin cells	0	0.140795	0.241	0.431	0	1	RBBP4
related to fig.1b, clustering of all skin cells	0	0.140779	0.177	0.325	0	1	PAIP1
related to fig.1b, clustering of all skin cells	0	0.140695	0.152	0.28	0	1	SNRNP40
related to fig.1b, clustering of all skin cells	0	0.140465	0.083	0.104	0	1	SRGAP2
related to fig.1b, clustering of all skin cells	0	0.140433	0.181	0.322	0	1	WAC
related to fig.1b, clustering of all skin cells	0	0.14033	0.125	0.235	0	1	SPNS1
related to fig.1b, clustering of all skin cells	0	0.140326	0.16	0.256	0	1	PPT1
related to fig.1b, clustering of all skin cells	0	0.140301	0.103	0.155	0	1	DELE1
related to fig.1b, clustering of all skin cells	0	0.140257	0.097	0.15	0	1	PIR
related to fig.1b, clustering of all skin cells	0	0.140206	0.199	0.383	0	1	MOB2
related to fig.1b, clustering of all skin cells	0	0.139697	0.544	0.741	0	1	ATP5ME
related to fig.1b, clustering of all skin cells	0	0.13967	0.13	0.256	0	1	CYTH2
related to fig.1b, clustering of all skin cells	0	0.13948	0.137	0.234	0	1	UGCG
related to fig.1b, clustering of all skin cells	0	0.139416	0.107	0.157	0	1	UBN1
related to fig.1b, clustering of all skin cells	0	0.139309	0.287	0.532	0	1	DDX46
related to fig.1b, clustering of all skin cells	0	0.139256	0.158	0.258	0	1	C7orf50
related to fig.1b, clustering of all skin cells	0	0.139104	0.193	0.351	0	1	HM13
related to fig.1b, clustering of all skin cells	0	0.139086	0.237	0.357	0	1	CIB1
related to fig.1b, clustering of all skin cells	0	0.139027	0.645	0.844	0	1	ELOB
related to fig.1b, clustering of all skin cells	0	0.138929	0.105	0.157	0	1	GAA
related to fig.1b, clustering of all skin cells	0	0.138686	0.216	0.398	0	1	FAM133B
related to fig.1b, clustering of all skin cells	0	0.138406	0.154	0.264	0	1	USP34
related to fig.1b, clustering of all skin cells	0	0.138277	0.097	0.141	0	1	ICE2
related to fig.1b, clustering of all skin cells	0	0.138051	0.301	0.529	0	1	ARF4
related to fig.1b, clustering of all skin cells	0	0.137663	0.155	0.27	0	1	UBE2J1
related to fig.1b, clustering of all skin cells	0	0.137569	0.139	0.252	0	1	DCTN6
related to fig.1b, clustering of all skin cells	0	0.137566	0.16	0.247	0	1	PEPD
related to fig.1b, clustering of all skin cells	0	0.137526	0.324	0.562	0	1	TCF25
related to fig.1b, clustering of all skin cells	0	0.137491	0.169	0.312	0	1	FBXW5
related to fig.1b, clustering of all skin cells	0	0.137402	0.114	0.162	0	1	SMIM10L1
related to fig.1b, clustering of all skin cells	0	0.13737	0.173	0.33	0	1	SRSF8
related to fig.1b, clustering of all skin cells	0	0.137337	0.071	0.095	0	1	ZNF397
related to fig.1b, clustering of all skin cells	0	0.137328	0.1	0.162	0	1	FBXO25
related to fig.1b, clustering of all skin cells	0	0.137316	0.124	0.193	0	1	TCF12
related to fig.1b, clustering of all skin cells	0	0.13726	0.135	0.235	0	1	MED31
related to fig.1b, clustering of all skin cells	0	0.137163	0.091	0.127	0	1	AGO3
related to fig.1b, clustering of all skin cells	0	0.137146	0.211	0.384	0	1	PABPN1
related to fig.1b, clustering of all skin cells	0	0.136986	0.141	0.268	0	1	RHOT2
related to fig.1b, clustering of all skin cells	0	0.136985	0.078	0.105	0	1	KCTD3
related to fig.1b, clustering of all skin cells	0	0.136898	0.138	0.243	0	1	YES1
related to fig.1b, clustering of all skin cells	0	0.136802	0.522	0.769	0	1	ARPC3
related to fig.1b, clustering of all skin cells	0	0.13676	0.274	0.508	0	1	EBPL
related to fig.1b, clustering of all skin cells	0	0.1367	0.325	0.57	0	1	ATRAID
related to fig.1b, clustering of all skin cells	0	0.136487	0.108	0.186	0	1	TRIM33
related to fig.1b, clustering of all skin cells	0	0.13646	0.251	0.477	0	1	ZNF207
related to fig.1b, clustering of all skin cells	0	0.136369	0.174	0.332	0	1	DDRGK1
related to fig.1b, clustering of all skin cells	0	0.136233	0.163	0.281	0	1	DNAJC3
related to fig.1b, clustering of all skin cells	0	0.136229	0.111	0.155	0	1	TCF7L2
related to fig.1b, clustering of all skin cells	0	0.136218	0.111	0.183	0	1	CDK13
related to fig.1b, clustering of all skin cells	0	0.136023	0.092	0.133	0	1	RC3H2
related to fig.1b, clustering of all skin cells	0	0.135697	0.121	0.224	0	1	INO80C
related to fig.1b, clustering of all skin cells	0	0.135581	0.126	0.218	0	1	VPS13A
related to fig.1b, clustering of all skin cells	0	0.13543	0.09	0.127	0	1	DYRK1A
related to fig.1b, clustering of all skin cells	0	0.135261	0.207	0.39	0	1	POLR2J
related to fig.1b, clustering of all skin cells	0	0.135228	0.092	0.135	0	1	ZFYVE16
related to fig.1b, clustering of all skin cells	0	0.135156	0.103	0.17	0	1	TSEN15
related to fig.1b, clustering of all skin cells	0	0.135071	0.298	0.535	0	1	SF3B1
related to fig.1b, clustering of all skin cells	0	0.135015	0.091	0.128	0	1	AKIP1
related to fig.1b, clustering of all skin cells	0	0.134927	0.433	0.708	0	1	NDUFB10
related to fig.1b, clustering of all skin cells	0	0.134788	0.075	0.1	0	1	DPAGT1
related to fig.1b, clustering of all skin cells	0	0.134762	0.264	0.471	0	1	PRR13
related to fig.1b, clustering of all skin cells	0	0.134542	0.29	0.515	0	1	DDX18
related to fig.1b, clustering of all skin cells	0	0.134536	0.144	0.275	0	1	FAM96A
related to fig.1b, clustering of all skin cells	0	0.134457	0.167	0.33	0	1	SUMF2
related to fig.1b, clustering of all skin cells	0	0.134259	0.19	0.327	0	1	THBD
related to fig.1b, clustering of all skin cells	0	0.134121	0.082	0.121	0	1	LENG1
related to fig.1b, clustering of all skin cells	0	0.134106	0.121	0.187	0	1	UHMK1
related to fig.1b, clustering of all skin cells	0	0.134084	0.191	0.349	0	1	SEC31A
related to fig.1b, clustering of all skin cells	0	0.133697	0.153	0.287	0	1	TSN
related to fig.1b, clustering of all skin cells	0	0.133695	0.084	0.129	0	1	SYMPK
related to fig.1b, clustering of all skin cells	0	0.133555	0.091	0.129	0	1	NUBP1
related to fig.1b, clustering of all skin cells	0	0.133488	0.35	0.608	0	1	PPP1CA
related to fig.1b, clustering of all skin cells	0	0.133428	0.116	0.176	0	1	FRMD4A
related to fig.1b, clustering of all skin cells	0	0.133306	0.078	0.112	0	1	MTMR6
related to fig.1b, clustering of all skin cells	0	0.13329	0.118	0.204	0	1	ZMPSTE24
related to fig.1b, clustering of all skin cells	0	0.133152	0.348	0.612	0	1	GDI2
related to fig.1b, clustering of all skin cells	0	0.132956	0.135	0.252	0	1	MRPL50
related to fig.1b, clustering of all skin cells	0	0.132892	0.185	0.368	0	1	IDH3B
related to fig.1b, clustering of all skin cells	0	0.132874	0.197	0.367	0	1	YWHAG
related to fig.1b, clustering of all skin cells	0	0.132852	0.218	0.407	0	1	EIF4E
related to fig.1b, clustering of all skin cells	0	0.132686	0.092	0.117	0	1	KIFC3
related to fig.1b, clustering of all skin cells	0	0.132644	0.11	0.165	0	1	FAM89B
related to fig.1b, clustering of all skin cells	0	0.132543	0.114	0.19	0	1	TBPL1
related to fig.1b, clustering of all skin cells	0	0.132525	0.225	0.411	0	1	RPN1
related to fig.1b, clustering of all skin cells	0	0.132494	0.116	0.197	0	1	ARFRP1
related to fig.1b, clustering of all skin cells	0	0.132444	0.088	0.134	0	1	FBXO11
related to fig.1b, clustering of all skin cells	0	0.132319	0.363	0.629	0	1	CHMP2A
related to fig.1b, clustering of all skin cells	0	0.132313	0.171	0.294	0	1	PIGT
related to fig.1b, clustering of all skin cells	0	0.132258	0.113	0.202	0	1	ELP5
related to fig.1b, clustering of all skin cells	0	0.13215	0.224	0.371	0	1	UGP2
related to fig.1b, clustering of all skin cells	0	0.132124	0.191	0.365	0	1	KXD1
related to fig.1b, clustering of all skin cells	0	0.132051	0.101	0.158	0	1	GYG1
related to fig.1b, clustering of all skin cells	0	0.13199	0.072	0.101	0	1	SLC35A3
related to fig.1b, clustering of all skin cells	0	0.131925	0.133	0.25	0	1	TUSC2
related to fig.1b, clustering of all skin cells	0	0.131797	0.2	0.375	0	1	ZC3H13
related to fig.1b, clustering of all skin cells	0	0.13168	0.195	0.361	0	1	CLTC
related to fig.1b, clustering of all skin cells	0	0.131663	0.109	0.163	0	1	NDUFA7
related to fig.1b, clustering of all skin cells	0	0.131647	0.083	0.14	0	1	FAM160A2
related to fig.1b, clustering of all skin cells	0	0.131463	0.095	0.156	0	1	STRN3
related to fig.1b, clustering of all skin cells	0	0.131267	0.133	0.245	0	1	SETD5
related to fig.1b, clustering of all skin cells	0	0.131198	0.118	0.218	0	1	RRP7A
related to fig.1b, clustering of all skin cells	0	0.130991	0.092	0.142	0	1	RASA2
related to fig.1b, clustering of all skin cells	0	0.130967	0.224	0.44	0	1	PSMC1
related to fig.1b, clustering of all skin cells	0	0.130901	0.156	0.246	0	1	MFSD10
related to fig.1b, clustering of all skin cells	0	0.130805	0.113	0.179	0	1	NFU1
related to fig.1b, clustering of all skin cells	0	0.130785	0.158	0.255	0	1	KMT2A
related to fig.1b, clustering of all skin cells	0	0.130765	0.085	0.108	0	1	GIT1
related to fig.1b, clustering of all skin cells	0	0.130734	0.149	0.281	0	1	KARS
related to fig.1b, clustering of all skin cells	0	0.130684	0.105	0.169	0	1	RARS2
related to fig.1b, clustering of all skin cells	0	0.130611	0.132	0.207	0	1	ARHGEF1
related to fig.1b, clustering of all skin cells	0	0.13046	0.095	0.12	0	1	CYB5D2
related to fig.1b, clustering of all skin cells	0	0.130438	0.221	0.413	0	1	PRPF38B
related to fig.1b, clustering of all skin cells	0	0.130402	0.078	0.133	0	1	SEMA3F
related to fig.1b, clustering of all skin cells	0	0.130306	0.099	0.167	0	1	C19orf25
related to fig.1b, clustering of all skin cells	0	0.130255	0.144	0.26	0	1	IFNAR1
related to fig.1b, clustering of all skin cells	0	0.130232	0.148	0.26	0	1	CRK
related to fig.1b, clustering of all skin cells	0	0.129803	0.072	0.093	0	1	AC005261.1
related to fig.1b, clustering of all skin cells	0	0.129768	0.094	0.132	0	1	STAT2
related to fig.1b, clustering of all skin cells	0	0.129639	0.087	0.118	0	1	AKAP11
related to fig.1b, clustering of all skin cells	0	0.129603	0.096	0.164	0	1	ASMTL
related to fig.1b, clustering of all skin cells	0	0.129327	0.22	0.437	0	1	PIN1
related to fig.1b, clustering of all skin cells	0	0.12932	0.16	0.268	0	1	GLG1
related to fig.1b, clustering of all skin cells	0	0.129212	0.321	0.597	0	1	ELOC
related to fig.1b, clustering of all skin cells	0	0.129198	0.087	0.13	0	1	WBP1L
related to fig.1b, clustering of all skin cells	0	0.128976	0.211	0.4	0	1	STAU1
related to fig.1b, clustering of all skin cells	0	0.128818	0.084	0.116	0	1	TMEM181
related to fig.1b, clustering of all skin cells	0	0.128506	0.088	0.124	0	1	AMOTL1
related to fig.1b, clustering of all skin cells	0	0.128458	0.27	0.508	0	1	UBE2L3
related to fig.1b, clustering of all skin cells	0	0.128441	0.12	0.213	0	1	UBE2D1
related to fig.1b, clustering of all skin cells	0	0.128363	0.174	0.351	0	1	ORMDL1
related to fig.1b, clustering of all skin cells	0	0.128354	0.198	0.373	0	1	SSR1
related to fig.1b, clustering of all skin cells	0	0.128223	0.094	0.143	0	1	NRAS
related to fig.1b, clustering of all skin cells	0	0.12818	0.086	0.124	0	1	KLHL20
related to fig.1b, clustering of all skin cells	0	0.128061	0.253	0.456	0	1	DNAJC15
related to fig.1b, clustering of all skin cells	0	0.128056	0.166	0.302	0	1	FGFR1OP2
related to fig.1b, clustering of all skin cells	0	0.127984	0.095	0.128	0	1	COPRS
related to fig.1b, clustering of all skin cells	0	0.127814	0.131	0.219	0	1	APMAP
related to fig.1b, clustering of all skin cells	0	0.12776	0.118	0.206	0	1	ACADM
related to fig.1b, clustering of all skin cells	0	0.127656	0.176	0.329	0	1	LSM6
related to fig.1b, clustering of all skin cells	0	0.127649	0.158	0.301	0	1	ARF3
related to fig.1b, clustering of all skin cells	0	0.127319	0.077	0.111	0	1	RBM4
related to fig.1b, clustering of all skin cells	0	0.127258	0.122	0.208	0	1	UBE2Z
related to fig.1b, clustering of all skin cells	0	0.126976	0.085	0.131	0	1	BX284668.5
related to fig.1b, clustering of all skin cells	0	0.126782	0.102	0.159	0	1	AKR1C1
related to fig.1b, clustering of all skin cells	0	0.126779	0.302	0.565	0	1	REX1BD
related to fig.1b, clustering of all skin cells	0	0.12674	0.536	0.779	0	1	SSR4
related to fig.1b, clustering of all skin cells	0	0.126664	0.584	0.803	0	1	UQCRQ
related to fig.1b, clustering of all skin cells	0	0.126654	0.098	0.147	0	1	LLPH
related to fig.1b, clustering of all skin cells	0	0.126569	0.088	0.129	0	1	MTA1
related to fig.1b, clustering of all skin cells	0	0.126552	0.196	0.365	0	1	ADSS
related to fig.1b, clustering of all skin cells	0	0.12644	0.111	0.191	0	1	DTD1
related to fig.1b, clustering of all skin cells	0	0.126346	0.075	0.101	0	1	PIGK
related to fig.1b, clustering of all skin cells	0	0.126291	0.117	0.205	0	1	EXOC1
related to fig.1b, clustering of all skin cells	0	0.126274	0.099	0.164	0	1	NFYB
related to fig.1b, clustering of all skin cells	0	0.12625	0.134	0.265	0	1	CHP1
related to fig.1b, clustering of all skin cells	0	0.126232	0.336	0.613	0	1	JTB
related to fig.1b, clustering of all skin cells	0	0.1262	0.491	0.746	0	1	GNG5
related to fig.1b, clustering of all skin cells	0	0.126075	0.123	0.227	0	1	CENPT
related to fig.1b, clustering of all skin cells	0	0.125991	0.087	0.129	0	1	DIP2A
related to fig.1b, clustering of all skin cells	0	0.125733	0.086	0.138	0	1	KIAA0319L
related to fig.1b, clustering of all skin cells	0	0.12564	0.12	0.22	0	1	ING4
related to fig.1b, clustering of all skin cells	0	0.125581	0.152	0.27	0	1	FBXL5
related to fig.1b, clustering of all skin cells	0	0.125525	0.082	0.132	0	1	PLD2
related to fig.1b, clustering of all skin cells	0	0.125437	0.233	0.449	0	1	PCMT1
related to fig.1b, clustering of all skin cells	0	0.125397	0.091	0.147	0	1	GPATCH2
related to fig.1b, clustering of all skin cells	0	0.125217	0.117	0.196	0	1	WDR26
related to fig.1b, clustering of all skin cells	0	0.125089	0.074	0.105	0	1	UBE2D4
related to fig.1b, clustering of all skin cells	0	0.124879	0.138	0.237	0	1	AKIRIN2
related to fig.1b, clustering of all skin cells	0	0.124787	0.202	0.355	0	1	TRA2A
related to fig.1b, clustering of all skin cells	0	0.124668	0.125	0.211	0	1	FUBP1
related to fig.1b, clustering of all skin cells	0	0.124635	0.121	0.209	0	1	EIF4EBP1
related to fig.1b, clustering of all skin cells	0	0.124547	0.306	0.538	0	1	DDX3X
related to fig.1b, clustering of all skin cells	0	0.124444	0.061	0.08	0	1	PNPLA6
related to fig.1b, clustering of all skin cells	0	0.124412	0.117	0.184	0	1	NSL1
related to fig.1b, clustering of all skin cells	0	0.124361	0.076	0.112	0	1	GIGYF1
related to fig.1b, clustering of all skin cells	0	0.124217	0.409	0.677	0	1	BCAP31
related to fig.1b, clustering of all skin cells	0	0.124185	0.109	0.188	0	1	DTYMK
related to fig.1b, clustering of all skin cells	0	0.124143	0.073	0.118	0	1	HOMER3
related to fig.1b, clustering of all skin cells	0	0.12412	0.179	0.325	0	1	TROVE2
related to fig.1b, clustering of all skin cells	0	0.124026	0.08	0.11	0	1	RASA1
related to fig.1b, clustering of all skin cells	0	0.124004	0.075	0.108	0	1	RNF2
related to fig.1b, clustering of all skin cells	0	0.123907	0.072	0.094	0	1	HS2ST1
related to fig.1b, clustering of all skin cells	0	0.123802	0.324	0.592	0	1	PDCD6
related to fig.1b, clustering of all skin cells	0	0.123584	0.1	0.159	0	1	HTRA2
related to fig.1b, clustering of all skin cells	0	0.123548	0.427	0.675	0	1	C4orf3
related to fig.1b, clustering of all skin cells	0	0.12334	0.18	0.327	0	1	CHD4
related to fig.1b, clustering of all skin cells	0	0.123271	0.192	0.366	0	1	NARS
related to fig.1b, clustering of all skin cells	0	0.123119	0.071	0.087	0	1	PLXNA2
related to fig.1b, clustering of all skin cells	0	0.123077	0.145	0.29	0	1	STK25
related to fig.1b, clustering of all skin cells	0	0.123066	0.089	0.137	0	1	HERC4
related to fig.1b, clustering of all skin cells	0	0.122905	0.152	0.287	0	1	NARF
related to fig.1b, clustering of all skin cells	0	0.122867	0.125	0.197	0	1	SFT2D2
related to fig.1b, clustering of all skin cells	0	0.122721	0.139	0.265	0	1	UNC50
related to fig.1b, clustering of all skin cells	0	0.122593	0.111	0.187	0	1	WASHC4
related to fig.1b, clustering of all skin cells	0	0.122577	0.068	0.093	0	1	TAF1C
related to fig.1b, clustering of all skin cells	0	0.122559	0.18	0.336	0	1	NOP56
related to fig.1b, clustering of all skin cells	0	0.122506	0.125	0.218	0	1	CTDNEP1
related to fig.1b, clustering of all skin cells	0	0.122417	0.131	0.232	0	1	SP3
related to fig.1b, clustering of all skin cells	0	0.122295	0.088	0.131	0	1	INF2
related to fig.1b, clustering of all skin cells	0	0.12214	0.168	0.332	0	1	CCDC90B
related to fig.1b, clustering of all skin cells	0	0.122082	0.198	0.413	0	1	ZMAT2
related to fig.1b, clustering of all skin cells	0	0.121953	0.075	0.109	0	1	KBTBD3
related to fig.1b, clustering of all skin cells	0	0.121882	0.352	0.62	0	1	BANF1
related to fig.1b, clustering of all skin cells	0	0.12174	0.084	0.128	0	1	FAM91A1
related to fig.1b, clustering of all skin cells	0	0.121509	0.133	0.235	0	1	CORO1C
related to fig.1b, clustering of all skin cells	0	0.121366	0.18	0.355	0	1	FNTA
related to fig.1b, clustering of all skin cells	0	0.121218	0.204	0.378	0	1	FUNDC2
related to fig.1b, clustering of all skin cells	0	0.120901	0.285	0.522	0	1	POLR2K
related to fig.1b, clustering of all skin cells	0	0.12074	0.086	0.137	0	1	DNAJC17
related to fig.1b, clustering of all skin cells	0	0.120727	0.137	0.265	0	1	TMX2
related to fig.1b, clustering of all skin cells	0	0.120647	0.104	0.166	0	1	DOCK1
related to fig.1b, clustering of all skin cells	0	0.120569	0.105	0.197	0	1	SWI5
related to fig.1b, clustering of all skin cells	0	0.120464	0.084	0.126	0	1	SLC38A10
related to fig.1b, clustering of all skin cells	0	0.120326	0.105	0.181	0	1	NLRP1
related to fig.1b, clustering of all skin cells	0	0.120159	0.137	0.252	0	1	DNAJB11
related to fig.1b, clustering of all skin cells	0	0.120118	0.091	0.139	0	1	ATF7
related to fig.1b, clustering of all skin cells	0	0.120103	0.118	0.227	0	1	MRPS14
related to fig.1b, clustering of all skin cells	0	0.120071	0.131	0.229	0	1	TTC17
related to fig.1b, clustering of all skin cells	0	0.120046	0.316	0.584	0	1	SCAND1
related to fig.1b, clustering of all skin cells	0	0.119917	0.153	0.307	0	1	MED19
related to fig.1b, clustering of all skin cells	0	0.119875	0.108	0.189	0	1	DDX52
related to fig.1b, clustering of all skin cells	0	0.119869	0.101	0.174	0	1	KIF1C
related to fig.1b, clustering of all skin cells	0	0.119808	0.124	0.22	0	1	ERBIN
related to fig.1b, clustering of all skin cells	0	0.119638	0.087	0.133	0	1	ZSCAN18
related to fig.1b, clustering of all skin cells	0	0.119633	0.198	0.394	0	1	GOLGA7
related to fig.1b, clustering of all skin cells	0	0.119494	0.057	0.075	0	1	TTL
related to fig.1b, clustering of all skin cells	0	0.119422	0.119	0.249	0	1	EML3
related to fig.1b, clustering of all skin cells	0	0.119384	0.12	0.212	0	1	CETN2
related to fig.1b, clustering of all skin cells	0	0.119316	0.071	0.109	0	1	STAU2
related to fig.1b, clustering of all skin cells	0	0.11931	0.057	0.08	0	1	AGFG2
related to fig.1b, clustering of all skin cells	0	0.119287	0.077	0.111	0	1	FAM126B
related to fig.1b, clustering of all skin cells	0	0.119172	0.073	0.106	0	1	LCOR
related to fig.1b, clustering of all skin cells	0	0.118931	0.109	0.181	0	1	SLC39A7
related to fig.1b, clustering of all skin cells	0	0.118925	0.313	0.582	0	1	NDUFA2
related to fig.1b, clustering of all skin cells	0	0.118842	0.315	0.587	0	1	POLR2I
related to fig.1b, clustering of all skin cells	0	0.118834	0.096	0.159	0	1	RNPEPL1
related to fig.1b, clustering of all skin cells	0	0.118777	0.352	0.617	0	1	TMEM14C
related to fig.1b, clustering of all skin cells	0	0.118582	0.101	0.152	0	1	ARMCX6
related to fig.1b, clustering of all skin cells	0	0.118538	0.149	0.284	0	1	GALNT1
related to fig.1b, clustering of all skin cells	0	0.118098	0.217	0.38	0	1	PLD3
related to fig.1b, clustering of all skin cells	0	0.117914	0.138	0.266	0	1	ZCCHC17
related to fig.1b, clustering of all skin cells	0	0.117896	0.072	0.103	0	1	NPEPL1
related to fig.1b, clustering of all skin cells	0	0.117862	0.12	0.215	0	1	KIAA1143
related to fig.1b, clustering of all skin cells	0	0.117779	0.244	0.464	0	1	RAB11B
related to fig.1b, clustering of all skin cells	0	0.117722	0.506	0.7	0	1	KLF6
related to fig.1b, clustering of all skin cells	0	0.117698	0.086	0.131	0	1	IKBKB
related to fig.1b, clustering of all skin cells	0	0.117643	0.119	0.224	0	1	SLC35B1
related to fig.1b, clustering of all skin cells	0	0.117612	0.079	0.12	0	1	EFHC1
related to fig.1b, clustering of all skin cells	0	0.117612	0.172	0.291	0	1	NME1
related to fig.1b, clustering of all skin cells	0	0.117527	0.146	0.267	0	1	NCBP2
related to fig.1b, clustering of all skin cells	0	0.117485	0.148	0.292	0	1	SHARPIN
related to fig.1b, clustering of all skin cells	0	0.117465	0.159	0.3	0	1	ERLEC1
related to fig.1b, clustering of all skin cells	0	0.117433	0.1	0.155	0	1	RYBP
related to fig.1b, clustering of all skin cells	0	0.117349	0.31	0.574	0	1	NDUFB3
related to fig.1b, clustering of all skin cells	0	0.117262	0.123	0.208	0	1	CRELD2
related to fig.1b, clustering of all skin cells	0	0.117231	0.075	0.104	0	1	TAF1
related to fig.1b, clustering of all skin cells	0	0.11695	0.078	0.13	0	1	NAT9
related to fig.1b, clustering of all skin cells	0	0.116827	0.09	0.143	0	1	MAN2C1
related to fig.1b, clustering of all skin cells	0	0.116785	0.178	0.32	0	1	G3BP2
related to fig.1b, clustering of all skin cells	0	0.116784	0.203	0.396	0	1	SPAG7
related to fig.1b, clustering of all skin cells	0	0.11676	0.667	0.845	0	1	NDUFA4
related to fig.1b, clustering of all skin cells	0	0.11657	0.073	0.106	0	1	MAPK8
related to fig.1b, clustering of all skin cells	0	0.116533	0.261	0.487	0	1	COX17
related to fig.1b, clustering of all skin cells	0	0.116294	0.098	0.172	0	1	TMEM60
related to fig.1b, clustering of all skin cells	0	0.116256	0.207	0.404	0	1	MRPS18B
related to fig.1b, clustering of all skin cells	0	0.116158	0.115	0.182	0	1	TNRC6A
related to fig.1b, clustering of all skin cells	0	0.116118	0.17	0.257	0	1	TLN1
related to fig.1b, clustering of all skin cells	0	0.116002	0.142	0.265	0	1	POLR2H
related to fig.1b, clustering of all skin cells	0	0.115939	0.104	0.191	0	1	EXOC7
related to fig.1b, clustering of all skin cells	0	0.115899	0.229	0.402	0	1	HSPA2
related to fig.1b, clustering of all skin cells	0	0.115778	0.285	0.548	0	1	PPP4C
related to fig.1b, clustering of all skin cells	0	0.115684	0.131	0.22	0	1	IRF2
related to fig.1b, clustering of all skin cells	0	0.115383	0.099	0.175	0	1	CINP
related to fig.1b, clustering of all skin cells	0	0.115239	0.322	0.472	0	1	GLUL
related to fig.1b, clustering of all skin cells	0	0.115238	0.087	0.135	0	1	BTBD1
related to fig.1b, clustering of all skin cells	0	0.115142	0.125	0.225	0	1	CD2BP2
related to fig.1b, clustering of all skin cells	0	0.115069	0.08	0.114	0	1	CIC
related to fig.1b, clustering of all skin cells	0	0.115055	0.081	0.108	0	1	CCDC32
related to fig.1b, clustering of all skin cells	0	0.114915	0.196	0.392	0	1	HIKESHI
related to fig.1b, clustering of all skin cells	0	0.114912	0.076	0.113	0	1	MON1B
related to fig.1b, clustering of all skin cells	0	0.114648	0.101	0.187	0	1	STX16
related to fig.1b, clustering of all skin cells	0	0.114576	0.068	0.095	0	1	TAF9B
related to fig.1b, clustering of all skin cells	0	0.11446	0.096	0.14	0	1	ERF
related to fig.1b, clustering of all skin cells	0	0.114427	0.062	0.082	0	1	CHRNB1
related to fig.1b, clustering of all skin cells	0	0.11436	0.502	0.763	0	1	SEC61B
related to fig.1b, clustering of all skin cells	0	0.114315	0.07	0.111	0	1	AC008124.1
related to fig.1b, clustering of all skin cells	0	0.114273	0.189	0.346	0	1	SPAG9
related to fig.1b, clustering of all skin cells	0	0.114175	0.084	0.139	0	1	CCDC167
related to fig.1b, clustering of all skin cells	0	0.114124	0.139	0.275	0	1	HIBCH
related to fig.1b, clustering of all skin cells	0	0.114052	0.228	0.385	0	1	PRDX3
related to fig.1b, clustering of all skin cells	0	0.113829	0.303	0.472	0	1	TSC22D1
related to fig.1b, clustering of all skin cells	0	0.113674	0.169	0.318	0	1	DDX6
related to fig.1b, clustering of all skin cells	0	0.113646	0.42	0.672	0	1	FUS
related to fig.1b, clustering of all skin cells	0	0.113515	0.338	0.615	0	1	C19orf70
related to fig.1b, clustering of all skin cells	0	0.113418	0.112	0.208	0	1	INPP5K
related to fig.1b, clustering of all skin cells	0	0.113375	0.241	0.471	0	1	AP3S1
related to fig.1b, clustering of all skin cells	0	0.113372	0.118	0.207	0	1	CNDP2
related to fig.1b, clustering of all skin cells	0	0.113255	0.103	0.195	0	1	PPP5C
related to fig.1b, clustering of all skin cells	0	0.113111	0.083	0.113	0	1	ZNRF1
related to fig.1b, clustering of all skin cells	0	0.113101	0.213	0.423	0	1	FAAP20
related to fig.1b, clustering of all skin cells	0	0.112952	0.195	0.384	0	1	MAF1
related to fig.1b, clustering of all skin cells	0	0.11283	0.231	0.456	0	1	ANAPC5
related to fig.1b, clustering of all skin cells	0	0.11278	0.151	0.292	0	1	CCNDBP1
related to fig.1b, clustering of all skin cells	0	0.112754	0.074	0.113	0	1	ATG7
related to fig.1b, clustering of all skin cells	0	0.112625	0.062	0.108	0	1	CPSF1
related to fig.1b, clustering of all skin cells	0	0.112579	0.171	0.332	0	1	TMEM167A
related to fig.1b, clustering of all skin cells	0	0.112535	0.189	0.379	0	1	TIMM10
related to fig.1b, clustering of all skin cells	0	0.112509	0.162	0.283	0	1	CHIC2
related to fig.1b, clustering of all skin cells	0	0.112334	0.164	0.327	0	1	SCAMP3
related to fig.1b, clustering of all skin cells	0	0.11231	0.17	0.324	0	1	THOC2
related to fig.1b, clustering of all skin cells	0	0.112117	0.119	0.237	0	1	MAPK1
related to fig.1b, clustering of all skin cells	0	0.111911	0.064	0.099	0	1	ALG6
related to fig.1b, clustering of all skin cells	0	0.111772	0.162	0.303	0	1	TSPAN14
related to fig.1b, clustering of all skin cells	0	0.11167	0.086	0.13	0	1	MARF1
related to fig.1b, clustering of all skin cells	0	0.11152	0.121	0.232	0	1	FLII
related to fig.1b, clustering of all skin cells	0	0.111516	0.104	0.207	0	1	MRRF
related to fig.1b, clustering of all skin cells	0	0.111354	0.069	0.114	0	1	MYBBP1A
related to fig.1b, clustering of all skin cells	0	0.1113	0.096	0.164	0	1	MYO9A
related to fig.1b, clustering of all skin cells	0	0.111179	0.14	0.228	0	1	EPS15
related to fig.1b, clustering of all skin cells	0	0.111034	0.239	0.48	0	1	SNRPC
related to fig.1b, clustering of all skin cells	0	0.110934	0.068	0.103	0	1	SEPHS1
related to fig.1b, clustering of all skin cells	0	0.110907	0.07	0.102	0	1	ODF2
related to fig.1b, clustering of all skin cells	0	0.110816	0.151	0.301	0	1	TPD52L2
related to fig.1b, clustering of all skin cells	0	0.110666	0.102	0.173	0	1	MLXIP
related to fig.1b, clustering of all skin cells	0	0.11051	0.332	0.613	0	1	MRPL51
related to fig.1b, clustering of all skin cells	0	0.110451	0.114	0.203	0	1	C1orf131
related to fig.1b, clustering of all skin cells	0	0.11037	0.34	0.586	0	1	TMEM123
related to fig.1b, clustering of all skin cells	0	0.110029	0.138	0.244	0	1	NT5C3A
related to fig.1b, clustering of all skin cells	0	0.110025	0.115	0.189	0	1	ECI2
related to fig.1b, clustering of all skin cells	0	0.109852	0.074	0.111	0	1	ACD
related to fig.1b, clustering of all skin cells	0	0.109787	0.297	0.508	0	1	MAP1LC3B
related to fig.1b, clustering of all skin cells	0	0.109697	0.255	0.461	0	1	NORAD
related to fig.1b, clustering of all skin cells	0	0.109431	0.108	0.192	0	1	CMSS1
related to fig.1b, clustering of all skin cells	0	0.109346	0.232	0.412	0	1	PRPF4B
related to fig.1b, clustering of all skin cells	0	0.109309	0.131	0.233	0	1	NANS
related to fig.1b, clustering of all skin cells	0	0.109224	0.151	0.299	0	1	USP8
related to fig.1b, clustering of all skin cells	0	0.109192	0.139	0.252	0	1	POLR2B
related to fig.1b, clustering of all skin cells	0	0.109128	0.181	0.349	0	1	LAGE3
related to fig.1b, clustering of all skin cells	0	0.109076	0.107	0.183	0	1	XIAP
related to fig.1b, clustering of all skin cells	0	0.109051	0.096	0.174	0	1	CBY1
related to fig.1b, clustering of all skin cells	0	0.109044	0.109	0.222	0	1	ATG4B
related to fig.1b, clustering of all skin cells	0	0.108973	0.141	0.265	0	1	FGD5-AS1
related to fig.1b, clustering of all skin cells	0	0.108948	0.145	0.276	0	1	SUCLG2
related to fig.1b, clustering of all skin cells	0	0.108646	0.147	0.246	0	1	CCND3
related to fig.1b, clustering of all skin cells	0	0.108539	0.104	0.184	0	1	C16orf72
related to fig.1b, clustering of all skin cells	0	0.108473	0.123	0.236	0	1	TNKS2
related to fig.1b, clustering of all skin cells	0	0.108446	0.074	0.105	0	1	CUL4B
related to fig.1b, clustering of all skin cells	0	0.108236	0.112	0.228	0	1	SCNM1
related to fig.1b, clustering of all skin cells	0	0.108191	0.084	0.148	0	1	HNRNPUL2
related to fig.1b, clustering of all skin cells	0	0.108093	0.078	0.111	0	1	TMEM127
related to fig.1b, clustering of all skin cells	0	0.108093	0.111	0.197	0	1	EP300
related to fig.1b, clustering of all skin cells	0	0.108058	0.061	0.085	0	1	AP4M1
related to fig.1b, clustering of all skin cells	0	0.107977	0.247	0.494	0	1	PPCS
related to fig.1b, clustering of all skin cells	0	0.107977	0.228	0.441	0	1	SSR3
related to fig.1b, clustering of all skin cells	0	0.107959	0.124	0.26	0	1	PRKAG1
related to fig.1b, clustering of all skin cells	0	0.107942	0.094	0.15	0	1	SLC25A24
related to fig.1b, clustering of all skin cells	0	0.107846	0.085	0.143	0	1	SETD7
related to fig.1b, clustering of all skin cells	0	0.10781	0.063	0.083	0	1	DGAT1
related to fig.1b, clustering of all skin cells	0	0.107806	0.067	0.103	0	1	SPPL2B
related to fig.1b, clustering of all skin cells	0	0.10768	0.107	0.173	0	1	ITGA2
related to fig.1b, clustering of all skin cells	0	0.10756	0.179	0.319	0	1	YPEL3
related to fig.1b, clustering of all skin cells	0	0.107457	0.116	0.208	0	1	C21orf91
related to fig.1b, clustering of all skin cells	0	0.107446	0.127	0.245	0	1	GNL1
related to fig.1b, clustering of all skin cells	0	0.107427	0.171	0.343	0	1	TMX1
related to fig.1b, clustering of all skin cells	0	0.107406	0.135	0.27	0	1	BDH2
related to fig.1b, clustering of all skin cells	0	0.107325	0.399	0.681	0	1	VPS28
related to fig.1b, clustering of all skin cells	0	0.1073	0.098	0.164	0	1	RNPC3
related to fig.1b, clustering of all skin cells	0	0.107229	0.14	0.277	0	1	TAF11
related to fig.1b, clustering of all skin cells	0	0.107191	0.273	0.514	0	1	MORF4L2
related to fig.1b, clustering of all skin cells	0	0.107167	0.103	0.169	0	1	YAF2
related to fig.1b, clustering of all skin cells	0	0.107166	0.107	0.196	0	1	TPBG
related to fig.1b, clustering of all skin cells	0	0.107121	0.259	0.5	0	1	STRAP
related to fig.1b, clustering of all skin cells	0	0.107021	0.132	0.245	0	1	SNRNP27
related to fig.1b, clustering of all skin cells	0	0.107018	0.252	0.491	0	1	RBM17
related to fig.1b, clustering of all skin cells	0	0.107002	0.411	0.705	0	1	C11orf58
related to fig.1b, clustering of all skin cells	0	0.106962	0.079	0.124	0	1	BRAF
related to fig.1b, clustering of all skin cells	0	0.106661	0.153	0.312	0	1	MRPL9
related to fig.1b, clustering of all skin cells	0	0.106394	0.081	0.138	0	1	ELP6
related to fig.1b, clustering of all skin cells	0	0.106131	0.074	0.117	0	1	PBX2
related to fig.1b, clustering of all skin cells	0	0.106093	0.131	0.242	0	1	SDR39U1
related to fig.1b, clustering of all skin cells	0	0.105943	0.139	0.29	0	1	MRPL2
related to fig.1b, clustering of all skin cells	0	0.105939	0.176	0.369	0	1	CDIPT
related to fig.1b, clustering of all skin cells	0	0.105912	0.055	0.088	0	1	PLCB3
related to fig.1b, clustering of all skin cells	0	0.105742	0.097	0.173	0	1	CCDC130
related to fig.1b, clustering of all skin cells	0	0.105737	0.121	0.207	0	1	DCAF7
related to fig.1b, clustering of all skin cells	0	0.10568	0.11	0.179	0	1	KIAA1109
related to fig.1b, clustering of all skin cells	0	0.105672	0.129	0.25	0	1	DNAJC21
related to fig.1b, clustering of all skin cells	0	0.105672	0.074	0.111	0	1	TBK1
related to fig.1b, clustering of all skin cells	0	0.105601	0.118	0.219	0	1	DNASE2
related to fig.1b, clustering of all skin cells	0	0.105581	0.15	0.302	0	1	ARL16
related to fig.1b, clustering of all skin cells	0	0.105579	0.085	0.136	0	1	ERGIC1
related to fig.1b, clustering of all skin cells	0	0.105323	0.074	0.128	0	1	COLGALT1
related to fig.1b, clustering of all skin cells	0	0.105242	0.274	0.524	0	1	PSMB2
related to fig.1b, clustering of all skin cells	0	0.105224	0.075	0.113	0	1	FGD6
related to fig.1b, clustering of all skin cells	0	0.105186	0.06	0.096	0	1	C14orf132
related to fig.1b, clustering of all skin cells	0	0.105147	0.08	0.141	0	1	CRELD1
related to fig.1b, clustering of all skin cells	0	0.105126	0.072	0.101	0	1	USP25
related to fig.1b, clustering of all skin cells	0	0.104833	0.11	0.199	0	1	CNOT8
related to fig.1b, clustering of all skin cells	0	0.10472	0.099	0.196	0	1	MAN1B1
related to fig.1b, clustering of all skin cells	0	0.104716	0.081	0.126	0	1	HMGCL
related to fig.1b, clustering of all skin cells	0	0.104681	0.144	0.27	0	1	ATG12
related to fig.1b, clustering of all skin cells	0	0.104648	0.124	0.235	0	1	OARD1
related to fig.1b, clustering of all skin cells	0	0.104573	0.059	0.081	0	1	CSTF2T
related to fig.1b, clustering of all skin cells	0	0.10454	0.105	0.191	0	1	GMPR2
related to fig.1b, clustering of all skin cells	0	0.104517	0.114	0.218	0	1	NT5C3B
related to fig.1b, clustering of all skin cells	0	0.104514	0.126	0.233	0	1	CTDSP1
related to fig.1b, clustering of all skin cells	0	0.104319	0.127	0.226	0	1	RBM23
related to fig.1b, clustering of all skin cells	0	0.103967	0.101	0.197	0	1	DCAF8
related to fig.1b, clustering of all skin cells	0	0.103964	0.063	0.114	0	1	HDAC10
related to fig.1b, clustering of all skin cells	0	0.10396	0.117	0.204	0	1	TRIM8
related to fig.1b, clustering of all skin cells	0	0.10396	0.081	0.143	0	1	CNOT9
related to fig.1b, clustering of all skin cells	0	0.103945	0.25	0.495	0	1	BUD31
related to fig.1b, clustering of all skin cells	0	0.103943	0.41	0.661	0	1	YWHAQ
related to fig.1b, clustering of all skin cells	0	0.103885	0.145	0.293	0	1	GPBP1L1
related to fig.1b, clustering of all skin cells	0	0.103881	0.089	0.166	0	1	MFSD14B
related to fig.1b, clustering of all skin cells	0	0.103859	0.397	0.674	0	1	DYNLRB1
related to fig.1b, clustering of all skin cells	0	0.103839	0.108	0.184	0	1	EIF2AK4
related to fig.1b, clustering of all skin cells	0	0.103664	0.08	0.139	0	1	BTBD10
related to fig.1b, clustering of all skin cells	0	0.10363	0.086	0.15	0	1	CRLS1
related to fig.1b, clustering of all skin cells	0	0.103598	0.134	0.201	0	1	KIAA1551
related to fig.1b, clustering of all skin cells	0	0.103582	0.129	0.242	0	1	CSNK1D
related to fig.1b, clustering of all skin cells	0	0.103514	0.126	0.249	0	1	TMEM101
related to fig.1b, clustering of all skin cells	0	0.103206	0.088	0.145	0	1	NUP107
related to fig.1b, clustering of all skin cells	0	0.10318	0.082	0.132	0	1	MED6
related to fig.1b, clustering of all skin cells	0	0.103099	0.083	0.134	0	1	USP53
related to fig.1b, clustering of all skin cells	0	0.103094	0.097	0.174	0	1	SNAPC2
related to fig.1b, clustering of all skin cells	0	0.103065	0.112	0.218	0	1	ASNSD1
related to fig.1b, clustering of all skin cells	0	0.102923	0.118	0.212	0	1	MPZL1
related to fig.1b, clustering of all skin cells	0	0.10291	0.13	0.262	0	1	MED21
related to fig.1b, clustering of all skin cells	0	0.102903	0.092	0.151	0	1	RNF146
related to fig.1b, clustering of all skin cells	0	0.102866	0.075	0.111	0	1	PIGBOS1
related to fig.1b, clustering of all skin cells	0	0.102819	0.115	0.223	0	1	COA1
related to fig.1b, clustering of all skin cells	0	0.102627	0.097	0.194	0	1	SPIN1
related to fig.1b, clustering of all skin cells	0	0.102389	0.101	0.204	0	1	DDX41
related to fig.1b, clustering of all skin cells	0	0.102136	0.08	0.13	0	1	NAA60
related to fig.1b, clustering of all skin cells	0	0.102134	0.122	0.216	0	1	TNIP1
related to fig.1b, clustering of all skin cells	0	0.102098	0.1	0.201	0	1	TPRA1
related to fig.1b, clustering of all skin cells	0	0.102062	0.099	0.195	0	1	TP53
related to fig.1b, clustering of all skin cells	0	0.102003	0.097	0.159	0	1	GATAD2B
related to fig.1b, clustering of all skin cells	0	0.101886	0.093	0.145	0	1	IRF7
related to fig.1b, clustering of all skin cells	0	0.101732	0.09	0.162	0	1	IRAK4
[truncated: 127,285 more rows]
