# Supplementary material for: The immune-suppressive landscape in lepromatous leprosy revealed by single-cell RNA sequencing
Source: Cell Discov. 2022 Jan 11;8:2. doi: 10.1038/s41421-021-00353-3 (PMC8748782; doi:10.1038/s41421-021-00353-3)
Supplement: Supplementary file 3 — Supplementary Table S2 [file 41421_2021_353_MOESM3_ESM.xlsx]

## Sheet: sheet1
Table S2 Cell number of each donor in each cluster of each clustering and sub-clustering.
	Sample type	Cell type	Cluster	cell numbers of each Donors													Total of each cluster
				L-LEP1	L-LEP2	L-LEP3	L-LEP4	L-LEP5	L-LEP6	L-LEP7	HC1	HC2	HC3	HC4	HC5	HC6
Clustering of all skin cells, related to Fig. 1b	Skin	Endothelial cells	1	9985	118	106	461	230	N.A.	N.A.	279	563	25	271	658	N.A.	12696
	Skin	Keratinocytes	2	1021	51	1360	480	935	N.A.	N.A.	476	2844	1565	840	2474	N.A.	12046
	Skin	Keratinocytes	3	898	24	1077	156	230	N.A.	N.A.	172	1382	847	602	1148	N.A.	6536
	Skin	Keratinocytes	4	765	49	388	293	360	N.A.	N.A.	378	1943	687	473	899	N.A.	6235
	Skin	Keratinocytes	5	1286	9	361	70	60	N.A.	N.A.	970	294	138	396	298	N.A.	3882
	Skin	Keratinocytes	6	351	2	291	48	27	N.A.	N.A.	370	488	431	602	43	N.A.	2653
	Skin	Keratinocytes	7	719	12	221	127	100	N.A.	N.A.	114	585	192	185	397	N.A.	2652
	Skin	Lymphatics cells	8	1372	3	7	51	115	N.A.	N.A.	257	166	23	31	89	N.A.	2114
	Skin	T/NK cells	9	52	99	188	1252	199	N.A.	N.A.	28	33	77	106	49	N.A.	2083
	Skin	Smooth muscle cells	10	485	7	34	251	96	N.A.	N.A.	59	47	5	91	579	N.A.	1654
	Skin	Melanocytes	11	102	7	145	44	6	N.A.	N.A.	534	195	67	151	82	N.A.	1333
	Skin	Keratinocytes	12	116	5	56	19	20	N.A.	N.A.	21	91	51	103	720	N.A.	1202
	Skin	Fibroblasts	13	72	14	44	105	28	N.A.	N.A.	153	46	16	279	408	N.A.	1165
	Skin	B cells	14	7	12	20	936	19	N.A.	N.A.	3	14	5	6		N.A.	1022
	Skin	Sweat gland cells	15	263	9	96	95	19	N.A.	N.A.	40	11	7	117	99	N.A.	756
	Skin	Keratinocytes	16	17	2	26	33	46	N.A.	N.A.	67	293	114	27	21	N.A.	646
	Skin	Keratinocytes	17	138	1	34	9	1	N.A.	N.A.	4	10	5	3	384	N.A.	589
	Skin	Endothelial cells	18	265	1	12	93	31	N.A.	N.A.	32	29	2	20	91	N.A.	576
	Skin	DC/Mac	19	70	44	33	74	55	N.A.	N.A.	27	52	59	75	76	N.A.	565
	Skin		Total of each sample	17984	469	4499	4597	2577	N.A.	N.A.	3984	9086	4316	4378	8515	N.A.	60405
Sub-clustering of skin innate immune cells (cluster 19 in Fig. 1b), related to Fig. 2a	Skin	Langerhans cells	1	13	4	14	8	15	N.A.	N.A.	8	27	35	28	2	N.A.	154
	Skin	Mac_LIPA	2	12	24	12	34	9	N.A.	N.A.	2	3	8	13	11	N.A.	128
	Skin	Mac_FCN1	3	7	15	6	17	29	N.A.	N.A.	13	5	9	20	3	N.A.	124
	Skin	CD1C+ DC	4	37		1	15	1	N.A.	N.A.	3	16	7	13	16	N.A.	109
	Skin		Total of each sample	69	43	33	74	54	N.A.	N.A.	26	51	59	74	32	N.A.	515
Sub-clustering of skin T and NK cells (cluster 9 in Fig. 1b), related to Fig. 2f	Skin	CD4+ T cells	1	4	20	82	663	76	N.A.	N.A.	5	10	37	64	20	N.A.	981
	Skin	CD8+ T cells	2	12	74	86	405	71	N.A.	N.A.	22	23	40	41	21	N.A.	795
	Skin	NK cells	3	2	5	12	61	39	N.A.	N.A.				1	2	N.A.	122
	Skin	Mast cells	4	34		8	15	4	N.A.	N.A.					6	N.A.	67
	Skin		Total of each sample	52	99	188	1144	190	N.A.	N.A.	27	33	77	106	49	N.A.	1965
Clustering of all PBMCs, related to Fig. 6a	PBMCs	NK cells	1	1069	3617	595	442	1433	930	1495	3545	3852	652	1079	1325	1106	21140
	PBMCs	CD8 T (CCR7-CCL5high)	2	1799	1249	949	1337	1544	1066	951	2915	1410	200	2315	1361	1932	19028
	PBMCs	CD4 T (CCR7+SELLhigh)	3	895	3593	1247	2892	1354	1125	854	1341	682	432	955	1174	1295	17839
	PBMCs	CD4 T (CCR7+SELLint)	4	1236	3387	538	1069	1495	1677	996	992	779	571	754	1341	1927	16762
	PBMCs	Myeloid cells	5	3009	1999	422	767	1461	480	186	418	219	501	328	682	505	10977
	PBMCs	CD8 T (CCR7+SELLhigh)	6	722	1834	359	559	256	1095	868	625	394	367	981	765	468	9293
	PBMCs	B cells	7	790	414	555	1032	195	1664	226	231	245	253	619	839	320	7383
	PBMCs	CD8 T (CCR7-KLRB1+)	8	382	216	11	10	28	106	203	289	73	26	196	441	143	2124
	PBMCs	T cells	9	13	849	286	14	235	133	358	13	7	34	19	56	35	2052
	PBMCs	CD4 T (FOXP3+IL2RA+)	10	84	229	87	197	187	170	118	56	51	43	98	90	162	1572
	PBMCs	NK cells (XCL1+XCL2+)	11	55	174	30	25	30	59	87	105	76	66	46	112	124	989
	PBMCs	T cells	12	1	2	1	2	1	1	1	4	1	53	183	120	190	560
	PBMCs	Plasma cells	13	42	71	65	15	25	65	48	47	37	1	9	16	24	465
	PBMCs	Dendritic cells	14	33	25	2	6	19	10	4	19	4	14	18	28	25	207
	PBMCs	Stem cells	15	6	36	2		2	25	5	6		2		1	1	86
	PBMCs		Total of each donor	10136	17695	5149	8367	8265	8606	6400	10606	7830	3215	7600	8351	8257	110477
Sub-clustering of myeloid cells from PBMCs, related to Fig. 7a	PBMCs	Mono1 (HLA-DRlowCCL2high)	1	598	675	153	236	569	184	54	132	93	170	73	153	138	3228
	PBMCs	Mono2 (S100highVCANhigh)	2	1096	145	83	179	270	57	48	62	46	120	84	102	87	2379
	PBMCs	Non-classical monocytes	3	463	555	95	144	141	96	37	105	35	66	55	66	71	1929
	PBMCs	Mono3 (HLA-DRhighFBP1high)	4	426	95	31	63	167	52	3	25	21	66	27	51	42	1069
	PBMCs	Mono4 (CXCL3highCXCL5high)	5	178	84	30	58	111	38	17	29	13	49	61	199	136	1003
	PBMCs	Mono5	6	151	230	22	60	162	29	13	1		13	10	40	11	742
	PBMCs	Dendritic cells	7	32	21	1	6	16	10	4	19	2	13	17	21	20	182
	PBMCs	Plasmacytoid dendritic cells	8	8	8	1	1	1	13	2	27	1	5	3	14	5	89
	PBMCs		Total of each donor	2952	1813	416	747	1437	479	178	400	211	502	330	646	510	10621
Note: N.A., not applicable.
