# Supplementary material for: The immune-suppressive landscape in lepromatous leprosy revealed by single-cell RNA sequencing
Source: Cell Discov. 2022 Jan 11;8:2. doi: 10.1038/s41421-021-00353-3 (PMC8748782; doi:10.1038/s41421-021-00353-3)
Supplement: Supplementary file 4 — Supplementary Table S3 [file 41421_2021_353_MOESM4_ESM.xlsx]

## Sheet: sheet1
Table S3 DEGs of skin immune cells in the scRNA-seq data of the discovery cohort.
cell type	Symbol	pct.1	pct.2	case_Mean_normalized_UMI_Counts	control_Mean_normalized_UMI_Counts	Log2_Fold_Change	Pvalue	AdjustPvalue	Annotation (DEGs shared by CD4+ and CD8+ T cells or CD8+ specific DEGs were indicated)
Mac_LIPA	IFI27	0.912	0.27	23.6759	1.16277	3.51215	2.42044e-14	4.3931e-10
Mac_LIPA	CTSD	0.923	0.486	44.091	3.91674	3.19706	1.5178e-15	2.75482e-11
Mac_LIPA	APOC1	0.846	0.405	59.2731	6.07934	3.08983	1.01151e-09	1.83589e-05
Mac_LIPA	AC020656.1	0.615	0.081	7.58261	0.114031	2.94563	1.19971e-08	0.000217748
Mac_LIPA	APOE	0.835	0.459	97.6758	15.4148	2.5877	6.1827e-07	0.0112216
Mac_LIPA	GPNMB	0.868	0.459	19.5187	2.53864	2.53567	1.3975e-10	2.53647e-06
Mac_LIPA	ISG15	0.67	0.216	6.30186	0.313877	2.47443	1.43631e-08	0.00026069
Mac_LIPA	RPS10	0.868	0.378	6.91793	0.565924	2.33811	6.26878e-17	1.13778e-12
Mac_LIPA	SOD2	0.791	0.432	9.50243	1.20781	2.25003	2.46957e-10	4.48227e-06
Mac_LIPA	MARCO	0.615	0.108	4.02233	0.170237	2.10156	1.56444e-07	0.00283946
Mac_LIPA	BRI3	0.78	0.432	6.62975	0.790985	2.09088	2.4133e-15	4.38013e-11
Mac_LIPA	CEBPB	0.714	0.378	5.7224	0.599189	2.07164	2.52882e-11	4.5898e-07
Mac_LIPA	CTSS	0.923	0.703	18.0311	3.78329	1.99228	7.79081e-14	1.41403e-09
Mac_LIPA	NUPR1	0.791	0.27	7.44959	1.16588	1.96393	1.15972e-07	0.0021049
Mac_LIPA	IFI30	0.692	0.405	4.73648	0.500877	1.93436	1.54358e-08	0.000280159
Mac_LIPA	PSAP	0.945	0.946	44.8063	11.0817	1.92272	3.07842e-12	5.58734e-08
Mac_LIPA	RPS17	0.78	0.459	4.91674	0.618024	1.87057	3.76189e-09	6.82783e-05
Mac_LIPA	ATOX1	0.901	0.649	7.6809	1.40344	1.85275	7.0305e-15	1.27603e-10
Mac_LIPA	CD81	0.813	0.486	5.1458	0.733124	1.82623	2.75763e-13	5.0051e-09
Mac_LIPA	TYMP	0.879	0.73	12.9808	3.25433	1.71644	2.66861e-07	0.00484352
Mac_LIPA	CTSZ	0.868	0.757	14.7339	3.86311	1.69392	2.33202e-09	4.23261e-05
Mac_LIPA	VAMP5	0.703	0.162	2.79697	0.221232	1.63651	2.26554e-08	0.000411195
Mac_LIPA	ARPC1B	0.912	0.486	4.89203	0.910711	1.62466	2.8841e-11	5.23464e-07
Mac_LIPA	IGSF6	0.791	0.486	7.39627	1.73659	1.61737	1.81933e-06	0.0330208
Mac_LIPA	CAPG	0.879	0.649	15.1954	4.28881	1.61457	1.74438e-06	0.0316605
Mac_LIPA	NDUFB8	0.758	0.135	2.14457	0.0598133	1.56905	4.77045e-16	8.65837e-12
Mac_LIPA	CD63	0.945	0.919	27.8665	9.09857	1.51524	2.50972e-11	4.55513e-07
Mac_LIPA	B2M	1	1	198.635	70.9431	1.47244	1.68709e-12	3.06207e-08
Mac_LIPA	ALDH1A1	0.549	0.135	1.99736	0.0821018	1.46986	4.81807e-09	8.74479e-05
Mac_LIPA	CD59	0.791	0.324	2.64503	0.332761	1.45151	2.25119e-09	4.08591e-05
Mac_LIPA	NDUFA13	0.791	0.459	2.97928	0.457677	1.44884	1.04162e-10	1.89055e-06
Mac_LIPA	ATP5PO	0.769	0.189	2.50162	0.2849	1.44637	3.46499e-11	6.28895e-07
Mac_LIPA	NDUFC2	0.791	0.297	2.3495	0.231719	1.44327	2.13329e-11	3.87192e-07
Mac_LIPA	GRN	0.978	0.811	13.9834	4.57934	1.4252	3.13969e-09	5.69853e-05
Mac_LIPA	CSTB	0.923	0.757	39.0827	13.9398	1.42382	4.65377e-07	0.00844659
Mac_LIPA	RPS29	0.989	0.838	26.7764	9.52074	1.40062	4.76534e-11	8.64908e-07
Mac_LIPA	STAT1	0.747	0.297	2.97887	0.518729	1.3895	1.43774e-07	0.00260949
Mac_LIPA	ASAH1	0.846	0.622	7.2702	2.1602	1.38791	2.3206e-10	4.21189e-06
Mac_LIPA	TMBIM4	0.78	0.189	2.28937	0.259668	1.38477	2.45659e-10	4.45871e-06
Mac_LIPA	HLA-A	0.978	0.838	35.15	12.9323	1.37557	2.58436e-07	0.00469062
Mac_LIPA	ADA2	0.692	0.297	2.88034	0.503606	1.36776	5.37579e-07	0.00975707
Mac_LIPA	LGMN	0.835	0.459	12.0472	4.22096	1.32136	1.54144e-07	0.00279771
Mac_LIPA	CYBA	0.934	0.892	18.5131	6.83257	1.31689	5.84189e-12	1.0603e-07
Mac_LIPA	GBP1	0.582	0.162	1.72942	0.123083	1.28113	3.75175e-07	0.00680943
Mac_LIPA	HEXA	0.714	0.189	1.96015	0.219662	1.27919	1.28438e-08	0.000233115
Mac_LIPA	MX1	0.44	0.162	1.5471	0.0941573	1.21904	6.3177e-07	0.0114666
Mac_LIPA	TIMP2	0.824	0.297	3.26524	0.840406	1.2126	4.70943e-08	0.000854761
Mac_LIPA	PSMA2	0.495	0	1.27826	0	1.18793	1.14642e-08	0.000208074
Mac_LIPA	TMSB4X	1	1	133.923	59.0408	1.16812	1.12562e-07	0.00204299
Mac_LIPA	HLA-B	0.956	0.973	41.1673	17.8604	1.16076	6.19366e-08	0.00112415
Mac_LIPA	POMP	0.879	0.649	5.25174	1.8369	1.13994	1.47496e-08	0.000267705
Mac_LIPA	SDCBP	0.868	0.676	6.00045	2.1918	1.13308	1.40307e-07	0.00254658
Mac_LIPA	C2	0.582	0.081	1.56351	0.183882	1.1146	7.60116e-07	0.0137961
Mac_LIPA	ATP5MPL	0.835	0.622	4.10535	1.36218	1.11189	8.70408e-08	0.00157979
Mac_LIPA	NDUFB1	0.791	0.514	3.543	1.10944	1.10678	6.93679e-08	0.00125903
Mac_LIPA	N4BP2L2	0.604	0.378	1.74428	0.312485	1.06413	2.22022e-07	0.00402971
Mac_LIPA	FNIP2	0.593	0.189	1.39596	0.155933	1.05155	2.35424e-06	0.0427294
Mac_LIPA	LGALS1	0.978	0.838	27.8451	12.9868	1.04426	1.48723e-09	2.69933e-05
Mac_LIPA	FCER1G	0.879	0.865	17.0924	7.77721	1.04355	5.84795e-08	0.0010614
Mac_LIPA	ATP6V1F	0.879	0.73	6.89674	2.86001	1.03265	3.01575e-08	0.000547358
Mac_LIPA	TMSB10	1	1	93.5124	45.207	1.03239	1.95991e-13	3.55723e-09
Mac_LIPA	RPL27A	0.989	0.865	15.2617	7.14401	0.99767	4.05321e-07	0.00735659
Mac_LIPA	PSMA1	0.681	0.243	1.49127	0.252118	0.992508	2.45676e-06	0.0445902
Mac_LIPA	KCNMA1	0.473	0	0.984599	0	0.988847	3.55906e-08	0.00064597
Mac_LIPA	CCRL2	0.593	0.162	1.34696	0.192187	0.977181	4.11061e-07	0.00746076
Mac_LIPA	WARS	0.549	0.324	1.45252	0.259212	0.961743	9.97082e-07	0.018097
Mac_LIPA	TNFSF13B	0.703	0.189	1.96971	0.531272	0.955594	3.48881e-07	0.0063322
Mac_LIPA	EPSTI1	0.571	0.054	1.24758	0.15955	0.954806	1.5147e-07	0.00274917
Mac_LIPA	NDUFA11	0.714	0.459	1.76905	0.493294	0.890891	4.09836e-07	0.00743852
Mac_LIPA	ATP5F1E	0.967	0.973	22.2496	11.5653	0.887764	6.32871e-08	0.00114866
Mac_LIPA	EMCN	0.11	0.054	0.878919	0.0583344	0.828107	7.64708e-07	0.0138795
Mac_LIPA	TCN2	0.604	0.108	1.17597	0.23565	0.81639	1.0753e-06	0.0195168
Mac_LIPA	NCF1	0.648	0.135	2.422	0.956054	0.806893	1.76162e-07	0.00319734
Mac_LIPA	TMEM251	0.527	0.054	0.821694	0.0805017	0.753579	1.61495e-06	0.0293113
Mac_LIPA	HLA-E	0.956	0.892	11.688	6.55241	0.74845	3.00796e-07	0.00545944
Mac_LIPA	CD68	0.857	0.757	15.3784	8.78331	0.7434	9.3777e-10	1.70205e-05
Mac_LIPA	SAT1	0.978	0.973	33.6344	19.7039	0.742301	1.86658e-06	0.0338784
Mac_LIPA	VEGFB	0.56	0.135	0.742871	0.0708252	0.702743	1.79773e-06	0.0326288
Mac_LIPA	CTSB	0.945	0.757	25.57	15.8751	0.6549	1.40207e-08	0.000254476
Mac_LIPA	CD72	0.286	0.054	0.549624	0.0206804	0.602387	1.25455e-06	0.0227701
Mac_LIPA	PMF1	0.429	0	0.50482	0	0.589591	3.07596e-07	0.00558287
Mac_LIPA	PITHD1	0.407	0.486	0.367745	1.1164	-0.629814	1.07309e-06	0.0194766
Mac_LIPA	TRPM4	0.088	0.324	0.0509196	0.62769	-0.631173	5.82248e-07	0.0105678
Mac_LIPA	KLF5	0.132	0.378	0.0767208	0.73567	-0.688848	2.71638e-07	0.00493023
Mac_LIPA	OTOA	0.593	0.108	1.61846	3.24212	-0.696065	1.53142e-10	2.77952e-06
Mac_LIPA	CYTH4	0.484	0.27	0.665334	1.71856	-0.707033	1.66415e-07	0.00302042
Mac_LIPA	FPR1	0.253	0.189	0.22292	1.03577	-0.735243	9.79891e-08	0.0017785
Mac_LIPA	MLF1	0.011	0.432	0.00670021	0.679454	-0.738358	3.4427e-08	0.00062485
Mac_LIPA	FAU	0.956	0.973	13.4029	23.5903	-0.771729	3.62397e-07	0.00657751
Mac_LIPA	CD1C	0.022	0.27	0.0148301	0.736629	-0.775051	2.47646e-06	0.0449477
Mac_LIPA	SLURP1	0.209	0.108	0.176859	1.09608	-0.832755	1.72299e-06	0.0312723
Mac_LIPA	PLCB2	0.132	0.243	0.0865176	0.947778	-0.842117	6.87462e-07	0.0124774
Mac_LIPA	RPL12	0.978	1	19.5022	35.9977	-0.851658	6.23023e-07	0.0113079
Mac_LIPA	PPIA	0.978	0.973	9.28522	17.6246	-0.856633	6.32374e-08	0.00114776
Mac_LIPA	MT-CYB	0.978	0.946	19.4341	36.8429	-0.889046	4.80287e-07	0.00871722
Mac_LIPA	RPS15A	0.978	0.946	15.1273	29.0916	-0.899851	2.61242e-06	0.0474154
Mac_LIPA	PABPC1	0.857	0.919	4.10294	8.53214	-0.901471	8.72313e-07	0.0158325
Mac_LIPA	RPS16	0.934	0.919	9.51869	18.6859	-0.904211	3.02181e-07	0.00548459
Mac_LIPA	TPT1	0.978	1	26.2197	50.1448	-0.909939	6.30227e-07	0.0114386
Mac_LIPA	RPL28	0.989	1	23.9894	46.3138	-0.920945	4.10625e-07	0.00745284
Mac_LIPA	CCNI	0.714	0.73	1.48675	3.73725	-0.92979	1.52554e-09	2.76886e-05
Mac_LIPA	GNA15	0.264	0.486	0.250625	1.38834	-0.933361	1.30315e-06	0.0236523
Mac_LIPA	RPS21	0.923	0.973	11.24	22.4131	-0.935709	6.50342e-08	0.00118037
Mac_LIPA	MIF	0.824	0.865	3.48216	7.61651	-0.94291	1.4325e-08	0.000259999
Mac_LIPA	RPL19	0.967	0.973	19.3357	38.1716	-0.945792	7.11366e-08	0.00129113
Mac_LIPA	RPL13	0.989	0.973	24.7429	48.8887	-0.954537	1.59776e-07	0.00289993
Mac_LIPA	BTF3	0.824	0.865	4.35821	9.4281	-0.960652	2.25643e-06	0.0409541
Mac_LIPA	RPS24	0.989	0.973	19.0497	38.0519	-0.961815	7.70989e-09	0.000139935
Mac_LIPA	RPS27A	0.989	0.973	18.7191	37.422	-0.962337	1.05114e-07	0.00190782
Mac_LIPA	RPL32	1	1	22.4208	44.6892	-0.964064	6.67551e-07	0.0121161
Mac_LIPA	PCBP2	0.813	0.865	2.18589	5.34638	-0.994239	1.21672e-09	2.20834e-05
Mac_LIPA	SENP6	0.242	0.514	0.229333	1.52714	-1.03963	4.30364e-07	0.0078111
Mac_LIPA	RACK1	0.912	0.973	7.40781	16.3077	-1.04161	2.57385e-07	0.00467155
Mac_LIPA	RPL14	0.967	0.946	9.18602	20.0797	-1.04927	2.53357e-08	0.000459842
Mac_LIPA	ACADVL	0.473	0.649	0.698037	2.52055	-1.05193	7.6891e-07	0.0139557
Mac_LIPA	RPL35A	0.956	1	12.8894	27.8336	-1.05376	1.99009e-07	0.00361202
Mac_LIPA	RPL18A	0.989	1	15.9691	34.3952	-1.06064	2.65962e-06	0.0482721
Mac_LIPA	EEF2	0.835	0.838	2.92145	7.23217	-1.06989	4.87035e-08	0.000883969
Mac_LIPA	GAPDH	0.967	0.973	14.7732	32.1693	-1.07238	1.00973e-06	0.0183266
Mac_LIPA	RPSA	0.923	0.838	5.94285	13.7878	-1.09081	9.78721e-09	0.000177638
Mac_LIPA	RPS4X	0.967	0.973	12.6744	28.354	-1.10208	1.00979e-06	0.0183276
Mac_LIPA	RPS13	0.978	1	14.4423	32.2514	-1.10653	3.52114e-08	0.000639087
Mac_LIPA	RPL5	0.923	0.919	8.12856	18.8769	-1.12263	3.36109e-07	0.00610038
Mac_LIPA	RPS23	0.967	0.973	17.3631	39.2334	-1.13158	2.19817e-09	3.98968e-05
Mac_LIPA	RPS12	0.989	1	26.83	60.1823	-1.13647	3.37705e-07	0.00612935
Mac_LIPA	H3F3B	0.912	1	8.27096	19.771	-1.16378	5.96571e-10	1.08278e-05
Mac_LIPA	TUBB4B	0.56	0.73	1.45415	4.51606	-1.16841	1.02737e-06	0.0186467
Mac_LIPA	NME2	0.44	0.676	0.5247	2.50564	-1.20115	6.35657e-11	1.15372e-06
Mac_LIPA	CLDN1	0.033	0.459	0.0241867	1.4021	-1.22982	1.23188e-09	2.23587e-05
Mac_LIPA	TUBB2A	0.253	0.486	0.301759	2.10308	-1.25324	1.70316e-07	0.00309124
Mac_LIPA	RPS3	0.934	0.946	10.5249	26.5493	-1.25726	2.74257e-08	0.000497777
Mac_LIPA	RPLP1	0.989	1	40.1304	97.6625	-1.2623	1.45486e-10	2.64058e-06
Mac_LIPA	VMO1	0.055	0.378	0.0598486	1.54285	-1.26259	1.46479e-06	0.026586
Mac_LIPA	RPL8	0.989	0.973	13.0291	32.7339	-1.26578	4.30079e-11	7.80594e-07
Mac_LIPA	RPL6	0.945	0.973	10.5554	26.7947	-1.26624	3.16152e-12	5.73817e-08
Mac_LIPA	HBEGF	0.198	0.378	0.210917	1.92882	-1.27422	4.37703e-07	0.00794431
Mac_LIPA	RPS3A	0.945	1	14.3798	36.4429	-1.28365	1.43091e-09	2.5971e-05
Mac_LIPA	AL138963.3	0.011	0.459	0.00401103	1.47501	-1.30166	2.71838e-09	4.93385e-05
Mac_LIPA	RPL18	0.945	1	10.2082	27.2931	-1.3359	1.04224e-10	1.89166e-06
Mac_LIPA	RPL30	0.956	1	15.5537	41.7111	-1.36746	2.30005e-09	4.17458e-05
Mac_LIPA	EEF1A1	1	1	36.7289	97.6271	-1.38631	3.89289e-12	7.0656e-08
Mac_LIPA	EZR	0.484	0.73	0.890357	3.94502	-1.38732	4.32769e-07	0.00785475
Mac_LIPA	CD1A	0.033	0.324	0.139243	2.00133	-1.39753	7.84857e-07	0.0142452
Mac_LIPA	RPS7	0.945	0.973	10.7399	30.1963	-1.40995	2.58251e-11	4.68726e-07
Mac_LIPA	RPS8	0.967	1	18.9507	54.4146	-1.47383	1.12429e-09	2.04059e-05
Mac_LIPA	RPL29	0.956	1	9.82532	29.0714	-1.47398	2.9134e-12	5.28782e-08
Mac_LIPA	MT-ND6	0.187	0.649	0.170789	2.28416	-1.48804	1.75391e-09	3.18334e-05
Mac_LIPA	EEF1B2	0.813	0.946	3.76273	12.6744	-1.52162	5.76626e-14	1.04658e-09
Mac_LIPA	CDKN1A	0.604	0.811	1.33424	5.80494	-1.54363	5.36663e-09	9.74043e-05
Mac_LIPA	ZFP36	0.846	0.973	7.2546	23.3421	-1.56018	2.8251e-08	0.000512757
Mac_LIPA	RPL7A	0.923	1	9.19555	31.0802	-1.65374	1.75191e-15	3.17972e-11
Mac_LIPA	CST7	0.055	0.297	0.0228373	2.24718	-1.66661	2.91326e-07	0.00528757
Mac_LIPA	LMNA	0.802	0.838	4.28906	16.3489	-1.71376	4.10634e-09	7.45301e-05
Mac_LIPA	DSP	0.231	0.405	0.358395	3.81056	-1.8243	2.16921e-07	0.00393711
Mac_LIPA	MTRNR2L12	0.484	0.946	3.04365	13.3873	-1.83106	9.89703e-10	1.79631e-05
Mac_LIPA	RPLP0	0.934	0.973	8.16208	32.4676	-1.86902	7.83466e-15	1.42199e-10
Mac_LIPA	MT-ATP8	0.44	0.865	0.983426	6.94418	-2.0019	5.78763e-13	1.05045e-08
Mac_LIPA	S100A7	0.286	0.216	0.855049	6.65521	-2.04498	2.63856e-09	4.78899e-05
Mac_LIPA	MT-ND4L	0.791	0.946	3.78832	20.5462	-2.16985	4.09599e-17	7.43422e-13
Mac_LIPA	KRT5	0.374	0.27	2.06046	13.4557	-2.23981	1.17296e-06	0.0212893
Mac_LIPA	ATP6V0C	0.11	0.784	0.0767316	4.33875	-2.30984	6.02868e-19	1.09421e-14
Mac_FCN1	ISG15	0.811	0.16	76.7868	1.21071	5.13694	1.23496e-14	2.24145e-10
Mac_FCN1	CXCL10	0.324	0	12.9298	0	3.8001	2.72348e-06	0.0494312
Mac_FCN1	IFIT3	0.527	0	11.8368	0	3.68222	2.92127e-11	5.30211e-07
Mac_FCN1	IFIT2	0.527	0.08	20.9245	0.744956	3.65128	8.69296e-07	0.0157777
Mac_FCN1	AC020656.1	0.581	0.2	14.6572	0.652375	3.24422	1.54791e-07	0.00280946
Mac_FCN1	IFI6	0.676	0.2	13.0497	0.59556	3.1384	2.07316e-10	3.76278e-06
Mac_FCN1	LY6E	0.824	0.34	14.1732	1.27909	2.735	1.1922e-11	2.16385e-07
Mac_FCN1	IFIT1	0.392	0	5.24494	0	2.64269	8.29353e-08	0.00150528
Mac_FCN1	CXCL9	0.351	0	4.63768	0	2.4951	6.97169e-07	0.0126536
Mac_FCN1	GBP1	0.662	0.06	7.29188	0.505305	2.46164	4.53385e-11	8.22894e-07
Mac_FCN1	MNDA	0.865	0.6	25.8092	3.87518	2.4592	3.40994e-08	0.000618904
Mac_FCN1	RPS10	0.676	0.3	7.10649	0.942778	2.06096	4.65526e-10	8.4493e-06
Mac_FCN1	NCF1	0.811	0.46	13.8825	2.58221	2.05469	2.45846e-06	0.0446211
Mac_FCN1	IFI44L	0.446	0.04	3.98777	0.238663	2.00961	2.31641e-06	0.0420428
Mac_FCN1	EPSTI1	0.568	0.12	3.59348	0.254361	1.87264	4.45297e-08	0.000808214
Mac_FCN1	STAT1	0.622	0.18	3.954	0.413587	1.80923	2.15287e-08	0.000390745
Mac_FCN1	RPS29	0.757	0.78	23.1715	6.31265	1.72484	2.99508e-19	5.43608e-15
Mac_FCN1	RPS17	0.554	0.3	4.21389	0.608216	1.6969	1.50332e-06	0.0272853
Mac_FCN1	CTSD	0.703	0.6	11.3881	2.89954	1.66758	9.05444e-07	0.0164338
Mac_FCN1	MT2A	0.824	0.52	25.4712	9.23318	1.37117	1.52323e-06	0.0276465
Mac_FCN1	RPL27A	0.716	0.8	11.9458	4.12919	1.33568	8.70879e-16	1.58065e-11
Mac_FCN1	B2M	1	1	163.708	64.4011	1.33252	1.69462e-14	3.07574e-10
Mac_FCN1	PARP14	0.608	0.14	3.00727	0.636414	1.29208	4.86015e-07	0.00882117
Mac_FCN1	NDUFC2	0.432	0.02	1.3092	0.0054805	1.19951	2.1983e-07	0.00398991
Mac_FCN1	RPL38	0.784	0.72	12.5803	5.18803	1.13396	8.78793e-10	1.59501e-05
Mac_FCN1	TMSB4X	1	0.94	122.054	55.8551	1.11393	9.15436e-10	1.66152e-05
Mac_FCN1	ATP5PO	0.405	0.02	1.14474	0.0183217	1.07461	1.37145e-06	0.0248918
Mac_FCN1	RPS20	0.689	0.76	8.09991	3.5106	1.01253	1.11418e-08	0.000202223
Mac_FCN1	PARP9	0.351	0.04	1.30142	0.241106	0.890896	1.32467e-06	0.0240427
Mac_FCN1	RPL26	0.73	0.88	17.9839	11.1843	0.639749	7.66942e-07	0.01392
Mac_FCN1	TOMM22	0.203	0.36	0.201509	0.954697	-0.702098	4.37814e-07	0.00794632
Mac_FCN1	RPL4	0.635	0.74	4.46967	8.17665	-0.746514	5.8921e-07	0.0106942
Mac_FCN1	RPL28	0.946	0.94	32.1828	58.2207	-0.835665	2.29825e-08	0.000417132
Mac_FCN1	FNBP4	0.203	0.32	0.165026	1.17027	-0.897515	1.66972e-08	0.000303054
Mac_FCN1	RPL35A	0.73	0.94	14.0843	27.3847	-0.912064	4.966e-07	0.00901328
Mac_FCN1	RPL41	0.851	0.98	39.4977	75.3889	-0.915523	4.02102e-07	0.00729815
Mac_FCN1	AUP1	0.189	0.36	0.22189	1.32952	-0.930916	1.60166e-06	0.0290701
Mac_FCN1	RPL11	0.757	0.96	19.674	38.8428	-0.946504	2.50386e-09	4.54451e-05
Mac_FCN1	EEF1D	0.77	0.96	5.36041	11.3672	-0.959331	2.07632e-07	0.00376853
Mac_FCN1	RPS14	0.757	0.94	20.2889	40.5212	-0.963746	1.887e-06	0.034249
Mac_FCN1	RPL10	0.757	0.98	31.5473	63.9999	-0.9979	3.03378e-07	0.00550631
Mac_FCN1	EIF4E	0.297	0.44	0.452263	1.90525	-1.00036	2.21288e-06	0.0401638
Mac_FCN1	OXA1L	0.176	0.4	0.159585	1.3202	-1.00064	5.80602e-08	0.00105379
Mac_FCN1	RPL14	0.689	0.96	8.30956	18.0327	-1.03169	1.68826e-09	3.06419e-05
Mac_FCN1	RPL6	0.676	0.96	9.37235	20.5719	-1.05641	1.08851e-06	0.0197564
Mac_FCN1	RACK1	0.689	0.92	6.68274	15.0833	-1.06587	1.76036e-06	0.0319505
Mac_FCN1	RPS23	0.703	0.92	15.9403	34.865	-1.08212	4.30742e-08	0.000781796
Mac_FCN1	EEF1A1	0.811	0.98	34.1949	74.9191	-1.1091	1.64163e-08	0.000297955
Mac_FCN1	RPS3A	0.757	0.94	14.3201	33.5778	-1.17442	7.77535e-08	0.00141123
Mac_FCN1	EMD	0.135	0.44	0.137283	1.57131	-1.17691	1.13774e-07	0.00206499
Mac_FCN1	RPS12	0.73	0.98	22.4001	52.5858	-1.19533	7.08773e-10	1.28642e-05
Mac_FCN1	PCBP2	0.608	0.88	2.84624	7.81886	-1.19714	2.96683e-08	0.00053848
Mac_FCN1	EEF1B2	0.622	0.82	3.61798	9.59057	-1.19745	6.43875e-07	0.0116863
Mac_FCN1	FAU	0.824	0.96	14.689	34.9897	-1.19783	7.65563e-11	1.3895e-06
Mac_FCN1	HIGD2A	0.514	0.68	1.39661	4.50131	-1.19878	2.33042e-06	0.0422971
Mac_FCN1	TCF25	0.365	0.54	0.650843	2.90463	-1.24198	1.38399e-06	0.0251194
Mac_FCN1	RPL5	0.676	0.94	5.97302	15.565	-1.24829	1.32828e-09	2.41083e-05
Mac_FCN1	FES	0.068	0.42	0.0543843	1.58951	-1.29628	3.84811e-08	0.000698431
Mac_FCN1	RPL30	0.824	0.98	17.1373	43.6767	-1.30057	8.40589e-12	1.52567e-07
Mac_FCN1	RPL29	0.73	0.94	11.5825	30.0388	-1.30265	1.99382e-12	3.61879e-08
Mac_FCN1	RPS3	0.689	0.92	9.70491	25.7112	-1.31917	5.36975e-11	9.74609e-07
Mac_FCN1	ATP5MC2	0.649	0.9	3.85119	11.1355	-1.32282	1.06288e-09	1.92913e-05
Mac_FCN1	RPL18	0.743	0.92	10.0738	27.0121	-1.33889	2.96702e-09	5.38514e-05
Mac_FCN1	PGLS	0.446	0.72	1.00493	4.09318	-1.34501	2.65697e-07	0.00482241
Mac_FCN1	NACA	0.73	0.96	7.70393	21.1291	-1.34621	9.32972e-11	1.69334e-06
Mac_FCN1	GAPDH	0.757	0.96	15.0493	39.9195	-1.35028	1.81758e-08	0.000329891
Mac_FCN1	RPL8	0.703	0.92	11.6642	32.1121	-1.3866	2.37264e-10	4.30634e-06
Mac_FCN1	RPL19	0.703	0.96	14.9064	41.4003	-1.41446	3.91316e-12	7.10239e-08
Mac_FCN1	RPS7	0.73	0.96	10.6267	30.0103	-1.4153	1.46467e-12	2.65838e-08
Mac_FCN1	MT-CYB	0.838	0.92	10.9215	30.9007	-1.42002	1.23308e-09	2.23803e-05
Mac_FCN1	EEF2	0.541	0.82	2.06173	7.38287	-1.4531	6.37512e-11	1.15708e-06
Mac_FCN1	CRTAP	0.311	0.52	0.351117	2.70587	-1.45566	4.14686e-11	7.52655e-07
Mac_FCN1	NME2	0.162	0.58	0.198821	2.3363	-1.47663	2.69982e-10	4.90018e-06
Mac_FCN1	RPLP1	0.824	0.98	37.4065	105.939	-1.47736	5.89047e-11	1.06912e-06
Mac_FCN1	RPS13	0.757	0.94	15.6932	46.1178	-1.49701	7.9693e-15	1.44643e-10
Mac_FCN1	RPS4Y1	0.243	0.72	0.806888	4.12927	-1.50525	1.5989e-09	2.90201e-05
Mac_FCN1	C19orf38	0.189	0.56	0.298373	2.68602	-1.50536	2.62932e-08	0.000477222
Mac_FCN1	RPS8	0.73	1	17.1919	51.8779	-1.53937	2.13746e-13	3.87948e-09
Mac_FCN1	VCAN	0.243	0.68	2.96046	10.7812	-1.57274	8.13509e-07	0.0147652
Mac_FCN1	RPL7A	0.689	0.96	8.54243	28.5664	-1.63153	2.27215e-11	4.12394e-07
Mac_FCN1	SLC25A6	0.581	0.86	2.44257	9.87966	-1.66008	7.05259e-12	1.28004e-07
Mac_FCN1	CDKN1A	0.514	0.8	2.418	10.0142	-1.68814	1.24305e-08	0.000225613
Mac_FCN1	MT-ATP8	0.243	0.74	0.790263	5.1545	-1.78147	1.11788e-09	2.02894e-05
Mac_FCN1	RPLP0	0.676	0.94	5.6613	22.1481	-1.79702	1.66096e-12	3.01464e-08
Mac_FCN1	RBKS	0.122	0.42	0.256327	4.42381	-2.11009	7.15817e-07	0.0129921
Mac_FCN1	MT-ND4L	0.527	0.82	2.38789	14.4944	-2.19329	2.78168e-10	5.04875e-06
Mac_FCN1	MTRNR2L12	0.419	0.88	2.78603	16.5462	-2.2124	3.43954e-10	6.24277e-06
Mac_FCN1	ATP6V0C	0.027	0.78	0.0137123	5.65984	-2.71584	7.91178e-24	1.43599e-19
Mac_FCN1	AREG	0.162	0.54	1.43749	18.8525	-3.02585	1.98349e-06	0.0360003
Mac_FCN1	THBS1	0.054	0.48	0.373212	11.9899	-3.24176	4.03291e-08	0.000731973
Dendritic cells	S100A8	0.407	0.127	7.19853	0.215528	2.75378	3.61715e-07	0.00656514
Dendritic cells	RPS10	0.722	0.236	7.93401	0.36092	2.71473	2.28819e-17	4.15307e-13
Dendritic cells	AC020656.1	0.444	0.036	5.65143	0.111325	2.58138	7.99236e-07	0.0145061
Dendritic cells	RPS29	1	0.873	54.4508	9.39369	2.4155	1.20472e-27	2.18657e-23
Dendritic cells	RPS17	0.815	0.273	7.02616	0.722256	2.22041	2.13164e-11	3.86893e-07
Dendritic cells	FABP5	0.889	0.491	10.7869	2.11346	1.92059	2.34053e-09	4.24806e-05
Dendritic cells	RPL26	1	0.909	41.5609	10.5613	1.88023	2.29318e-25	4.16212e-21
Dendritic cells	IGFBP7	0.407	0.127	3.26387	0.194641	1.83559	8.27415e-07	0.0150176
Dendritic cells	NDUFB1	0.741	0.364	5.56256	0.889526	1.79623	6.45295e-09	0.000117121
Dendritic cells	RPL27A	1	0.891	26.7738	7.09515	1.7786	2.84607e-19	5.16561e-15
Dendritic cells	CRIP1	0.685	0.455	6.69203	1.25158	1.77242	6.65317e-09	0.000120755
Dendritic cells	ATP5MPL	0.759	0.509	5.5903	1.2008	1.58232	1.83984e-08	0.000333932
Dendritic cells	RHOC	0.556	0.218	2.97211	0.345372	1.5619	1.86019e-07	0.00337624
Dendritic cells	NDUFB8	0.444	0.018	1.98571	0.0140086	1.558	1.86637e-07	0.00338747
Dendritic cells	ARPC1B	0.741	0.418	5.19601	1.12592	1.54325	2.4235e-08	0.000439866
Dendritic cells	NDUFA13	0.593	0.218	2.54052	0.255501	1.4957	3.31611e-11	6.01874e-07
Dendritic cells	ATP5PO	0.519	0.073	2.01976	0.0745301	1.49073	7.26547e-10	1.31868e-05
Dendritic cells	RPL21	1	0.945	51.7293	18.838	1.41034	2.0077e-13	3.64397e-09
Dendritic cells	ECH1	0.407	0.091	1.85166	0.0804547	1.40016	4.55986e-09	8.27614e-05
Dendritic cells	SLIRP	0.519	0.255	2.44307	0.310071	1.39405	1.26338e-07	0.00229303
Dendritic cells	RPL31	0.944	0.927	19.5669	6.90368	1.37973	1.31831e-09	2.39273e-05
Dendritic cells	CALM2	0.852	0.764	10.6609	3.50968	1.37058	4.70785e-07	0.00854476
Dendritic cells	RPL13A	0.963	0.927	31.5126	11.605	1.367	6.82447e-08	0.00123864
Dendritic cells	ATP5ME	0.815	0.491	5.04183	1.41483	1.32307	2.65622e-07	0.00482104
Dendritic cells	RPS20	0.963	0.818	13.7466	5.07196	1.28015	6.24119e-08	0.00113278
Dendritic cells	RPL7	0.963	0.927	20.9549	8.18606	1.25703	3.86685e-10	7.01833e-06
Dendritic cells	RPS27	1	0.982	74.7841	32.8373	1.16328	5.29195e-12	9.60489e-08
Dendritic cells	NDUFC2	0.352	0.073	1.32923	0.0569012	1.14001	7.46843e-08	0.00135552
Dendritic cells	WTAP	0.463	0.273	1.98196	0.369247	1.12288	1.39154e-06	0.0252564
Dendritic cells	RPL23	0.907	0.8	13.2209	5.5833	1.11113	1.5087e-07	0.00273829
Dendritic cells	ATP5F1E	1	0.964	23.3035	10.7604	1.04723	7.63142e-09	0.00013851
Dendritic cells	IL2RG	0.315	0.036	1.104	0.0290596	1.03181	3.64328e-07	0.00661255
Dendritic cells	LAMTOR5	0.463	0.436	2.15978	0.637395	0.948421	4.46573e-07	0.00810529
Dendritic cells	TMSB4X	1	1	167.118	87.6754	0.922869	5.43507e-08	0.000986466
Dendritic cells	RPS11	0.963	0.927	20.4878	10.4362	0.909913	9.4057e-10	1.70713e-05
Dendritic cells	RPL34	1	1	75.9049	40.0355	0.906204	1.21951e-09	2.21341e-05
Dendritic cells	MRPL23	0.315	0.145	1.11289	0.131589	0.900868	8.9241e-07	0.0161972
Dendritic cells	RPL38	0.926	0.909	17.6664	9.28652	0.859689	8.73678e-10	1.58572e-05
Dendritic cells	DNAJB6	0.556	0.618	3.93061	1.78441	0.824397	1.73648e-06	0.0315171
Dendritic cells	CCR6	0.13	0.182	1.08547	0.203801	0.792774	1.88416e-08	0.000341974
Dendritic cells	TCOF1	0.13	0.109	0.780791	0.0957948	0.70054	1.54556e-07	0.0028052
Dendritic cells	C17orf49	0.037	0.218	0.0385167	0.635609	-0.655304	1.27856e-06	0.023206
Dendritic cells	TPT1	0.963	0.982	28.4205	50.1247	-0.797199	5.58392e-09	0.000101348
Dendritic cells	MAP4	0.037	0.327	0.03892	0.964436	-0.919031	4.36148e-08	0.000791608
Dendritic cells	EEF1A1	0.981	1	53.56	103.449	-0.936878	5.47066e-09	9.92926e-05
Dendritic cells	EMD	0.148	0.655	0.522259	2.03243	-0.994259	6.13254e-07	0.0111306
Dendritic cells	MYH9	0.222	0.764	0.720045	2.44694	-1.00287	1.4358e-07	0.00260597
Dendritic cells	RPLP0	0.833	0.982	12.3733	25.9063	-1.00859	1.56657e-06	0.0284333
Dendritic cells	RAB24	0.037	0.455	0.0421574	1.13001	-1.03129	3.84143e-08	0.00069722
Dendritic cells	ARHGAP31	0.037	0.545	0.0403071	1.18139	-1.06824	2.97685e-09	5.40298e-05
Dendritic cells	BRD2	0.315	0.8	1.45054	4.2311	-1.09401	2.04435e-06	0.037105
Dendritic cells	SNX9	0.056	0.491	0.107586	1.37741	-1.10197	1.92942e-06	0.0350189
Dendritic cells	MAN2B1	0.074	0.545	0.139133	1.45316	-1.10671	4.44229e-07	0.00806277
Dendritic cells	MT-ND1	0.889	0.964	9.24816	21.7579	-1.151	1.17474e-06	0.0213215
Dendritic cells	PDE4A	0.074	0.545	0.139747	1.55338	-1.16369	5.43854e-07	0.00987094
Dendritic cells	AHNAK	0.426	0.836	1.86949	5.78789	-1.24217	2.04108e-06	0.0370456
Dendritic cells	PER1	0.093	0.564	0.0976005	1.63943	-1.26588	8.04265e-15	1.45974e-10
Dendritic cells	GABARAP	0.296	0.836	1.26187	4.91063	-1.38579	4.46666e-08	0.000810699
Dendritic cells	CDKN1A	0.519	0.836	3.00818	10.0216	-1.45931	1.6517e-06	0.0299783
Dendritic cells	ATP6V0C	0.037	0.727	0.194187	2.52595	-1.56198	4.13823e-14	7.51089e-10
Dendritic cells	VIM	0.963	1	24.4956	77.8663	-1.62916	3.92161e-09	7.11773e-05
Dendritic cells	HLA-DRB5	0.296	0.927	6.72153	32.5553	-2.11958	2.9345e-14	5.32612e-10
Dendritic cells	MT-ATP8	0.222	0.855	0.408289	8.25028	-2.71555	4.09277e-18	7.42838e-14
Dendritic cells	MT-ND4L	0.481	0.945	2.11988	21.4767	-2.84887	2.28762e-19	4.15203e-15
Dendritic cells	MTRNR2L12	0.37	0.945	1.72097	19.02	-2.87924	1.78698e-17	3.24337e-13
Langerhans cells	RPS10	0.944	0.32	13.2764	0.427741	3.32183	1.57283e-40	2.85469e-36
Langerhans cells	RPS17	0.852	0.27	10.1522	0.307303	3.09266	2.76075e-33	5.01076e-29
Langerhans cells	IFI27	0.389	0.04	4.88384	0.0398219	2.50042	6.37358e-09	0.00011568
Langerhans cells	RPS29	1	0.91	51.7151	9.33951	2.35005	2.59443e-37	4.7089e-33
Langerhans cells	IFI6	0.407	0.03	4.31814	0.0967699	2.27766	8.88792e-09	0.000161316
Langerhans cells	PLCG2	0.37	0.27	5.35156	0.412228	2.16914	6.96801e-08	0.00126469
Langerhans cells	RPL27A	0.981	0.9	29.1109	6.18533	2.06716	8.01061e-35	1.45392e-30
Langerhans cells	RPL26	1	0.99	45.9465	12.9341	1.7524	8.48175e-34	1.53944e-29
Langerhans cells	PSMA2	0.63	0	2.197	0	1.67672	1.09584e-19	1.98894e-15
Langerhans cells	RPS20	0.981	0.98	17.9093	5.08853	1.63493	6.98364e-22	1.26753e-17
Langerhans cells	ISG15	0.407	0.23	3.09863	0.323126	1.63119	4.48787e-11	8.14549e-07
Langerhans cells	NDUFB8	0.722	0.07	2.29853	0.0933153	1.59311	3.74005e-18	6.7882e-14
Langerhans cells	LY6E	0.444	0.1	2.49359	0.163219	1.58659	2.04875e-08	0.000371848
Langerhans cells	CRIP1	0.722	0.67	6.83121	1.60815	1.58621	1.46419e-15	2.6575e-11
Langerhans cells	ATP5PO	0.667	0.15	2.36237	0.137182	1.56402	2.94811e-17	5.35082e-13
Langerhans cells	RPL36A	0.963	0.9	15.5472	4.72445	1.53138	2.60065e-16	4.72019e-12
Langerhans cells	RPL17	0.778	0.77	7.57552	2.01882	1.50624	9.58635e-19	1.73992e-14
Langerhans cells	EVI2B	0.667	0.16	2.31344	0.170895	1.50072	9.316e-15	1.69085e-10
Langerhans cells	ARPC1B	0.648	0.44	3.75618	0.712213	1.47394	2.27369e-14	4.12675e-10
Langerhans cells	RPL23	1	0.92	16.6922	5.37602	1.47239	4.08825e-26	7.42017e-22
Langerhans cells	RGS1	0.704	0.86	21.1574	7.04726	1.46122	4.70216e-10	8.53442e-06
Langerhans cells	PSMA1	0.704	0.22	2.44256	0.272761	1.43552	9.50173e-15	1.72456e-10
Langerhans cells	HMGB2	0.519	0.28	3.05207	0.49836	1.43527	1.69394e-06	0.030745
Langerhans cells	ARPC4	0.648	0.2	2.32463	0.254603	1.40596	3.23502e-12	5.87156e-08
Langerhans cells	TYMP	0.556	0.3	2.70061	0.398369	1.40402	9.17888e-10	1.66597e-05
Langerhans cells	XIST	0.352	0	1.63303	0	1.39672	9.16573e-10	1.66358e-05
Langerhans cells	MALAT1	1	0.97	314.276	121.011	1.3696	1.31776e-10	2.39173e-06
Langerhans cells	RPL38	0.981	0.94	20.8463	7.49544	1.36263	2.18007e-19	3.95682e-15
Langerhans cells	NDUFA11	0.722	0.21	2.4553	0.372648	1.33185	7.19502e-11	1.3059e-06
Langerhans cells	RPL31	0.963	0.96	20.0118	7.4071	1.32152	2.76145e-14	5.01204e-10
Langerhans cells	NDUFA13	0.648	0.25	2.30882	0.332241	1.31246	3.70047e-13	6.71634e-09
Langerhans cells	IFITM3	0.833	0.91	11.8556	4.24838	1.29245	5.33228e-11	9.67809e-07
Langerhans cells	CSNK2B	0.759	0.21	2.38844	0.386133	1.28956	6.39396e-14	1.1605e-09
Langerhans cells	RPL13A	0.981	0.98	37.1108	15.08	1.24493	3.833e-13	6.95689e-09
Langerhans cells	NDUFC2	0.667	0.14	1.67327	0.142684	1.22618	7.63839e-14	1.38637e-09
Langerhans cells	TMSB4X	1	1	137.257	58.2404	1.2227	2.69174e-20	4.8855e-16
Langerhans cells	RPL21	1	0.99	45.3534	19.2827	1.19242	7.11372e-17	1.29114e-12
Langerhans cells	BST2	0.444	0.2	2.08722	0.358994	1.18377	3.39942e-07	0.00616995
Langerhans cells	MX1	0.389	0.14	1.64127	0.165822	1.17988	1.32108e-08	0.000239776
Langerhans cells	ATP5ME	0.815	0.6	4.1018	1.2821	1.16064	3.33288e-13	6.04918e-09
Langerhans cells	CYBA	0.944	0.81	8.67087	3.35731	1.15021	4.00731e-11	7.27327e-07
Langerhans cells	TRA2B	0.741	0.63	3.91645	1.2188	1.14784	7.51899e-09	0.00013647
Langerhans cells	HSPE1	0.759	0.65	4.53953	1.50328	1.14594	1.80206e-10	3.27074e-06
Langerhans cells	CHMP4A	0.574	0.05	1.3109	0.0505484	1.13731	5.23769e-13	9.5064e-09
Langerhans cells	ATP5MPL	0.87	0.64	4.31463	1.42231	1.13359	3.06801e-12	5.56843e-08
Langerhans cells	RHOC	0.667	0.3	2.04076	0.388553	1.13085	3.37648e-10	6.12832e-06
Langerhans cells	RBX1	0.796	0.63	3.93123	1.28088	1.11236	4.18774e-11	7.60075e-07
Langerhans cells	RPL7	0.981	1	22.4024	9.82473	1.11232	1.6096e-12	2.92143e-08
Langerhans cells	CD59	0.611	0.4	2.35438	0.558641	1.10576	1.39241e-09	2.52723e-05
Langerhans cells	IDO1	0.407	0.05	1.27714	0.0692413	1.09064	3.96123e-08	0.000718963
Langerhans cells	C6orf48	0.704	0.44	2.54735	0.675108	1.08249	2.53289e-11	4.5972e-07
Langerhans cells	IFI44L	0.296	0.01	1.1158	0.00561956	1.07312	8.37698e-07	0.0152042
Langerhans cells	TMBIM4	0.593	0.14	1.65613	0.263195	1.07225	5.22635e-09	9.48582e-05
Langerhans cells	NDUFB1	0.685	0.47	2.7172	0.782343	1.06044	8.0163e-08	0.00145496
Langerhans cells	RPS27	1	1	69.0806	32.8255	1.0509	1.00135e-16	1.81746e-12
Langerhans cells	RAB5C	0.685	0.38	2.06748	0.481696	1.0498	3.48302e-11	6.32169e-07
Langerhans cells	STAT1	0.315	0.12	1.25226	0.106654	1.02517	6.55676e-07	0.0119005
Langerhans cells	B2M	1	1	108.676	53.1336	1.01865	7.44754e-20	1.35173e-15
Langerhans cells	JUND	0.63	0.62	3.68573	1.31774	1.01555	1.89223e-09	3.43441e-05
Langerhans cells	RPS11	1	0.97	23.7714	11.3544	1.00365	2.23965e-17	4.06497e-13
Langerhans cells	BLOC1S1	0.685	0.45	2.23135	0.628981	0.988169	4.05548e-09	7.36069e-05
Langerhans cells	CALM2	0.907	0.87	8.42383	3.80134	0.972875	5.41481e-08	0.000982788
Langerhans cells	TMSB10	1	1	60.7098	30.5552	0.967625	5.7692e-10	1.04711e-05
Langerhans cells	SNRPE	0.722	0.4	2.1183	0.597155	0.965253	1.11993e-08	0.000203268
Langerhans cells	HNRNPH1	0.648	0.45	2.32542	0.73537	0.938293	9.66924e-07	0.0175497
Langerhans cells	GNG11	0.407	0.27	1.55094	0.344426	0.92404	2.47192e-08	0.000448654
Langerhans cells	NEDD8	0.778	0.57	2.88355	1.04978	0.921906	3.85187e-09	6.99114e-05
Langerhans cells	TCEAL4	0.648	0.48	2.30866	0.772049	0.900831	1.00147e-07	0.00181767
Langerhans cells	TUBA1A	0.815	0.74	5.41405	2.47004	0.886282	5.0037e-07	0.00908172
Langerhans cells	CD302	0.63	0.38	1.86624	0.553987	0.883184	3.51978e-08	0.000638841
Langerhans cells	CWF19L2	0.352	0.03	0.890562	0.0254279	0.882589	2.83521e-07	0.00514591
Langerhans cells	DPYSL2	0.704	0.55	2.78091	1.06397	0.87331	1.43728e-06	0.0260866
Langerhans cells	EPSTI1	0.426	0.09	0.986956	0.0906931	0.865315	5.14976e-07	0.00934681
Langerhans cells	LST1	0.944	0.97	12.7035	6.58677	0.852983	1.60598e-09	2.91485e-05
Langerhans cells	C1orf56	0.37	0.05	0.926449	0.0732568	0.843949	2.3192e-06	0.0420934
Langerhans cells	CHMP5	0.574	0.37	1.63099	0.468612	0.84115	1.46554e-07	0.00265996
Langerhans cells	SRSF3	0.815	0.73	3.94783	1.7681	0.837902	1.58109e-06	0.0286967
Langerhans cells	IL2RG	0.407	0.09	0.904882	0.0827305	0.815027	1.26282e-07	0.00229203
Langerhans cells	COX7A2	0.778	0.78	4.3671	2.09495	0.794228	4.09552e-08	0.000743336
Langerhans cells	NAA10	0.556	0.29	1.30629	0.352224	0.770239	1.17118e-06	0.0212568
Langerhans cells	IK	0.519	0.4	1.57442	0.509936	0.76976	2.32658e-07	0.00422274
Langerhans cells	SLIRP	0.463	0.4	1.58421	0.517907	0.767638	2.13238e-09	3.87027e-05
Langerhans cells	RPL39	1	1	58.1032	33.7921	0.764478	1.25454e-06	0.0227699
Langerhans cells	COMMD7	0.407	0.09	0.814424	0.0773915	0.751969	1.17362e-06	0.0213011
Langerhans cells	MRPL23	0.481	0.16	0.930964	0.156913	0.739041	2.50509e-06	0.0454673
Langerhans cells	NME1	0.352	0.04	0.715802	0.0285053	0.738334	2.18406e-07	0.00396408
Langerhans cells	SF3B6	0.611	0.51	2.04711	0.828343	0.736905	6.40532e-07	0.0116257
Langerhans cells	IFIT1	0.259	0	0.64578	0	0.718771	5.18392e-07	0.00940881
Langerhans cells	COMMD3	0.389	0.01	0.673403	0.016787	0.718767	5.98045e-09	0.000108545
Langerhans cells	PSMD4	0.574	0.52	1.85247	0.739367	0.713649	5.48763e-07	0.00996005
Langerhans cells	COPZ1	0.537	0.35	1.29794	0.418876	0.695593	2.45243e-06	0.0445117
Langerhans cells	RPL37A	1	0.98	30.1388	18.2971	0.690329	2.22368e-08	0.000403597
Langerhans cells	ATP5F1E	0.944	0.97	18.3	10.9781	0.688195	1.70422e-08	0.000309317
Langerhans cells	ILF3-DT	0.222	0.1	0.741592	0.0833901	0.684854	1.68609e-06	0.0306025
Langerhans cells	MRPL52	0.556	0.55	1.84112	0.817722	0.64433	1.11621e-08	0.000202592
Langerhans cells	RPL35	1	1	30.0041	18.9136	0.638702	2.71864e-11	4.93434e-07
Langerhans cells	COPE	0.685	0.62	2.59241	1.32509	0.627664	2.42715e-07	0.00440528
Langerhans cells	NDUFA7	0.315	0.03	0.575998	0.0218868	0.62503	5.6811e-07	0.0103112
Langerhans cells	NMD3	0.278	0.15	0.698425	0.107937	0.616322	8.06089e-08	0.00146305
Langerhans cells	PARL	0.333	0	0.520087	0	0.604154	3.39736e-09	6.16621e-05
Langerhans cells	SEC61G	0.796	0.84	3.66353	2.09245	0.592671	2.38777e-07	0.00433381
Langerhans cells	PRNP	0.037	0.4	0.0655603	0.603113	-0.589264	2.75155e-06	0.0499406
Langerhans cells	YWHAB	0.667	0.97	2.84954	4.81513	-0.595127	5.22235e-08	0.000947856
Langerhans cells	MT-CO3	1	0.99	36.6521	57.5003	-0.635714	1.84731e-08	0.000335286
Langerhans cells	RPL18	1	1	19.4802	30.8221	-0.635796	4.18438e-10	7.59465e-06
Langerhans cells	UBE2J1	0.13	0.39	0.0929057	0.721985	-0.655904	1.56988e-06	0.0284934
Langerhans cells	DAZAP2	0.63	0.94	2.12564	3.98734	-0.674119	2.27756e-06	0.0413378
Langerhans cells	MT-CO1	0.981	0.99	52.9072	85.3551	-0.679803	7.53929e-07	0.0136838
Langerhans cells	GAPDH	1	1	22.4272	36.8925	-0.693727	2.13361e-07	0.0038725
Langerhans cells	NR4A2	0.5	0.91	3.7219	6.78343	-0.721037	4.753e-07	0.0086267
Langerhans cells	HMGN4	0.074	0.48	0.0648832	0.766489	-0.730189	2.96407e-07	0.00537979
Langerhans cells	GABARAP	0.481	0.91	2.06767	4.14748	-0.746724	1.54901e-08	0.000281145
Langerhans cells	HLA-DQB2	0.926	0.99	31.8896	54.8057	-0.762783	1.88014e-06	0.0341246
Langerhans cells	RPL7A	0.963	1	20.0459	34.7123	-0.762881	2.53269e-10	4.59684e-06
Langerhans cells	MTDH	0.667	0.96	2.13631	4.3233	-0.763252	6.88604e-07	0.0124982
Langerhans cells	MT-CO2	0.963	0.99	44.4389	77.1909	-0.783075	1.99841e-10	3.62711e-06
Langerhans cells	VPS35	0.278	0.6	0.324052	1.29317	-0.792386	1.24123e-06	0.0225284
Langerhans cells	DYNC1H1	0.278	0.76	0.385632	1.41144	-0.799352	4.29876e-08	0.000780226
Langerhans cells	RPS4Y1	0.463	0.89	2.42211	4.97652	-0.804418	1.48884e-07	0.00270225
Langerhans cells	GPI	0.241	0.67	0.247014	1.18274	-0.807661	2.05522e-09	3.73023e-05
Langerhans cells	EEF1A1	1	1	69.4305	122.426	-0.809371	6.67288e-15	1.21113e-10
Langerhans cells	MT-ATP6	0.963	0.99	26.7599	51.0764	-0.907626	8.05686e-10	1.46232e-05
Langerhans cells	RALA	0.537	0.88	1.52489	3.82898	-0.935497	2.69722e-06	0.0489545
Langerhans cells	CAMK1D	0.296	0.71	0.489379	1.95701	-0.989426	9.23149e-07	0.0167551
Langerhans cells	MT-CYB	0.981	0.99	26.5137	57.1769	-1.0803	1.65528e-11	3.00433e-07
Langerhans cells	SYNGR2	0.648	0.97	2.85484	7.27142	-1.10146	2.26537e-10	4.11164e-06
Langerhans cells	MAN2B1	0.222	0.78	0.273843	1.78498	-1.12848	3.38806e-12	6.14932e-08
Langerhans cells	PCBP2	0.815	0.97	2.93344	7.64875	-1.1367	1.46345e-13	2.65616e-09
Langerhans cells	EMD	0.167	0.63	0.13917	1.52082	-1.14591	4.09972e-12	7.44099e-08
Langerhans cells	IDS	0.333	0.8	0.640549	2.64187	-1.1505	4.45471e-09	8.0853e-05
Langerhans cells	HLA-DRB5	0.519	0.99	17.5041	40.6215	-1.16949	8.18982e-13	1.48645e-08
Langerhans cells	MT-ND6	0.148	0.55	0.243597	1.82416	-1.1833	9.99925e-07	0.0181486
Langerhans cells	CD74	1	1	183.038	421.381	-1.19854	3.47798e-16	6.31253e-12
Langerhans cells	EMP3	0.593	0.88	1.75932	5.72181	-1.28454	7.08895e-08	0.00128664
Langerhans cells	NME2	0.315	0.83	0.512035	2.71664	-1.29751	1.16064e-13	2.10655e-09
Langerhans cells	AHNAK	0.574	0.88	1.8738	6.21234	-1.32751	6.37459e-10	1.15699e-05
Langerhans cells	MYADM	0.556	0.9	1.50047	5.35204	-1.34502	1.47278e-08	0.000267309
Langerhans cells	ALDOA	0.407	0.89	0.871354	3.83137	-1.36835	1.56066e-12	2.8326e-08
Langerhans cells	PPIF	0.389	0.66	0.863599	3.81758	-1.37022	2.33538e-06	0.0423872
Langerhans cells	TAGLN2	0.741	0.97	4.09841	12.7035	-1.42643	2.8101e-14	5.10034e-10
Langerhans cells	RPLP0	0.926	1	10.4736	30.1105	-1.43908	1.02324e-15	1.85719e-11
Langerhans cells	VIM	0.963	0.99	28.6037	89.713	-1.61553	6.73217e-13	1.22189e-08
Langerhans cells	RGCC	0.185	0.66	1.05491	5.60691	-1.6849	3.38534e-08	0.00061444
Langerhans cells	IER3	0.204	0.67	0.662426	4.36562	-1.69046	9.64247e-08	0.00175011
Langerhans cells	CHAD	0.241	0.74	0.671934	4.466	-1.70897	6.55297e-10	1.18936e-05
Langerhans cells	MTRNR2L12	0.389	0.98	3.81886	15.2154	-1.7506	5.30205e-17	9.62321e-13
Langerhans cells	MTSS1	0.185	0.71	0.23408	3.28632	-1.7963	9.40119e-14	1.70632e-09
Langerhans cells	ATP6V0C	0	0.88	0	3.44237	-2.15133	1.71841e-29	3.11891e-25
Langerhans cells	INSIG1	0.241	0.64	0.803848	8.92137	-2.45946	6.0236e-08	0.00109328
Langerhans cells	MT-ND4L	0.852	0.99	5.61073	39.4094	-2.61181	3.4185e-35	6.20459e-31
Langerhans cells	MT-ATP8	0.241	0.96	0.942049	11.7762	-2.71781	3.07006e-24	5.57215e-20
Langerhans cells	LGALS7B	0.259	0.62	0.423219	10.5727	-3.02349	1.42286e-09	2.58249e-05
CD4+ T cells	RPS29	0.987	0.772	97.5036	13.4423	2.76987	6.70616e-148	1.2456e-143	DEGs shared by CD4+ and CD8+ T cells
CD4+ T cells	RPS10	0.871	0.206	14.3855	0.609457	3.25693	5.95923e-93	1.10687e-88	DEGs shared by CD4+ and CD8+ T cells
CD4+ T cells	VIM	0.68	0.912	9.82123	81.5939	-2.93217	5.15701e-88	9.57864e-84	DEGs shared by CD4+ and CD8+ T cells
CD4+ T cells	RPLP0	0.808	0.919	10.7286	35.5736	-1.64077	1.62592e-63	3.01998e-59	DEGs shared by CD4+ and CD8+ T cells
CD4+ T cells	RPL26	0.978	0.824	36.6371	12.8674	1.44046	2.40888e-62	4.47425e-58	DEGs shared by CD4+ and CD8+ T cells
CD4+ T cells	LMNA	0.37	0.853	4.06834	29.4216	-2.58551	3.68433e-55	6.84328e-51	DEGs shared by CD4+ and CD8+ T cells
CD4+ T cells	MT-ND4L	0.609	0.897	5.64827	25.0153	-1.96831	2.1615e-53	4.01478e-49	DEGs shared by CD4+ and CD8+ T cells
CD4+ T cells	ATP6V0C	0.022	0.478	0.0750421	2.36069	-1.64437	3.10124e-49	5.76025e-45	DEGs shared by CD4+ and CD8+ T cells
CD4+ T cells	JUND	0.828	0.426	26.8446	2.71009	2.90787	4.55239e-47	8.45561e-43	DEGs shared by CD4+ and CD8+ T cells
CD4+ T cells	EEF1A1	0.993	0.985	63.5582	139.842	-1.12541	1.53534e-46	2.85174e-42	DEGs shared by CD4+ and CD8+ T cells
CD4+ T cells	RPS4Y1	0.085	0.647	0.700751	7.28213	-2.28383	2.70491e-46	5.02409e-42	DEGs shared by CD4+ and CD8+ T cells
CD4+ T cells	RPS27	0.995	0.949	150.338	68.0436	1.1322	3.61732e-45	6.71882e-41	DEGs shared by CD4+ and CD8+ T cells
CD4+ T cells	AHNAK	0.334	0.757	1.85163	10.0863	-1.95892	3.77201e-45	7.00613e-41	DEGs shared by CD4+ and CD8+ T cells
CD4+ T cells	MTRNR2L12	0.575	0.838	5.282	21.2375	-1.8237	3.29983e-44	6.1291e-40	DEGs shared by CD4+ and CD8+ T cells
CD4+ T cells	MALAT1	0.999	0.971	861.863	313.319	1.4569	6.14754e-43	1.14184e-38	DEGs shared by CD4+ and CD8+ T cells
CD4+ T cells	RPL23	0.893	0.625	14.2874	4.28725	1.53175	2.45263e-41	4.55552e-37	DEGs shared by CD4+ and CD8+ T cells
CD4+ T cells	RPL38	0.967	0.794	26.2593	10.8214	1.20535	3.4475e-41	6.40338e-37	DEGs shared by CD4+ and CD8+ T cells
CD4+ T cells	TAGLN2	0.363	0.75	2.37068	11.2187	-1.85798	1.03306e-40	1.9188e-36	DEGs shared by CD4+ and CD8+ T cells
CD4+ T cells	HSP90AA1	0.927	0.757	91.1814	12.622	2.75853	7.65442e-40	1.42173e-35	DEGs shared by CD4+ and CD8+ T cells
CD4+ T cells	MT-ATP8	0.308	0.654	1.74428	9.04084	-1.87138	1.33888e-37	2.48684e-33	DEGs shared by CD4+ and CD8+ T cells
CD4+ T cells	SARAF	0.447	0.801	2.90375	10.8138	-1.59755	1.37986e-37	2.56295e-33	DEGs shared by CD4+ and CD8+ T cells
CD4+ T cells	RPL8	0.941	0.941	19.5207	40.4035	-1.01267	3.45083e-37	6.40957e-33	DEGs shared by CD4+ and CD8+ T cells
CD4+ T cells	KRT10	0.405	0.581	2.92968	18.2171	-2.2899	1.16331e-35	2.16073e-31	DEGs shared by CD4+ and CD8+ T cells
CD4+ T cells	EEF2	0.478	0.772	3.31302	10.7083	-1.44077	1.43295e-35	2.66156e-31	DEGs shared by CD4+ and CD8+ T cells
CD4+ T cells	PCBP2	0.376	0.713	1.88296	6.45778	-1.37119	3.33164e-35	6.18819e-31	DEGs shared by CD4+ and CD8+ T cells
CD4+ T cells	GLUD1	0.072	0.471	0.344918	4.92039	-2.13817	7.91005e-35	1.46921e-30	DEGs shared by CD4+ and CD8+ T cells
CD4+ T cells	PLCG2	0.485	0.015	6.05809	0.0199959	2.79071	2.7397e-33	5.08872e-29	DEGs shared by CD4+ and CD8+ T cells
CD4+ T cells	FXYD5	0.566	0.779	4.37494	13.0851	-1.38985	1.05495e-32	1.95947e-28	DEGs shared by CD4+ and CD8+ T cells
CD4+ T cells	HSPE1	0.755	0.382	14.9702	2.30245	2.27377	1.24339e-32	2.30947e-28	DEGs shared by CD4+ and CD8+ T cells
CD4+ T cells	LGALS7B	0.085	0.412	0.438966	7.88298	-2.62601	1.69473e-32	3.1478e-28	DEGs shared by CD4+ and CD8+ T cells
CD4+ T cells	GAPDH	0.741	0.89	12.3984	43.6989	-1.73818	5.74854e-32	1.06773e-27	DEGs shared by CD4+ and CD8+ T cells
CD4+ T cells	MT-CO1	0.972	0.963	35.4156	78.7507	-1.13094	1.61401e-31	2.99786e-27	DEGs shared by CD4+ and CD8+ T cells
CD4+ T cells	RPL27A	0.934	0.728	19.8812	8.03936	1.20791	3.53117e-29	6.55879e-25	DEGs shared by CD4+ and CD8+ T cells
CD4+ T cells	ZFP36	0.756	0.882	14.0511	48.0281	-1.70374	7.96076e-29	1.47863e-24	DEGs shared by CD4+ and CD8+ T cells
CD4+ T cells	RPS5	0.886	0.926	14.6653	30.223	-0.995043	1.08777e-28	2.02042e-24	DEGs shared by CD4+ and CD8+ T cells
CD4+ T cells	MT-CYB	0.888	0.941	17.3603	43.2079	-1.26771	1.87904e-28	3.49012e-24	DEGs shared by CD4+ and CD8+ T cells
CD4+ T cells	CCR6	0.053	0.382	0.228494	2.6946	-1.58853	1.68475e-27	3.12926e-23	DEGs shared by CD4+ and CD8+ T cells
CD4+ T cells	ANXA1	0.42	0.676	4.86974	21.9045	-1.96426	1.72254e-27	3.19945e-23	DEGs shared by CD4+ and CD8+ T cells
CD4+ T cells	HNRNPH1	0.663	0.287	7.38884	1.34393	1.83954	1.01651e-26	1.88806e-22	DEGs shared by CD4+ and CD8+ T cells
CD4+ T cells	CALML5	0.088	0.294	0.378691	4.85749	-2.08698	2.14826e-26	3.99018e-22
CD4+ T cells	HLA-C	0.91	0.89	16.6301	32.313	-0.918048	4.87246e-26	9.05011e-22
CD4+ T cells	ZFP36L2	0.637	0.838	7.0194	20.5245	-1.42441	5.39179e-26	1.00147e-21	DEGs shared by CD4+ and CD8+ T cells
CD4+ T cells	CCNI	0.34	0.691	1.81692	6.21467	-1.35682	5.99077e-26	1.11272e-21	DEGs shared by CD4+ and CD8+ T cells
CD4+ T cells	GABARAP	0.122	0.5	0.526091	3.15752	-1.44588	1.74357e-25	3.23851e-21
CD4+ T cells	HSPH1	0.556	0.257	9.50015	1.02213	2.37646	2.71911e-25	5.05047e-21	DEGs shared by CD4+ and CD8+ T cells
CD4+ T cells	ATP5F1E	0.925	0.647	18.2717	7.39124	1.19953	4.68173e-25	8.69585e-21	DEGs shared by CD4+ and CD8+ T cells
CD4+ T cells	RPS3	0.96	0.934	28.3823	48.1882	-0.743367	7.62136e-25	1.41559e-20	DEGs shared by CD4+ and CD8+ T cells
CD4+ T cells	XIST	0.372	0	3.03104	0	2.01115	9.33085e-25	1.73311e-20	DEGs shared by CD4+ and CD8+ T cells
CD4+ T cells	HSPA1B	0.783	0.537	37.4789	8.11782	2.07731	9.83828e-25	1.82736e-20	DEGs shared by CD4+ and CD8+ T cells
CD4+ T cells	DNAJB1	0.812	0.61	50.1991	10.6951	2.13021	1.39012e-24	2.58201e-20	DEGs shared by CD4+ and CD8+ T cells
CD4+ T cells	RACK1	0.837	0.89	10.7868	20.2333	-0.849156	2.45386e-24	4.55781e-20	DEGs shared by CD4+ and CD8+ T cells
CD4+ T cells	PERP	0.149	0.493	1.01994	8.38939	-2.21672	5.73256e-24	1.06476e-19	DEGs shared by CD4+ and CD8+ T cells
CD4+ T cells	DDX3Y	0.017	0.279	0.0693218	1.4832	-1.2155	6.45218e-24	1.19843e-19	DEGs shared by CD4+ and CD8+ T cells
CD4+ T cells	LIME1	0.002	0.206	0.00905831	0.785456	-0.823283	1.07306e-23	1.99311e-19	DEGs shared by CD4+ and CD8+ T cells
CD4+ T cells	CACYBP	0.559	0.228	6.54868	0.808716	2.06126	1.57703e-23	2.92918e-19	DEGs shared by CD4+ and CD8+ T cells
CD4+ T cells	RPL39	0.985	0.919	84.7547	44.5718	0.912074	1.42872e-22	2.65371e-18
CD4+ T cells	HSPD1	0.63	0.346	11.6507	1.80776	2.17173	1.46953e-22	2.72951e-18	DEGs shared by CD4+ and CD8+ T cells
CD4+ T cells	LOR	0.022	0.279	0.0888725	2.16108	-1.53758	1.91696e-22	3.56055e-18	DEGs shared by CD4+ and CD8+ T cells
CD4+ T cells	HSP90AB1	0.838	0.757	42.9662	11.3217	1.83519	3.44586e-22	6.40033e-18
CD4+ T cells	RPL7A	0.935	0.934	21.9616	36.524	-0.708589	4.05839e-22	7.53805e-18	DEGs shared by CD4+ and CD8+ T cells
CD4+ T cells	HSPA1A	0.804	0.551	68.6619	16.899	1.96049	5.10095e-22	9.4745e-18	DEGs shared by CD4+ and CD8+ T cells
CD4+ T cells	MOB4	0.367	0.029	4.12114	0.044953	2.29303	7.27028e-22	1.35038e-17	DEGs shared by CD4+ and CD8+ T cells
CD4+ T cells	LGALS3	0.208	0.485	1.15037	4.94067	-1.46604	4.10392e-21	7.62261e-17	DEGs shared by CD4+ and CD8+ T cells
CD4+ T cells	MTRNR2L8	0.436	0.051	3.14442	0.27663	1.69883	5.75628e-21	1.06917e-16	DEGs shared by CD4+ and CD8+ T cells
CD4+ T cells	HLA-A	0.864	0.904	15.8469	31.4594	-0.946149	8.15747e-21	1.51517e-16
CD4+ T cells	MYADM	0.172	0.485	0.904146	4.53122	-1.53845	8.19944e-21	1.52296e-16	DEGs shared by CD4+ and CD8+ T cells
CD4+ T cells	TRA2B	0.578	0.272	5.53782	0.963606	1.7353	1.795e-20	3.33403e-16	DEGs shared by CD4+ and CD8+ T cells
CD4+ T cells	UBE2S	0.542	0.228	7.30253	0.995382	2.05689	1.99483e-20	3.70519e-16
CD4+ T cells	PPDPF	0.505	0.721	3.17414	7.93027	-1.09722	2.33772e-20	4.34209e-16
CD4+ T cells	SYTL3	0.109	0.419	0.519196	2.89821	-1.3595	3.23961e-20	6.01725e-16	DEGs shared by CD4+ and CD8+ T cells
CD4+ T cells	SFN	0.091	0.25	0.457259	5.05936	-2.05591	3.64667e-20	6.77332e-16
CD4+ T cells	EML4	0.33	0.551	1.84539	5.81243	-1.25954	3.84023e-20	7.13285e-16	DEGs shared by CD4+ and CD8+ T cells
CD4+ T cells	RPS20	0.832	0.699	12.4146	5.02926	1.15375	5.1249e-20	9.51899e-16	DEGs shared by CD4+ and CD8+ T cells
CD4+ T cells	CD99	0.454	0.735	2.96229	7.89483	-1.16663	5.25805e-20	9.76631e-16
CD4+ T cells	RHOA	0.314	0.603	1.51975	4.64081	-1.16262	6.92398e-20	1.28606e-15	DEGs shared by CD4+ and CD8+ T cells
CD4+ T cells	DMKN	0.191	0.39	1.30466	7.95926	-1.95883	8.62794e-20	1.60255e-15
CD4+ T cells	FAM129A	0.107	0.426	0.496894	2.73871	-1.32057	1.03888e-19	1.92962e-15	DEGs shared by CD4+ and CD8+ T cells
CD4+ T cells	FTH1	0.884	0.949	25.7161	62.1556	-1.2412	1.21758e-19	2.26153e-15	DEGs shared by CD4+ and CD8+ T cells
CD4+ T cells	KRT1	0.155	0.404	1.51127	13.5364	-2.53319	1.49875e-19	2.78378e-15
CD4+ T cells	HIST1H4C	0.269	0.441	1.43544	5.29048	-1.36899	1.65637e-19	3.07654e-15	DEGs shared by CD4+ and CD8+ T cells
CD4+ T cells	RPS17	0.514	0.184	5.01821	0.617359	1.89569	1.99977e-19	3.71438e-15	DEGs shared by CD4+ and CD8+ T cells
CD4+ T cells	PBXIP1	0.167	0.507	0.859731	3.1934	-1.17303	2.73223e-19	5.07484e-15	DEGs shared by CD4+ and CD8+ T cells
CD4+ T cells	RHBDD2	0.088	0.404	0.350967	2.04979	-1.17472	3.93295e-19	7.30506e-15	DEGs shared by CD4+ and CD8+ T cells
CD4+ T cells	RPL29	0.973	0.934	24.136	37.9091	-0.630355	4.12219e-19	7.65656e-15	DEGs shared by CD4+ and CD8+ T cells
CD4+ T cells	IFNG	0.37	0.029	12.4752	0.573395	3.09836	4.5241e-19	8.40306e-15	DEGs shared by CD4+ and CD8+ T cells
CD4+ T cells	CD3E	0.457	0.735	2.98868	7.77368	-1.13727	5.21455e-19	9.6855e-15	DEGs shared by CD4+ and CD8+ T cells
CD4+ T cells	MT-ND5	0.604	0.809	5.45658	13.4452	-1.16175	8.69765e-19	1.6155e-14	DEGs shared by CD4+ and CD8+ T cells
CD4+ T cells	TRA2A	0.454	0.11	3.40432	0.45677	1.59615	8.79858e-19	1.63425e-14	DEGs shared by CD4+ and CD8+ T cells
CD4+ T cells	CD82	0.15	0.515	0.806273	2.82767	-1.08345	1.16673e-18	2.16709e-14	DEGs shared by CD4+ and CD8+ T cells
CD4+ T cells	DSP	0.031	0.243	0.155626	3.49246	-1.95883	1.16849e-18	2.17036e-14
CD4+ T cells	CLK1	0.615	0.316	6.39973	1.45698	1.59059	1.62054e-18	3.00998e-14	DEGs shared by CD4+ and CD8+ T cells
CD4+ T cells	CDKN1A	0.269	0.5	1.58305	5.28882	-1.28372	2.61333e-18	4.854e-14	DEGs shared by CD4+ and CD8+ T cells
CD4+ T cells	MIF	0.619	0.721	4.5515	9.83066	-0.964172	3.15128e-18	5.85319e-14	DEGs shared by CD4+ and CD8+ T cells
CD4+ T cells	KRTDAP	0.17	0.346	1.01754	6.08732	-1.81264	3.39156e-18	6.29949e-14
CD4+ T cells	FLNA	0.192	0.544	1.08227	3.63664	-1.15492	3.80066e-18	7.05934e-14
CD4+ T cells	JUNB	0.89	0.941	29.4702	71.9115	-1.25875	6.69786e-18	1.24406e-13	DEGs shared by CD4+ and CD8+ T cells
CD4+ T cells	PPIA	0.741	0.772	6.95128	13.0796	-0.824344	7.5027e-18	1.39355e-13	DEGs shared by CD4+ and CD8+ T cells
CD4+ T cells	NME2	0.053	0.294	0.182213	1.41765	-1.03212	1.40772e-17	2.6147e-13
CD4+ T cells	ALDOA	0.101	0.412	0.396613	2.14213	-1.16981	1.45682e-17	2.70591e-13	DEGs shared by CD4+ and CD8+ T cells
CD4+ T cells	CCL5	0.505	0.132	12.6762	2.18187	2.10372	2.57383e-17	4.78063e-13	DEGs shared by CD4+ and CD8+ T cells
CD4+ T cells	TMSB4X	0.998	0.926	89.0547	50.8894	0.795361	3.13323e-17	5.81966e-13	DEGs shared by CD4+ and CD8+ T cells
CD4+ T cells	DNAJB4	0.338	0.044	3.26204	0.113945	1.93586	5.87425e-17	1.09108e-12	DEGs shared by CD4+ and CD8+ T cells
CD4+ T cells	LDHA	0.411	0.706	2.94342	7.7653	-1.15236	5.95439e-17	1.10597e-12	DEGs shared by CD4+ and CD8+ T cells
CD4+ T cells	RPSA	0.865	0.838	12.5997	21.3052	-0.713803	5.99815e-17	1.1141e-12	DEGs shared by CD4+ and CD8+ T cells
CD4+ T cells	CST6	0.027	0.243	0.116394	1.84949	-1.35186	1.59909e-16	2.97015e-12	DEGs shared by CD4+ and CD8+ T cells
CD4+ T cells	BATF	0.237	0.581	1.61778	5.55884	-1.3251	2.04226e-16	3.7933e-12
CD4+ T cells	EEF1D	0.794	0.86	8.03266	14.6513	-0.793059	2.0669e-16	3.83907e-12	DEGs shared by CD4+ and CD8+ T cells
CD4+ T cells	P4HB	0.124	0.456	0.553696	2.33909	-1.10375	2.10387e-16	3.90773e-12	DEGs shared by CD4+ and CD8+ T cells
CD4+ T cells	FOSB	0.477	0.647	4.33623	11.1934	-1.19221	2.80671e-16	5.21318e-12	DEGs shared by CD4+ and CD8+ T cells
CD4+ T cells	ATP2B1	0.127	0.449	0.631719	2.32355	-1.02633	3.4128e-16	6.33894e-12	DEGs shared by CD4+ and CD8+ T cells
CD4+ T cells	ISG15	0.498	0.228	6.54004	1.00738	1.90926	4.57446e-16	8.49661e-12	DEGs shared by CD4+ and CD8+ T cells
CD4+ T cells	ACTB	0.937	0.963	30.2218	56.1896	-0.8732	6.64424e-16	1.2341e-11	DEGs shared by CD4+ and CD8+ T cells
CD4+ T cells	GSTP1	0.201	0.368	1.01243	3.90065	-1.28403	1.6195e-15	3.00805e-11
CD4+ T cells	GZMK	0.296	0.015	3.28725	0.123002	1.93269	1.98165e-15	3.68071e-11	DEGs shared by CD4+ and CD8+ T cells
CD4+ T cells	RELB	0.097	0.353	0.423706	2.20669	-1.17143	2.41639e-15	4.4882e-11	DEGs shared by CD4+ and CD8+ T cells
CD4+ T cells	MT-ND3	0.974	0.838	42.6095	22.7644	0.875842	2.48276e-15	4.61148e-11	DEGs shared by CD4+ and CD8+ T cells
CD4+ T cells	CSRNP1	0.269	0.522	1.45169	4.34003	-1.12307	3.69444e-15	6.86204e-11	DEGs shared by CD4+ and CD8+ T cells
CD4+ T cells	EMD	0.118	0.412	0.529081	1.72461	-0.833382	3.90871e-15	7.26003e-11	DEGs shared by CD4+ and CD8+ T cells
CD4+ T cells	CD44	0.48	0.721	3.12049	7.33638	-1.01661	4.62318e-15	8.5871e-11	DEGs shared by CD4+ and CD8+ T cells
CD4+ T cells	SBSN	0.031	0.228	0.150142	2.11605	-1.4379	5.82447e-15	1.08184e-10	DEGs shared by CD4+ and CD8+ T cells
CD4+ T cells	NDUFB1	0.421	0.184	2.6295	0.544154	1.23296	6.32179e-15	1.17421e-10	DEGs shared by CD4+ and CD8+ T cells
CD4+ T cells	ARID5A	0.121	0.346	0.60405	3.23029	-1.39904	7.73655e-15	1.43699e-10	DEGs shared by CD4+ and CD8+ T cells
CD4+ T cells	ZFAND2A	0.379	0.096	5.26584	0.416294	2.14539	8.31744e-15	1.54488e-10
CD4+ T cells	IL2RG	0.385	0.096	2.27953	0.497219	1.1312	1.23758e-14	2.29868e-10	DEGs shared by CD4+ and CD8+ T cells
CD4+ T cells	RPL37	0.982	0.919	53.9381	35.3881	0.594341	2.23076e-14	4.14341e-10
CD4+ T cells	VCP	0.144	0.39	0.624396	2.05801	-0.912691	2.44684e-14	4.54477e-10
CD4+ T cells	C1orf56	0.264	0.007	1.5879	0.0236201	1.3381	2.84279e-14	5.28019e-10	DEGs shared by CD4+ and CD8+ T cells
CD4+ T cells	S100A10	0.615	0.787	6.1384	14.0677	-1.07778	3.08804e-14	5.73573e-10	DEGs shared by CD4+ and CD8+ T cells
CD4+ T cells	SNHG12	0.185	0.346	0.844525	2.30819	-0.842792	3.38049e-14	6.27892e-10	DEGs shared by CD4+ and CD8+ T cells
CD4+ T cells	KRT17	0.014	0.184	0.0684332	1.58254	-1.2733	4.25867e-14	7.91005e-10	DEGs shared by CD4+ and CD8+ T cells
CD4+ T cells	KRT2	0.062	0.228	0.280159	2.75906	-1.55405	4.5338e-14	8.42109e-10	DEGs shared by CD4+ and CD8+ T cells
CD4+ T cells	AL133415.1	0	0.118	0	0.598609	-0.676817	5.241e-14	9.73464e-10	DEGs shared by CD4+ and CD8+ T cells
CD4+ T cells	CDV3	0.35	0.14	1.97649	0.332887	1.15906	5.3261e-14	9.8927e-10
CD4+ T cells	RPL4	0.702	0.846	6.66468	12.2412	-0.788736	7.3337e-14	1.36216e-09	DEGs shared by CD4+ and CD8+ T cells
CD4+ T cells	RPN2	0.101	0.375	0.3983	1.46321	-0.816868	7.4635e-14	1.38627e-09
CD4+ T cells	DOK2	0.388	0.132	2.99681	0.436826	1.47597	1.14853e-13	2.13327e-09
CD4+ T cells	JUP	0.012	0.147	0.034491	1.12497	-1.03852	1.24101e-13	2.30505e-09
CD4+ T cells	SH2D1A	0.33	0.118	2.34806	0.276069	1.39162	1.95599e-13	3.63305e-09	DEGs shared by CD4+ and CD8+ T cells
CD4+ T cells	CSNK2B	0.193	0.051	0.906993	0.0407332	0.8737	2.52045e-13	4.68148e-09	DEGs shared by CD4+ and CD8+ T cells
CD4+ T cells	KLF6	0.628	0.838	7.58925	16.9576	-1.06399	2.68153e-13	4.98067e-09	DEGs shared by CD4+ and CD8+ T cells
CD4+ T cells	ODC1	0.127	0.404	0.572863	1.96707	-0.915645	3.09791e-13	5.75405e-09
CD4+ T cells	RGCC	0.417	0.684	4.43751	11.9845	-1.25577	3.88937e-13	7.22412e-09	DEGs shared by CD4+ and CD8+ T cells
CD4+ T cells	IFI16	0.443	0.243	3.31711	0.868412	1.20825	4.61074e-13	8.56399e-09	DEGs shared by CD4+ and CD8+ T cells
CD4+ T cells	ATP5ME	0.496	0.235	3.44929	0.887392	1.23718	4.89331e-13	9.08883e-09	DEGs shared by CD4+ and CD8+ T cells
CD4+ T cells	ARL6IP1	0.33	0.096	1.95358	0.487728	0.989353	5.35912e-13	9.95404e-09
CD4+ T cells	GNB2	0.164	0.463	0.725054	2.2721	-0.923575	5.49215e-13	1.02011e-08
CD4+ T cells	EIF3J	0.28	0.132	1.55734	0.266461	1.01384	6.2615e-13	1.16301e-08	DEGs shared by CD4+ and CD8+ T cells
CD4+ T cells	MTSS1	0.036	0.199	0.127967	0.883763	-0.739892	7.69532e-13	1.42933e-08	DEGs shared by CD4+ and CD8+ T cells
CD4+ T cells	AUP1	0.083	0.324	0.392162	1.46192	-0.822457	8.1417e-13	1.51224e-08	DEGs shared by CD4+ and CD8+ T cells
CD4+ T cells	MYH9	0.204	0.463	1.09332	3.29846	-1.03803	8.55068e-13	1.5882e-08	DEGs shared by CD4+ and CD8+ T cells
CD4+ T cells	TMX4	0.086	0.324	0.373445	1.51344	-0.871863	8.58435e-13	1.59446e-08	DEGs shared by CD4+ and CD8+ T cells
CD4+ T cells	GPBP1	0.573	0.368	4.62941	1.63706	1.09405	8.90675e-13	1.65434e-08
CD4+ T cells	TIPARP	0.111	0.235	0.453459	1.48986	-0.776572	1.02239e-12	1.89898e-08	DEGs shared by CD4+ and CD8+ T cells
CD4+ T cells	NDUFB8	0.257	0.029	1.21763	0.0581075	1.06753	1.04004e-12	1.93176e-08	DEGs shared by CD4+ and CD8+ T cells
CD4+ T cells	PABPC1	0.691	0.838	6.14351	11.3611	-0.791105	1.19001e-12	2.21032e-08	DEGs shared by CD4+ and CD8+ T cells
CD4+ T cells	PRNP	0.189	0.493	1.12291	3.16678	-0.972891	1.50192e-12	2.78966e-08	DEGs shared by CD4+ and CD8+ T cells
CD4+ T cells	SLC7A5	0.062	0.279	0.275904	0.978536	-0.632913	1.9226e-12	3.57104e-08	DEGs shared by CD4+ and CD8+ T cells
CD4+ T cells	TMSB10	0.991	0.919	55.917	34.4343	0.68371	2.21427e-12	4.11278e-08	DEGs shared by CD4+ and CD8+ T cells
CD4+ T cells	CLEC2B	0.464	0.243	8.05677	1.42586	1.9005	2.53386e-12	4.70639e-08	DEGs shared by CD4+ and CD8+ T cells
CD4+ T cells	EVI2B	0.236	0.015	1.17198	0.0632187	1.03058	2.92717e-12	5.43693e-08	DEGs shared by CD4+ and CD8+ T cells
CD4+ T cells	CHORDC1	0.343	0.11	2.09418	0.393379	1.15097	3.13956e-12	5.83142e-08
CD4+ T cells	ITM2C	0.038	0.228	0.163485	1.21308	-0.927602	3.24985e-12	6.03628e-08	DEGs shared by CD4+ and CD8+ T cells
CD4+ T cells	IFITM3	0.166	0.441	0.908047	2.93689	-1.04496	3.37245e-12	6.26399e-08	DEGs shared by CD4+ and CD8+ T cells
CD4+ T cells	AQP3	0.117	0.375	0.594485	2.48145	-1.1266	4.36359e-12	8.10493e-08	DEGs shared by CD4+ and CD8+ T cells
CD4+ T cells	TMED10	0.15	0.404	0.688238	2.2658	-0.951916	4.36958e-12	8.11607e-08
CD4+ T cells	MT-CO2	0.968	0.971	34.1168	59.3431	-0.781026	4.53647e-12	8.42604e-08
CD4+ T cells	AHR	0.107	0.346	0.536505	1.88649	-0.909665	4.64559e-12	8.62871e-08	DEGs shared by CD4+ and CD8+ T cells
CD4+ T cells	FOS	0.734	0.86	20.8982	51.1385	-1.25154	5.0416e-12	9.36426e-08	DEGs shared by CD4+ and CD8+ T cells
CD4+ T cells	MT-ND6	0.062	0.272	0.247032	1.24459	-0.847953	5.51414e-12	1.0242e-07	DEGs shared by CD4+ and CD8+ T cells
CD4+ T cells	SNX9	0.052	0.243	0.203881	1.24579	-0.899531	6.43295e-12	1.19486e-07	DEGs shared by CD4+ and CD8+ T cells
CD4+ T cells	GNA15	0.044	0.235	0.165329	0.848623	-0.665713	7.37414e-12	1.36967e-07	DEGs shared by CD4+ and CD8+ T cells
CD4+ T cells	PLP2	0.262	0.559	1.43777	3.79679	-0.976508	7.96008e-12	1.47851e-07	DEGs shared by CD4+ and CD8+ T cells
CD4+ T cells	LGALS7	0.013	0.132	0.0556737	2.52414	-1.73911	8.9327e-12	1.65916e-07
CD4+ T cells	AL138963.3	0.006	0.125	0.0248848	0.829889	-0.836294	9.70941e-12	1.80343e-07
CD4+ T cells	LSP1	0.264	0.566	1.671	4.31216	-0.991921	1.11583e-11	2.07253e-07
CD4+ T cells	TSC22D3	0.493	0.735	4.38653	9.82449	-1.00687	1.35791e-11	2.52218e-07	DEGs shared by CD4+ and CD8+ T cells
CD4+ T cells	RPL17	0.636	0.434	5.60385	2.22437	1.03429	1.43966e-11	2.67403e-07	DEGs shared by CD4+ and CD8+ T cells
CD4+ T cells	PLEC	0.091	0.287	0.421391	1.98088	-1.06844	1.48362e-11	2.75567e-07
CD4+ T cells	HNRNPU	0.58	0.39	5.67375	1.91796	1.19353	1.49286e-11	2.77285e-07	DEGs shared by CD4+ and CD8+ T cells
CD4+ T cells	TAF10	0.279	0.14	1.38382	0.327185	0.844908	1.62146e-11	3.01169e-07	DEGs shared by CD4+ and CD8+ T cells
CD4+ T cells	RAB8B	0.427	0.206	2.87936	0.776647	1.12666	1.9217e-11	3.56937e-07	DEGs shared by CD4+ and CD8+ T cells
CD4+ T cells	FKBP8	0.16	0.39	0.708064	1.73559	-0.679491	1.9818e-11	3.68099e-07
CD4+ T cells	LYAR	0.186	0.059	1.07109	0.0770239	0.943337	2.18065e-11	4.05034e-07
CD4+ T cells	DNAJA1	0.684	0.5	13.9328	4.62457	1.40867	2.50904e-11	4.66028e-07
CD4+ T cells	PPP2R1A	0.075	0.294	0.31529	1.0014	-0.605629	3.23045e-11	6.00024e-07
CD4+ T cells	GLUL	0.067	0.279	0.341236	1.15409	-0.683514	3.36254e-11	6.24558e-07	DEGs shared by CD4+ and CD8+ T cells
CD4+ T cells	SDF4	0.105	0.338	0.519628	1.54365	-0.74318	3.88569e-11	7.21728e-07	DEGs shared by CD4+ and CD8+ T cells
CD4+ T cells	EIF3L	0.201	0.456	0.912695	2.60995	-0.916374	4.00121e-11	7.43185e-07	DEGs shared by CD4+ and CD8+ T cells
CD4+ T cells	TRAC	0.528	0.257	4.93462	1.53068	1.22963	4.483e-11	8.32673e-07	DEGs shared by CD4+ and CD8+ T cells
CD4+ T cells	XRCC6	0.161	0.412	0.6906	1.90872	-0.782849	4.68397e-11	8.70001e-07	DEGs shared by CD4+ and CD8+ T cells
CD4+ T cells	IER5L	0.263	0.066	1.99064	0.33776	1.16063	4.88615e-11	9.07553e-07	DEGs shared by CD4+ and CD8+ T cells
CD4+ T cells	DEFB1	0.015	0.125	0.0657533	1.21648	-1.05639	5.24371e-11	9.73966e-07
CD4+ T cells	RAB21	0.182	0.051	0.848253	0.0659773	0.793985	5.61935e-11	1.04374e-06
CD4+ T cells	COX4I1	0.695	0.794	5.74213	9.56059	-0.647415	6.98855e-11	1.29805e-06
CD4+ T cells	GIMAP7	0.301	0.051	2.15492	0.271304	1.31129	7.07178e-11	1.31351e-06	DEGs shared by CD4+ and CD8+ T cells
CD4+ T cells	SERPINB5	0.008	0.14	0.0366321	0.755307	-0.75982	7.68485e-11	1.42738e-06
CD4+ T cells	NFKB2	0.123	0.309	0.529059	1.88434	-0.915596	7.78207e-11	1.44544e-06	DEGs shared by CD4+ and CD8+ T cells
CD4+ T cells	NABP1	0.301	0.066	1.95353	0.386534	1.09096	8.45567e-11	1.57056e-06	DEGs shared by CD4+ and CD8+ T cells
CD4+ T cells	TMBIM4	0.267	0.066	1.24433	0.170295	0.93941	8.57591e-11	1.59289e-06	DEGs shared by CD4+ and CD8+ T cells
CD4+ T cells	RORA	0.207	0.471	1.17647	3.03674	-0.891204	8.69991e-11	1.61592e-06	DEGs shared by CD4+ and CD8+ T cells
CD4+ T cells	PSAP	0.148	0.353	0.72436	1.78728	-0.692796	9.1143e-11	1.69289e-06
CD4+ T cells	SNHG25	0.214	0.007	1.00967	0.025531	0.97059	9.16351e-11	1.70203e-06
CD4+ T cells	LRRFIP2	0.063	0.272	0.250253	0.992971	-0.672701	9.82261e-11	1.82445e-06	DEGs shared by CD4+ and CD8+ T cells
CD4+ T cells	SRSF3	0.636	0.449	5.48094	2.33642	0.957902	9.87422e-11	1.83404e-06
CD4+ T cells	SOD1	0.652	0.5	7.32159	2.88369	1.09943	1.02877e-10	1.91084e-06
CD4+ T cells	DAPL1	0.024	0.11	0.114689	0.8609	-0.739359	1.08024e-10	2.00644e-06
CD4+ T cells	HPGD	0.025	0.191	0.131494	0.9995	-0.82141	1.1017e-10	2.04629e-06	DEGs shared by CD4+ and CD8+ T cells
CD4+ T cells	ARF5	0.174	0.434	0.796074	2.17785	-0.823204	1.14116e-10	2.11959e-06
CD4+ T cells	AC044849.1	0.185	0.007	1.00281	0.00334133	0.99721	1.23202e-10	2.28836e-06
CD4+ T cells	STAT1	0.267	0.096	1.65582	0.225176	1.11617	1.38306e-10	2.5689e-06	DEGs shared by CD4+ and CD8+ T cells
CD4+ T cells	SIAH2	0.282	0.096	1.57786	0.305078	0.982036	1.40754e-10	2.61437e-06
CD4+ T cells	GPR174	0.278	0.051	1.6002	0.166202	1.1568	1.5023e-10	2.79038e-06	DEGs shared by CD4+ and CD8+ T cells
CD4+ T cells	CD2	0.731	0.5	7.73339	4.13007	0.767563	1.67022e-10	3.10227e-06	DEGs shared by CD4+ and CD8+ T cells
CD4+ T cells	STK17A	0.378	0.279	2.40656	0.914786	0.831131	1.77239e-10	3.29203e-06
CD4+ T cells	ATP5MC1	0.176	0.301	0.735735	1.66371	-0.617891	1.78386e-10	3.31335e-06
CD4+ T cells	CD9	0.058	0.206	0.286	1.99567	-1.21999	1.88508e-10	3.50135e-06	DEGs shared by CD4+ and CD8+ T cells
CD4+ T cells	SF3A2	0.091	0.265	0.371592	1.27075	-0.727316	1.89769e-10	3.52477e-06
CD4+ T cells	JAK1	0.295	0.507	1.53404	2.91276	-0.626745	2.06403e-10	3.83374e-06	DEGs shared by CD4+ and CD8+ T cells
CD4+ T cells	CKLF	0.298	0.14	1.74836	0.446784	0.925719	2.11388e-10	3.92632e-06	DEGs shared by CD4+ and CD8+ T cells
CD4+ T cells	EMP1	0.02	0.14	0.0633346	0.903628	-0.840156	2.14947e-10	3.99243e-06
CD4+ T cells	RNF125	0.069	0.25	0.337052	1.16567	-0.695759	2.21332e-10	4.11102e-06	DEGs shared by CD4+ and CD8+ T cells
CD4+ T cells	SRSF6	0.205	0.096	0.878791	0.163354	0.691514	2.25292e-10	4.18458e-06
CD4+ T cells	SLC38A2	0.643	0.404	7.19251	2.64588	1.16804	2.35161e-10	4.36787e-06	DEGs shared by CD4+ and CD8+ T cells
CD4+ T cells	EMP2	0.008	0.125	0.0286219	0.618409	-0.653863	2.44324e-10	4.53808e-06
CD4+ T cells	CDC42SE2	0.501	0.272	3.45863	1.31865	0.943315	2.45594e-10	4.56167e-06	DEGs shared by CD4+ and CD8+ T cells
CD4+ T cells	KLF2	0.347	0.118	3.39242	0.645855	1.41618	2.48809e-10	4.62138e-06	DEGs shared by CD4+ and CD8+ T cells
CD4+ T cells	CD81	0.23	0.088	1.05114	0.176972	0.801349	2.65616e-10	4.93354e-06	DEGs shared by CD4+ and CD8+ T cells
CD4+ T cells	IER5	0.383	0.206	3.45625	0.752235	1.34663	2.71198e-10	5.03722e-06
CD4+ T cells	TUBB	0.285	0.404	1.62029	3.89332	-0.901089	2.72264e-10	5.05703e-06	DEGs shared by CD4+ and CD8+ T cells
CD4+ T cells	EHD4	0.105	0.265	0.474393	1.2669	-0.620601	2.87301e-10	5.33633e-06
CD4+ T cells	BSG	0.151	0.397	0.654253	1.83553	-0.777438	2.93733e-10	5.45579e-06
CD4+ T cells	PHB2	0.117	0.346	0.495753	1.64145	-0.820456	2.99525e-10	5.56339e-06
CD4+ T cells	NDUFV1	0.085	0.265	0.347488	1.19761	-0.70566	3.09499e-10	5.74863e-06	DEGs shared by CD4+ and CD8+ T cells
CD4+ T cells	MAF1	0.092	0.265	0.337742	1.08247	-0.638496	3.14115e-10	5.83437e-06
CD4+ T cells	PEBP1	0.276	0.522	1.34917	3.17485	-0.829574	3.2255e-10	5.99104e-06	DEGs shared by CD4+ and CD8+ T cells
CD4+ T cells	TGFBR3	0.033	0.206	0.159517	1.04373	-0.817684	3.22868e-10	5.99695e-06	DEGs shared by CD4+ and CD8+ T cells
CD4+ T cells	ANXA2	0.263	0.522	1.61419	4.24572	-1.00478	3.26285e-10	6.06043e-06
CD4+ T cells	ITM2B	0.613	0.779	4.93218	9.00262	-0.753745	3.62301e-10	6.72938e-06	DEGs shared by CD4+ and CD8+ T cells
CD4+ T cells	PFKFB3	0.092	0.279	0.409589	1.49761	-0.825272	3.72402e-10	6.917e-06	DEGs shared by CD4+ and CD8+ T cells
CD4+ T cells	MTDH	0.289	0.544	1.45734	3.04894	-0.720448	4.91003e-10	9.11988e-06
CD4+ T cells	ATP5PO	0.215	0.059	1.04495	0.100931	0.893341	5.21793e-10	9.69179e-06	DEGs shared by CD4+ and CD8+ T cells
CD4+ T cells	SMG1	0.194	0.169	1.04948	0.337385	0.615841	5.26e-10	9.76993e-06
CD4+ T cells	CSTA	0.033	0.154	0.140416	1.62725	-1.20399	5.29134e-10	9.82813e-06
CD4+ T cells	SLC25A6	0.366	0.618	2.30587	5.13084	-0.891054	5.71879e-10	1.06221e-05
CD4+ T cells	GTF3A	0.303	0.184	1.56815	0.570958	0.709083	6.30631e-10	1.17133e-05
CD4+ T cells	CHMP4A	0.227	0.029	1.1809	0.0678894	1.03016	6.45471e-10	1.1989e-05	DEGs shared by CD4+ and CD8+ T cells
CD4+ T cells	BCAS2	0.399	0.162	3.8181	0.756747	1.45556	6.79315e-10	1.26176e-05	DEGs shared by CD4+ and CD8+ T cells
CD4+ T cells	RPS11	0.918	0.831	15.8889	10.0953	0.60613	7.16871e-10	1.33152e-05	DEGs shared by CD4+ and CD8+ T cells
CD4+ T cells	CD3G	0.502	0.368	3.62941	1.75676	0.747856	7.6175e-10	1.41487e-05	DEGs shared by CD4+ and CD8+ T cells
CD4+ T cells	HMGB2	0.437	0.184	3.3392	0.939621	1.16165	8.25969e-10	1.53415e-05	DEGs shared by CD4+ and CD8+ T cells
CD4+ T cells	VMP1	0.381	0.169	2.87436	0.682447	1.2034	8.26413e-10	1.53498e-05	DEGs shared by CD4+ and CD8+ T cells
CD4+ T cells	CHURC1	0.249	0.118	1.26923	0.277521	0.828854	8.9109e-10	1.65511e-05	DEGs shared by CD4+ and CD8+ T cells
CD4+ T cells	MAF	0.305	0.14	2.54675	0.451881	1.28858	1.07155e-09	1.9903e-05	DEGs shared by CD4+ and CD8+ T cells
CD4+ T cells	RBM8A	0.624	0.449	5.48536	2.44317	0.913448	1.12512e-09	2.08979e-05
CD4+ T cells	MT-CO3	0.941	0.963	26.3674	42.4125	-0.665652	1.13226e-09	2.10305e-05	DEGs shared by CD4+ and CD8+ T cells
CD4+ T cells	SNHG9	0.337	0.169	2.16448	0.590471	0.992515	1.16992e-09	2.17301e-05
CD4+ T cells	SPINT2	0.038	0.213	0.159961	0.975203	-0.767924	1.26941e-09	2.35781e-05	DEGs shared by CD4+ and CD8+ T cells
CD4+ T cells	LRRFIP1	0.27	0.507	1.53302	3.92752	-0.960003	1.28007e-09	2.37759e-05	DEGs shared by CD4+ and CD8+ T cells
CD4+ T cells	CLDN1	0.008	0.11	0.0271225	0.542025	-0.586218	1.36376e-09	2.53305e-05
CD4+ T cells	HMGB1	0.854	0.662	11.476	6.60463	0.714202	1.46714e-09	2.72506e-05	DEGs shared by CD4+ and CD8+ T cells
CD4+ T cells	PER1	0.12	0.316	0.577218	1.5839	-0.712168	1.642e-09	3.04986e-05	DEGs shared by CD4+ and CD8+ T cells
CD4+ T cells	ANKRD28	0.108	0.309	0.589997	1.88588	-0.859988	1.72496e-09	3.20393e-05
CD4+ T cells	FAM89B	0.18	0.096	0.849726	0.159732	0.673521	1.95656e-09	3.63412e-05
CD4+ T cells	TMEM50A	0.226	0.449	1.15631	2.50911	-0.702537	2.05811e-09	3.82273e-05
CD4+ T cells	NDUFC2	0.238	0.066	1.23548	0.147236	0.962422	2.12085e-09	3.93927e-05	DEGs shared by CD4+ and CD8+ T cells
CD4+ T cells	MDH2	0.134	0.353	0.601151	1.66695	-0.736082	2.17041e-09	4.03131e-05
CD4+ T cells	PHF1	0.098	0.294	0.420459	1.39955	-0.756408	2.23084e-09	4.14356e-05
CD4+ T cells	ICAM3	0.219	0.485	1.1723	2.48235	-0.680835	2.31192e-09	4.29416e-05
CD4+ T cells	DNAJB6	0.471	0.412	3.76598	1.69699	0.821421	2.57581e-09	4.7843e-05
CD4+ T cells	GBP2	0.293	0.184	1.57669	0.469581	0.810114	2.67123e-09	4.96155e-05	DEGs shared by CD4+ and CD8+ T cells
CD4+ T cells	AC245297.3	0.187	0.007	0.879631	0.0170523	0.886055	2.8691e-09	5.32906e-05
CD4+ T cells	IK	0.355	0.228	1.77743	0.831978	0.600348	2.96226e-09	5.50211e-05
CD4+ T cells	CST3	0.05	0.132	0.23868	1.61512	-1.07807	2.99815e-09	5.56876e-05
CD4+ T cells	ATP5PB	0.124	0.353	0.545267	1.31803	-0.585041	3.79461e-09	7.0481e-05
CD4+ T cells	POLR2A	0.14	0.338	0.636309	1.7711	-0.760016	3.85077e-09	7.15242e-05	DEGs shared by CD4+ and CD8+ T cells
CD4+ T cells	TLE4	0.314	0.132	2.4574	0.424326	1.27941	3.97528e-09	7.38369e-05	DEGs shared by CD4+ and CD8+ T cells
CD4+ T cells	TACSTD2	0.044	0.125	0.177739	1.88569	-1.2929	4.14518e-09	7.69927e-05
CD4+ T cells	TSPO	0.296	0.485	1.50322	3.24308	-0.761322	4.21694e-09	7.83255e-05
CD4+ T cells	CSNK1D	0.086	0.235	0.384377	1.24911	-0.700115	4.21938e-09	7.83708e-05
CD4+ T cells	ZNRD1	0.329	0.162	2.48022	0.497668	1.21646	4.55674e-09	8.46369e-05
CD4+ T cells	GZMA	0.277	0.051	2.4169	0.420599	1.26619	4.86956e-09	9.04473e-05	DEGs shared by CD4+ and CD8+ T cells
CD4+ T cells	PGK1	0.292	0.551	1.71845	3.91788	-0.85525	4.94318e-09	9.18146e-05	DEGs shared by CD4+ and CD8+ T cells
CD4+ T cells	KLF5	0.041	0.169	0.181371	1.37989	-1.01043	5.11016e-09	9.49161e-05	DEGs shared by CD4+ and CD8+ T cells
CD4+ T cells	APOLD1	0.181	0.007	1.09159	0.0179122	1.03899	5.23682e-09	9.72686e-05
CD4+ T cells	SYNGR2	0.085	0.294	0.377075	1.46178	-0.838094	5.51234e-09	0.000102386	DEGs shared by CD4+ and CD8+ T cells
CD4+ T cells	BAIAP2	0.015	0.14	0.0653246	0.621512	-0.606047	5.59148e-09	0.000103856
CD4+ T cells	NKG7	0.293	0.081	3.43836	1.15028	1.0455	5.7816e-09	0.000107387	DEGs shared by CD4+ and CD8+ T cells
CD4+ T cells	FAS	0.112	0.294	0.473859	1.34327	-0.668928	5.85687e-09	0.000108786
CD4+ T cells	UBB	0.866	0.765	17.7532	9.22794	0.874621	5.92996e-09	0.000110143
CD4+ T cells	DAZAP2	0.263	0.522	1.38656	2.70317	-0.633828	5.95492e-09	0.000110607	DEGs shared by CD4+ and CD8+ T cells
CD4+ T cells	PRPF4B	0.378	0.169	2.48948	0.757298	0.989654	6.34692e-09	0.000117888	DEGs shared by CD4+ and CD8+ T cells
CD4+ T cells	NBPF15	0.019	0.132	0.0745706	0.692821	-0.655669	7.06274e-09	0.000131183
CD4+ T cells	CXCR4	0.65	0.426	9.88965	4.20899	1.06388	7.44768e-09	0.000138333
CD4+ T cells	FNBP4	0.175	0.309	0.801037	1.75323	-0.6123	8.4892e-09	0.000157678
CD4+ T cells	BCAP31	0.143	0.353	0.623862	1.45163	-0.594315	8.70536e-09	0.000161693
CD4+ T cells	RBM38	0.201	0.074	1.07474	0.151152	0.849855	9.12179e-09	0.000169428
CD4+ T cells	DSG1	0.008	0.118	0.0330471	0.672239	-0.694875	9.29157e-09	0.000172582
CD4+ T cells	TGFB1	0.228	0.456	1.26249	2.79178	-0.744962	9.49575e-09	0.000176374	DEGs shared by CD4+ and CD8+ T cells
CD4+ T cells	UBE2V1	0.173	0.037	0.843956	0.0600583	0.79866	9.79736e-09	0.000181976	DEGs shared by CD4+ and CD8+ T cells
CD4+ T cells	DDX24	0.614	0.5	5.3135	2.71065	0.766766	1.0259e-08	0.000190551
CD4+ T cells	GLS	0.308	0.147	1.64796	0.445833	0.872979	1.06154e-08	0.00019717
CD4+ T cells	NR1H2	0.064	0.243	0.261379	0.992183	-0.659348	1.12969e-08	0.000209829
CD4+ T cells	SYTL1	0.07	0.243	0.297572	0.967857	-0.60081	1.15036e-08	0.000213668
CD4+ T cells	RGS2	0.45	0.191	5.00442	1.50554	1.2609	1.16996e-08	0.000217308
CD4+ T cells	ARPC4	0.198	0.081	0.991836	0.16023	0.779688	1.21793e-08	0.000226219	DEGs shared by CD4+ and CD8+ T cells
CD4+ T cells	EMC10	0.092	0.265	0.396179	1.21152	-0.663555	1.30782e-08	0.000242915
CD4+ T cells	AMD1	0.425	0.257	3.16183	1.09061	0.993295	1.34338e-08	0.000249519
CD4+ T cells	HADHA	0.138	0.368	0.674223	1.70009	-0.689516	1.37678e-08	0.000255723
CD4+ T cells	EIF4B	0.222	0.456	1.14159	2.65901	-0.772771	1.64114e-08	0.000304825	DEGs shared by CD4+ and CD8+ T cells
CD4+ T cells	UBALD2	0.259	0.103	1.34371	0.299838	0.850463	1.97174e-08	0.000366231
CD4+ T cells	COMT	0.056	0.191	0.21543	0.858623	-0.612767	1.97636e-08	0.000367089
CD4+ T cells	SYF2	0.433	0.338	2.70967	1.41776	0.617617	2.00705e-08	0.000372789
CD4+ T cells	DYNLL2	0.231	0.096	1.33258	0.257925	0.890883	2.0569e-08	0.000382049
CD4+ T cells	WTAP	0.323	0.176	1.78723	0.531607	0.863788	2.09561e-08	0.000389239	DEGs shared by CD4+ and CD8+ T cells
CD4+ T cells	ISG20	0.38	0.213	2.74844	1.11385	0.826416	2.10585e-08	0.00039114	DEGs shared by CD4+ and CD8+ T cells
CD4+ T cells	AC243960.1	0.188	0.022	1.06149	0.0565981	0.96426	2.22544e-08	0.000413354
CD4+ T cells	IVNS1ABP	0.121	0.309	0.574911	1.67906	-0.766454	2.26465e-08	0.000420636
CD4+ T cells	NFKBIE	0.167	0.044	0.882309	0.0794251	0.80224	2.36822e-08	0.000439873
CD4+ T cells	NR3C1	0.291	0.5	1.83186	3.64197	-0.712987	2.6865e-08	0.00049899	DEGs shared by CD4+ and CD8+ T cells
CD4+ T cells	AHSA1	0.316	0.169	1.65865	0.509799	0.816335	2.81912e-08	0.000523622
CD4+ T cells	LINC01089	0.143	0.037	0.887931	0.0479997	0.849168	2.83029e-08	0.000525699
CD4+ T cells	DDX3X	0.543	0.39	4.37014	2.04301	0.819462	2.99649e-08	0.000556568
CD4+ T cells	PSMA1	0.239	0.066	1.10888	0.280393	0.719891	3.14206e-08	0.000583607	DEGs shared by CD4+ and CD8+ T cells
CD4+ T cells	FSCN1	0.045	0.162	0.177724	0.779032	-0.595091	3.14244e-08	0.000583677
CD4+ T cells	CLU	0.058	0.213	0.327578	1.89637	-1.12545	3.26899e-08	0.000607182
CD4+ T cells	OSBPL8	0.111	0.294	0.457468	1.3789	-0.706828	3.30662e-08	0.000614171	DEGs shared by CD4+ and CD8+ T cells
CD4+ T cells	MORF4L2	0.302	0.191	1.69216	0.681873	0.678693	3.31074e-08	0.000614936
CD4+ T cells	MRPL18	0.282	0.154	1.79567	0.662626	0.749732	3.36137e-08	0.00062434
CD4+ T cells	ATP5MPL	0.383	0.301	2.36582	1.17606	0.629239	3.45719e-08	0.000642139	DEGs shared by CD4+ and CD8+ T cells
CD4+ T cells	PFDN2	0.357	0.213	1.75619	0.823175	0.596221	3.47485e-08	0.000645418
CD4+ T cells	PLK3	0.098	0.265	0.430682	1.47313	-0.789634	3.48029e-08	0.000646429
CD4+ T cells	TXNIP	0.599	0.368	6.64833	2.80329	1.0079	3.59007e-08	0.000666819
CD4+ T cells	AKR1A1	0.086	0.228	0.345373	1.06684	-0.619417	3.64421e-08	0.000676876
CD4+ T cells	FLT3LG	0.125	0.287	0.514025	1.44435	-0.69106	3.66497e-08	0.000680731	DEGs shared by CD4+ and CD8+ T cells
CD4+ T cells	DSC3	0.014	0.118	0.0461369	0.588678	-0.602755	3.72062e-08	0.000691069
CD4+ T cells	PKM	0.295	0.544	2.11517	4.87397	-0.915025	3.92148e-08	0.000728376
CD4+ T cells	TRBV20-1	0.019	0.074	0.0936713	2.13234	-1.51806	3.99939e-08	0.000742846
CD4+ T cells	YWHAE	0.335	0.199	1.69325	0.635567	0.719557	4.15838e-08	0.000772378
CD4+ T cells	ZAP70	0.116	0.316	0.597187	1.94634	-0.883392	4.41333e-08	0.000819732
CD4+ T cells	PSMA2	0.161	0.022	0.765688	0.0346113	0.771142	4.41508e-08	0.000820057	DEGs shared by CD4+ and CD8+ T cells
CD4+ T cells	ARF6	0.48	0.331	3.27072	1.47177	0.788935	4.55192e-08	0.000845474
CD4+ T cells	MTHFD2	0.073	0.25	0.375267	1.15693	-0.649271	5.01036e-08	0.000930625
CD4+ T cells	ELOVL1	0.036	0.162	0.147673	0.742827	-0.602717	5.24402e-08	0.000974024
CD4+ T cells	FLG2	0.005	0.096	0.0237598	0.867036	-0.866873	5.75635e-08	0.00106918
CD4+ T cells	APP	0.033	0.162	0.14234	0.716063	-0.58711	6.12149e-08	0.00113701
CD4+ T cells	EIF1AX	0.363	0.206	2.17243	0.733373	0.872007	6.35044e-08	0.00117953
CD4+ T cells	TMBIM6	0.329	0.566	1.67201	3.44962	-0.735757	6.54155e-08	0.00121503
CD4+ T cells	YBX1	0.495	0.654	3.30911	6.00405	-0.700799	7.21667e-08	0.00134043
CD4+ T cells	SET	0.533	0.353	3.63259	1.58264	0.842974	7.62105e-08	0.00141553	DEGs shared by CD4+ and CD8+ T cells
CD4+ T cells	ARF1	0.231	0.463	1.08769	2.16816	-0.601739	7.95031e-08	0.00147669	DEGs shared by CD4+ and CD8+ T cells
CD4+ T cells	KLF4	0.026	0.162	0.155944	1.16881	-0.90783	8.87487e-08	0.00164842
CD4+ T cells	NOP10	0.288	0.257	1.6478	0.738849	0.606663	8.9538e-08	0.00166308	DEGs shared by CD4+ and CD8+ T cells
CD4+ T cells	S100A16	0.019	0.14	0.0925536	0.956868	-0.840843	9.06575e-08	0.00168387
CD4+ T cells	BCL2	0.224	0.14	1.23158	0.335104	0.741112	9.78751e-08	0.00181793
CD4+ T cells	MPP7	0.014	0.11	0.0612407	0.7252	-0.701011	1.01357e-07	0.00188261
CD4+ T cells	SRSF10	0.198	0.324	1.0231	2.05738	-0.595723	1.06555e-07	0.00197915
CD4+ T cells	SQSTM1	0.503	0.603	3.79903	6.27956	-0.601107	1.18402e-07	0.00219921
CD4+ T cells	LUC7L2	0.11	0.265	0.504272	1.44646	-0.701631	1.22134e-07	0.00226852
CD4+ T cells	AC058791.1	0.192	0.029	0.919984	0.151163	0.738002	1.31656e-07	0.00244538
CD4+ T cells	SF3B2	0.192	0.39	0.868622	2.03328	-0.698903	1.44637e-07	0.00268648	DEGs shared by CD4+ and CD8+ T cells
CD4+ T cells	TPI1	0.413	0.618	2.83822	5.63027	-0.78863	1.48338e-07	0.00275523	DEGs shared by CD4+ and CD8+ T cells
CD4+ T cells	RARRES3	0.333	0.154	1.89317	0.508613	0.939428	1.56605e-07	0.00290879	DEGs shared by CD4+ and CD8+ T cells
CD4+ T cells	TNFSF9	0.29	0.096	2.98986	0.53016	1.38265	1.61592e-07	0.00300141	DEGs shared by CD4+ and CD8+ T cells
CD4+ T cells	FAM133B	0.28	0.154	1.65339	0.571736	0.755479	1.61994e-07	0.00300887
CD4+ T cells	CTNNBIP1	0.033	0.147	0.11555	0.682692	-0.593016	1.62363e-07	0.00301574
CD4+ T cells	ATP1A1	0.234	0.441	1.25124	2.639	-0.692825	1.7478e-07	0.00324637
CD4+ T cells	SP100	0.316	0.213	1.70495	0.724042	0.649806	1.79909e-07	0.00334163
CD4+ T cells	GBP5	0.296	0.11	1.86323	0.499084	0.933562	1.84187e-07	0.00342108	DEGs shared by CD4+ and CD8+ T cells
CD4+ T cells	DDX5	0.807	0.684	9.60496	5.90822	0.618352	1.91571e-07	0.00355824
CD4+ T cells	AUTS2	0.02	0.11	0.0875318	0.839849	-0.75853	1.92654e-07	0.00357835	DEGs shared by CD4+ and CD8+ T cells
CD4+ T cells	SNU13	0.502	0.331	3.39428	1.63958	0.735318	1.97319e-07	0.00366501
CD4+ T cells	HECA	0.238	0.103	1.26471	0.265719	0.839372	1.98574e-07	0.00368832
CD4+ T cells	CAPG	0.109	0.309	0.517132	1.52613	-0.735583	1.99684e-07	0.00370894	DEGs shared by CD4+ and CD8+ T cells
CD4+ T cells	MXD1	0.17	0.066	0.946918	0.232335	0.659798	1.99833e-07	0.0037117
CD4+ T cells	NINJ1	0.147	0.368	0.718997	1.8945	-0.751749	2.00044e-07	0.00371562	DEGs shared by CD4+ and CD8+ T cells
CD4+ T cells	GLTP	0.07	0.206	0.280844	0.928153	-0.590124	2.02801e-07	0.00376683
CD4+ T cells	RBMS1	0.104	0.272	0.505862	1.45898	-0.707471	2.05024e-07	0.00380812
CD4+ T cells	DEDD2	0.257	0.221	1.47185	0.63766	0.593954	2.05258e-07	0.00381247
CD4+ T cells	FURIN	0.02	0.125	0.0958963	0.71661	-0.647451	2.12534e-07	0.00394761
CD4+ T cells	CXCL14	0.062	0.191	0.504175	3.38189	-1.54258	2.29747e-07	0.00426731
CD4+ T cells	PURA	0.187	0.096	0.952828	0.222884	0.675277	2.3556e-07	0.00437528
CD4+ T cells	LAPTM5	0.415	0.632	2.81343	5.32748	-0.73054	2.49983e-07	0.00464319	DEGs shared by CD4+ and CD8+ T cells
CD4+ T cells	CBX3	0.422	0.25	2.72056	1.09982	0.825254	2.77178e-07	0.0051483	DEGs shared by CD4+ and CD8+ T cells
CD4+ T cells	CLEC2D	0.363	0.235	2.27072	0.899837	0.783734	2.91472e-07	0.00541381	DEGs shared by CD4+ and CD8+ T cells
CD4+ T cells	MVP	0.072	0.228	0.334762	1.16282	-0.696333	3.39603e-07	0.00630778
CD4+ T cells	PHYH	0.159	0.051	0.83661	0.150066	0.675328	3.47675e-07	0.00645771
CD4+ T cells	ARPC1B	0.266	0.154	1.67229	0.570119	0.767201	3.65541e-07	0.00678956	DEGs shared by CD4+ and CD8+ T cells
CD4+ T cells	CLCA2	0.004	0.081	0.0236917	0.554105	-0.602303	4.09952e-07	0.00761445
CD4+ T cells	NSA2	0.514	0.404	3.61287	1.93575	0.651937	4.20942e-07	0.00781857	DEGs shared by CD4+ and CD8+ T cells
CD4+ T cells	CGAS	0.163	0.044	0.954531	0.0870977	0.846341	4.2794e-07	0.00794856
CD4+ T cells	SOCS3	0.29	0.397	1.59989	3.08809	-0.652976	4.29924e-07	0.00798541
CD4+ T cells	CNBP	0.356	0.603	1.89978	3.4335	-0.612503	4.80822e-07	0.00893079	DEGs shared by CD4+ and CD8+ T cells
CD4+ T cells	GJA1	0.012	0.103	0.0601187	0.822254	-0.781499	4.97483e-07	0.00924025
CD4+ T cells	UBXN1	0.305	0.5	1.56858	2.88806	-0.598079	5.0083e-07	0.00930241
CD4+ T cells	NDUFA13	0.273	0.147	1.40763	0.438249	0.743299	5.01108e-07	0.00930757	DEGs shared by CD4+ and CD8+ T cells
CD4+ T cells	EPSTI1	0.178	0.037	0.914225	0.108178	0.788571	5.05869e-07	0.009396	DEGs shared by CD4+ and CD8+ T cells
CD4+ T cells	RPL36A	0.76	0.647	8.16327	4.73104	0.677066	5.10408e-07	0.00948033	DEGs shared by CD4+ and CD8+ T cells
CD4+ T cells	NDUFA11	0.265	0.154	1.38547	0.463621	0.704731	5.1235e-07	0.00951639	DEGs shared by CD4+ and CD8+ T cells
CD4+ T cells	HOPX	0.147	0.294	0.862225	2.58596	-0.945333	5.24753e-07	0.00974676
CD4+ T cells	CCT4	0.401	0.346	2.89226	1.34702	0.729779	5.27424e-07	0.00979638
CD4+ T cells	IFI44L	0.12	0	0.798855	0	0.847079	5.35667e-07	0.00994948	DEGs shared by CD4+ and CD8+ T cells
CD4+ T cells	DHX36	0.317	0.199	1.79024	0.719748	0.698194	5.7847e-07	0.0107445
CD4+ T cells	NAPA	0.101	0.265	0.447788	1.20049	-0.603976	5.84888e-07	0.0108637
CD4+ T cells	AC016831.7	0.097	0.228	0.441717	1.30294	-0.675687	5.9199e-07	0.0109956	DEGs shared by CD4+ and CD8+ T cells
CD4+ T cells	GBP1	0.162	0.051	0.855865	0.0919669	0.765163	5.99898e-07	0.0111425	DEGs shared by CD4+ and CD8+ T cells
CD4+ T cells	ZFP36L1	0.596	0.676	5.92795	10.4729	-0.727733	6.13024e-07	0.0113863	DEGs shared by CD4+ and CD8+ T cells
CD4+ T cells	OTUD6B-AS1	0.24	0.14	1.43425	0.425591	0.77192	6.16695e-07	0.0114545	DEGs shared by CD4+ and CD8+ T cells
CD4+ T cells	IDS	0.282	0.485	1.51671	2.95343	-0.651569	6.80916e-07	0.0126473
CD4+ T cells	NELFE	0.06	0.176	0.224156	0.924663	-0.652818	6.90387e-07	0.0128232
CD4+ T cells	SNRPG	0.419	0.279	2.48516	1.16601	0.686183	7.05335e-07	0.0131009	DEGs shared by CD4+ and CD8+ T cells
CD4+ T cells	ENO2	0.034	0.162	0.169441	0.794116	-0.617455	7.1427e-07	0.0132668
CD4+ T cells	CKS2	0.398	0.272	3.41108	1.23558	0.980485	8.9102e-07	0.0165498
CD4+ T cells	TRBC2	0.578	0.404	5.90349	2.66544	0.913341	9.13369e-07	0.0169649	DEGs shared by CD4+ and CD8+ T cells
CD4+ T cells	PDE4D	0.082	0.221	0.365333	1.10765	-0.626383	9.31981e-07	0.0173106	DEGs shared by CD4+ and CD8+ T cells
CD4+ T cells	YWHAQ	0.301	0.493	1.56096	3.12076	-0.686226	9.38943e-07	0.0174399	DEGs shared by CD4+ and CD8+ T cells
CD4+ T cells	FAM107B	0.477	0.39	3.84349	1.81354	0.783661	9.4577e-07	0.0175667
CD4+ T cells	ADGRE5	0.222	0.368	1.25222	2.60832	-0.679979	9.49326e-07	0.0176328
CD4+ T cells	PMAIP1	0.265	0.118	2.00163	0.416201	1.08372	1.02603e-06	0.0190574
CD4+ T cells	TMA7	0.806	0.654	8.49407	5.162	0.623627	1.08623e-06	0.0201757	DEGs shared by CD4+ and CD8+ T cells
CD4+ T cells	JMJD6	0.254	0.169	1.34925	0.526035	0.622415	1.11855e-06	0.0207759
CD4+ T cells	USPL1	0.107	0.022	0.596082	0.0252148	0.638609	1.19656e-06	0.0222248
CD4+ T cells	SAT1	0.725	0.559	17.1179	7.95256	1.01704	1.33331e-06	0.0247649
CD4+ T cells	RSRC2	0.422	0.353	2.85816	1.51137	0.619435	1.3766e-06	0.0255689	DEGs shared by CD4+ and CD8+ T cells
CD4+ T cells	GIMAP4	0.209	0.044	1.29323	0.292494	0.827222	1.46324e-06	0.0271782	DEGs shared by CD4+ and CD8+ T cells
CD4+ T cells	HSPA6	0.204	0.044	7.19834	2.09288	1.40638	1.53157e-06	0.0284473
CD4+ T cells	ARPP19	0.213	0.125	1.03548	0.288459	0.65972	1.59643e-06	0.0296522
CD4+ T cells	H1FX	0.35	0.206	2.23084	0.787758	0.853757	1.60815e-06	0.0298698	DEGs shared by CD4+ and CD8+ T cells
CD4+ T cells	CMC1	0.187	0.044	1.4394	0.125133	1.11643	1.78435e-06	0.0331426	DEGs shared by CD4+ and CD8+ T cells
CD4+ T cells	NEU1	0.341	0.213	2.43895	0.917397	0.84282	1.82217e-06	0.0338451
CD4+ T cells	TMCO1	0.27	0.162	1.42037	0.457998	0.731237	1.94691e-06	0.0361619
CD4+ T cells	DDX54	0.037	0.125	0.162936	0.902662	-0.710247	1.94974e-06	0.0362145
CD4+ T cells	ALOX5AP	0.245	0.471	1.55304	2.87621	-0.602429	2.06092e-06	0.0382796
CD4+ T cells	CD5	0.109	0.279	0.517143	1.55732	-0.753275	2.09295e-06	0.0388744
CD4+ T cells	PPP2R5C	0.433	0.235	2.90922	1.27597	0.780397	2.09313e-06	0.0388779	DEGs shared by CD4+ and CD8+ T cells
CD4+ T cells	TRBV5-1	0.008	0.059	0.0312061	1.22896	-1.11204	2.11999e-06	0.0393766
CD4+ T cells	NFATC2	0.071	0.228	0.344434	1.04619	-0.605941	2.51684e-06	0.0467478
CD4+ T cells	CDC42SE1	0.323	0.213	1.94796	0.896074	0.6367	2.52147e-06	0.0468338
CD4+ T cells	PPP1R35	0.16	0.081	0.794766	0.174063	0.612286	2.56155e-06	0.0475783	DEGs shared by CD4+ and CD8+ T cells
CD4+ T cells	UPF2	0.282	0.125	1.73038	0.549011	0.817752	2.6068e-06	0.0484187	DEGs shared by CD4+ and CD8+ T cells
CD4+ T cells	PSMB9	0.381	0.25	2.42323	1.10621	0.700711	2.62002e-06	0.0486642	DEGs shared by CD4+ and CD8+ T cells
CD4+ T cells	LGALS1	0.479	0.676	6.05581	11.6864	-0.8464	2.63543e-06	0.0489505
CD8+ T cells	VIM	0.637	0.973	8.10944	79.2124	-3.13839	1.45331e-101	2.69938e-97	DEGs shared by CD4+ and CD8+ T cells
CD8+ T cells	LMNA	0.247	0.789	1.9515	19.8245	-2.81876	2.87951e-56	5.3484e-52	DEGs shared by CD4+ and CD8+ T cells
CD8+ T cells	ZFP36L2	0.475	0.966	3.87508	26.6054	-2.50145	1.17832e-82	2.18861e-78	DEGs shared by CD4+ and CD8+ T cells
CD8+ T cells	ZFP36	0.627	0.959	8.91856	49.4801	-2.34751	1.45064e-57	2.69441e-53	DEGs shared by CD4+ and CD8+ T cells
CD8+ T cells	CDKN1A	0.111	0.558	0.555727	6.18776	-2.20795	7.46773e-39	1.38706e-34	DEGs shared by CD4+ and CD8+ T cells
CD8+ T cells	SARAF	0.369	0.884	2.2217	12.6798	-2.08616	6.11052e-61	1.13497e-56	DEGs shared by CD4+ and CD8+ T cells
CD8+ T cells	MT-ATP8	0.245	0.803	1.78338	10.597	-2.05884	4.27384e-44	7.93823e-40	DEGs shared by CD4+ and CD8+ T cells
CD8+ T cells	TSC22D3	0.36	0.932	3.01976	15.7234	-2.05668	8.90999e-53	1.65494e-48	DEGs shared by CD4+ and CD8+ T cells
CD8+ T cells	MTRNR2L12	0.458	0.878	4.75562	21.3132	-1.95485	5.90068e-36	1.09599e-31	DEGs shared by CD4+ and CD8+ T cells
CD8+ T cells	FTH1	0.818	0.993	15.6006	63.3118	-1.95385	2.70972e-55	5.03304e-51	DEGs shared by CD4+ and CD8+ T cells
CD8+ T cells	TAGLN2	0.335	0.85	2.11423	10.9224	-1.93673	6.70562e-48	1.2455e-43	DEGs shared by CD4+ and CD8+ T cells
CD8+ T cells	IL7R	0.097	0.633	0.892568	6.21503	-1.93066	4.03586e-39	7.49621e-35	CD8+ T cells specific DEGs
CD8+ T cells	ATP6V0C	0.019	0.619	0.0948524	3.15444	-1.92392	2.56534e-64	4.76486e-60	DEGs shared by CD4+ and CD8+ T cells
CD8+ T cells	RPS4Y1	0.198	0.864	1.44727	8.14736	-1.90218	3.52372e-53	6.54495e-49	DEGs shared by CD4+ and CD8+ T cells
CD8+ T cells	MT-ND4L	0.549	0.912	5.84923	24.0546	-1.87106	1.48709e-42	2.76211e-38	DEGs shared by CD4+ and CD8+ T cells
CD8+ T cells	JUNB	0.727	0.966	17.3793	64.2417	-1.82772	1.85801e-39	3.45107e-35	DEGs shared by CD4+ and CD8+ T cells
CD8+ T cells	ANXA1	0.515	0.905	5.4689	21.2952	-1.78514	9.99164e-38	1.85585e-33	DEGs shared by CD4+ and CD8+ T cells
CD8+ T cells	RGCC	0.31	0.782	2.73779	11.7458	-1.76977	7.74172e-31	1.43795e-26	DEGs shared by CD4+ and CD8+ T cells
CD8+ T cells	FXYD5	0.497	0.952	3.37973	13.8556	-1.7621	9.47164e-58	1.75926e-53	DEGs shared by CD4+ and CD8+ T cells
CD8+ T cells	AREG	0.074	0.293	0.721602	4.81926	-1.75708	1.10622e-10	2.05469e-06	CD8+ T cells specific DEGs
CD8+ T cells	LGALS7B	0.093	0.408	0.513221	4.09886	-1.75255	1.04753e-20	1.94568e-16	DEGs shared by CD4+ and CD8+ T cells
CD8+ T cells	AHNAK	0.344	0.816	2.33152	9.76542	-1.69215	4.62941e-35	8.59867e-31	DEGs shared by CD4+ and CD8+ T cells
CD8+ T cells	NFKBIA	0.523	0.918	10.5879	35.2565	-1.64562	7.61243e-28	1.41393e-23	CD8+ T cells specific DEGs
CD8+ T cells	RPLP0	0.701	0.98	8.15422	27.413	-1.63404	9.91436e-65	1.84149e-60	DEGs shared by CD4+ and CD8+ T cells
CD8+ T cells	CSRNP1	0.173	0.619	0.835693	4.34225	-1.54112	4.63668e-29	8.61217e-25	DEGs shared by CD4+ and CD8+ T cells
CD8+ T cells	KLF6	0.495	0.878	4.82126	15.8283	-1.53148	7.66033e-28	1.42283e-23	DEGs shared by CD4+ and CD8+ T cells
CD8+ T cells	TNFAIP3	0.318	0.823	3.21116	11.0887	-1.52137	2.8957e-29	5.37847e-25	CD8+ T cells specific DEGs
CD8+ T cells	PCBP2	0.387	0.857	2.06921	7.74835	-1.51115	1.19802e-41	2.2252e-37	DEGs shared by CD4+ and CD8+ T cells
CD8+ T cells	BTG2	0.315	0.735	2.16995	7.95016	-1.49745	3.09471e-25	5.74811e-21	CD8+ T cells specific DEGs
CD8+ T cells	EEF1A1	0.98	1	50.0847	143.031	-1.49542	1.42861e-90	2.65349e-86	DEGs shared by CD4+ and CD8+ T cells
CD8+ T cells	FXYD7	0.026	0.361	0.143079	2.14708	-1.46109	7.8228e-27	1.45301e-22	CD8+ T cells specific DEGs
CD8+ T cells	CD55	0.042	0.449	0.215576	2.33856	-1.45759	3.17106e-32	5.88992e-28	CD8+ T cells specific DEGs
CD8+ T cells	KLRB1	0.085	0.34	0.992542	4.40992	-1.441	3.59592e-12	6.67907e-08	CD8+ T cells specific DEGs
CD8+ T cells	MYADM	0.114	0.503	0.56337	3.24436	-1.44089	1.4572e-24	2.7066e-20	DEGs shared by CD4+ and CD8+ T cells
CD8+ T cells	FOS	0.545	0.871	10.6449	29.761	-1.4014	3.86676e-19	7.18212e-15	DEGs shared by CD4+ and CD8+ T cells
CD8+ T cells	MT-ND6	0.069	0.422	0.391957	2.6202	-1.37895	5.911e-22	1.09791e-17	DEGs shared by CD4+ and CD8+ T cells
CD8+ T cells	EEF2	0.424	0.857	3.13428	9.68286	-1.36959	1.08716e-30	2.0193e-26	DEGs shared by CD4+ and CD8+ T cells
CD8+ T cells	CCNI	0.361	0.81	2.15311	7.09127	-1.35959	1.74644e-28	3.24384e-24	DEGs shared by CD4+ and CD8+ T cells
CD8+ T cells	CAPG	0.102	0.483	0.430145	2.60115	-1.3323	4.05443e-25	7.5307e-21	DEGs shared by CD4+ and CD8+ T cells
CD8+ T cells	PABPC1	0.574	0.871	4.26429	12.242	-1.33081	1.5692e-30	2.91463e-26	DEGs shared by CD4+ and CD8+ T cells
CD8+ T cells	LOR	0.04	0.293	0.134562	1.82008	-1.3136	6.30905e-22	1.17184e-17	DEGs shared by CD4+ and CD8+ T cells
CD8+ T cells	S100A10	0.59	0.925	5.82249	15.7415	-1.29506	4.47264e-28	8.30749e-24	DEGs shared by CD4+ and CD8+ T cells
CD8+ T cells	PRNP	0.119	0.517	0.616263	2.95989	-1.2928	1.71748e-22	3.19004e-18	DEGs shared by CD4+ and CD8+ T cells
CD8+ T cells	GLUD1	0.137	0.497	0.616611	2.88702	-1.26569	3.42794e-19	6.36706e-15	DEGs shared by CD4+ and CD8+ T cells
CD8+ T cells	SLC2A3	0.407	0.769	3.4593	9.66241	-1.25764	1.25973e-18	2.33981e-14	CD8+ T cells specific DEGs
CD8+ T cells	CD82	0.13	0.463	0.680189	3.00354	-1.25265	4.72292e-17	8.77234e-13	DEGs shared by CD4+ and CD8+ T cells
CD8+ T cells	GLUL	0.088	0.293	0.470819	2.48082	-1.24281	1.50884e-09	2.80252e-05	DEGs shared by CD4+ and CD8+ T cells
CD8+ T cells	TIMP1	0.056	0.374	0.242697	1.9327	-1.23876	1.08131e-20	2.00842e-16	CD8+ T cells specific DEGs
CD8+ T cells	PGK1	0.296	0.741	1.72554	5.29722	-1.20818	1.61472e-23	2.99917e-19	DEGs shared by CD4+ and CD8+ T cells
CD8+ T cells	ATP2B1	0.086	0.497	0.46329	2.37482	-1.2056	3.20101e-26	5.94556e-22	DEGs shared by CD4+ and CD8+ T cells
CD8+ T cells	MT-CYB	0.875	0.966	15.4319	36.7987	-1.20184	4.55822e-31	8.46643e-27	DEGs shared by CD4+ and CD8+ T cells
CD8+ T cells	CITED2	0.281	0.633	1.74015	5.16716	-1.17035	2.75621e-16	5.11938e-12	CD8+ T cells specific DEGs
CD8+ T cells	NR4A2	0.377	0.755	4.57769	11.5241	-1.16697	1.41079e-16	2.62041e-12	CD8+ T cells specific DEGs
CD8+ T cells	TNFRSF18	0.099	0.354	0.57896	2.53245	-1.16169	3.96191e-12	7.35886e-08	CD8+ T cells specific DEGs
CD8+ T cells	NINJ1	0.062	0.395	0.34536	1.97763	-1.14617	7.01039e-21	1.30211e-16	DEGs shared by CD4+ and CD8+ T cells
CD8+ T cells	MAP3K8	0.1	0.401	0.450404	2.19885	-1.1411	1.03929e-15	1.93037e-11	CD8+ T cells specific DEGs
CD8+ T cells	LTB	0.253	0.537	2.31533	6.28522	-1.13582	9.05079e-11	1.68109e-06	CD8+ T cells specific DEGs
CD8+ T cells	AC016831.7	0.04	0.408	0.214007	1.64473	-1.12335	1.11648e-28	2.07376e-24	DEGs shared by CD4+ and CD8+ T cells
CD8+ T cells	BHLHE40	0.164	0.483	0.976382	3.2683	-1.1108	1.47163e-14	2.7334e-10	CD8+ T cells specific DEGs
CD8+ T cells	KRT2	0.08	0.313	0.364549	1.922	-1.09853	3.78205e-12	7.02477e-08	DEGs shared by CD4+ and CD8+ T cells
CD8+ T cells	PBXIP1	0.114	0.442	0.540564	2.29327	-1.09606	1.51058e-16	2.80574e-12	DEGs shared by CD4+ and CD8+ T cells
CD8+ T cells	GAPDH	0.855	0.98	17.0557	37.5434	-1.09403	3.65715e-23	6.79278e-19	DEGs shared by CD4+ and CD8+ T cells
CD8+ T cells	EZR	0.349	0.687	2.47745	6.41602	-1.09262	1.89953e-14	3.52819e-10	CD8+ T cells specific DEGs
CD8+ T cells	ALDOA	0.134	0.503	0.639093	2.48236	-1.08717	8.57177e-19	1.59212e-14	DEGs shared by CD4+ and CD8+ T cells
CD8+ T cells	RPS3	0.92	1	24.4967	52.9723	-1.08191	5.04776e-49	9.3757e-45	DEGs shared by CD4+ and CD8+ T cells
CD8+ T cells	NR4A3	0.059	0.367	0.20359	1.53838	-1.07657	6.34107e-20	1.17779e-15	CD8+ T cells specific DEGs
CD8+ T cells	CAMK4	0.034	0.306	0.136668	1.37029	-1.06025	2.31312e-19	4.29638e-15	CD8+ T cells specific DEGs
CD8+ T cells	LGALS3	0.213	0.578	1.16959	3.51523	-1.05738	4.04313e-16	7.5097e-12	DEGs shared by CD4+ and CD8+ T cells
CD8+ T cells	TRBV4-1	0.002	0.068	0.00741928	1.09399	-1.05559	1.01923e-06	0.0189312	CD8+ T cells specific DEGs
CD8+ T cells	SLC7A5	0.059	0.367	0.282139	1.66055	-1.05317	7.45834e-19	1.38531e-14	DEGs shared by CD4+ and CD8+ T cells
CD8+ T cells	FOSB	0.323	0.605	2.41224	6.07175	-1.05135	5.58276e-12	1.03694e-07	DEGs shared by CD4+ and CD8+ T cells
CD8+ T cells	TGFB1	0.211	0.578	1.087	3.31209	-1.04696	3.87032e-16	7.18873e-12	DEGs shared by CD4+ and CD8+ T cells
CD8+ T cells	IFITM3	0.224	0.605	1.40259	3.95313	-1.04375	7.75185e-17	1.43983e-12	DEGs shared by CD4+ and CD8+ T cells
CD8+ T cells	LAPTM5	0.491	0.857	3.68161	8.62827	-1.04027	2.86101e-20	5.31403e-16	DEGs shared by CD4+ and CD8+ T cells
CD8+ T cells	CD44	0.397	0.803	2.76175	6.70421	-1.03424	1.81857e-19	3.37782e-15	DEGs shared by CD4+ and CD8+ T cells
CD8+ T cells	NBAS	0.031	0.286	0.138661	1.33053	-1.03332	2.07486e-18	3.85385e-14	CD8+ T cells specific DEGs
CD8+ T cells	G3BP2	0.182	0.517	0.856052	2.79592	-1.03221	4.94739e-15	9.18928e-11	CD8+ T cells specific DEGs
CD8+ T cells	SYTL3	0.16	0.483	0.860454	2.80326	-1.03158	4.30981e-14	8.00504e-10	DEGs shared by CD4+ and CD8+ T cells
CD8+ T cells	DDX3Y	0.035	0.354	0.115452	1.28015	-1.0315	2.25992e-26	4.19758e-22	DEGs shared by CD4+ and CD8+ T cells
CD8+ T cells	EML4	0.204	0.531	1.17634	3.44738	-1.03105	2.40597e-13	4.46885e-09	DEGs shared by CD4+ and CD8+ T cells
CD8+ T cells	RHBDD2	0.108	0.367	0.519412	2.08076	-1.01978	9.80848e-12	1.82183e-07	DEGs shared by CD4+ and CD8+ T cells
CD8+ T cells	RPL8	0.89	0.986	16.8534	35.0788	-1.01496	2.05622e-42	3.81923e-38	DEGs shared by CD4+ and CD8+ T cells
CD8+ T cells	SPOCK2	0.19	0.551	1.03115	3.0864	-1.00853	2.89376e-16	5.37488e-12	CD8+ T cells specific DEGs
CD8+ T cells	FAM129A	0.116	0.469	0.621376	2.24876	-1.00267	1.70926e-18	3.17479e-14	DEGs shared by CD4+ and CD8+ T cells
CD8+ T cells	GATA3	0.116	0.408	0.582062	2.1651	-1.00045	1.92829e-13	3.58161e-09	CD8+ T cells specific DEGs
CD8+ T cells	HIST1H4C	0.224	0.565	1.40874	3.79912	-0.99449	1.10697e-13	2.05608e-09	DEGs shared by CD4+ and CD8+ T cells
CD8+ T cells	PERP	0.181	0.442	0.983254	2.95084	-0.994289	1.34008e-10	2.48907e-06	DEGs shared by CD4+ and CD8+ T cells
CD8+ T cells	PRDX1	0.37	0.707	2.33322	5.63646	-0.993496	6.68265e-15	1.24124e-10	CD8+ T cells specific DEGs
CD8+ T cells	LDHA	0.431	0.755	3.04615	7.03332	-0.989447	6.67193e-15	1.23924e-10	DEGs shared by CD4+ and CD8+ T cells
CD8+ T cells	ITM2C	0.06	0.299	0.298914	1.57791	-0.988899	5.13463e-13	9.53707e-09	DEGs shared by CD4+ and CD8+ T cells
CD8+ T cells	RPL7A	0.909	0.98	18.6379	37.9664	-0.988587	4.57821e-39	8.50357e-35	DEGs shared by CD4+ and CD8+ T cells
CD8+ T cells	AQP3	0.088	0.333	0.359901	1.66741	-0.971939	5.33301e-13	9.90554e-09	DEGs shared by CD4+ and CD8+ T cells
CD8+ T cells	YWHAQ	0.256	0.639	1.36636	3.61399	-0.963344	6.16844e-17	1.14573e-12	DEGs shared by CD4+ and CD8+ T cells
CD8+ T cells	CRIP2	0.045	0.299	0.271501	1.4706	-0.958326	1.80228e-16	3.34755e-12	CD8+ T cells specific DEGs
CD8+ T cells	TUBB4B	0.341	0.68	2.46779	5.71755	-0.95392	5.57015e-13	1.0346e-08	CD8+ T cells specific DEGs
CD8+ T cells	NR3C1	0.216	0.592	1.23979	3.2967	-0.939869	1.23233e-16	2.28892e-12	DEGs shared by CD4+ and CD8+ T cells
CD8+ T cells	NFKBIZ	0.147	0.388	0.795718	2.43872	-0.937311	7.06673e-09	0.000131257	CD8+ T cells specific DEGs
CD8+ T cells	SRGN	0.798	0.966	14.003	27.6789	-0.934738	7.95009e-16	1.47665e-11	CD8+ T cells specific DEGs
CD8+ T cells	RHOA	0.444	0.83	2.73247	6.11969	-0.931683	8.44523e-19	1.56862e-14	DEGs shared by CD4+ and CD8+ T cells
CD8+ T cells	CCR6	0.006	0.177	0.0238367	0.948097	-0.92808	1.97617e-15	3.67055e-11	DEGs shared by CD4+ and CD8+ T cells
CD8+ T cells	RACK1	0.793	0.966	10.0702	20.0511	-0.927211	5.33716e-28	9.91324e-24	DEGs shared by CD4+ and CD8+ T cells
CD8+ T cells	RPS5	0.809	0.98	12.5792	24.7199	-0.921487	3.00109e-25	5.57422e-21	DEGs shared by CD4+ and CD8+ T cells
CD8+ T cells	MT-ND5	0.633	0.884	6.31191	12.8472	-0.921269	2.53919e-13	4.7163e-09	DEGs shared by CD4+ and CD8+ T cells
CD8+ T cells	EMD	0.111	0.469	0.514896	1.86105	-0.917326	5.01533e-20	9.31547e-16	DEGs shared by CD4+ and CD8+ T cells
CD8+ T cells	EIF3L	0.213	0.565	1.03859	2.84957	-0.917125	1.27811e-14	2.37396e-10	DEGs shared by CD4+ and CD8+ T cells
CD8+ T cells	PTPRCAP	0.015	0.279	0.059658	0.998892	-0.915602	6.97904e-22	1.29629e-17	CD8+ T cells specific DEGs
CD8+ T cells	PHLDA2	0.062	0.279	0.485402	1.7941	-0.91153	3.49877e-11	6.49862e-07	CD8+ T cells specific DEGs
CD8+ T cells	PLP2	0.285	0.626	1.62664	3.93916	-0.911046	4.24569e-13	7.88594e-09	DEGs shared by CD4+ and CD8+ T cells
CD8+ T cells	LRRFIP1	0.31	0.653	1.80595	4.24644	-0.902849	3.09571e-14	5.74997e-10	DEGs shared by CD4+ and CD8+ T cells
CD8+ T cells	INSIG1	0.105	0.401	0.609856	1.9914	-0.89389	6.6934e-15	1.24323e-10	CD8+ T cells specific DEGs
CD8+ T cells	SERTAD1	0.23	0.605	1.33232	3.30632	-0.88469	2.51073e-16	4.66342e-12	CD8+ T cells specific DEGs
CD8+ T cells	SBSN	0.079	0.279	0.373078	1.51777	-0.874732	9.19534e-09	0.000170794	DEGs shared by CD4+ and CD8+ T cells
CD8+ T cells	RPL10	0.986	1	58.4445	107.927	-0.873746	5.03753e-35	9.35671e-31	CD8+ T cells specific DEGs
CD8+ T cells	RPSA	0.796	0.946	11.4055	21.6234	-0.866838	1.84719e-25	3.43098e-21	DEGs shared by CD4+ and CD8+ T cells
CD8+ T cells	CTSH	0.009	0.177	0.0473719	0.908069	-0.865339	1.34141e-13	2.49153e-09	CD8+ T cells specific DEGs
CD8+ T cells	PER1	0.059	0.388	0.30386	1.37335	-0.864134	5.56067e-24	1.03284e-19	DEGs shared by CD4+ and CD8+ T cells
CD8+ T cells	TMX4	0.105	0.442	0.591565	1.88727	-0.85926	8.2593e-19	1.53408e-14	DEGs shared by CD4+ and CD8+ T cells
CD8+ T cells	EIF4B	0.21	0.531	1.02701	2.66954	-0.856244	8.86147e-13	1.64593e-08	DEGs shared by CD4+ and CD8+ T cells
CD8+ T cells	DAZAP2	0.329	0.741	1.90813	4.25104	-0.852513	2.98221e-18	5.53915e-14	DEGs shared by CD4+ and CD8+ T cells
CD8+ T cells	TMEM123	0.125	0.463	0.622962	1.92875	-0.851655	3.40415e-17	6.32286e-13	CD8+ T cells specific DEGs
CD8+ T cells	RORA	0.159	0.497	0.891005	2.41005	-0.850638	1.18429e-15	2.1997e-11	DEGs shared by CD4+ and CD8+ T cells
CD8+ T cells	ARID5A	0.153	0.463	0.866666	2.35141	-0.844302	1.18145e-13	2.19442e-09	DEGs shared by CD4+ and CD8+ T cells
CD8+ T cells	LIME1	0.008	0.252	0.0442531	0.866208	-0.837639	2.5598e-23	4.75457e-19	DEGs shared by CD4+ and CD8+ T cells
CD8+ T cells	RPL29	0.926	0.986	19.5887	35.7469	-0.835769	4.53817e-32	8.42921e-28	DEGs shared by CD4+ and CD8+ T cells
CD8+ T cells	TIPARP	0.083	0.361	0.389773	1.4708	-0.83013	2.27014e-14	4.21656e-10	DEGs shared by CD4+ and CD8+ T cells
CD8+ T cells	SNX9	0.048	0.279	0.19097	1.11505	-0.828552	4.36355e-13	8.10487e-09	DEGs shared by CD4+ and CD8+ T cells
CD8+ T cells	ZNF331	0.252	0.517	2.13516	4.56446	-0.827702	9.9103e-09	0.000184074	CD8+ T cells specific DEGs
CD8+ T cells	TENT5C	0.108	0.395	0.635483	1.89746	-0.825072	2.14079e-14	3.97631e-10	CD8+ T cells specific DEGs
CD8+ T cells	RELB	0.069	0.327	0.337667	1.36488	-0.822046	1.00035e-13	1.85804e-09	DEGs shared by CD4+ and CD8+ T cells
CD8+ T cells	RGS10	0.25	0.476	1.27745	3.02487	-0.82152	9.84821e-08	0.00182921	CD8+ T cells specific DEGs
CD8+ T cells	EEF1D	0.756	0.986	8.23115	15.3137	-0.821505	1.22224e-22	2.27018e-18	DEGs shared by CD4+ and CD8+ T cells
CD8+ T cells	DUSP1	0.546	0.864	10.7952	19.8252	-0.820136	6.59476e-13	1.22491e-08	CD8+ T cells specific DEGs
CD8+ T cells	YPEL5	0.256	0.537	1.42989	3.27659	-0.815567	4.73937e-11	8.80291e-07	CD8+ T cells specific DEGs
CD8+ T cells	DDIT4	0.492	0.789	5.52017	10.4593	-0.813542	1.08237e-10	2.0104e-06	CD8+ T cells specific DEGs
CD8+ T cells	PIM2	0.139	0.388	0.644166	1.87045	-0.803919	1.91225e-09	3.55182e-05	CD8+ T cells specific DEGs
CD8+ T cells	RNF125	0.091	0.34	0.465262	1.54726	-0.79779	1.95141e-11	3.62454e-07	DEGs shared by CD4+ and CD8+ T cells
CD8+ T cells	TUBB2A	0.128	0.381	0.65493	1.87262	-0.7956	2.91755e-10	5.41905e-06	CD8+ T cells specific DEGs
CD8+ T cells	RPL5	0.833	0.973	12.4975	22.4212	-0.795123	1.94869e-22	3.6195e-18	CD8+ T cells specific DEGs
CD8+ T cells	PFKFB3	0.04	0.245	0.188499	1.05587	-0.79061	7.60235e-12	1.41206e-07	DEGs shared by CD4+ and CD8+ T cells
CD8+ T cells	CD3E	0.593	0.837	5.22103	9.75259	-0.789459	2.29072e-12	4.25478e-08	DEGs shared by CD4+ and CD8+ T cells
CD8+ T cells	RCBTB2	0.042	0.224	0.185956	1.04411	-0.785423	5.28464e-10	9.8157e-06	CD8+ T cells specific DEGs
CD8+ T cells	JAK1	0.273	0.633	1.58855	3.45364	-0.782839	2.62914e-14	4.88336e-10	DEGs shared by CD4+ and CD8+ T cells
CD8+ T cells	NCR3	0.068	0.265	0.337475	1.29902	-0.78151	4.32391e-09	8.03122e-05	CD8+ T cells specific DEGs
CD8+ T cells	NFKB2	0.049	0.286	0.20966	1.0729	-0.777048	1.14161e-13	2.12042e-09	DEGs shared by CD4+ and CD8+ T cells
CD8+ T cells	FLT3LG	0.077	0.272	0.293209	1.21343	-0.77533	9.25106e-10	1.71829e-05	DEGs shared by CD4+ and CD8+ T cells
CD8+ T cells	SPINT2	0.035	0.272	0.142301	0.950464	-0.771875	2.02395e-15	3.75928e-11	DEGs shared by CD4+ and CD8+ T cells
CD8+ T cells	DUSP4	0.213	0.449	1.46661	3.19876	-0.767431	8.30686e-08	0.00154292	CD8+ T cells specific DEGs
CD8+ T cells	KRT86	0.012	0.129	0.0836025	0.842887	-0.766132	3.38809e-08	0.000629303	CD8+ T cells specific DEGs
CD8+ T cells	CRYBG1	0.114	0.347	0.663562	1.81754	-0.760159	2.35253e-09	4.3696e-05	CD8+ T cells specific DEGs
CD8+ T cells	PIM3	0.21	0.483	1.28699	2.86397	-0.756634	2.83593e-09	5.26746e-05	CD8+ T cells specific DEGs
CD8+ T cells	P4HB	0.177	0.51	0.935389	2.26369	-0.753881	9.06731e-15	1.68416e-10	DEGs shared by CD4+ and CD8+ T cells
CD8+ T cells	HTATSF1	0.052	0.272	0.266101	1.131	-0.751136	3.49427e-12	6.49025e-08	CD8+ T cells specific DEGs
CD8+ T cells	SPINK2	0.002	0.136	0.00487586	0.690282	-0.750247	3.39466e-13	6.30525e-09	CD8+ T cells specific DEGs
CD8+ T cells	MTSS1	0.083	0.313	0.430167	1.40508	-0.749902	1.63994e-10	3.04603e-06	DEGs shared by CD4+ and CD8+ T cells
CD8+ T cells	CNBP	0.336	0.701	1.95695	3.97251	-0.749864	1.57801e-14	2.931e-10	DEGs shared by CD4+ and CD8+ T cells
CD8+ T cells	ITM2B	0.628	0.905	5.58799	10.0547	-0.746744	1.70007e-13	3.15771e-09	DEGs shared by CD4+ and CD8+ T cells
CD8+ T cells	KLF5	0.023	0.156	0.132492	0.899152	-0.745855	6.15766e-08	0.00114372	DEGs shared by CD4+ and CD8+ T cells
CD8+ T cells	CREM	0.301	0.599	3.26078	6.1419	-0.745189	9.82749e-10	1.82536e-05	CD8+ T cells specific DEGs
CD8+ T cells	EEF1B2	0.694	0.939	6.95679	12.2605	-0.736877	2.77752e-15	5.15897e-11	CD8+ T cells specific DEGs
CD8+ T cells	PPIA	0.75	0.939	7.90212	13.8062	-0.733976	3.16657e-16	5.88159e-12	DEGs shared by CD4+ and CD8+ T cells
CD8+ T cells	RPS8	0.954	0.993	29.0781	49.0014	-0.733254	6.56042e-30	1.21853e-25	CD8+ T cells specific DEGs
CD8+ T cells	AUP1	0.1	0.354	0.465356	1.43425	-0.732224	1.32058e-11	2.45285e-07	DEGs shared by CD4+ and CD8+ T cells
CD8+ T cells	RPL14	0.91	0.986	19.377	32.836	-0.731613	1.33985e-28	2.48863e-24	CD8+ T cells specific DEGs
CD8+ T cells	KDSR	0.103	0.381	0.592929	1.64076	-0.729274	3.76444e-14	6.99206e-10	CD8+ T cells specific DEGs
CD8+ T cells	MYH9	0.259	0.565	1.49509	3.13584	-0.729085	9.71823e-11	1.80506e-06	DEGs shared by CD4+ and CD8+ T cells
CD8+ T cells	RPL18	0.914	0.986	20.2846	34.2612	-0.728273	3.69191e-29	6.85735e-25	CD8+ T cells specific DEGs
CD8+ T cells	MAFF	0.039	0.231	0.180054	0.954941	-0.728272	2.9133e-12	5.41116e-08	CD8+ T cells specific DEGs
CD8+ T cells	TGFBR3	0.062	0.272	0.247792	1.06647	-0.727791	1.73015e-10	3.21359e-06	DEGs shared by CD4+ and CD8+ T cells
CD8+ T cells	PNPLA2	0.088	0.408	0.512136	1.49533	-0.722643	3.56224e-21	6.61651e-17	CD8+ T cells specific DEGs
CD8+ T cells	IFNGR1	0.066	0.286	0.30579	1.15208	-0.720806	5.8479e-11	1.08619e-06	CD8+ T cells specific DEGs
CD8+ T cells	SEPT11	0.065	0.245	0.278822	1.10544	-0.719307	7.48915e-08	0.00139103	CD8+ T cells specific DEGs
CD8+ T cells	SF3B2	0.177	0.49	0.984839	2.2631	-0.717219	1.49092e-13	2.76923e-09	DEGs shared by CD4+ and CD8+ T cells
CD8+ T cells	CCDC107	0.23	0.456	1.14008	2.49403	-0.707228	4.44994e-08	0.000826531	CD8+ T cells specific DEGs
CD8+ T cells	RPL4	0.639	0.898	6.03997	10.4773	-0.705146	1.12345e-12	2.0867e-08	DEGs shared by CD4+ and CD8+ T cells
CD8+ T cells	TKT	0.099	0.34	0.390778	1.26703	-0.704913	1.93382e-10	3.59189e-06	CD8+ T cells specific DEGs
CD8+ T cells	ZFP36L1	0.514	0.782	4.96016	8.7132	-0.704597	1.31192e-09	2.43675e-05	DEGs shared by CD4+ and CD8+ T cells
CD8+ T cells	KRT10	0.491	0.673	4.39517	7.77728	-0.702106	2.18431e-06	0.0405713	DEGs shared by CD4+ and CD8+ T cells
CD8+ T cells	RPS3A	0.932	0.98	25.3429	41.8422	-0.701619	2.85175e-26	5.29685e-22	CD8+ T cells specific DEGs
CD8+ T cells	CTSW	0.559	0.714	4.9551	8.68035	-0.700934	4.60424e-08	0.000855191	CD8+ T cells specific DEGs
CD8+ T cells	CD9	0.094	0.265	0.398628	1.26966	-0.698463	1.39152e-07	0.00258461	DEGs shared by CD4+ and CD8+ T cells
CD8+ T cells	HNRNPA0	0.315	0.66	1.78105	3.50918	-0.697236	3.71593e-13	6.90197e-09	CD8+ T cells specific DEGs
CD8+ T cells	VSTM2L	0	0.136	0	0.621088	-0.696962	4.59678e-15	8.53805e-11	CD8+ T cells specific DEGs
CD8+ T cells	C12orf57	0.44	0.782	3.02347	5.51967	-0.696358	7.29637e-13	1.35523e-08	CD8+ T cells specific DEGs
CD8+ T cells	RPL19	0.955	1	34.5226	56.5175	-0.695263	1.087e-24	2.019e-20	CD8+ T cells specific DEGs
CD8+ T cells	TUBA1B	0.407	0.701	2.7913	5.13668	-0.694766	1.69004e-09	3.13908e-05	CD8+ T cells specific DEGs
CD8+ T cells	FOSL2	0.083	0.286	0.395317	1.25444	-0.692177	8.71277e-09	0.000161831	CD8+ T cells specific DEGs
CD8+ T cells	MIF	0.552	0.816	4.13376	7.28685	-0.690807	4.20694e-10	7.81397e-06	DEGs shared by CD4+ and CD8+ T cells
CD8+ T cells	TUBB	0.284	0.578	1.53432	3.08983	-0.69044	1.33261e-09	2.47518e-05	DEGs shared by CD4+ and CD8+ T cells
CD8+ T cells	EIF3F	0.387	0.769	2.27249	4.27238	-0.688065	1.09263e-15	2.02945e-11	CD8+ T cells specific DEGs
CD8+ T cells	AUTS2	0.014	0.17	0.0567569	0.69712	-0.683445	2.98888e-11	5.55155e-07	DEGs shared by CD4+ and CD8+ T cells
CD8+ T cells	TNFRSF4	0.042	0.19	0.252939	1.01061	-0.682318	2.95451e-07	0.00548771	CD8+ T cells specific DEGs
CD8+ T cells	CDKN1B	0.193	0.449	0.972094	2.15642	-0.678559	4.46041e-09	8.28477e-05	CD8+ T cells specific DEGs
CD8+ T cells	CIRBP	0.593	0.864	4.23455	7.35846	-0.675173	1.69738e-11	3.15271e-07	CD8+ T cells specific DEGs
CD8+ T cells	UBC	0.881	0.973	18.8436	30.6604	-0.674006	1.01491e-10	1.8851e-06	CD8+ T cells specific DEGs
CD8+ T cells	ATP6AP2	0.106	0.347	0.430173	1.27842	-0.671842	3.80269e-10	7.06311e-06	CD8+ T cells specific DEGs
CD8+ T cells	SNHG12	0.117	0.408	0.648884	1.61939	-0.667741	1.0003e-15	1.85796e-11	DEGs shared by CD4+ and CD8+ T cells
CD8+ T cells	RARA	0.048	0.238	0.186	0.882799	-0.666775	4.75314e-10	8.82848e-06	CD8+ T cells specific DEGs
CD8+ T cells	RPL13	0.98	0.993	46.728	74.7677	-0.666746	2.33096e-28	4.32953e-24	CD8+ T cells specific DEGs
CD8+ T cells	TRAV1-2	0	0.088	0	0.582822	-0.662499	9.98632e-10	1.85486e-05	CD8+ T cells specific DEGs
CD8+ T cells	MT-CO1	0.978	0.973	41.9695	66.9846	-0.661894	2.54539e-09	4.72781e-05	DEGs shared by CD4+ and CD8+ T cells
CD8+ T cells	BCL3	0.085	0.299	0.446114	1.28684	-0.661173	9.67928e-10	1.79783e-05	CD8+ T cells specific DEGs
CD8+ T cells	OSBPL8	0.12	0.395	0.559134	1.46226	-0.659241	1.44119e-13	2.67686e-09	DEGs shared by CD4+ and CD8+ T cells
CD8+ T cells	RBM3	0.48	0.735	3.17628	5.5888	-0.657798	2.39604e-08	0.000445041	CD8+ T cells specific DEGs
CD8+ T cells	SDCBP	0.16	0.395	0.860507	1.93526	-0.657791	2.26122e-08	0.000419999	CD8+ T cells specific DEGs
CD8+ T cells	TRGV5	0.003	0.129	0.0191718	0.60599	-0.656066	1.57356e-12	2.92273e-08	CD8+ T cells specific DEGs
CD8+ T cells	TPI1	0.414	0.66	2.61016	4.6803	-0.653906	1.11148e-07	0.00206447	DEGs shared by CD4+ and CD8+ T cells
CD8+ T cells	CST6	0.032	0.218	0.132377	0.777471	-0.650471	4.46597e-11	8.29509e-07	DEGs shared by CD4+ and CD8+ T cells
CD8+ T cells	CYTIP	0.295	0.565	1.78941	3.37601	-0.649658	1.32727e-08	0.000246527	CD8+ T cells specific DEGs
CD8+ T cells	SDF4	0.108	0.367	0.489796	1.33633	-0.649132	1.87638e-12	3.48519e-08	DEGs shared by CD4+ and CD8+ T cells
CD8+ T cells	SELPLG	0.065	0.279	0.349144	1.11245	-0.646869	2.22594e-11	4.13447e-07	CD8+ T cells specific DEGs
CD8+ T cells	NR4A1	0.323	0.551	3.03516	5.30727	-0.644389	1.28534e-07	0.00238738	CD8+ T cells specific DEGs
CD8+ T cells	CYB5R3	0.063	0.245	0.248845	0.951866	-0.644259	1.19036e-09	2.21097e-05	CD8+ T cells specific DEGs
CD8+ T cells	RPS12	0.981	1	56.5186	88.6933	-0.640971	1.20883e-23	2.24529e-19	CD8+ T cells specific DEGs
CD8+ T cells	RPS13	0.904	0.993	20.9863	33.27	-0.640344	1.04785e-16	1.94627e-12	CD8+ T cells specific DEGs
CD8+ T cells	POLR2A	0.113	0.34	0.521195	1.36742	-0.638113	5.98722e-10	1.11207e-05	DEGs shared by CD4+ and CD8+ T cells
CD8+ T cells	KRT17	0.04	0.177	0.189616	0.849559	-0.636685	1.01808e-06	0.0189098	DEGs shared by CD4+ and CD8+ T cells
CD8+ T cells	LRRFIP2	0.068	0.252	0.297879	1.0144	-0.634196	5.74432e-08	0.00106695	DEGs shared by CD4+ and CD8+ T cells
CD8+ T cells	EIF5A	0.261	0.544	1.28588	2.54483	-0.632969	2.21861e-10	4.12084e-06	CD8+ T cells specific DEGs
CD8+ T cells	TNFRSF25	0.046	0.197	0.188087	0.841749	-0.632435	4.55808e-07	0.00846618	CD8+ T cells specific DEGs
CD8+ T cells	BRD2	0.415	0.796	3.8169	6.44232	-0.627647	3.40464e-16	6.32378e-12	CD8+ T cells specific DEGs
CD8+ T cells	RPS16	0.87	0.966	15.6165	24.6398	-0.625767	6.20321e-17	1.15218e-12	CD8+ T cells specific DEGs
CD8+ T cells	GNA15	0.014	0.19	0.0412445	0.60571	-0.624902	1.26517e-13	2.34992e-09	DEGs shared by CD4+ and CD8+ T cells
CD8+ T cells	EIF5	0.278	0.599	1.60455	3.0147	-0.624257	2.43234e-12	4.51783e-08	CD8+ T cells specific DEGs
CD8+ T cells	AHR	0.069	0.32	0.388016	1.13928	-0.624102	7.61683e-16	1.41475e-11	DEGs shared by CD4+ and CD8+ T cells
CD8+ T cells	PHF20	0.139	0.367	0.726214	1.65608	-0.621686	9.66968e-09	0.000179605	CD8+ T cells specific DEGs
CD8+ T cells	AL133415.1	0	0.15	0	0.534539	-0.617805	1.27825e-16	2.37423e-12	DEGs shared by CD4+ and CD8+ T cells
CD8+ T cells	TRAM1	0.165	0.435	0.764389	1.7009	-0.614272	1.07416e-10	1.99515e-06	CD8+ T cells specific DEGs
CD8+ T cells	PHLDA1	0.227	0.49	1.50537	2.82818	-0.611635	3.30885e-09	6.14586e-05	CD8+ T cells specific DEGs
CD8+ T cells	RNH1	0.144	0.429	0.725853	1.63675	-0.611453	9.69093e-14	1.79999e-09	CD8+ T cells specific DEGs
CD8+ T cells	ARF1	0.304	0.592	1.64117	3.0256	-0.608025	3.98101e-09	7.39434e-05	DEGs shared by CD4+ and CD8+ T cells
CD8+ T cells	CD37	0.486	0.796	3.23716	5.44778	-0.605703	1.97878e-11	3.67539e-07	CD8+ T cells specific DEGs
CD8+ T cells	SYNGR2	0.117	0.361	0.50464	1.28761	-0.604425	1.51228e-10	2.80891e-06	DEGs shared by CD4+ and CD8+ T cells
CD8+ T cells	XRCC6	0.194	0.469	0.929798	1.93252	-0.603691	1.06159e-10	1.97179e-06	DEGs shared by CD4+ and CD8+ T cells
CD8+ T cells	FLG	0.023	0.116	0.0846897	0.64524	-0.601016	2.34407e-06	0.0435388	CD8+ T cells specific DEGs
CD8+ T cells	ACTB	0.969	0.98	50.5597	77.1049	-0.599169	3.63151e-08	0.000674517	DEGs shared by CD4+ and CD8+ T cells
CD8+ T cells	ATP5F1B	0.307	0.599	1.65487	3.02157	-0.599119	1.50559e-09	2.79648e-05	CD8+ T cells specific DEGs
CD8+ T cells	SLAMF1	0.068	0.252	0.343126	1.03346	-0.598339	5.35788e-09	9.95172e-05	CD8+ T cells specific DEGs
CD8+ T cells	ARHGDIB	0.684	0.918	7.11463	11.2738	-0.596983	1.64681e-10	3.05879e-06	CD8+ T cells specific DEGs
CD8+ T cells	NDUFV1	0.102	0.333	0.457265	1.20371	-0.596674	2.8124e-10	5.22375e-06	DEGs shared by CD4+ and CD8+ T cells
CD8+ T cells	HPGD	0.011	0.156	0.0636383	0.608091	-0.596341	1.12334e-11	2.08648e-07	DEGs shared by CD4+ and CD8+ T cells
CD8+ T cells	RNASET2	0.13	0.361	0.655608	1.50185	-0.595635	3.36478e-09	6.24975e-05	CD8+ T cells specific DEGs
CD8+ T cells	TPT1	0.958	1	31.3989	47.8837	-0.593409	6.5074e-22	1.20868e-17	CD8+ T cells specific DEGs
CD8+ T cells	SYPL1	0.085	0.313	0.4149	1.13206	-0.591549	1.57463e-11	2.92472e-07	CD8+ T cells specific DEGs
CD8+ T cells	RPL3	0.89	0.993	21.6208	33.0755	-0.591088	3.94264e-17	7.32306e-13	CD8+ T cells specific DEGs
CD8+ T cells	PDE4D	0.071	0.272	0.340406	1.01866	-0.590727	1.66455e-09	3.09174e-05	DEGs shared by CD4+ and CD8+ T cells
CD8+ T cells	PEBP1	0.25	0.565	1.32753	2.50455	-0.590427	1.16225e-12	2.15876e-08	DEGs shared by CD4+ and CD8+ T cells
CD8+ T cells	MT-CO3	0.918	0.959	23.919	36.3959	-0.585638	2.41936e-07	0.00449372	DEGs shared by CD4+ and CD8+ T cells
CD8+ T cells	NABP1	0.185	0.15	1.14451	0.4285	0.586144	7.20044e-08	0.00133741	DEGs shared by CD4+ and CD8+ T cells
CD8+ T cells	NDUFS6	0.292	0.245	1.63901	0.757237	0.586685	4.56369e-08	0.00084766	CD8+ T cells specific DEGs
CD8+ T cells	COMMD3	0.119	0.02	0.602841	0.062122	0.593681	1.45383e-06	0.0270035	CD8+ T cells specific DEGs
CD8+ T cells	HIST1H2BN	0.099	0.054	0.767037	0.148783	0.621227	1.76228e-06	0.0327325	CD8+ T cells specific DEGs
CD8+ T cells	COX20	0.207	0.17	1.15372	0.396332	0.625186	2.68476e-10	4.98668e-06	CD8+ T cells specific DEGs
CD8+ T cells	BST2	0.329	0.313	2.23606	1.09185	0.629461	7.44908e-09	0.000138359	CD8+ T cells specific DEGs
CD8+ T cells	BCAS2	0.241	0.245	1.86397	0.85049	0.630109	7.36927e-09	0.000136877	DEGs shared by CD4+ and CD8+ T cells
CD8+ T cells	MRPL33	0.287	0.245	1.70868	0.74987	0.630339	7.22644e-08	0.00134224	CD8+ T cells specific DEGs
CD8+ T cells	CDC42	0.6	0.592	5.17533	2.98878	0.630568	5.99783e-10	1.11404e-05	CD8+ T cells specific DEGs
CD8+ T cells	CAPZA1	0.378	0.333	2.19833	1.06484	0.631288	5.04167e-10	9.3644e-06	CD8+ T cells specific DEGs
CD8+ T cells	NSA2	0.394	0.401	2.88325	1.49716	0.636979	5.38982e-10	1.00111e-05	DEGs shared by CD4+ and CD8+ T cells
CD8+ T cells	ATP5MD	0.506	0.503	3.8338	2.10112	0.640368	3.01893e-13	5.60737e-09	CD8+ T cells specific DEGs
CD8+ T cells	DRAP1	0.494	0.483	3.68848	1.99309	0.647484	2.6273e-09	4.87996e-05	CD8+ T cells specific DEGs
CD8+ T cells	SRP14	0.816	0.823	9.57412	5.70093	0.658104	1.32841e-13	2.46739e-09	CD8+ T cells specific DEGs
CD8+ T cells	RSRC2	0.35	0.313	2.48834	1.2105	0.658165	9.55539e-08	0.00177482	DEGs shared by CD4+ and CD8+ T cells
CD8+ T cells	LUC7L3	0.267	0.238	1.72925	0.727815	0.659558	1.17006e-09	2.17327e-05	CD8+ T cells specific DEGs
CD8+ T cells	SYNRG	0.198	0.156	1.27417	0.43821	0.661062	2.5493e-07	0.00473507	CD8+ T cells specific DEGs
CD8+ T cells	TMSB10	0.985	0.986	61.4257	38.452	0.662042	4.87863e-18	9.06156e-14	DEGs shared by CD4+ and CD8+ T cells
CD8+ T cells	SNRPE	0.261	0.177	1.40011	0.516758	0.662111	2.19805e-08	0.000408266	CD8+ T cells specific DEGs
CD8+ T cells	COMMD7	0.151	0.014	0.650901	0.0421644	0.663671	1.0593e-06	0.0196754	CD8+ T cells specific DEGs
CD8+ T cells	EIF3J	0.193	0.116	1.03827	0.286467	0.66393	3.29472e-07	0.00611961	DEGs shared by CD4+ and CD8+ T cells
CD8+ T cells	SNRPB2	0.329	0.252	1.86607	0.80638	0.665975	2.54508e-07	0.00472723	CD8+ T cells specific DEGs
CD8+ T cells	ARGLU1	0.4	0.435	3.2624	1.67358	0.672893	5.36017e-13	9.95599e-09	CD8+ T cells specific DEGs
CD8+ T cells	RPL13A	0.9	0.959	26.1945	15.9928	0.678394	4.67477e-13	8.68293e-09	CD8+ T cells specific DEGs
CD8+ T cells	WTAP	0.299	0.218	1.7705	0.72379	0.68456	6.87271e-08	0.00127654	DEGs shared by CD4+ and CD8+ T cells
CD8+ T cells	ISG20	0.42	0.395	3.36583	1.71289	0.686424	2.18087e-08	0.000405075	DEGs shared by CD4+ and CD8+ T cells
CD8+ T cells	SNRPG	0.424	0.367	2.65408	1.26633	0.689147	5.27968e-11	9.80647e-07	DEGs shared by CD4+ and CD8+ T cells
CD8+ T cells	NOP10	0.344	0.265	1.90322	0.798026	0.691239	1.30179e-09	2.41794e-05	DEGs shared by CD4+ and CD8+ T cells
CD8+ T cells	NAA10	0.16	0.034	0.746165	0.0812733	0.691459	3.50141e-07	0.00650352	CD8+ T cells specific DEGs
CD8+ T cells	ERH	0.329	0.231	1.81398	0.73844	0.694821	1.78203e-06	0.0330994	CD8+ T cells specific DEGs
CD8+ T cells	NDUFC1	0.256	0.19	1.6162	0.604206	0.705613	9.74916e-08	0.00181081	CD8+ T cells specific DEGs
CD8+ T cells	SET	0.448	0.435	3.37325	1.67869	0.707176	6.3924e-13	1.18733e-08	DEGs shared by CD4+ and CD8+ T cells
CD8+ T cells	OTUD6B-AS1	0.208	0.15	1.38162	0.455961	0.709973	1.18978e-06	0.022099	DEGs shared by CD4+ and CD8+ T cells
CD8+ T cells	DDX18	0.316	0.293	2.12986	0.911844	0.711133	2.71342e-13	5.03991e-09	CD8+ T cells specific DEGs
CD8+ T cells	RAB27A	0.273	0.177	1.59047	0.579183	0.714033	1.15688e-06	0.0214879	CD8+ T cells specific DEGs
CD8+ T cells	UQCR10	0.455	0.408	3.43982	1.68921	0.723319	2.39418e-09	4.44695e-05	CD8+ T cells specific DEGs
CD8+ T cells	TRBC2	0.622	0.571	7.12317	3.9191	0.72365	1.70176e-06	0.0316085	DEGs shared by CD4+ and CD8+ T cells
CD8+ T cells	SH3GLB1	0.272	0.163	1.45953	0.487081	0.7259	6.32347e-07	0.0117452	CD8+ T cells specific DEGs
CD8+ T cells	CTSS	0.248	0.15	1.39164	0.444141	0.727791	7.19976e-07	0.0133728	CD8+ T cells specific DEGs
CD8+ T cells	PET100	0.477	0.347	3.17915	1.52265	0.728271	5.16252e-08	0.000958886	CD8+ T cells specific DEGs
CD8+ T cells	PRPF4B	0.34	0.293	2.70484	1.2314	0.731461	7.33554e-07	0.013625	DEGs shared by CD4+ and CD8+ T cells
CD8+ T cells	COPE	0.383	0.313	2.36994	1.02938	0.731683	4.48664e-11	8.33349e-07	CD8+ T cells specific DEGs
CD8+ T cells	PSMB8	0.46	0.367	2.95806	1.37998	0.733844	1.71215e-09	3.18014e-05	CD8+ T cells specific DEGs
CD8+ T cells	RNF19A	0.472	0.476	4.54727	2.33282	0.735033	1.68118e-10	3.12263e-06	CD8+ T cells specific DEGs
CD8+ T cells	RPS11	0.875	0.878	14.6485	8.39477	0.736098	1.59233e-20	2.9576e-16	DEGs shared by CD4+ and CD8+ T cells
CD8+ T cells	APOL6	0.225	0.122	1.32593	0.392944	0.739674	4.66031e-07	0.00865606	CD8+ T cells specific DEGs
CD8+ T cells	ARPC5L	0.443	0.32	2.88703	1.32659	0.740449	1.07259e-06	0.0199223	CD8+ T cells specific DEGs
CD8+ T cells	ATP5MF	0.452	0.374	2.90802	1.3324	0.744623	2.69706e-09	5.00951e-05	CD8+ T cells specific DEGs
CD8+ T cells	GNAS	0.522	0.408	3.77263	1.84663	0.745528	3.76878e-08	0.000700014	CD8+ T cells specific DEGs
CD8+ T cells	TMSB4X	1	1	126.786	75.1413	0.746984	1.03585e-17	1.92399e-13	DEGs shared by CD4+ and CD8+ T cells
CD8+ T cells	MT-ND3	0.932	0.857	36.0285	21.0103	0.750455	7.07243e-09	0.000131363	DEGs shared by CD4+ and CD8+ T cells
CD8+ T cells	RBX1	0.424	0.32	2.74489	1.21382	0.758388	2.25797e-07	0.00419396	CD8+ T cells specific DEGs
CD8+ T cells	GBP4	0.165	0.034	0.872624	0.104006	0.762313	3.08089e-07	0.00572244	CD8+ T cells specific DEGs
CD8+ T cells	CDC42SE2	0.454	0.333	3.00804	1.36154	0.763167	7.71995e-07	0.014339	DEGs shared by CD4+ and CD8+ T cells
CD8+ T cells	SRSF9	0.318	0.231	1.78385	0.639512	0.763817	1.27917e-11	2.37593e-07	CD8+ T cells specific DEGs
CD8+ T cells	TLE4	0.213	0.177	1.7526	0.616725	0.767719	4.24814e-07	0.0078905	DEGs shared by CD4+ and CD8+ T cells
CD8+ T cells	KLF2	0.196	0.15	1.56551	0.498001	0.776209	2.61064e-07	0.00484901	DEGs shared by CD4+ and CD8+ T cells
CD8+ T cells	GBP2	0.327	0.197	1.89287	0.685667	0.779182	2.05962e-06	0.0382553	DEGs shared by CD4+ and CD8+ T cells
CD8+ T cells	CYBA	0.725	0.707	8.76667	4.64572	0.790709	9.85236e-15	1.82998e-10	CD8+ T cells specific DEGs
CD8+ T cells	RHOC	0.207	0.088	1.12952	0.228455	0.793681	7.62456e-07	0.0141619	CD8+ T cells specific DEGs
CD8+ T cells	N4BP2L2	0.435	0.34	3.28249	1.45249	0.804201	9.08097e-08	0.0016867	CD8+ T cells specific DEGs
CD8+ T cells	MINOS1	0.302	0.19	1.86303	0.633699	0.8094	1.57935e-06	0.0293348	CD8+ T cells specific DEGs
CD8+ T cells	HNRNPU	0.449	0.408	3.92762	1.8101	0.810269	1.91879e-09	3.56396e-05	DEGs shared by CD4+ and CD8+ T cells
CD8+ T cells	SLFN5	0.29	0.19	1.91104	0.659847	0.810482	3.78612e-07	0.00703234	CD8+ T cells specific DEGs
CD8+ T cells	FAM3C	0.177	0.082	1.15884	0.225606	0.816764	1.42692e-06	0.0265037	CD8+ T cells specific DEGs
CD8+ T cells	SUB1	0.688	0.592	6.73999	3.38807	0.818747	7.84853e-11	1.45779e-06	CD8+ T cells specific DEGs
CD8+ T cells	NEDD8	0.423	0.327	2.53592	1.00461	0.818763	8.71756e-15	1.6192e-10	CD8+ T cells specific DEGs
CD8+ T cells	PSME1	0.711	0.701	6.95787	3.51099	0.818938	4.34408e-19	8.06869e-15	CD8+ T cells specific DEGs
CD8+ T cells	IFI44L	0.137	0.02	0.85744	0.0480142	0.825657	2.49242e-06	0.0462943	DEGs shared by CD4+ and CD8+ T cells
CD8+ T cells	TMA7	0.826	0.796	10.468	5.46333	0.827263	5.1492e-18	9.56413e-14	DEGs shared by CD4+ and CD8+ T cells
CD8+ T cells	RPL36A	0.722	0.721	8.60975	4.41209	0.828312	1.88509e-15	3.50136e-11	DEGs shared by CD4+ and CD8+ T cells
CD8+ T cells	AL118516.1	0.231	0.231	2.58529	1.01892	0.828505	1.44905e-06	0.0269147	CD8+ T cells specific DEGs
CD8+ T cells	PPP2R5C	0.463	0.34	3.22656	1.37936	0.828908	9.20084e-09	0.000170896	DEGs shared by CD4+ and CD8+ T cells
CD8+ T cells	EPSTI1	0.211	0.075	1.21576	0.242245	0.834849	8.78973e-07	0.0163261	DEGs shared by CD4+ and CD8+ T cells
CD8+ T cells	SLAMF7	0.182	0.027	0.944842	0.0874865	0.838655	3.00572e-07	0.00558283	CD8+ T cells specific DEGs
CD8+ T cells	RPS27	0.992	1	130.166	72.3223	0.839068	3.54354e-38	6.58178e-34	DEGs shared by CD4+ and CD8+ T cells
CD8+ T cells	CBX3	0.423	0.32	2.96874	1.20965	0.84486	7.31519e-11	1.35872e-06	DEGs shared by CD4+ and CD8+ T cells
CD8+ T cells	MIR4435-2HG	0.267	0.095	1.42716	0.347967	0.848482	2.02725e-06	0.0376542	CD8+ T cells specific DEGs
CD8+ T cells	ANKRD49	0.162	0.034	0.981684	0.100317	0.848807	8.81817e-07	0.0163789	CD8+ T cells specific DEGs
CD8+ T cells	NDUFA3	0.401	0.265	2.38627	0.871569	0.855447	7.66269e-10	1.42327e-05	CD8+ T cells specific DEGs
CD8+ T cells	MAF	0.241	0.17	1.9913	0.645423	0.862316	1.34724e-06	0.0250236	DEGs shared by CD4+ and CD8+ T cells
CD8+ T cells	POMP	0.446	0.306	2.70213	1.01633	0.876623	1.44141e-11	2.67728e-07	CD8+ T cells specific DEGs
CD8+ T cells	SLC38A2	0.449	0.456	4.74452	2.12801	0.876942	1.21002e-13	2.24749e-09	DEGs shared by CD4+ and CD8+ T cells
CD8+ T cells	HMGB1	0.841	0.857	12.5464	6.33754	0.884543	6.48516e-21	1.20455e-16	DEGs shared by CD4+ and CD8+ T cells
CD8+ T cells	CLK1	0.454	0.401	4.35025	1.89799	0.884552	1.8837e-09	3.49878e-05	DEGs shared by CD4+ and CD8+ T cells
CD8+ T cells	HBB	0.128	0.082	1.3254	0.25493	0.889871	6.73774e-08	0.00125147	CD8+ T cells specific DEGs
CD8+ T cells	UBE2V1	0.19	0.048	1.09505	0.127586	0.893746	4.11141e-07	0.00763654	DEGs shared by CD4+ and CD8+ T cells
CD8+ T cells	LY6E	0.478	0.429	4.52471	1.96978	0.895541	4.81875e-11	8.95035e-07	CD8+ T cells specific DEGs
CD8+ T cells	TRIM22	0.316	0.17	1.96206	0.585845	0.90135	5.79483e-07	0.0107633	CD8+ T cells specific DEGs
CD8+ T cells	ITM2A	0.565	0.531	6.47086	2.98824	0.90552	2.9241e-11	5.43122e-07	CD8+ T cells specific DEGs
CD8+ T cells	DRAIC	0.147	0.007	0.907344	0.012586	0.91352	1.10428e-07	0.00205109	CD8+ T cells specific DEGs
CD8+ T cells	NDUFA11	0.323	0.116	1.72655	0.439428	0.921579	2.83291e-08	0.000526185	DEGs shared by CD4+ and CD8+ T cells
CD8+ T cells	CD3D	0.819	0.735	11.8722	5.79387	0.921951	5.64781e-17	1.04902e-12	CD8+ T cells specific DEGs
CD8+ T cells	SEMA4D	0.262	0.143	1.75544	0.446721	0.929497	2.10218e-08	0.000390459	CD8+ T cells specific DEGs
CD8+ T cells	TAF10	0.272	0.109	1.52044	0.316294	0.937191	4.53314e-09	8.41985e-05	DEGs shared by CD4+ and CD8+ T cells
CD8+ T cells	SPRY2	0.131	0.014	0.99627	0.0393026	0.941691	5.50985e-07	0.010234	CD8+ T cells specific DEGs
CD8+ T cells	APOBEC3C	0.282	0.122	1.84271	0.475493	0.946071	1.06189e-06	0.0197235	CD8+ T cells specific DEGs
CD8+ T cells	HCST	0.869	0.816	14.8063	7.13988	0.957423	2.1706e-19	4.03167e-15	CD8+ T cells specific DEGs
CD8+ T cells	EVI2B	0.221	0.034	1.20028	0.125559	0.967049	1.74317e-08	0.000323776	DEGs shared by CD4+ and CD8+ T cells
CD8+ T cells	PPP1R35	0.191	0.054	1.2646	0.154045	0.972556	1.32613e-09	2.46316e-05	DEGs shared by CD4+ and CD8+ T cells
CD8+ T cells	MDM4	0.218	0.082	1.37377	0.20572	0.977283	5.86357e-08	0.0010891	CD8+ T cells specific DEGs
CD8+ T cells	HLA-DMA	0.289	0.109	1.8975	0.471052	0.97796	4.4473e-07	0.00826041	CD8+ T cells specific DEGs
CD8+ T cells	HLA-DQA1	0.4	0.204	3.40604	1.21395	0.992862	1.44017e-07	0.00267497	CD8+ T cells specific DEGs
CD8+ T cells	AAK1	0.315	0.184	2.07023	0.534476	1.0006	5.47489e-11	1.01691e-06	CD8+ T cells specific DEGs
CD8+ T cells	HMGB2	0.381	0.252	3.2268	1.10053	1.00881	1.42303e-07	0.00264314	DEGs shared by CD4+ and CD8+ T cells
CD8+ T cells	RAB8B	0.358	0.224	2.68245	0.828765	1.0098	1.44216e-09	2.67867e-05	DEGs shared by CD4+ and CD8+ T cells
CD8+ T cells	AC114760.2	0.145	0	1.03357	0	1.02401	5.9275e-09	0.000110097	CD8+ T cells specific DEGs
CD8+ T cells	UPF2	0.262	0.109	1.75046	0.352085	1.02449	1.24663e-07	0.0023155	DEGs shared by CD4+ and CD8+ T cells
CD8+ T cells	LINC01871	0.474	0.327	4.60711	1.73975	1.03321	3.53214e-08	0.000656059	CD8+ T cells specific DEGs
CD8+ T cells	RPL38	0.944	0.905	21.0317	9.76121	1.03374	5.59079e-34	1.03843e-29	DEGs shared by CD4+ and CD8+ T cells
CD8+ T cells	PSME2	0.497	0.347	3.77848	1.32843	1.03719	1.49005e-13	2.76761e-09	CD8+ T cells specific DEGs
CD8+ T cells	STAT1	0.335	0.15	2.10576	0.511613	1.03886	3.75018e-09	6.96559e-05	DEGs shared by CD4+ and CD8+ T cells
CD8+ T cells	CHURC1	0.31	0.116	1.76702	0.344863	1.04087	1.25471e-09	2.33049e-05	DEGs shared by CD4+ and CD8+ T cells
CD8+ T cells	LYST	0.341	0.19	2.47432	0.688044	1.04138	7.89539e-09	0.000146649	CD8+ T cells specific DEGs
CD8+ T cells	TRA2B	0.446	0.299	3.5775	1.21097	1.04988	1.95172e-09	3.62512e-05	DEGs shared by CD4+ and CD8+ T cells
CD8+ T cells	DNAJB4	0.19	0.088	1.55437	0.233253	1.0505	8.74306e-10	1.62394e-05	DEGs shared by CD4+ and CD8+ T cells
CD8+ T cells	CLEC2D	0.417	0.218	2.85193	0.856591	1.05292	5.46007e-10	1.01415e-05	DEGs shared by CD4+ and CD8+ T cells
CD8+ T cells	HSPD1	0.387	0.435	4.54291	1.66551	1.05623	1.91717e-19	3.56095e-15	DEGs shared by CD4+ and CD8+ T cells
CD8+ T cells	MOB4	0.227	0.054	1.47926	0.190347	1.05852	9.02014e-08	0.0016754	DEGs shared by CD4+ and CD8+ T cells
CD8+ T cells	RPS20	0.769	0.762	11.7092	5.08386	1.06281	5.34747e-23	9.9324e-19	DEGs shared by CD4+ and CD8+ T cells
CD8+ T cells	RPL23	0.829	0.741	11.4385	4.87438	1.0823	2.15805e-30	4.00837e-26	DEGs shared by CD4+ and CD8+ T cells
CD8+ T cells	CLEC2B	0.573	0.408	7.08526	2.80522	1.08731	3.01422e-07	0.0055986	DEGs shared by CD4+ and CD8+ T cells
CD8+ T cells	SAMD3	0.298	0.095	1.82796	0.330227	1.08809	3.20044e-10	5.94449e-06	CD8+ T cells specific DEGs
CD8+ T cells	CSNK2B	0.244	0.041	1.34213	0.10126	1.08867	3.36329e-11	6.24698e-07	DEGs shared by CD4+ and CD8+ T cells
CD8+ T cells	PSMA2	0.231	0.014	1.16731	0.0190527	1.08868	2.2682e-14	4.21296e-10	DEGs shared by CD4+ and CD8+ T cells
CD8+ T cells	APOBEC3G	0.395	0.197	2.84976	0.806649	1.09145	1.377e-10	2.55764e-06	CD8+ T cells specific DEGs
CD8+ T cells	IKZF3	0.373	0.177	2.86551	0.804082	1.09939	9.18985e-08	0.00170692	CD8+ T cells specific DEGs
CD8+ T cells	BLOC1S1	0.284	0.082	1.66518	0.238393	1.10577	3.46115e-10	6.42875e-06	CD8+ T cells specific DEGs
CD8+ T cells	TMBIM4	0.284	0.054	1.54138	0.173936	1.11426	5.43006e-11	1.00858e-06	DEGs shared by CD4+ and CD8+ T cells
CD8+ T cells	CHMP4A	0.236	0.014	1.24531	0.0302313	1.12395	1.87295e-13	3.47881e-09	DEGs shared by CD4+ and CD8+ T cells
CD8+ T cells	IER5L	0.202	0.095	1.80833	0.286973	1.12573	2.81063e-08	0.000522047	DEGs shared by CD4+ and CD8+ T cells
CD8+ T cells	NDUFC2	0.284	0.061	1.54685	0.157425	1.13779	9.45566e-12	1.75629e-07	DEGs shared by CD4+ and CD8+ T cells
CD8+ T cells	TRG-AS1	0.244	0.068	1.71353	0.230032	1.14147	1.07001e-08	0.000198745	CD8+ T cells specific DEGs
CD8+ T cells	PSMA1	0.299	0.082	1.66013	0.204222	1.14339	1.88515e-12	3.50147e-08	DEGs shared by CD4+ and CD8+ T cells
CD8+ T cells	VMP1	0.355	0.177	2.4791	0.570361	1.14762	9.39536e-11	1.74509e-06	DEGs shared by CD4+ and CD8+ T cells
CD8+ T cells	TYMP	0.326	0.129	2.47745	0.558629	1.15775	2.14841e-08	0.000399046	CD8+ T cells specific DEGs
CD8+ T cells	ATP5MPL	0.515	0.293	3.75209	1.11951	1.16483	9.87179e-13	1.83359e-08	DEGs shared by CD4+ and CD8+ T cells
CD8+ T cells	GIMAP4	0.36	0.088	2.30135	0.472246	1.16504	6.38554e-11	1.18605e-06	DEGs shared by CD4+ and CD8+ T cells
CD8+ T cells	HLA-DRB1	0.735	0.51	12.324	4.92623	1.16884	8.57906e-13	1.59348e-08	CD8+ T cells specific DEGs
CD8+ T cells	CRIP1	0.651	0.524	7.6378	2.83415	1.17176	6.37473e-14	1.18404e-09	CD8+ T cells specific DEGs
CD8+ T cells	ISG15	0.492	0.422	6.06798	2.13659	1.1721	6.86182e-12	1.27451e-07	DEGs shared by CD4+ and CD8+ T cells
CD8+ T cells	PTPN7	0.39	0.231	2.99464	0.770366	1.17402	2.1397e-12	3.97428e-08	CD8+ T cells specific DEGs
CD8+ T cells	CTSD	0.309	0.068	1.82781	0.24272	1.18618	5.45817e-11	1.0138e-06	CD8+ T cells specific DEGs
CD8+ T cells	CKLF	0.398	0.163	2.6355	0.597609	1.18624	4.12117e-11	7.65466e-07	DEGs shared by CD4+ and CD8+ T cells
CD8+ T cells	HSPA1B	0.605	0.503	23.7901	9.74955	1.20549	2.73986e-11	5.08901e-07	DEGs shared by CD4+ and CD8+ T cells
CD8+ T cells	DNAJB1	0.647	0.762	29.2968	12.0794	1.21187	6.11158e-15	1.13517e-10	DEGs shared by CD4+ and CD8+ T cells
CD8+ T cells	TRGC2	0.248	0.048	1.7941	0.205378	1.2129	5.48282e-09	0.000101838	CD8+ T cells specific DEGs
CD8+ T cells	HLA-DPA1	0.573	0.374	5.45262	1.78062	1.21448	7.54845e-15	1.40205e-10	CD8+ T cells specific DEGs
CD8+ T cells	TIGIT	0.412	0.143	3.00613	0.714002	1.22484	6.71882e-11	1.24795e-06	CD8+ T cells specific DEGs
CD8+ T cells	TRA2A	0.299	0.075	2.04931	0.290841	1.24017	7.04903e-10	1.30929e-05	DEGs shared by CD4+ and CD8+ T cells
CD8+ T cells	GBP5	0.361	0.109	2.97558	0.662737	1.25761	1.68042e-09	3.1212e-05	DEGs shared by CD4+ and CD8+ T cells
CD8+ T cells	ATP5PO	0.289	0.027	1.50441	0.0473526	1.25772	2.89142e-17	5.37052e-13	DEGs shared by CD4+ and CD8+ T cells
CD8+ T cells	ARPC4	0.344	0.075	1.95311	0.233131	1.25991	1.82089e-13	3.38213e-09	DEGs shared by CD4+ and CD8+ T cells
CD8+ T cells	RPL17	0.616	0.524	6.82886	2.26503	1.2617	1.55829e-23	2.89437e-19	DEGs shared by CD4+ and CD8+ T cells
CD8+ T cells	FABP5	0.483	0.299	5.30306	1.61444	1.26955	8.5651e-12	1.59088e-07	CD8+ T cells specific DEGs
CD8+ T cells	CACYBP	0.369	0.231	3.35789	0.807003	1.27003	1.06083e-13	1.97038e-09	DEGs shared by CD4+ and CD8+ T cells
CD8+ T cells	NDUFA13	0.389	0.109	2.2743	0.351775	1.27633	1.99779e-14	3.7107e-10	DEGs shared by CD4+ and CD8+ T cells
CD8+ T cells	CD3G	0.653	0.422	6.21722	1.95214	1.28968	4.13993e-18	7.6895e-14	DEGs shared by CD4+ and CD8+ T cells
CD8+ T cells	IFI6	0.248	0.102	2.48871	0.425058	1.29167	1.61324e-06	0.0299643	CD8+ T cells specific DEGs
CD8+ T cells	GBP1	0.272	0.02	1.58577	0.0543162	1.29429	7.66526e-15	1.42374e-10	DEGs shared by CD4+ and CD8+ T cells
CD8+ T cells	NDUFB1	0.406	0.143	2.68543	0.497123	1.29964	7.27617e-13	1.35148e-08	DEGs shared by CD4+ and CD8+ T cells
CD8+ T cells	CCL4	0.769	0.279	37.9407	14.8182	1.2997	6.5521e-27	1.21699e-22	CD8+ T cells specific DEGs
CD8+ T cells	CD81	0.312	0.061	1.85448	0.14841	1.31359	8.51046e-14	1.58073e-09	DEGs shared by CD4+ and CD8+ T cells
CD8+ T cells	C1orf56	0.244	0.007	1.53591	0.0164835	1.31892	7.93374e-14	1.47361e-09	DEGs shared by CD4+ and CD8+ T cells
CD8+ T cells	PYHIN1	0.384	0.075	2.57407	0.430537	1.32101	7.58907e-14	1.40959e-09	CD8+ T cells specific DEGs
CD8+ T cells	LINC01943	0.227	0.041	1.82773	0.130208	1.32306	1.07973e-10	2.0055e-06	CD8+ T cells specific DEGs
CD8+ T cells	HSP90AA1	0.795	0.891	39.4861	14.8226	1.35544	3.40371e-17	6.32206e-13	DEGs shared by CD4+ and CD8+ T cells
CD8+ T cells	GZMH	0.531	0.238	8.3726	2.63431	1.36677	5.70886e-11	1.06036e-06	CD8+ T cells specific DEGs
CD8+ T cells	GPR174	0.336	0.102	2.48891	0.344185	1.37605	7.14467e-13	1.32705e-08	DEGs shared by CD4+ and CD8+ T cells
CD8+ T cells	RPL26	0.977	0.925	36.7723	13.4702	1.38424	5.29006e-71	9.82575e-67	DEGs shared by CD4+ and CD8+ T cells
CD8+ T cells	NKG7	0.9	0.49	31.3249	11.3811	1.38451	1.84883e-39	3.43401e-35	DEGs shared by CD4+ and CD8+ T cells
CD8+ T cells	GZMK	0.568	0.177	10.2631	3.31004	1.38583	4.97707e-17	9.24441e-13	DEGs shared by CD4+ and CD8+ T cells
CD8+ T cells	H1FX	0.372	0.129	3.04729	0.536941	1.3969	3.19057e-11	5.92617e-07	DEGs shared by CD4+ and CD8+ T cells
CD8+ T cells	RARRES3	0.551	0.259	4.59195	1.1225	1.39759	6.64481e-17	1.23421e-12	DEGs shared by CD4+ and CD8+ T cells
CD8+ T cells	RPL27A	0.901	0.878	21.1299	7.39877	1.39775	1.24024e-43	2.30363e-39	DEGs shared by CD4+ and CD8+ T cells
CD8+ T cells	LAG3	0.472	0.245	4.36813	1.02658	1.40537	1.3343e-14	2.47832e-10	CD8+ T cells specific DEGs
CD8+ T cells	PTMS	0.495	0.245	4.34513	1.01003	1.41101	3.23114e-15	6.00151e-11	CD8+ T cells specific DEGs
CD8+ T cells	CD2	0.762	0.537	9.79184	3.04409	1.41605	4.68927e-25	8.70986e-21	DEGs shared by CD4+ and CD8+ T cells
CD8+ T cells	TNFSF9	0.29	0.224	3.92158	0.843248	1.41687	1.99084e-14	3.69779e-10	DEGs shared by CD4+ and CD8+ T cells
CD8+ T cells	RNF213	0.6	0.347	5.96784	1.60871	1.41738	1.30832e-15	2.43008e-11	CD8+ T cells specific DEGs
CD8+ T cells	CMC1	0.381	0.163	4.20242	0.935049	1.42681	1.11324e-08	0.000206773	DEGs shared by CD4+ and CD8+ T cells
CD8+ T cells	IFI16	0.563	0.272	4.78247	1.13939	1.43449	3.65726e-17	6.79299e-13	DEGs shared by CD4+ and CD8+ T cells
CD8+ T cells	HLA-DPB1	0.596	0.313	6.40648	1.73487	1.43731	7.59907e-17	1.41145e-12	CD8+ T cells specific DEGs
CD8+ T cells	GIMAP7	0.468	0.15	3.72825	0.742955	1.43977	2.42026e-14	4.49539e-10	DEGs shared by CD4+ and CD8+ T cells
CD8+ T cells	HSPH1	0.329	0.252	3.92706	0.81159	1.44347	2.49513e-14	4.63445e-10	DEGs shared by CD4+ and CD8+ T cells
CD8+ T cells	ATP5F1E	0.941	0.878	26.6096	8.97041	1.46944	5.73919e-44	1.066e-39	DEGs shared by CD4+ and CD8+ T cells
CD8+ T cells	CCL3	0.443	0.109	11.6587	3.53302	1.48158	2.42338e-14	4.50119e-10	CD8+ T cells specific DEGs
CD8+ T cells	HSPA1A	0.651	0.558	35.5433	11.9819	1.4931	2.05389e-12	3.8149e-08	DEGs shared by CD4+ and CD8+ T cells
CD8+ T cells	NDUFB8	0.355	0.014	1.9711	0.0495	1.5013	8.25427e-21	1.53315e-16	DEGs shared by CD4+ and CD8+ T cells
CD8+ T cells	PSMB9	0.602	0.306	5.27466	1.21593	1.50162	1.77691e-23	3.30042e-19	DEGs shared by CD4+ and CD8+ T cells
CD8+ T cells	NEAT1	0.698	0.442	9.85618	2.82509	1.50495	6.54538e-17	1.21574e-12	CD8+ T cells specific DEGs
CD8+ T cells	HSPE1	0.579	0.463	8.22665	2.21554	1.52075	1.69204e-19	3.14279e-15	DEGs shared by CD4+ and CD8+ T cells
CD8+ T cells	GZMB	0.52	0.299	10.5577	3.0224	1.52272	2.61788e-09	4.86245e-05	CD8+ T cells specific DEGs
CD8+ T cells	SH2D1A	0.471	0.177	3.78459	0.663788	1.52392	9.12646e-17	1.69515e-12	DEGs shared by CD4+ and CD8+ T cells
CD8+ T cells	IL2RG	0.495	0.143	3.45038	0.538303	1.53259	2.132e-19	3.95997e-15	DEGs shared by CD4+ and CD8+ T cells
CD8+ T cells	ARPC1B	0.401	0.116	2.88374	0.285115	1.59555	2.48095e-21	4.60811e-17	DEGs shared by CD4+ and CD8+ T cells
CD8+ T cells	MTRNR2L8	0.315	0.068	2.86604	0.258467	1.61919	2.67792e-13	4.97398e-09	DEGs shared by CD4+ and CD8+ T cells
CD8+ T cells	ATP5ME	0.556	0.265	4.76429	0.872227	1.62239	1.16902e-24	2.17133e-20	DEGs shared by CD4+ and CD8+ T cells
CD8+ T cells	KLRD1	0.404	0.116	4.3613	0.660973	1.69056	4.06955e-13	7.55879e-09	CD8+ T cells specific DEGs
CD8+ T cells	MALAT1	1	1	746.701	226.243	1.71822	1.19128e-45	2.21269e-41	DEGs shared by CD4+ and CD8+ T cells
CD8+ T cells	XIST	0.247	0	2.31672	0	1.72976	5.81098e-16	1.07933e-11	DEGs shared by CD4+ and CD8+ T cells
CD8+ T cells	CCL5	0.965	0.537	56.4739	16.2253	1.73838	8.9204e-51	1.65687e-46	DEGs shared by CD4+ and CD8+ T cells
CD8+ T cells	GZMA	0.809	0.401	14.8615	3.61053	1.78253	1.45628e-32	2.70489e-28	DEGs shared by CD4+ and CD8+ T cells
CD8+ T cells	CYTOR	0.586	0.245	5.6739	0.929909	1.79	2.93606e-24	5.45343e-20	CD8+ T cells specific DEGs
CD8+ T cells	JUND	0.654	0.429	12.0179	2.38964	1.94129	5.25314e-25	9.75718e-21	DEGs shared by CD4+ and CD8+ T cells
CD8+ T cells	TRAC	0.628	0.265	7.87897	1.29672	1.95082	5.69661e-25	1.05809e-20	DEGs shared by CD4+ and CD8+ T cells
CD8+ T cells	HNRNPH1	0.599	0.272	6.68816	0.902648	2.01463	6.63686e-29	1.23273e-24	DEGs shared by CD4+ and CD8+ T cells
CD8+ T cells	HLA-DRA	0.565	0.177	7.11773	0.99262	2.02641	1.64881e-22	3.06249e-18	CD8+ T cells specific DEGs
CD8+ T cells	RPS29	0.991	0.898	79.4793	15.5931	2.27804	2.17222e-149	4.03469e-145	DEGs shared by CD4+ and CD8+ T cells
CD8+ T cells	RPS17	0.503	0.143	6.63358	0.444869	2.40142	1.34713e-25	2.50217e-21	DEGs shared by CD4+ and CD8+ T cells
CD8+ T cells	CCL4L2	0.52	0.116	25.867	3.08365	2.7179	1.30544e-20	2.42473e-16	CD8+ T cells specific DEGs
CD8+ T cells	CCL3L1	0.38	0.048	7.43153	0.200136	2.8126	6.48655e-20	1.20481e-15	CD8+ T cells specific DEGs
CD8+ T cells	RPS10	0.787	0.17	12.2009	0.54971	3.09056	7.17807e-69	1.33326e-64	DEGs shared by CD4+ and CD8+ T cells
CD8+ T cells	IFNG	0.631	0.204	22.3924	1.71705	3.10593	3.32506e-26	6.17597e-22	DEGs shared by CD4+ and CD8+ T cells
CD8+ T cells	PLCG2	0.46	0.027	10.5192	0.0919198	3.39911	5.94488e-31	1.1042e-26	DEGs shared by CD4+ and CD8+ T cells
NK cells	KRT1	0.114	0.5	1.28537	121.918	-5.74912	8.37221e-09	0.000155505
NK cells	KRT10	0.343	0.75	3.29726	91.7099	-4.43123	3.29079e-08	0.000611231
NK cells	BEX3	0.008	0.5	0.020475	6.31076	-2.84078	3.53822e-07	0.0065719
Mast cells	CXCL14	0.115	0.5	2.70873	28.2852	-2.98118	2.68308e-06	0.0498355
