# Supplementary material for: The immune-suppressive landscape in lepromatous leprosy revealed by single-cell RNA sequencing
Source: Cell Discov. 2022 Jan 11;8:2. doi: 10.1038/s41421-021-00353-3 (PMC8748782; doi:10.1038/s41421-021-00353-3)
Supplement: Supplementary file 5 — Supplementary Table S4 [file 41421_2021_353_MOESM5_ESM.xlsx]

## Sheet: Sheet1
Table S4 Functional enrichment analysis using CD8+ T cells-specific DEGs of skin scRNA-seq data.
celltype	Up or down DEGs	source	term_name	term_id	adjusted_p_value	negative_log10_of_adjusted_p_value	term_size	query_size	intersection_size	effective_domain_size	intersections
CD8+ T	down	GO:BP	negative regulation of apoptotic process	GO:0043066	6.03387e-05	4.2194	928	92	20	18123	TPT1,NR4A1,BCL3,RARA,UBC,CDKN1B,VSTM2L,PIM3,PIM2,DUSP1,CTSH,GATA3,TNFRSF18,NR4A2,CITED2,TIMP1,BTG2,TNFAIP3,NFKBIA,IL7R
CD8+ T	down	GO:BP	leukocyte activation	GO:0045321	6.86671e-05	4.16325	1341	92	24	18123	SLAMF1,CYB5R3,SELPLG,SDCBP,BCL3,RARA,ATP6AP2,TNFRSF4,IFNGR1,NCR3,YPEL5,CTSH,NFKBIZ,TUBB4B,PRDX1,GATA3,CAMK4,NR4A3,MAP3K8,TNFRSF18,SLC2A3,CD55,TNFAIP3,IL7R
CD8+ T	down	GO:BP	cell death	GO:0008219	8.47143e-05	4.07204	2306	92	32	18123	TPT1,FLG,PHLDA1,TNFRSF25,EIF5A,NR4A1,SDCBP,BCL3,RARA,UBC,CDKN1B,FOSL2,VSTM2L,PIM3,KRT86,PIM2,DDIT4,DUSP1,TMEM123,CTSH,PHLDA2,SRGN,GATA3,NR4A3,TNFRSF18,NR4A2,CITED2,TIMP1,BTG2,TNFAIP3,NFKBIA,IL7R
CD8+ T	down	GO:BP	negative regulation of cell death	GO:0060548	8.79111e-05	4.05596	1047	92	21	18123	TPT1,NR4A1,BCL3,RARA,UBC,CDKN1B,VSTM2L,PIM3,PIM2,DUSP1,CTSH,GATA3,NR4A3,TNFRSF18,NR4A2,CITED2,TIMP1,BTG2,TNFAIP3,NFKBIA,IL7R
CD8+ T	down	GO:BP	negative regulation of programmed cell death	GO:0043069	9.19389e-05	4.0365	952	92	20	18123	TPT1,NR4A1,BCL3,RARA,UBC,CDKN1B,VSTM2L,PIM3,PIM2,DUSP1,CTSH,GATA3,TNFRSF18,NR4A2,CITED2,TIMP1,BTG2,TNFAIP3,NFKBIA,IL7R
CD8+ T	down	GO:BP	cell activation	GO:0001775	0.000146153	3.83519	1507	92	25	18123	SLAMF1,CYB5R3,SELPLG,SDCBP,BCL3,RARA,ATP6AP2,TNFRSF4,IFNGR1,NCR3,YPEL5,CTSH,NFKBIZ,TUBB4B,PRDX1,GATA3,CAMK4,NR4A3,MAP3K8,TNFRSF18,TIMP1,SLC2A3,CD55,TNFAIP3,IL7R
CD8+ T	down	GO:BP	regulation of cell death	GO:0010941	0.000592618	3.22723	1740	92	26	18123	TPT1,PHLDA1,TNFRSF25,NR4A1,SDCBP,BCL3,RARA,UBC,CDKN1B,VSTM2L,PIM3,PIM2,DDIT4,DUSP1,CTSH,PHLDA2,GATA3,NR4A3,TNFRSF18,NR4A2,CITED2,TIMP1,BTG2,TNFAIP3,NFKBIA,IL7R
CD8+ T	down	GO:BP	programmed cell death	GO:0012501	0.00093443	3.02945	2158	92	29	18123	TPT1,FLG,PHLDA1,TNFRSF25,EIF5A,NR4A1,SDCBP,BCL3,RARA,UBC,CDKN1B,VSTM2L,PIM3,KRT86,PIM2,DDIT4,DUSP1,CTSH,PHLDA2,SRGN,GATA3,TNFRSF18,NR4A2,CITED2,TIMP1,BTG2,TNFAIP3,NFKBIA,IL7R
CD8+ T	down	GO:BP	positive regulation of gene expression	GO:0010628	0.000940093	3.02683	1206	92	21	18123	SLAMF1,EIF5A,RBM3,BCL3,RARA,ATP6AP2,CIRBP,TNFRSF4,HNRNPA0,IFNGR1,TENT5C,CTSH,SERTAD1,GATA3,NBAS,NR4A3,EZR,LTB,CITED2,CD55,IL7R
CD8+ T	down	GO:BP	regulation of programmed cell death	GO:0043067	0.00186888	2.72842	1603	92	24	18123	TPT1,PHLDA1,TNFRSF25,NR4A1,SDCBP,BCL3,RARA,UBC,CDKN1B,VSTM2L,PIM3,PIM2,DUSP1,CTSH,PHLDA2,GATA3,TNFRSF18,NR4A2,CITED2,TIMP1,BTG2,TNFAIP3,NFKBIA,IL7R
CD8+ T	up	GO:BP	innate immune response	GO:0045087	4.71438e-08	7.32658	1003	78	23	18123	CCL3L1,CCL4L2,KLRD1,GZMB,CCL3,LAG3,PYHIN1,CCL4,IFI6,APOBEC3G,LYST,PSME2,APOBEC3C,TRIM22,SLAMF7,PSME1,CYBA,GBP4,PSMB8,RAB27A,CAPZA1,CDC42,BST2
CD8+ T	up	GO:BP	immune response	GO:0006955	1.11149e-07	6.95409	2544	78	35	18123	CCL3L1,CCL4L2,KLRD1,GZMB,CCL3,LAG3,PYHIN1,CCL4,IFI6,FABP5,CTSD,CRIP1,APOBEC3G,LYST,PSME2,HCST,APOBEC3C,SEMA4D,CD3D,ITM2A,TRIM22,HBB,SLAMF7,PSME1,CYBA,GBP4,GNAS,PSMB8,CTSS,RAB27A,SRP14,CAPZA1,CDC42,BST2,COMMD3
CD8+ T	up	GO:BP	immune system process	GO:0002376	1.59568e-06	5.79705	3438	78	39	18123	CCL3L1,CCL4L2,KLRD1,GZMB,CCL3,PTMS,LAG3,PYHIN1,CCL4,IFI6,FABP5,TIGIT,CTSD,CRIP1,IKZF3,APOBEC3G,LYST,PSME2,HCST,APOBEC3C,SEMA4D,CD3D,ITM2A,TRIM22,HBB,SLAMF7,PSME1,N4BP2L2,CYBA,GBP4,GNAS,PSMB8,CTSS,RAB27A,SRP14,CAPZA1,CDC42,BST2,COMMD3
CD8+ T	up	GO:BP	defense response to other organism	GO:0098542	2.36439e-06	5.62628	1222	78	23	18123	CCL3L1,CCL4L2,KLRD1,GZMB,CCL3,LAG3,PYHIN1,CCL4,IFI6,APOBEC3G,LYST,PSME2,APOBEC3C,TRIM22,SLAMF7,PSME1,CYBA,GBP4,PSMB8,RAB27A,CAPZA1,CDC42,BST2
CD8+ T	up	GO:BP	response to other organism	GO:0051707	8.12886e-05	4.08997	1600	78	24	18123	CCL3L1,CCL4L2,KLRD1,GZMB,CCL3,LAG3,PYHIN1,CCL4,IFI6,IKZF3,APOBEC3G,LYST,PSME2,APOBEC3C,TRIM22,SLAMF7,PSME1,CYBA,GBP4,PSMB8,RAB27A,CAPZA1,CDC42,BST2
CD8+ T	up	GO:BP	response to external biotic stimulus	GO:0043207	8.22704e-05	4.08476	1601	78	24	18123	CCL3L1,CCL4L2,KLRD1,GZMB,CCL3,LAG3,PYHIN1,CCL4,IFI6,IKZF3,APOBEC3G,LYST,PSME2,APOBEC3C,TRIM22,SLAMF7,PSME1,CYBA,GBP4,PSMB8,RAB27A,CAPZA1,CDC42,BST2
CD8+ T	up	GO:BP	biological process involved in interspecies interaction between organisms	GO:0044419	0.000122356	3.91237	1768	78	25	18123	CCL3L1,CCL4L2,KLRD1,GZMB,CCL3,LAG3,PYHIN1,CCL4,IFI6,IKZF3,APOBEC3G,LYST,PSME2,APOBEC3C,TRIM22,LY6E,SLAMF7,PSME1,CYBA,GBP4,PSMB8,RAB27A,CAPZA1,CDC42,BST2
CD8+ T	up	GO:BP	response to biotic stimulus	GO:0009607	0.000128918	3.88969	1639	78	24	18123	CCL3L1,CCL4L2,KLRD1,GZMB,CCL3,LAG3,PYHIN1,CCL4,IFI6,IKZF3,APOBEC3G,LYST,PSME2,APOBEC3C,TRIM22,SLAMF7,PSME1,CYBA,GBP4,PSMB8,RAB27A,CAPZA1,CDC42,BST2
CD8+ T	up	GO:BP	cellular response to cytokine stimulus	GO:0071345	0.000723869	3.14034	1148	78	19	18123	CCL3L1,CCL4L2,CCL3,PYHIN1,CCL4,IFI6,PTPN7,PSME2,SPRY2,TRIM22,PSME1,CYBA,GBP4,RBX1,PSMB8,COMMD7,CAPZA1,CDC42,BST2
CD8+ T	up	GO:BP	natural killer cell mediated cytotoxicity	GO:0042267	0.000928565	3.03219	65	78	6	18123	KLRD1,GZMB,LAG3,LYST,SLAMF7,RAB27A
