# Supplementary material for: The immune-suppressive landscape in lepromatous leprosy revealed by single-cell RNA sequencing
Source: Cell Discov. 2022 Jan 11;8:2. doi: 10.1038/s41421-021-00353-3 (PMC8748782; doi:10.1038/s41421-021-00353-3)
Supplement: Supplementary file 6 — Supplementary Table S5 [file 41421_2021_353_MOESM6_ESM.xlsx]

## Sheet: Sheet1
Table S5 Functional enrichment analysis using DEGs of Langerhans cells of skin scRNA-seq data.
source	term_name	term_id	adjusted_p_value	negative_log10_of_adjusted_p_value	term_size	query_size	intersection_size	effective_domain_size	intersections
REAC	Interferon alpha/beta signaling	REAC:R-HSA-909733	2.6458e-05	4.57744	68	58	7	10622	IFI27,IFI6,ISG15,IFITM3,BST2,MX1,IFIT1
REAC	Respiratory electron transport, ATP synthesis by chemiosmotic coupling, and heat production by uncoupling proteins.	REAC:R-HSA-163200	0.000121961	3.91378	125	58	8	10622	ATP5PO,NDUFA11,NDUFA13,NDUFC2,ATP5ME,NDUFB1,ATP5F1E,NDUFA7
REAC	Interferon Signaling	REAC:R-HSA-913531	0.000313658	3.50354	193	58	9	10622	IFI27,IFI6,ISG15,IFITM3,BST2,MX1,STAT1,B2M,IFIT1
REAC	The citric acid (TCA) cycle and respiratory electron transport	REAC:R-HSA-1428517	0.00155791	2.80746	175	58	8	10622	ATP5PO,NDUFA11,NDUFA13,NDUFC2,ATP5ME,NDUFB1,ATP5F1E,NDUFA7
REAC	Complex I biogenesis	REAC:R-HSA-6799198	0.00407727	2.38963	55	58	5	10622	NDUFA11,NDUFA13,NDUFC2,NDUFB1,NDUFA7
REAC	Antigen processing-Cross presentation	REAC:R-HSA-1236975	0.00546017	2.26279	99	58	6	10622	PSMA2,PSMA1,CYBA,B2M,PSMD4,SEC61G
REAC	Regulation of RUNX2 expression and activity	REAC:R-HSA-8939902	0.0142777	1.84534	71	58	5	10622	PSMA2,PSMA1,RBX1,STAT1,PSMD4
REAC	ER-Phagosome pathway	REAC:R-HSA-1236974	0.0302904	1.5187	83	58	5	10622	PSMA2,PSMA1,B2M,PSMD4,SEC61G
REAC	Formation of ATP by chemiosmotic coupling	REAC:R-HSA-163210	0.0421807	1.37489	18	58	3	10622	ATP5PO,ATP5ME,ATP5F1E
