# Supplementary material for: The immune-suppressive landscape in lepromatous leprosy revealed by single-cell RNA sequencing
Source: Cell Discov. 2022 Jan 11;8:2. doi: 10.1038/s41421-021-00353-3 (PMC8748782; doi:10.1038/s41421-021-00353-3)
Supplement: Supplementary file 7 — Supplementary Table S6 [file 41421_2021_353_MOESM7_ESM.xls]

## Sheet: Sheet1
Table S6 Ligand and receptor interactions of skin immune cells of the discovery cohort.
	case														control
SUM	interationPair	CellTypeA_cluster	CellTypeB_cluster	partnerA	partnerB	expValueA	expValueB	SCORE	pValue	FDR	Ligand.ApprovedSymbol	Receptor.ApprovedSymbol	annotation_strategy	id_cp_interaction	interationPair	CellTypeA_cluster	CellTypeB_cluster	partnerA	partnerB	expValueA	expValueB	SCORE	pValue	FDR	Ligand.ApprovedSymbol	Receptor.ApprovedSymbol	annotation_strategy	id_cp_interaction
both	LTA_TNFRSF14	CD4+ T	CD4+ T	LTA	TNFRSF14	0.777181	0.936181	0.856681	0.001	0.00744805	LTA	TNFRSF14	curated	CPI-SS0110361CB	LTA_TNFRSF14	CD4+ T	CD4+ T	LTA	TNFRSF14	0.584596	0.890934	0.737765	0.003	0.030955	LTA	TNFRSF14	curated	CPI-SS0110361CB
Case only	FGF2_FGFR1	CD4+ T	CD4+ T	FGF2	FGFR1	0.0162749	0.122364	0.0693196	0.009	0.0486679	FGF2	FGFR1	curated	CPI-SS01F67987A	NA	NA	NA	NA	NA	NA	NA	NA	NA	NA	NA	NA	NA	NA
Case only	FGFR1_NCAM1	CD4+ T	CD4+ T	FGFR1	NCAM1	0.122364	0.0668058	0.094585	0	0	FGFR1	NCAM1	curated	CPI-SS039799099	NA	NA	NA	NA	NA	NA	NA	NA	NA	NA	NA	NA	NA	NA
both	TNF_ICOS	CD4+ T	CD4+ T	TNF	ICOS	6.3282	1.78636	4.05728	0	0	TNF	ICOS	InnateDB-All	CPI-SS03B8E2D7A	TNF_ICOS	CD4+ T	CD4+ T	TNF	ICOS	3.41293	0.986307	2.19962	0.004	0.0386639	TNF	ICOS	InnateDB-All	CPI-SS03B8E2D7A
Case only	TNFRSF8_TNFSF8	CD4+ T	CD4+ T	TNFRSF8	TNFSF8	0.0593087	0.294066	0.176687	0	0	TNFRSF8	TNFSF8	curated	CPI-SS0412C803A	NA	NA	NA	NA	NA	NA	NA	NA	NA	NA	NA	NA	NA	NA
Case only	EGFR_AREG	CD4+ T	CD4+ T	EGFR	AREG	0.0268675	3.26828	1.64757	0	0	EGFR	AREG	curated	CPI-SS0481D83A4	NA	NA	NA	NA	NA	NA	NA	NA	NA	NA	NA	NA	NA	NA
Case only	EPHA1_EFNA4	CD4+ T	CD4+ T	EPHA1	EFNA4	0.0606784	0.124319	0.0924988	0.007	0.0399674	EPHA1	EFNA4	curated	CPI-SS05E6D620E	NA	NA	NA	NA	NA	NA	NA	NA	NA	NA	NA	NA	NA	NA
Case only	FZD7_WNT3	CD4+ T	CD4+ T	FZD7	WNT3	0.0653247	0.00712053	0.0362226	0.002	0.0138564	FZD7	WNT3	curated	CPI-SS070C51D94	NA	NA	NA	NA	NA	NA	NA	NA	NA	NA	NA	NA	NA	NA
Case only	TNFSF12_TNFRSF25	CD4+ T	CD4+ T	TNFSF12	TNFRSF25	0.259988	0.601778	0.430883	0	0	TNFSF12	TNFRSF25	I2D	CPI-SS079DDF890	NA	NA	NA	NA	NA	NA	NA	NA	NA	NA	NA	NA	NA	NA
both	LTA_TNFRSF1B	CD4+ T	CD4+ T	LTA	TNFRSF1B	0.777181	1.09772	0.937452	0	0	LTA	TNFRSF1B	curated	CPI-SS07D9A48A2	LTA_TNFRSF1B	CD4+ T	CD4+ T	LTA	TNFRSF1B	0.584596	1.86262	1.22361	0	0	LTA	TNFRSF1B	curated	CPI-SS07D9A48A2
Case only	CCR6_CCL20	CD4+ T	CD4+ T	CCR6	CCL20	0.228494	6.07414	3.15132	0	0	CCR6	CCL20	curated	CPI-SS07F015051	NA	NA	NA	NA	NA	NA	NA	NA	NA	NA	NA	NA	NA	NA
Case only	CCR10_CCL27	CD4+ T	CD4+ T	CCR10	CCL27	0.0739439	0.22861	0.151277	0	0	CCR10	CCL27	curated	CPI-SS0B2979A10	NA	NA	NA	NA	NA	NA	NA	NA	NA	NA	NA	NA	NA	NA
Case only	TNF_SEMA4C	CD4+ T	CD4+ T	TNF	SEMA4C	6.3282	0.103198	3.2157	0	0	TNF	SEMA4C	InnateDB-All	CPI-SS0B81F1BF5	NA	NA	NA	NA	NA	NA	NA	NA	NA	NA	NA	NA	NA	NA
Case only	CXCL13_CXCR5	CD4+ T	CD4+ T	CXCL13	CXCR5	6.98771	0.111423	3.54957	0	0	CXCL13	CXCR5	curated	CPI-SS0C2437E0D	NA	NA	NA	NA	NA	NA	NA	NA	NA	NA	NA	NA	NA	NA
Case only	KLRB1_CLEC2D	CD4+ T	CD4+ T	KLRB1	CLEC2D	3.06313	2.27072	2.66693	0	0	KLRB1	CLEC2D	curated	CPI-SS0E292C126	NA	NA	NA	NA	NA	NA	NA	NA	NA	NA	NA	NA	NA	NA
Control only	BMP7_SLAMF1	CD4+ T	CD4+ T	BMP7	SLAMF1	NA	NA	NA	NA	NA	NA	NA	NA	NA	BMP7_SLAMF1	CD4+ T	CD4+ T	BMP7	SLAMF1	0.113841	0.794284	0.454062	0.003	0.030955	BMP7	SLAMF1	InnateDB-All	CPI-SS0097929A7
Control only	FAS_FASLG	CD4+ T	CD4+ T	FAS	FASLG	NA	NA	NA	NA	NA	NA	NA	NA	NA	FAS_FASLG	CD4+ T	CD4+ T	FAS	FASLG	1.34327	0.214885	0.77908	0	0	FAS	FASLG	curated	CPI-SS03A0C857B
Control only	BMP7_PTPRK	CD4+ T	CD4+ T	BMP7	PTPRK	NA	NA	NA	NA	NA	NA	NA	NA	NA	BMP7_PTPRK	CD4+ T	CD4+ T	BMP7	PTPRK	0.113841	0.112329	0.113085	0.002	0.0223459	BMP7	PTPRK	InnateDB-All	CPI-SS0472C478C
Control only	TGFB1_TGFBR3	CD4+ T	CD4+ T	TGFB1	TGFBR3	NA	NA	NA	NA	NA	NA	NA	NA	NA	TGFB1_TGFBR3	CD4+ T	CD4+ T	TGFB1	TGFBR3	2.79178	1.04373	1.91776	0.002	0.0223459	TGFB1	TGFBR3	curated	CPI-SS085EE60B1
Control only	WNT7A_LDLR	CD4+ T	CD4+ T	WNT7A	LDLR	NA	NA	NA	NA	NA	NA	NA	NA	NA	WNT7A_LDLR	CD4+ T	CD4+ T	WNT7A	LDLR	0.03422	0.649583	0.341901	0.003	0.030955	WNT7A	LDLR	InnateDB-All	CPI-SS0A81A3626
Control only	WISP3_SORL1	CD4+ T	CD4+ T	WISP3	SORL1	NA	NA	NA	NA	NA	NA	NA	NA	NA	WISP3_SORL1	CD4+ T	CD4+ T	WISP3	SORL1	0.00293883	0.80255	0.402744	0.003	0.030955	WISP3	SORL1	InnateDB-All	CPI-SS0D3C90DDA
Control only	LTA_RIPK1	CD4+ T	CD4+ T	LTA	RIPK1	NA	NA	NA	NA	NA	NA	NA	NA	NA	LTA_RIPK1	CD4+ T	CD4+ T	LTA	RIPK1	0.584596	0.356243	0.470419	0	0	LTA	RIPK1	IMEx,InnateDB-All,MINT	CPI-SS0D5C54214
both	TNFRSF10B_FASLG	CD4+ T	CD8+ T	TNFRSF10B	FASLG	0.179163	0.949585	0.564374	0	0	TNFRSF10B	FASLG	I2D,InnateDB-All	CPI-SS0049FD74F	TNFRSF10B_FASLG	CD4+ T	CD8+ T	TNFRSF10B	FASLG	0.543463	0.250579	0.397021	0.004	0.0386639	TNFRSF10B	FASLG	I2D,InnateDB-All	CPI-SS0049FD74F
both	LTA_TNFRSF14	CD4+ T	CD8+ T	LTA	TNFRSF14	0.777181	1.17857	0.977875	0	0	LTA	TNFRSF14	curated	CPI-SS0110361CB	LTA_TNFRSF14	CD4+ T	CD8+ T	LTA	TNFRSF14	0.584596	1.02543	0.805015	0	0	LTA	TNFRSF14	curated	CPI-SS0110361CB
Case only	TNFSF14_TNFRSF14	CD4+ T	CD8+ T	TNFSF14	TNFRSF14	0.953088	1.17857	1.06583	0	0	TNFSF14	TNFRSF14	curated	CPI-SS019C98396	NA	NA	NA	NA	NA	NA	NA	NA	NA	NA	NA	NA	NA	NA
Case only	GPR42_CCL4L2	CD4+ T	CD8+ T	GPR42	CCL4L2	0.0354621	25.867	12.9512	0	0	GPR42	CCL4L2	IMEx,IntAct	CPI-SS022AE18AF	NA	NA	NA	NA	NA	NA	NA	NA	NA	NA	NA	NA	NA	NA
both	MIF_TNFRSF14	CD4+ T	CD8+ T	MIF	TNFRSF14	4.5515	1.17857	2.86503	0.007	0.0399674	MIF	TNFRSF14	I2D,IntAct	CPI-SS02ACCF1F7	MIF_TNFRSF14	CD4+ T	CD8+ T	MIF	TNFRSF14	9.83066	1.02543	5.42805	0.001	0.0123128	MIF	TNFRSF14	I2D,IntAct	CPI-SS02ACCF1F7
Case only	TNF_NOTCH1	CD4+ T	CD8+ T	TNF	NOTCH1	6.3282	0.34264	3.33542	0.001	0.00744805	TNF	NOTCH1	I2D	CPI-SS02EBC1BB0	NA	NA	NA	NA	NA	NA	NA	NA	NA	NA	NA	NA	NA	NA
both	HLA-E_KLRK1	CD4+ T	CD8+ T	HLA-E	KLRK1	8.98815	0.16536	4.57676	0.007	0.0399674	HLA-E	KLRK1	curated	CPI-SS03339363E	HLA-E_KLRK1	CD4+ T	CD8+ T	HLA-E	KLRK1	12.4576	0.180944	6.31929	0	0	HLA-E	KLRK1	curated	CPI-SS03339363E
Case only	HLA-C_FAM3C	CD4+ T	CD8+ T	HLA-C	FAM3C	16.6301	1.15884	8.89446	0	0	HLA-C	FAM3C	InnateDB-All	CPI-SS034D36D2F	NA	NA	NA	NA	NA	NA	NA	NA	NA	NA	NA	NA	NA	NA
Case only	PMCH_MCHR1	CD4+ T	CD8+ T	PMCH	MCHR1	0.190228	0.00436305	0.0972956	0	0	PMCH	MCHR1	I2D	CPI-SS0362EFFDE	NA	NA	NA	NA	NA	NA	NA	NA	NA	NA	NA	NA	NA	NA
both	FAS_FASLG	CD4+ T	CD8+ T	FAS	FASLG	0.473859	0.949585	0.711722	0	0	FAS	FASLG	curated	CPI-SS03A0C857B	FAS_FASLG	CD4+ T	CD8+ T	FAS	FASLG	1.34327	0.250579	0.796926	0	0	FAS	FASLG	curated	CPI-SS03A0C857B
Case only	EPHA1_EFNA5	CD4+ T	CD8+ T	EPHA1	EFNA5	0.0606784	0.0785471	0.0696128	0.005	0.0303083	EPHA1	EFNA5	curated	CPI-SS03A2EFDD5	NA	NA	NA	NA	NA	NA	NA	NA	NA	NA	NA	NA	NA	NA
Case only	TNFSF9_TNFRSF9	CD4+ T	CD8+ T	TNFSF9	TNFRSF9	2.98986	1.96361	2.47673	0	0	TNFSF9	TNFRSF9	curated	CPI-SS0431D2256	NA	NA	NA	NA	NA	NA	NA	NA	NA	NA	NA	NA	NA	NA
Case only	TNFSF9_ADGRG5	CD4+ T	CD8+ T	TNFSF9	ADGRG5	2.98986	0.0479121	1.51888	0.001	0.00744805	TNFSF9	ADGRG5	InnateDB-All	CPI-SS047CD2E9F	NA	NA	NA	NA	NA	NA	NA	NA	NA	NA	NA	NA	NA	NA
Case only	GPR42_FAM3C	CD4+ T	CD8+ T	GPR42	FAM3C	0.0354621	1.15884	0.597153	0	0	GPR42	FAM3C	IMEx,IntAct	CPI-SS0528A694B	NA	NA	NA	NA	NA	NA	NA	NA	NA	NA	NA	NA	NA	NA
Case only	LAMP1_FAM3C	CD4+ T	CD8+ T	LAMP1	FAM3C	0.623338	1.15884	0.891092	0.007	0.0399674	LAMP1	FAM3C	InnateDB-All	CPI-SS055E061C9	NA	NA	NA	NA	NA	NA	NA	NA	NA	NA	NA	NA	NA	NA
both	CD48_CD244	CD4+ T	CD8+ T	CD48	CD244	3.24104	0.246139	1.74359	0.001	0.00744805	CD48	CD244	curated	CPI-SS056FF4363	CD48_CD244	CD4+ T	CD8+ T	CD48	CD244	2.94605	0.121152	1.5336	0.005	0.0460492	CD48	CD244	curated	CPI-SS056FF4363
Case only	CD55_ADGRE5	CD4+ T	CD8+ T	CD55	ADGRE5	1.23321	2.05178	1.6425	0	0	CD55	ADGRE5	curated	CPI-SS061A7E099	NA	NA	NA	NA	NA	NA	NA	NA	NA	NA	NA	NA	NA	NA
both	CCR10_CCL28	CD4+ T	CD8+ T	CCR10	CCL28	0.0739439	0.113443	0.0936932	0	0	CCR10	CCL28	guidetopharmacology.org	CPI-SS064C772FE	CCR10_CCL28	CD4+ T	CD8+ T	CCR10	CCL28	0.252908	0.107285	0.180097	0	0	CCR10	CCL28	guidetopharmacology.org	CPI-SS064C772FE
both	LTA_TNFRSF1B	CD4+ T	CD8+ T	LTA	TNFRSF1B	0.777181	1.5853	1.18124	0	0	LTA	TNFRSF1B	curated	CPI-SS07D9A48A2	LTA_TNFRSF1B	CD4+ T	CD8+ T	LTA	TNFRSF1B	0.584596	1.84581	1.2152	0	0	LTA	TNFRSF1B	curated	CPI-SS07D9A48A2
Case only	CXCL13_ACKR4	CD4+ T	CD8+ T	CXCL13	ACKR4	6.98771	0.0200778	3.50389	0.006	0.0352121	CXCL13	ACKR4	curated	CPI-SS083B5EBAB	NA	NA	NA	NA	NA	NA	NA	NA	NA	NA	NA	NA	NA	NA
Case only	LTA_TNFRSF1A	CD4+ T	CD8+ T	LTA	TNFRSF1A	0.777181	0.289399	0.53329	0.005	0.0303083	LTA	TNFRSF1A	curated	CPI-SS084BE3E4B	NA	NA	NA	NA	NA	NA	NA	NA	NA	NA	NA	NA	NA	NA
Case only	TNF_FAS	CD4+ T	CD8+ T	TNF	FAS	6.3282	0.568156	3.44818	0.004	0.0251474	TNF	FAS	InnateDB-All	CPI-SS08B7D54A3	NA	NA	NA	NA	NA	NA	NA	NA	NA	NA	NA	NA	NA	NA
Case only	IGFL2_IGFLR1	CD4+ T	CD8+ T	IGFL2	IGFLR1	0.117687	0.572449	0.345068	0	0	IGFL2	IGFLR1	IMEx,InnateDB-All,UniProt	CPI-SS08EDE5442	NA	NA	NA	NA	NA	NA	NA	NA	NA	NA	NA	NA	NA	NA
Case only	TNFRSF13B_CD70	CD4+ T	CD8+ T	TNFRSF13B	CD70	0.0612914	0.73698	0.399136	0	0	TNFRSF13B	CD70	InnateDB-All	CPI-SS0AA47D179	NA	NA	NA	NA	NA	NA	NA	NA	NA	NA	NA	NA	NA	NA
both	HLA-E_KLRC2	CD4+ T	CD8+ T	HLA-E	KLRC2	8.98815	0.272322	4.63024	0.007	0.0399674	HLA-E	KLRC2	curated	CPI-SS0C4FA643F	HLA-E_KLRC2	CD4+ T	CD8+ T	HLA-E	KLRC2	12.4576	0.040038	6.24884	0	0	HLA-E	KLRC2	curated	CPI-SS0C4FA643F
Case only	CRTAM_CADM1	CD4+ T	CD8+ T	CRTAM	CADM1	1.21132	0.245842	0.728579	0.004	0.0251474	CRTAM	CADM1	curated	CPI-SS0C9696AAA	NA	NA	NA	NA	NA	NA	NA	NA	NA	NA	NA	NA	NA	NA
Case only	LTA_RIPK1	CD4+ T	CD8+ T	LTA	RIPK1	0.777181	0.195521	0.486351	0	0	LTA	RIPK1	IMEx,InnateDB-All,MINT	CPI-SS0D5C54214	NA	NA	NA	NA	NA	NA	NA	NA	NA	NA	NA	NA	NA	NA
Case only	GPR75_CCL5	CD4+ T	CD8+ T	GPR75	CCL5	0.0031651	56.4739	28.2385	0	0	GPR75	CCL5	guidetopharmacology.org	CPI-SS0DA291AD9	NA	NA	NA	NA	NA	NA	NA	NA	NA	NA	NA	NA	NA	NA
Case only	PDCD1_FAM3C	CD4+ T	CD8+ T	PDCD1	FAM3C	0.500357	1.15884	0.829601	0.001	0.00744805	PDCD1	FAM3C	InnateDB-All	CPI-SS0E2431C09	NA	NA	NA	NA	NA	NA	NA	NA	NA	NA	NA	NA	NA	NA
Case only	KLRB1_CLEC2D	CD4+ T	CD8+ T	KLRB1	CLEC2D	3.06313	2.85193	2.95753	0	0	KLRB1	CLEC2D	curated	CPI-SS0E292C126	NA	NA	NA	NA	NA	NA	NA	NA	NA	NA	NA	NA	NA	NA
Case only	TNF_TNFRSF1B	CD4+ T	CD8+ T	TNF	TNFRSF1B	6.3282	1.5853	3.95675	0	0	TNF	TNFRSF1B	curated	CPI-SS0E7D5974D	NA	NA	NA	NA	NA	NA	NA	NA	NA	NA	NA	NA	NA	NA
both	CD47_SIRPG	CD4+ T	CD8+ T	CD47	SIRPG	1.18001	1.15982	1.16992	0	0	CD47	SIRPG	curated	CPI-SS0E9015902	CD47_SIRPG	CD4+ T	CD8+ T	CD47	SIRPG	0.825065	0.582477	0.703771	0	0	CD47	SIRPG	curated	CPI-SS0E9015902
Case only	PGRMC2_CCL4L2	CD4+ T	CD8+ T	PGRMC2	CCL4L2	0.240811	25.867	13.0539	0	0	PGRMC2	CCL4L2	IMEx,IntAct	CPI-SS0F3D40856	NA	NA	NA	NA	NA	NA	NA	NA	NA	NA	NA	NA	NA	NA
Case only	KLRG2_TNFSF9	CD4+ T	CD8+ T	KLRG2	TNFSF9	0.00903567	3.92158	1.96531	0.001	0.00744805	KLRG2	TNFSF9	InnateDB-All	CPI-SS0FEC87269	NA	NA	NA	NA	NA	NA	NA	NA	NA	NA	NA	NA	NA	NA
Control only	BMP7_SLAMF1	CD4+ T	CD8+ T	BMP7	SLAMF1	NA	NA	NA	NA	NA	NA	NA	NA	NA	BMP7_SLAMF1	CD4+ T	CD8+ T	BMP7	SLAMF1	0.113841	1.03346	0.573649	0	0	BMP7	SLAMF1	InnateDB-All	CPI-SS0097929A7
Control only	HLA-E_KLRC1	CD4+ T	CD8+ T	HLA-E	KLRC1	NA	NA	NA	NA	NA	NA	NA	NA	NA	HLA-E_KLRC1	CD4+ T	CD8+ T	HLA-E	KLRC1	12.4576	0.766519	6.61208	0	0	HLA-E	KLRC1	curated	CPI-SS03EF699C7
Control only	HLA-F_KIR3DL1	CD4+ T	CD8+ T	HLA-F	KIR3DL1	NA	NA	NA	NA	NA	NA	NA	NA	NA	HLA-F_KIR3DL1	CD4+ T	CD8+ T	HLA-F	KIR3DL1	1.47795	0.109095	0.793524	0.001	0.0123128	HLA-F	KIR3DL1	curated	CPI-SS048242083
Control only	TGFB1_TGFBR3	CD4+ T	CD8+ T	TGFB1	TGFBR3	NA	NA	NA	NA	NA	NA	NA	NA	NA	TGFB1_TGFBR3	CD4+ T	CD8+ T	TGFB1	TGFBR3	2.79178	1.06647	1.92912	0	0	TGFB1	TGFBR3	curated	CPI-SS085EE60B1
Control only	HLA-C_KIR2DL3	CD4+ T	CD8+ T	HLA-C	KIR2DL3	NA	NA	NA	NA	NA	NA	NA	NA	NA	HLA-C_KIR2DL3	CD4+ T	CD8+ T	HLA-C	KIR2DL3	32.313	0.153904	16.2335	0	0	HLA-C	KIR2DL3	curated	CPI-SS0917CBD53
Control only	HLA-B_KIR3DL2	CD4+ T	CD8+ T	HLA-B	KIR3DL2	NA	NA	NA	NA	NA	NA	NA	NA	NA	HLA-B_KIR3DL2	CD4+ T	CD8+ T	HLA-B	KIR3DL2	35.3737	0.174617	17.7742	0	0	HLA-B	KIR3DL2	curated	CPI-SS0987A89AE
Control only	HLA-C_KIR2DL1	CD4+ T	CD8+ T	HLA-C	KIR2DL1	NA	NA	NA	NA	NA	NA	NA	NA	NA	HLA-C_KIR2DL1	CD4+ T	CD8+ T	HLA-C	KIR2DL1	32.313	0.0884558	16.2007	0	0	HLA-C	KIR2DL1	curated	CPI-SS0ABD11350
Control only	L1CAM_L1CAM	CD4+ T	CD8+ T	L1CAM	L1CAM	NA	NA	NA	NA	NA	NA	NA	NA	NA	L1CAM_L1CAM	CD4+ T	CD8+ T	L1CAM	L1CAM	0.140466	0.194224	0.167345	0	0	L1CAM	L1CAM	curated	CPI-SS0ACD487F0
Control only	HLA-F_KIR3DL2	CD4+ T	CD8+ T	HLA-F	KIR3DL2	NA	NA	NA	NA	NA	NA	NA	NA	NA	HLA-F_KIR3DL2	CD4+ T	CD8+ T	HLA-F	KIR3DL2	1.47795	0.174617	0.826285	0	0	HLA-F	KIR3DL2	curated	CPI-SS0BDD10277
Control only	HLA-A_KIR3DL1	CD4+ T	CD8+ T	HLA-A	KIR3DL1	NA	NA	NA	NA	NA	NA	NA	NA	NA	HLA-A_KIR3DL1	CD4+ T	CD8+ T	HLA-A	KIR3DL1	31.4594	0.109095	15.7842	0	0	HLA-A	KIR3DL1	curated	CPI-SS0CBAA9BCC
Control only	IDE_CCL23	CD4+ T	CD8+ T	IDE	CCL23	NA	NA	NA	NA	NA	NA	NA	NA	NA	IDE_CCL23	CD4+ T	CD8+ T	IDE	CCL23	0.421833	0.0227897	0.222312	0	0	IDE	CCL23	InnateDB-All	CPI-SS0D57FCA8C
both	IL13_TMEM219	CD4+ T	DC	IL13	TMEM219	0.189797	1.54361	0.866702	0	0	IL13	TMEM219	IMEx,IntAct	CPI-SS0073098F3	IL13_TMEM219	CD4+ T	DC	IL13	TMEM219	1.09925	1.94489	1.52207	0.004	0.0386639	IL13	TMEM219	IMEx,IntAct	CPI-SS0073098F3
Case only	FGF2_FGFR4	CD4+ T	DC	FGF2	FGFR4	0.0162749	0.123128	0.0697017	0.009	0.0486679	FGF2	FGFR4	curated	CPI-SS008FB916C	NA	NA	NA	NA	NA	NA	NA	NA	NA	NA	NA	NA	NA	NA
Case only	FGFR2_CD83	CD4+ T	DC	FGFR2	CD83	0.00490847	12.0271	6.016	0.001	0.00744805	FGFR2	CD83	InnateDB-All	CPI-SS00D9A0644	NA	NA	NA	NA	NA	NA	NA	NA	NA	NA	NA	NA	NA	NA
both	CXCR6_CXCL16	CD4+ T	DC	CXCR6	CXCL16	0.34173	1.68669	1.01421	0.003	0.0197885	CXCR6	CXCL16	guidetopharmacology.org	CPI-SS00F282936	CXCR6_CXCL16	CD4+ T	DC	CXCR6	CXCL16	0.593569	3.36661	1.98009	0	0	CXCR6	CXCL16	guidetopharmacology.org	CPI-SS00F282936
Case only	EPHA1_EFNA3	CD4+ T	DC	EPHA1	EFNA3	0.0606784	0.182943	0.121811	0.005	0.0303083	EPHA1	EFNA3	curated	CPI-SS01A8F745A	NA	NA	NA	NA	NA	NA	NA	NA	NA	NA	NA	NA	NA	NA
Case only	NPPA_NPR1	CD4+ T	DC	NPPA	NPR1	0.00349301	0.0355872	0.0195401	0	0	NPPA	NPR1	guidetopharmacology.org	CPI-SS032AD1183	NA	NA	NA	NA	NA	NA	NA	NA	NA	NA	NA	NA	NA	NA
Case only	TNF_CELSR2	CD4+ T	DC	TNF	CELSR2	6.3282	0.15068	3.23944	0.004	0.0251474	TNF	CELSR2	InnateDB-All	CPI-SS034B442CE	NA	NA	NA	NA	NA	NA	NA	NA	NA	NA	NA	NA	NA	NA
Case only	TNFRSF13B_TNFSF13B	CD4+ T	DC	TNFRSF13B	TNFSF13B	0.0612914	1.10952	0.585406	0.002	0.0138564	TNFRSF13B	TNFSF13B	curated	CPI-SS03C51D352	NA	NA	NA	NA	NA	NA	NA	NA	NA	NA	NA	NA	NA	NA
Case only	SEMA4A_PLXND1	CD4+ T	DC	SEMA4A	PLXND1	0.182014	0.769326	0.47567	0.001	0.00744805	SEMA4A	PLXND1	curated	CPI-SS044C72D0D	NA	NA	NA	NA	NA	NA	NA	NA	NA	NA	NA	NA	NA	NA
Case only	TNFRSF10A_FGFR4	CD4+ T	DC	TNFRSF10A	FGFR4	0.121487	0.123128	0.122308	0.008	0.0444	TNFRSF10A	FGFR4	InnateDB-All	CPI-SS044CF7EAE	NA	NA	NA	NA	NA	NA	NA	NA	NA	NA	NA	NA	NA	NA
Case only	KLRG2_WNT5B	CD4+ T	DC	KLRG2	WNT5B	0.00903567	0.0205876	0.0148116	0.007	0.0399674	KLRG2	WNT5B	InnateDB-All	CPI-SS044DF8749	NA	NA	NA	NA	NA	NA	NA	NA	NA	NA	NA	NA	NA	NA
Case only	TNF_TNFRSF1A	CD4+ T	DC	TNF	TNFRSF1A	6.3282	0.989762	3.65898	0	0	TNF	TNFRSF1A	curated	CPI-SS04B4619D0	NA	NA	NA	NA	NA	NA	NA	NA	NA	NA	NA	NA	NA	NA
Case only	OXT_OXTR	CD4+ T	DC	OXT	OXTR	0.0184218	0.0383644	0.0283931	0	0	OXT	OXTR	I2D	CPI-SS04B547174	NA	NA	NA	NA	NA	NA	NA	NA	NA	NA	NA	NA	NA	NA
Case only	NTRK1_GRN	CD4+ T	DC	NTRK1	GRN	0.0222081	4.96367	2.49294	0	0	NTRK1	GRN	InnateDB-All	CPI-SS054D158CC	NA	NA	NA	NA	NA	NA	NA	NA	NA	NA	NA	NA	NA	NA
both	CD226_NECTIN2	CD4+ T	DC	CD226	NECTIN2	0.384367	0.78028	0.582323	0	0	CD226	NECTIN2	curated	CPI-SS06207F70E	CD226_NECTIN2	CD4+ T	DC	CD226	NECTIN2	0.221405	1.32606	0.773734	0.002	0.0223459	CD226	NECTIN2	curated	CPI-SS06207F70E
both	ANXA1_FPR3	CD4+ T	DC	ANXA1	FPR3	4.86974	1.15017	3.00995	0	0	ANXA1	FPR3	guidetopharmacology.org	CPI-SS06CCF5A54	ANXA1_FPR3	CD4+ T	DC	ANXA1	FPR3	21.9045	0.706906	11.3057	0.001	0.0123128	ANXA1	FPR3	guidetopharmacology.org	CPI-SS06CCF5A54
both	CD28_CD86	CD4+ T	DC	CD28	CD86	0.720133	2.80194	1.76104	0	0	CD28	CD86	curated	CPI-SS077D7365D	CD28_CD86	CD4+ T	DC	CD28	CD86	0.662414	1.64306	1.15273	0	0	CD28	CD86	curated	CPI-SS077D7365D
Case only	EPHA4_EFNB3	CD4+ T	DC	EPHA4	EFNB3	0.0968938	0.120208	0.108551	0	0	EPHA4	EFNB3	curated	CPI-SS07CA5A6F1	NA	NA	NA	NA	NA	NA	NA	NA	NA	NA	NA	NA	NA	NA
Case only	LTA_TNFRSF1A	CD4+ T	DC	LTA	TNFRSF1A	0.777181	0.989762	0.883472	0	0	LTA	TNFRSF1A	curated	CPI-SS084BE3E4B	NA	NA	NA	NA	NA	NA	NA	NA	NA	NA	NA	NA	NA	NA
Case only	TYRO3_GAS6	CD4+ T	DC	TYRO3	GAS6	0.00986065	0.498727	0.254294	0.005	0.0303083	TYRO3	GAS6	guidetopharmacology.org	CPI-SS085195142	NA	NA	NA	NA	NA	NA	NA	NA	NA	NA	NA	NA	NA	NA
Case only	EPHB6_EFNB3	CD4+ T	DC	EPHB6	EFNB3	0.224463	0.120208	0.172335	0	0	EPHB6	EFNB3	curated	CPI-SS08718E4FB	NA	NA	NA	NA	NA	NA	NA	NA	NA	NA	NA	NA	NA	NA
both	CD6_ALCAM	CD4+ T	DC	CD6	ALCAM	0.948081	1.30075	1.12441	0	0	CD6	ALCAM	curated	CPI-SS08991B378	CD6_ALCAM	CD4+ T	DC	CD6	ALCAM	1.764	0.799616	1.28181	0	0	CD6	ALCAM	curated	CPI-SS08991B378
both	EGFR_GRN	CD4+ T	DC	EGFR	GRN	0.0268675	4.96367	2.49527	0	0	EGFR	GRN	InnateDB-All	CPI-SS08CA619FE	EGFR_GRN	CD4+ T	DC	EGFR	GRN	0.198109	3.45195	1.82503	0.003	0.030955	EGFR	GRN	InnateDB-All	CPI-SS08CA619FE
Case only	CSF2_CSF1R	CD4+ T	DC	CSF2	CSF1R	1.05999	1.93083	1.49541	0	0	CSF2	CSF1R	guidetopharmacology.org	CPI-SS092E57263	NA	NA	NA	NA	NA	NA	NA	NA	NA	NA	NA	NA	NA	NA
Case only	TNF_FLT4	CD4+ T	DC	TNF	FLT4	6.3282	0.188772	3.25849	0.001	0.00744805	TNF	FLT4	InnateDB-All	CPI-SS09C917D22	NA	NA	NA	NA	NA	NA	NA	NA	NA	NA	NA	NA	NA	NA
both	TIGIT_NECTIN2	CD4+ T	DC	TIGIT	NECTIN2	1.964	0.78028	1.37214	0	0	TIGIT	NECTIN2	curated	CPI-SS0A5DF05C0	TIGIT_NECTIN2	CD4+ T	DC	TIGIT	NECTIN2	0.779765	1.32606	1.05291	0	0	TIGIT	NECTIN2	curated	CPI-SS0A5DF05C0
Case only	KLRG2_WNT11	CD4+ T	DC	KLRG2	WNT11	0.00903567	0.0190873	0.0140615	0.006	0.0352121	KLRG2	WNT11	InnateDB-All	CPI-SS0A7B487D4	NA	NA	NA	NA	NA	NA	NA	NA	NA	NA	NA	NA	NA	NA
both	CTLA4_CD86	CD4+ T	DC	CTLA4	CD86	0.759517	2.80194	1.78073	0	0	CTLA4	CD86	curated	CPI-SS0B0E09B1C	CTLA4_CD86	CD4+ T	DC	CTLA4	CD86	0.447218	1.64306	1.04514	0	0	CTLA4	CD86	curated	CPI-SS0B0E09B1C
Case only	VEGFA_FLT1	CD4+ T	DC	VEGFA	FLT1	0.164725	0.513087	0.338906	0.002	0.0138564	VEGFA	FLT1	curated	CPI-SS0B9B3870A	NA	NA	NA	NA	NA	NA	NA	NA	NA	NA	NA	NA	NA	NA
Case only	TNFRSF1B_GRN	CD4+ T	DC	TNFRSF1B	GRN	1.09772	4.96367	3.0307	0	0	TNFRSF1B	GRN	IMEx,InnateDB-All,MINT	CPI-SS0C4E86714	NA	NA	NA	NA	NA	NA	NA	NA	NA	NA	NA	NA	NA	NA
Case only	WNT1_FZD1	CD4+ T	DC	WNT1	FZD1	0.0148858	0.244315	0.1296	0.001	0.00744805	WNT1	FZD1	curated	CPI-SS0DC5ADBF1	NA	NA	NA	NA	NA	NA	NA	NA	NA	NA	NA	NA	NA	NA
Case only	BMP8B_PLAUR	CD4+ T	DC	BMP8B	PLAUR	0.00392385	6.39446	3.19919	0	0	BMP8B	PLAUR	InnateDB-All	CPI-SS0E5593D5C	NA	NA	NA	NA	NA	NA	NA	NA	NA	NA	NA	NA	NA	NA
Case only	WNT3_FZD1	CD4+ T	DC	WNT3	FZD1	0.00712053	0.244315	0.125718	0.003	0.0197885	WNT3	FZD1	I2D	CPI-SS0E7523314	NA	NA	NA	NA	NA	NA	NA	NA	NA	NA	NA	NA	NA	NA
Case only	WNT1_CD36	CD4+ T	DC	WNT1	CD36	0.0148858	0.291222	0.153054	0.002	0.0138564	WNT1	CD36	InnateDB	CPI-SS0EB136379	NA	NA	NA	NA	NA	NA	NA	NA	NA	NA	NA	NA	NA	NA
both	CCR4_CCL17	CD4+ T	DC	CCR4	CCL17	0.0779552	2.62399	1.35097	0	0	CCR4	CCL17	curated	CPI-SS0EF1A7415	CCR4_CCL17	CD4+ T	DC	CCR4	CCL17	0.363803	3.87557	2.11969	0	0	CCR4	CCL17	curated	CPI-SS0EF1A7415
Case only	DPP4_CXCL9	CD4+ T	DC	DPP4	CXCL9	0.0812098	3.0743	1.57776	0	0	DPP4	CXCL9	curated	CPI-SS0F52745F3	NA	NA	NA	NA	NA	NA	NA	NA	NA	NA	NA	NA	NA	NA
Case only	TNF_DAG1	CD4+ T	DC	TNF	DAG1	6.3282	0.295506	3.31185	0.001	0.00744805	TNF	DAG1	InnateDB-All	CPI-SS0F8EFEECF	NA	NA	NA	NA	NA	NA	NA	NA	NA	NA	NA	NA	NA	NA
Case only	NCR3_NCR3LG1	CD4+ T	DC	NCR3	NCR3LG1	0.247179	0.162279	0.204729	0.006	0.0352121	NCR3	NCR3LG1	curated	CPI-SS0F94547B2	NA	NA	NA	NA	NA	NA	NA	NA	NA	NA	NA	NA	NA	NA
Control only	CD2_CD58	CD4+ T	DC	CD2	CD58	NA	NA	NA	NA	NA	NA	NA	NA	NA	CD2_CD58	CD4+ T	DC	CD2	CD58	4.13007	1.3731	2.75159	0	0	CD2	CD58	curated	CPI-SS00B1BEE64
Control only	CTLA4_CD80	CD4+ T	DC	CTLA4	CD80	NA	NA	NA	NA	NA	NA	NA	NA	NA	CTLA4_CD80	CD4+ T	DC	CTLA4	CD80	0.447218	0.186998	0.317108	0	0	CTLA4	CD80	curated	CPI-SS0320FFAFC
Control only	CD28_CD80	CD4+ T	DC	CD28	CD80	NA	NA	NA	NA	NA	NA	NA	NA	NA	CD28_CD80	CD4+ T	DC	CD28	CD80	0.662414	0.186998	0.424706	0	0	CD28	CD80	curated	CPI-SS07327E587
Control only	PTPRC_MRC1	CD4+ T	DC	PTPRC	MRC1	NA	NA	NA	NA	NA	NA	NA	NA	NA	PTPRC_MRC1	CD4+ T	DC	PTPRC	MRC1	8.4112	2.05359	5.2324	0	0	PTPRC	MRC1	curated	CPI-SS0822AEF5F
Control only	FZD6_WNT5A	CD4+ T	DC	FZD6	WNT5A	NA	NA	NA	NA	NA	NA	NA	NA	NA	FZD6_WNT5A	CD4+ T	DC	FZD6	WNT5A	0.263433	0.0198665	0.14165	0.005	0.0460492	FZD6	WNT5A	curated	CPI-SS082AD7B6A
Control only	DSC1_DSG2	CD4+ T	DC	DSC1	DSG2	NA	NA	NA	NA	NA	NA	NA	NA	NA	DSC1_DSG2	CD4+ T	DC	DSC1	DSG2	0.352775	0.0912168	0.221996	0.003	0.030955	DSC1	DSG2	curated	CPI-SS08B94BEB2
Control only	CCR7_CCL19	CD4+ T	DC	CCR7	CCL19	NA	NA	NA	NA	NA	NA	NA	NA	NA	CCR7_CCL19	CD4+ T	DC	CCR7	CCL19	0.913769	0.058453	0.486111	0	0	CCR7	CCL19	curated	CPI-SS098EFF959
Control only	KLRG2_TNFSF9	CD4+ T	DC	KLRG2	TNFSF9	NA	NA	NA	NA	NA	NA	NA	NA	NA	KLRG2_TNFSF9	CD4+ T	DC	KLRG2	TNFSF9	0.0151166	1.45111	0.733112	0	0	KLRG2	TNFSF9	InnateDB-All	CPI-SS0FEC87269
both	IL13_TMEM219	CD4+ T	LC	IL13	TMEM219	0.189797	1.56266	0.876229	0	0	IL13	TMEM219	IMEx,IntAct	CPI-SS0073098F3	IL13_TMEM219	CD4+ T	LC	IL13	TMEM219	1.09925	2.28378	1.69151	0	0	IL13	TMEM219	IMEx,IntAct	CPI-SS0073098F3
both	CD2_CD58	CD4+ T	LC	CD2	CD58	7.73339	1.49777	4.61558	0	0	CD2	CD58	curated	CPI-SS00B1BEE64	CD2_CD58	CD4+ T	LC	CD2	CD58	4.13007	1.97102	3.05054	0	0	CD2	CD58	curated	CPI-SS00B1BEE64
Case only	FGFR2_CD83	CD4+ T	LC	FGFR2	CD83	0.00490847	9.63333	4.81912	0.002	0.0138564	FGFR2	CD83	InnateDB-All	CPI-SS00D9A0644	NA	NA	NA	NA	NA	NA	NA	NA	NA	NA	NA	NA	NA	NA
both	CXCR6_CXCL16	CD4+ T	LC	CXCR6	CXCL16	0.34173	1.44414	0.892935	0.006	0.0352121	CXCR6	CXCL16	guidetopharmacology.org	CPI-SS00F282936	CXCR6_CXCL16	CD4+ T	LC	CXCR6	CXCL16	0.593569	2.86084	1.72721	0	0	CXCR6	CXCL16	guidetopharmacology.org	CPI-SS00F282936
Case only	KIT_KITLG	CD4+ T	LC	KIT	KITLG	0.0419489	0.0895029	0.0657259	0.003	0.0197885	KIT	KITLG	curated	CPI-SS02D7A1DDE	NA	NA	NA	NA	NA	NA	NA	NA	NA	NA	NA	NA	NA	NA
both	LTA_LTBR	CD4+ T	LC	LTA	LTBR	0.777181	0.344722	0.560952	0	0	LTA	LTBR	I2D	CPI-SS03156A825	LTA_LTBR	CD4+ T	LC	LTA	LTBR	0.584596	0.738243	0.66142	0	0	LTA	LTBR	I2D	CPI-SS03156A825
Case only	ADORA2A_ENTPD1	CD4+ T	LC	ADORA2A	ENTPD1	0.0190009	1.31556	0.667281	0	0	ADORA2A	ENTPD1	curated	CPI-SS03E273233	NA	NA	NA	NA	NA	NA	NA	NA	NA	NA	NA	NA	NA	NA
Case only	TBXA2R_GHRL	CD4+ T	LC	TBXA2R	GHRL	0.00398865	0.160071	0.0820301	0.004	0.0251474	TBXA2R	GHRL	InnateDB-All	CPI-SS042EB8C7A	NA	NA	NA	NA	NA	NA	NA	NA	NA	NA	NA	NA	NA	NA
Case only	SEMA4A_PLXND1	CD4+ T	LC	SEMA4A	PLXND1	0.182014	0.643752	0.412883	0.008	0.0444	SEMA4A	PLXND1	curated	CPI-SS044C72D0D	NA	NA	NA	NA	NA	NA	NA	NA	NA	NA	NA	NA	NA	NA
both	COPA_SORT1	CD4+ T	LC	COPA	SORT1	0.585086	0.194877	0.389982	0.002	0.0138564	COPA	SORT1	IMEx,InnateDB-All,IntAct,MatrixDB	CPI-SS04F3A1E5C	COPA_SORT1	CD4+ T	LC	COPA	SORT1	0.63215	0.396274	0.514212	0	0	COPA	SORT1	IMEx,InnateDB-All,IntAct,MatrixDB	CPI-SS04F3A1E5C
Case only	NTRK1_GRN	CD4+ T	LC	NTRK1	GRN	0.0222081	4.10535	2.06378	0.001	0.00744805	NTRK1	GRN	InnateDB-All	CPI-SS054D158CC	NA	NA	NA	NA	NA	NA	NA	NA	NA	NA	NA	NA	NA	NA
both	WNT7A_FZD5	CD4+ T	LC	WNT7A	FZD5	0.016561	0.223463	0.120012	0	0	WNT7A	FZD5	curated	CPI-SS05550A895	WNT7A_FZD5	CD4+ T	LC	WNT7A	FZD5	0.03422	0.200595	0.117407	0.002	0.0223459	WNT7A	FZD5	curated	CPI-SS05550A895
Case only	PTGIR_GHRL	CD4+ T	LC	PTGIR	GHRL	0.0516171	0.160071	0.105844	0.004	0.0251474	PTGIR	GHRL	InnateDB-All	CPI-SS05D406038	NA	NA	NA	NA	NA	NA	NA	NA	NA	NA	NA	NA	NA	NA
both	CD226_NECTIN2	CD4+ T	LC	CD226	NECTIN2	0.384367	1.12038	0.752374	0	0	CD226	NECTIN2	curated	CPI-SS06207F70E	CD226_NECTIN2	CD4+ T	LC	CD226	NECTIN2	0.221405	1.33065	0.776028	0	0	CD226	NECTIN2	curated	CPI-SS06207F70E
both	CD52_SIGLEC10	CD4+ T	LC	CD52	SIGLEC10	10.0001	0.319853	5.15997	0	0	CD52	SIGLEC10	curated	CPI-SS073C1B796	CD52_SIGLEC10	CD4+ T	LC	CD52	SIGLEC10	8.71275	0.502571	4.60766	0	0	CD52	SIGLEC10	curated	CPI-SS073C1B796
both	CD28_CD86	CD4+ T	LC	CD28	CD86	0.720133	1.51113	1.11563	0	0	CD28	CD86	curated	CPI-SS077D7365D	CD28_CD86	CD4+ T	LC	CD28	CD86	0.662414	2.57348	1.61795	0	0	CD28	CD86	curated	CPI-SS077D7365D
Case only	EPHA4_EFNB3	CD4+ T	LC	EPHA4	EFNB3	0.0968938	0.160271	0.128582	0	0	EPHA4	EFNB3	curated	CPI-SS07CA5A6F1	NA	NA	NA	NA	NA	NA	NA	NA	NA	NA	NA	NA	NA	NA
both	TNFSF14_LTBR	CD4+ T	LC	TNFSF14	LTBR	0.953088	0.344722	0.648905	0.003	0.0197885	TNFSF14	LTBR	curated	CPI-SS0859C173B	TNFSF14_LTBR	CD4+ T	LC	TNFSF14	LTBR	0.494584	0.738243	0.616414	0.004	0.0386639	TNFSF14	LTBR	curated	CPI-SS0859C173B
both	EPHB6_EFNB3	CD4+ T	LC	EPHB6	EFNB3	0.224463	0.160271	0.192367	0	0	EPHB6	EFNB3	curated	CPI-SS08718E4FB	EPHB6_EFNB3	CD4+ T	LC	EPHB6	EFNB3	0.385716	0.369268	0.377492	0	0	EPHB6	EFNB3	curated	CPI-SS08718E4FB
both	CD6_ALCAM	CD4+ T	LC	CD6	ALCAM	0.948081	1.26638	1.10723	0	0	CD6	ALCAM	curated	CPI-SS08991B378	CD6_ALCAM	CD4+ T	LC	CD6	ALCAM	1.764	1.46301	1.61351	0	0	CD6	ALCAM	curated	CPI-SS08991B378
both	EGFR_GRN	CD4+ T	LC	EGFR	GRN	0.0268675	4.10535	2.06611	0	0	EGFR	GRN	InnateDB-All	CPI-SS08CA619FE	EGFR_GRN	CD4+ T	LC	EGFR	GRN	0.198109	4.4977	2.3479	0	0	EGFR	GRN	InnateDB-All	CPI-SS08CA619FE
both	IGFL2_IGFLR1	CD4+ T	LC	IGFL2	IGFLR1	0.117687	1.45324	0.785462	0	0	IGFL2	IGFLR1	IMEx,InnateDB-All,UniProt	CPI-SS08EDE5442	IGFL2_IGFLR1	CD4+ T	LC	IGFL2	IGFLR1	0.0908747	1.78617	0.938521	0	0	IGFL2	IGFLR1	IMEx,InnateDB-All,UniProt	CPI-SS08EDE5442
both	CSF2_CSF1R	CD4+ T	LC	CSF2	CSF1R	1.05999	3.84386	2.45193	0	0	CSF2	CSF1R	guidetopharmacology.org	CPI-SS092E57263	CSF2_CSF1R	CD4+ T	LC	CSF2	CSF1R	0.379627	5.03323	2.70643	0.004	0.0386639	CSF2	CSF1R	guidetopharmacology.org	CPI-SS092E57263
both	TIGIT_NECTIN2	CD4+ T	LC	TIGIT	NECTIN2	1.964	1.12038	1.54219	0	0	TIGIT	NECTIN2	curated	CPI-SS0A5DF05C0	TIGIT_NECTIN2	CD4+ T	LC	TIGIT	NECTIN2	0.779765	1.33065	1.05521	0	0	TIGIT	NECTIN2	curated	CPI-SS0A5DF05C0
both	CTLA4_CD86	CD4+ T	LC	CTLA4	CD86	0.759517	1.51113	1.13532	0	0	CTLA4	CD86	curated	CPI-SS0B0E09B1C	CTLA4_CD86	CD4+ T	LC	CTLA4	CD86	0.447218	2.57348	1.51035	0	0	CTLA4	CD86	curated	CPI-SS0B0E09B1C
Case only	VEGFA_FLT1	CD4+ T	LC	VEGFA	FLT1	0.164725	0.357272	0.260999	0.008	0.0444	VEGFA	FLT1	curated	CPI-SS0B9B3870A	NA	NA	NA	NA	NA	NA	NA	NA	NA	NA	NA	NA	NA	NA
both	TNFRSF1B_GRN	CD4+ T	LC	TNFRSF1B	GRN	1.09772	4.10535	2.60154	0.001	0.00744805	TNFRSF1B	GRN	IMEx,InnateDB-All,MINT	CPI-SS0C4E86714	TNFRSF1B_GRN	CD4+ T	LC	TNFRSF1B	GRN	1.86262	4.4977	3.18016	0	0	TNFRSF1B	GRN	IMEx,InnateDB-All,MINT	CPI-SS0C4E86714
Case only	SELL_CD34	CD4+ T	LC	SELL	CD34	0.677155	0.44346	0.560307	0.002	0.0138564	SELL	CD34	curated	CPI-SS0EB5AEC83	NA	NA	NA	NA	NA	NA	NA	NA	NA	NA	NA	NA	NA	NA
Case only	EPOR_KITLG	CD4+ T	LC	EPOR	KITLG	0.124141	0.0895029	0.106822	0.005	0.0303083	EPOR	KITLG	I2D	CPI-SS0EDAE16B6	NA	NA	NA	NA	NA	NA	NA	NA	NA	NA	NA	NA	NA	NA
Control only	WNT2B_FZD4	CD4+ T	LC	WNT2B	FZD4	NA	NA	NA	NA	NA	NA	NA	NA	NA	WNT2B_FZD4	CD4+ T	LC	WNT2B	FZD4	0.096127	0.0562947	0.0762109	0.001	0.0123128	WNT2B	FZD4	curated	CPI-SS01469637C
Control only	IGFL3_IGFLR1	CD4+ T	LC	IGFL3	IGFLR1	NA	NA	NA	NA	NA	NA	NA	NA	NA	IGFL3_IGFLR1	CD4+ T	LC	IGFL3	IGFLR1	0.0494352	1.78617	0.917801	0	0	IGFL3	IGFLR1	IMEx,InnateDB-All,UniProt	CPI-SS0327E1782
Control only	LRP6_CKLF	CD4+ T	LC	LRP6	CKLF	NA	NA	NA	NA	NA	NA	NA	NA	NA	LRP6_CKLF	CD4+ T	LC	LRP6	CKLF	0.0651856	1.97063	1.01791	0	0	LRP6	CKLF	IMEx,IntAct	CPI-SS05B1FA8A8
Control only	FZD6_WNT5A	CD4+ T	LC	FZD6	WNT5A	NA	NA	NA	NA	NA	NA	NA	NA	NA	FZD6_WNT5A	CD4+ T	LC	FZD6	WNT5A	0.263433	0.0159726	0.139703	0.002	0.0223459	FZD6	WNT5A	curated	CPI-SS082AD7B6A
Control only	LTA_TNFRSF1A	CD4+ T	LC	LTA	TNFRSF1A	NA	NA	NA	NA	NA	NA	NA	NA	NA	LTA_TNFRSF1A	CD4+ T	LC	LTA	TNFRSF1A	0.584596	0.64948	0.617038	0.005	0.0460492	LTA	TNFRSF1A	curated	CPI-SS084BE3E4B
Control only	PROS1_TYRO3	CD4+ T	LC	PROS1	TYRO3	NA	NA	NA	NA	NA	NA	NA	NA	NA	PROS1_TYRO3	CD4+ T	LC	PROS1	TYRO3	0.108121	0.0386721	0.0733968	0.004	0.0386639	PROS1	TYRO3	guidetopharmacology.org	CPI-SS09C4988F8
both	HLA-F_LILRB1	CD4+ T	mac_FCN1	HLA-F	LILRB1	2.32617	0.428104	1.37714	0	0	HLA-F	LILRB1	curated	CPI-SS00150FB64	HLA-F_LILRB1	CD4+ T	mac_FCN1	HLA-F	LILRB1	1.47795	0.585104	1.03153	0	0	HLA-F	LILRB1	curated	CPI-SS00150FB64
Case only	EGFR_TGFB1	CD4+ T	mac_FCN1	EGFR	TGFB1	0.0268675	2.35338	1.19012	0.001	0.00744805	EGFR	TGFB1	IMEx,InnateDB-All,MINT	CPI-SS0055264F3	NA	NA	NA	NA	NA	NA	NA	NA	NA	NA	NA	NA	NA	NA
both	IL13_TMEM219	CD4+ T	mac_FCN1	IL13	TMEM219	0.189797	1.3025	0.746149	0.001	0.00744805	IL13	TMEM219	IMEx,IntAct	CPI-SS0073098F3	IL13_TMEM219	CD4+ T	mac_FCN1	IL13	TMEM219	1.09925	2.20875	1.654	0.002	0.0223459	IL13	TMEM219	IMEx,IntAct	CPI-SS0073098F3
Case only	ADORA2A_NAMPT	CD4+ T	mac_FCN1	ADORA2A	NAMPT	0.0190009	27.6132	13.8161	0	0	ADORA2A	NAMPT	I2D,IMEx,InnateDB-All,MINT	CPI-SS00A6D366F	NA	NA	NA	NA	NA	NA	NA	NA	NA	NA	NA	NA	NA	NA
both	CXCR6_CXCL16	CD4+ T	mac_FCN1	CXCR6	CXCL16	0.34173	1.68745	1.01459	0	0	CXCR6	CXCL16	guidetopharmacology.org	CPI-SS00F282936	CXCR6_CXCL16	CD4+ T	mac_FCN1	CXCR6	CXCL16	0.593569	2.53434	1.56395	0.003	0.030955	CXCR6	CXCL16	guidetopharmacology.org	CPI-SS00F282936
both	LTA_TNFRSF14	CD4+ T	mac_FCN1	LTA	TNFRSF14	0.777181	1.41151	1.09434	0.004	0.0251474	LTA	TNFRSF14	curated	CPI-SS0110361CB	LTA_TNFRSF14	CD4+ T	mac_FCN1	LTA	TNFRSF14	0.584596	1.39155	0.988073	0.001	0.0123128	LTA	TNFRSF14	curated	CPI-SS0110361CB
both	CD99_PILRA	CD4+ T	mac_FCN1	CD99	PILRA	2.96229	1.86253	2.41241	0	0	CD99	PILRA	curated	CPI-SS01560CA22	CD99_PILRA	CD4+ T	mac_FCN1	CD99	PILRA	7.89483	1.49877	4.6968	0	0	CD99	PILRA	curated	CPI-SS01560CA22
Case only	PDCD1_CD274	CD4+ T	mac_FCN1	PDCD1	CD274	0.500357	0.631846	0.566102	0	0	PDCD1	CD274	curated	CPI-SS016EE0084	NA	NA	NA	NA	NA	NA	NA	NA	NA	NA	NA	NA	NA	NA
Case only	TNFRSF10A_TNFSF10	CD4+ T	mac_FCN1	TNFRSF10A	TNFSF10	0.121487	4.90845	2.51497	0	0	TNFRSF10A	TNFSF10	curated	CPI-SS0179FBFD3	NA	NA	NA	NA	NA	NA	NA	NA	NA	NA	NA	NA	NA	NA
Case only	CXCR3_CXCL9	CD4+ T	mac_FCN1	CXCR3	CXCL9	0.611299	4.63768	2.62449	0	0	CXCR3	CXCL9	curated	CPI-SS02246DA17	NA	NA	NA	NA	NA	NA	NA	NA	NA	NA	NA	NA	NA	NA
Case only	GPR42_CCL4L2	CD4+ T	mac_FCN1	GPR42	CCL4L2	0.0354621	20.2331	10.1343	0.003	0.0197885	GPR42	CCL4L2	IMEx,IntAct	CPI-SS022AE18AF	NA	NA	NA	NA	NA	NA	NA	NA	NA	NA	NA	NA	NA	NA
Case only	VEGFA_EPHB2	CD4+ T	mac_FCN1	VEGFA	EPHB2	0.164725	0.0623386	0.113532	0	0	VEGFA	EPHB2	I2D	CPI-SS02371A6D6	NA	NA	NA	NA	NA	NA	NA	NA	NA	NA	NA	NA	NA	NA
both	ANXA1_FPR2	CD4+ T	mac_FCN1	ANXA1	FPR2	4.86974	0.596757	2.73325	0	0	ANXA1	FPR2	curated	CPI-SS030BB46BB	ANXA1_FPR2	CD4+ T	mac_FCN1	ANXA1	FPR2	21.9045	0.474794	11.1896	0	0	ANXA1	FPR2	curated	CPI-SS030BB46BB
both	TFRC_TNFSF13B	CD4+ T	mac_FCN1	TFRC	TNFSF13B	1.17773	6.06875	3.62324	0	0	TFRC	TNFSF13B	IMEx,IntAct	CPI-SS03133B4F2	TFRC_TNFSF13B	CD4+ T	mac_FCN1	TFRC	TNFSF13B	0.728521	1.80446	1.26649	0	0	TFRC	TNFSF13B	IMEx,IntAct	CPI-SS03133B4F2
both	LTA_LTBR	CD4+ T	mac_FCN1	LTA	LTBR	0.777181	0.362523	0.569852	0	0	LTA	LTBR	I2D	CPI-SS03156A825	LTA_LTBR	CD4+ T	mac_FCN1	LTA	LTBR	0.584596	1.03627	0.810434	0	0	LTA	LTBR	I2D	CPI-SS03156A825
Case only	NTRK1_NAMPT	CD4+ T	mac_FCN1	NTRK1	NAMPT	0.0222081	27.6132	13.8177	0	0	NTRK1	NAMPT	InnateDB-All	CPI-SS0391D4602	NA	NA	NA	NA	NA	NA	NA	NA	NA	NA	NA	NA	NA	NA
Case only	TNFRSF13B_TNFSF13B	CD4+ T	mac_FCN1	TNFRSF13B	TNFSF13B	0.0612914	6.06875	3.06502	0	0	TNFRSF13B	TNFSF13B	curated	CPI-SS03C51D352	NA	NA	NA	NA	NA	NA	NA	NA	NA	NA	NA	NA	NA	NA
Case only	C3_C3AR1	CD4+ T	mac_FCN1	C3	C3AR1	0.0269717	1.08886	0.557916	0.006	0.0352121	C3	C3AR1	guidetopharmacology.org	CPI-SS03E48EFEA	NA	NA	NA	NA	NA	NA	NA	NA	NA	NA	NA	NA	NA	NA
both	TNF_VSIR	CD4+ T	mac_FCN1	TNF	VSIR	6.3282	1.837	4.0826	0	0	TNF	VSIR	IMEx,IntAct	CPI-SS03FA58286	TNF_VSIR	CD4+ T	mac_FCN1	TNF	VSIR	3.41293	3.82375	3.61834	0	0	TNF	VSIR	IMEx,IntAct	CPI-SS03FA58286
Case only	TNF_TNFRSF1A	CD4+ T	mac_FCN1	TNF	TNFRSF1A	6.3282	1.05047	3.68934	0	0	TNF	TNFRSF1A	curated	CPI-SS04B4619D0	NA	NA	NA	NA	NA	NA	NA	NA	NA	NA	NA	NA	NA	NA
Case only	COPA_SORT1	CD4+ T	mac_FCN1	COPA	SORT1	0.585086	0.129302	0.357194	0.009	0.0486679	COPA	SORT1	IMEx,InnateDB-All,IntAct,MatrixDB	CPI-SS04F3A1E5C	NA	NA	NA	NA	NA	NA	NA	NA	NA	NA	NA	NA	NA	NA
Case only	NTRK1_GRN	CD4+ T	mac_FCN1	NTRK1	GRN	0.0222081	4.72507	2.37364	0	0	NTRK1	GRN	InnateDB-All	CPI-SS054D158CC	NA	NA	NA	NA	NA	NA	NA	NA	NA	NA	NA	NA	NA	NA
both	HLA-G_LILRB1	CD4+ T	mac_FCN1	HLA-G	LILRB1	0.0175146	0.428104	0.222809	0.009	0.0486679	HLA-G	LILRB1	curated	CPI-SS05CE87F88	HLA-G_LILRB1	CD4+ T	mac_FCN1	HLA-G	LILRB1	0.185858	0.585104	0.385481	0	0	HLA-G	LILRB1	curated	CPI-SS05CE87F88
Case only	SAA1_FPR2	CD4+ T	mac_FCN1	SAA1	FPR2	0.0178354	0.596757	0.307296	0.001	0.00744805	SAA1	FPR2	guidetopharmacology.org	CPI-SS05F45873A	NA	NA	NA	NA	NA	NA	NA	NA	NA	NA	NA	NA	NA	NA
Case only	CD226_NECTIN2	CD4+ T	mac_FCN1	CD226	NECTIN2	0.384367	0.57295	0.478658	0	0	CD226	NECTIN2	curated	CPI-SS06207F70E	NA	NA	NA	NA	NA	NA	NA	NA	NA	NA	NA	NA	NA	NA
both	CD44_HBEGF	CD4+ T	mac_FCN1	CD44	HBEGF	3.12049	0.913024	2.01676	0	0	CD44	HBEGF	I2D,InnateDB-All	CPI-SS0632A027A	CD44_HBEGF	CD4+ T	mac_FCN1	CD44	HBEGF	7.33638	2.18674	4.76156	0	0	CD44	HBEGF	I2D,InnateDB-All	CPI-SS0632A027A
Case only	CCR10_CCL7	CD4+ T	mac_FCN1	CCR10	CCL7	0.0739439	2.88636	1.48015	0	0	CCR10	CCL7	I2D	CPI-SS0638E0E29	NA	NA	NA	NA	NA	NA	NA	NA	NA	NA	NA	NA	NA	NA
both	LAMP1_VSTM1	CD4+ T	mac_FCN1	LAMP1	VSTM1	0.623338	0.0624579	0.342898	0.002	0.0138564	LAMP1	VSTM1	IMEx,IntAct	CPI-SS064281234	LAMP1_VSTM1	CD4+ T	mac_FCN1	LAMP1	VSTM1	1.25529	0.109932	0.682614	0	0	LAMP1	VSTM1	IMEx,IntAct	CPI-SS064281234
Case only	COPA_P2RY6	CD4+ T	mac_FCN1	COPA	P2RY6	0.585086	0.153032	0.369059	0	0	COPA	P2RY6	IMEx,IntAct	CPI-SS065F7DA2A	NA	NA	NA	NA	NA	NA	NA	NA	NA	NA	NA	NA	NA	NA
Case only	LAIR1_LILRB4	CD4+ T	mac_FCN1	LAIR1	LILRB4	0.112358	2.18973	1.15104	0	0	LAIR1	LILRB4	curated	CPI-SS067BA9202	NA	NA	NA	NA	NA	NA	NA	NA	NA	NA	NA	NA	NA	NA
Case only	CSF1_SIRPA	CD4+ T	mac_FCN1	CSF1	SIRPA	0.574242	0.483824	0.529033	0	0	CSF1	SIRPA	I2D	CPI-SS068C129D6	NA	NA	NA	NA	NA	NA	NA	NA	NA	NA	NA	NA	NA	NA
Case only	ANXA1_FPR3	CD4+ T	mac_FCN1	ANXA1	FPR3	4.86974	0.568641	2.71919	0.004	0.0251474	ANXA1	FPR3	guidetopharmacology.org	CPI-SS06CCF5A54	NA	NA	NA	NA	NA	NA	NA	NA	NA	NA	NA	NA	NA	NA
Case only	CD28_CD86	CD4+ T	mac_FCN1	CD28	CD86	0.720133	0.603653	0.661893	0.004	0.0251474	CD28	CD86	curated	CPI-SS077D7365D	NA	NA	NA	NA	NA	NA	NA	NA	NA	NA	NA	NA	NA	NA
both	LTA_TNFRSF1A	CD4+ T	mac_FCN1	LTA	TNFRSF1A	0.777181	1.05047	0.913827	0	0	LTA	TNFRSF1A	curated	CPI-SS084BE3E4B	LTA_TNFRSF1A	CD4+ T	mac_FCN1	LTA	TNFRSF1A	0.584596	1.28678	0.93569	0	0	LTA	TNFRSF1A	curated	CPI-SS084BE3E4B
both	TNFSF14_LTBR	CD4+ T	mac_FCN1	TNFSF14	LTBR	0.953088	0.362523	0.657806	0	0	TNFSF14	LTBR	curated	CPI-SS0859C173B	TNFSF14_LTBR	CD4+ T	mac_FCN1	TNFSF14	LTBR	0.494584	1.03627	0.765428	0.001	0.0123128	TNFSF14	LTBR	curated	CPI-SS0859C173B
Case only	SELL_SELPLG	CD4+ T	mac_FCN1	SELL	SELPLG	0.677155	1.02228	0.849719	0.001	0.00744805	SELL	SELPLG	curated	CPI-SS087321EB5	NA	NA	NA	NA	NA	NA	NA	NA	NA	NA	NA	NA	NA	NA
Case only	TNFRSF10B_TNFSF10	CD4+ T	mac_FCN1	TNFRSF10B	TNFSF10	0.179163	4.90845	2.54381	0	0	TNFRSF10B	TNFSF10	curated	CPI-SS0898D7F7F	NA	NA	NA	NA	NA	NA	NA	NA	NA	NA	NA	NA	NA	NA
Case only	TNF_FAS	CD4+ T	mac_FCN1	TNF	FAS	6.3282	0.856256	3.59223	0.005	0.0303083	TNF	FAS	InnateDB-All	CPI-SS08B7D54A3	NA	NA	NA	NA	NA	NA	NA	NA	NA	NA	NA	NA	NA	NA
both	EGFR_GRN	CD4+ T	mac_FCN1	EGFR	GRN	0.0268675	4.72507	2.37597	0	0	EGFR	GRN	InnateDB-All	CPI-SS08CA619FE	EGFR_GRN	CD4+ T	mac_FCN1	EGFR	GRN	0.198109	4.2335	2.21581	0.001	0.0123128	EGFR	GRN	InnateDB-All	CPI-SS08CA619FE
Case only	CD80_CD274	CD4+ T	mac_FCN1	CD80	CD274	0.0418758	0.631846	0.336861	0.005	0.0303083	CD80	CD274	curated	CPI-SS08F13AD5C	NA	NA	NA	NA	NA	NA	NA	NA	NA	NA	NA	NA	NA	NA
Case only	CSF2_CSF1R	CD4+ T	mac_FCN1	CSF2	CSF1R	1.05999	0.575865	0.817928	0	0	CSF2	CSF1R	guidetopharmacology.org	CPI-SS092E57263	NA	NA	NA	NA	NA	NA	NA	NA	NA	NA	NA	NA	NA	NA
Case only	ADGRL1_NRG1	CD4+ T	mac_FCN1	ADGRL1	NRG1	0.0349756	0.109875	0.0724252	0	0	ADGRL1	NRG1	InnateDB-All	CPI-SS09375CA29	NA	NA	NA	NA	NA	NA	NA	NA	NA	NA	NA	NA	NA	NA
Case only	TNFRSF13C_TNFSF13B	CD4+ T	mac_FCN1	TNFRSF13C	TNFSF13B	0.0514951	6.06875	3.06012	0	0	TNFRSF13C	TNFSF13B	guidetopharmacology.org	CPI-SS09648FAA9	NA	NA	NA	NA	NA	NA	NA	NA	NA	NA	NA	NA	NA	NA
Case only	NAMPT_P2RY6	CD4+ T	mac_FCN1	NAMPT	P2RY6	1.72487	0.153032	0.93895	0.006	0.0352121	NAMPT	P2RY6	IMEx,IntAct	CPI-SS09A3FA737	NA	NA	NA	NA	NA	NA	NA	NA	NA	NA	NA	NA	NA	NA
Case only	CCR2_CCL8	CD4+ T	mac_FCN1	CCR2	CCL8	0.0256675	1.8643	0.944983	0	0	CCR2	CCL8	curated	CPI-SS09AFCF898	NA	NA	NA	NA	NA	NA	NA	NA	NA	NA	NA	NA	NA	NA
Case only	CCL5_CCR1	CD4+ T	mac_FCN1	CCL5	CCR1	12.6762	1.00461	6.84039	0.009	0.0486679	CCL5	CCR1	curated	CPI-SS0A021DB6E	NA	NA	NA	NA	NA	NA	NA	NA	NA	NA	NA	NA	NA	NA
Case only	TIGIT_NECTIN2	CD4+ T	mac_FCN1	TIGIT	NECTIN2	1.964	0.57295	1.26847	0	0	TIGIT	NECTIN2	curated	CPI-SS0A5DF05C0	NA	NA	NA	NA	NA	NA	NA	NA	NA	NA	NA	NA	NA	NA
both	HLA-F_LILRB2	CD4+ T	mac_FCN1	HLA-F	LILRB2	2.32617	1.3643	1.84523	0	0	HLA-F	LILRB2	curated	CPI-SS0A76A8E97	HLA-F_LILRB2	CD4+ T	mac_FCN1	HLA-F	LILRB2	1.47795	2.64985	2.0639	0	0	HLA-F	LILRB2	curated	CPI-SS0A76A8E97
both	EGFR_NRG1	CD4+ T	mac_FCN1	EGFR	NRG1	0.0268675	0.109875	0.0683712	0	0	EGFR	NRG1	I2D,IMEx,InnateDB-All,IntAct	CPI-SS0B02DE712	EGFR_NRG1	CD4+ T	mac_FCN1	EGFR	NRG1	0.198109	0.187372	0.192741	0.001	0.0123128	EGFR	NRG1	I2D,IMEx,InnateDB-All,IntAct	CPI-SS0B02DE712
Case only	CTLA4_CD86	CD4+ T	mac_FCN1	CTLA4	CD86	0.759517	0.603653	0.681585	0.008	0.0444	CTLA4	CD86	curated	CPI-SS0B0E09B1C	NA	NA	NA	NA	NA	NA	NA	NA	NA	NA	NA	NA	NA	NA
both	ERBB3_NRG1	CD4+ T	mac_FCN1	ERBB3	NRG1	0.0475949	0.109875	0.0787349	0	0	ERBB3	NRG1	curated	CPI-SS0BF9FA3F2	ERBB3_NRG1	CD4+ T	mac_FCN1	ERBB3	NRG1	0.115542	0.187372	0.151457	0.002	0.0223459	ERBB3	NRG1	curated	CPI-SS0BF9FA3F2
Case only	EFNB2_EPHB1	CD4+ T	mac_FCN1	EFNB2	EPHB1	0.0526537	0.246977	0.149815	0.001	0.00744805	EFNB2	EPHB1	curated	CPI-SS0BFD8E056	NA	NA	NA	NA	NA	NA	NA	NA	NA	NA	NA	NA	NA	NA
both	EGFR_HBEGF	CD4+ T	mac_FCN1	EGFR	HBEGF	0.0268675	0.913024	0.469946	0	0	EGFR	HBEGF	curated	CPI-SS0C10824C7	EGFR_HBEGF	CD4+ T	mac_FCN1	EGFR	HBEGF	0.198109	2.18674	1.19242	0	0	EGFR	HBEGF	curated	CPI-SS0C10824C7
both	TNFRSF1B_GRN	CD4+ T	mac_FCN1	TNFRSF1B	GRN	1.09772	4.72507	2.9114	0	0	TNFRSF1B	GRN	IMEx,InnateDB-All,MINT	CPI-SS0C4E86714	TNFRSF1B_GRN	CD4+ T	mac_FCN1	TNFRSF1B	GRN	1.86262	4.2335	3.04806	0	0	TNFRSF1B	GRN	IMEx,InnateDB-All,MINT	CPI-SS0C4E86714
Case only	CCR2_CCL13	CD4+ T	mac_FCN1	CCR2	CCL13	0.0256675	0.374651	0.200159	0.007	0.0399674	CCR2	CCL13	curated	CPI-SS0C98C08DA	NA	NA	NA	NA	NA	NA	NA	NA	NA	NA	NA	NA	NA	NA
both	HLA-G_LILRB2	CD4+ T	mac_FCN1	HLA-G	LILRB2	0.0175146	1.3643	0.690908	0	0	HLA-G	LILRB2	curated	CPI-SS0DBA81CCF	HLA-G_LILRB2	CD4+ T	mac_FCN1	HLA-G	LILRB2	0.185858	2.64985	1.41785	0	0	HLA-G	LILRB2	curated	CPI-SS0DBA81CCF
Case only	TNFRSF13B_TNFSF13	CD4+ T	mac_FCN1	TNFRSF13B	TNFSF13	0.0612914	0.0361986	0.048745	0.007	0.0399674	TNFRSF13B	TNFSF13	curated	CPI-SS0DCA69916	NA	NA	NA	NA	NA	NA	NA	NA	NA	NA	NA	NA	NA	NA
Case only	TNFRSF17_TNFSF13B	CD4+ T	mac_FCN1	TNFRSF17	TNFSF13B	0.00760643	6.06875	3.03818	0	0	TNFRSF17	TNFSF13B	curated	CPI-SS0E2863F09	NA	NA	NA	NA	NA	NA	NA	NA	NA	NA	NA	NA	NA	NA
Case only	BMP8B_PLAUR	CD4+ T	mac_FCN1	BMP8B	PLAUR	0.00392385	12.47	6.23698	0	0	BMP8B	PLAUR	InnateDB-All	CPI-SS0E5593D5C	NA	NA	NA	NA	NA	NA	NA	NA	NA	NA	NA	NA	NA	NA
Case only	WNT1_CD36	CD4+ T	mac_FCN1	WNT1	CD36	0.0148858	0.585896	0.300391	0	0	WNT1	CD36	InnateDB	CPI-SS0EB136379	NA	NA	NA	NA	NA	NA	NA	NA	NA	NA	NA	NA	NA	NA
Case only	CD40_TNFSF13B	CD4+ T	mac_FCN1	CD40	TNFSF13B	0.0711577	6.06875	3.06995	0	0	CD40	TNFSF13B	I2D,InnateDB	CPI-SS0F00D756A	NA	NA	NA	NA	NA	NA	NA	NA	NA	NA	NA	NA	NA	NA
Case only	DPP4_CXCL9	CD4+ T	mac_FCN1	DPP4	CXCL9	0.0812098	4.63768	2.35944	0	0	DPP4	CXCL9	curated	CPI-SS0F52745F3	NA	NA	NA	NA	NA	NA	NA	NA	NA	NA	NA	NA	NA	NA
both	APP_FPR2	CD4+ T	mac_FCN1	APP	FPR2	0.14234	0.596757	0.369548	0	0	APP	FPR2	guidetopharmacology.org	CPI-SS0F66EA6BE	APP_FPR2	CD4+ T	mac_FCN1	APP	FPR2	0.716063	0.474794	0.595428	0	0	APP	FPR2	guidetopharmacology.org	CPI-SS0F66EA6BE
both	ANXA1_FPR1	CD4+ T	mac_FCN1	ANXA1	FPR1	4.86974	4.61979	4.74476	0	0	ANXA1	FPR1	guidetopharmacology.org	CPI-SS0F739D3DB	ANXA1_FPR1	CD4+ T	mac_FCN1	ANXA1	FPR1	21.9045	4.05637	12.9804	0	0	ANXA1	FPR1	guidetopharmacology.org	CPI-SS0F739D3DB
Control only	C5_C5AR1	CD4+ T	mac_FCN1	C5	C5AR1	NA	NA	NA	NA	NA	NA	NA	NA	NA	C5_C5AR1	CD4+ T	mac_FCN1	C5	C5AR1	0.0077747	6.9316	3.46969	0	0	C5	C5AR1	guidetopharmacology.org	CPI-SS00581282E
Control only	MIF_TNFRSF14	CD4+ T	mac_FCN1	MIF	TNFRSF14	NA	NA	NA	NA	NA	NA	NA	NA	NA	MIF_TNFRSF14	CD4+ T	mac_FCN1	MIF	TNFRSF14	9.83066	1.39155	5.61111	0.003	0.030955	MIF	TNFRSF14	I2D,IntAct	CPI-SS02ACCF1F7
Control only	EGFR_AREG	CD4+ T	mac_FCN1	EGFR	AREG	NA	NA	NA	NA	NA	NA	NA	NA	NA	EGFR_AREG	CD4+ T	mac_FCN1	EGFR	AREG	0.198109	18.8525	9.52528	0	0	EGFR	AREG	curated	CPI-SS0481D83A4
Control only	LTA_TNFRSF1B	CD4+ T	mac_FCN1	LTA	TNFRSF1B	NA	NA	NA	NA	NA	NA	NA	NA	NA	LTA_TNFRSF1B	CD4+ T	mac_FCN1	LTA	TNFRSF1B	0.584596	4.0195	2.30205	0	0	LTA	TNFRSF1B	curated	CPI-SS07D9A48A2
Control only	CCR6_CCL20	CD4+ T	mac_FCN1	CCR6	CCL20	NA	NA	NA	NA	NA	NA	NA	NA	NA	CCR6_CCL20	CD4+ T	mac_FCN1	CCR6	CCL20	2.6946	5.11745	3.90602	0	0	CCR6	CCL20	curated	CPI-SS07F015051
Control only	BTLA_TNFRSF14	CD4+ T	mac_FCN1	BTLA	TNFRSF14	NA	NA	NA	NA	NA	NA	NA	NA	NA	BTLA_TNFRSF14	CD4+ T	mac_FCN1	BTLA	TNFRSF14	0.190026	1.39155	0.790788	0.003	0.030955	BTLA	TNFRSF14	guidetopharmacology.org	CPI-SS08330207B
Control only	WNT7A_LDLR	CD4+ T	mac_FCN1	WNT7A	LDLR	NA	NA	NA	NA	NA	NA	NA	NA	NA	WNT7A_LDLR	CD4+ T	mac_FCN1	WNT7A	LDLR	0.03422	1.01739	0.525804	0	0	WNT7A	LDLR	InnateDB-All	CPI-SS0A81A3626
Control only	PTPRC_CD22	CD4+ T	mac_FCN1	PTPRC	CD22	NA	NA	NA	NA	NA	NA	NA	NA	NA	PTPRC_CD22	CD4+ T	mac_FCN1	PTPRC	CD22	8.4112	0.116212	4.2637	0.004	0.0386639	PTPRC	CD22	curated	CPI-SS0CBC7840D
Control only	LTA_RIPK1	CD4+ T	mac_FCN1	LTA	RIPK1	NA	NA	NA	NA	NA	NA	NA	NA	NA	LTA_RIPK1	CD4+ T	mac_FCN1	LTA	RIPK1	0.584596	0.571751	0.578174	0.001	0.0123128	LTA	RIPK1	IMEx,InnateDB-All,MINT	CPI-SS0D5C54214
Case only	MDK_LRP1	CD4+ T	mac_LIPA	MDK	LRP1	0.0295984	1.34836	0.688981	0	0	MDK	LRP1	I2D,InnateDB-All	CPI-SS006C6537E	NA	NA	NA	NA	NA	NA	NA	NA	NA	NA	NA	NA	NA	NA
both	IL13_TMEM219	CD4+ T	mac_LIPA	IL13	TMEM219	0.189797	1.25983	0.724813	0	0	IL13	TMEM219	IMEx,IntAct	CPI-SS0073098F3	IL13_TMEM219	CD4+ T	mac_LIPA	IL13	TMEM219	1.09925	2.3987	1.74897	0	0	IL13	TMEM219	IMEx,IntAct	CPI-SS0073098F3
both	CXCR6_CXCL16	CD4+ T	mac_LIPA	CXCR6	CXCL16	0.34173	2.11327	1.2275	0	0	CXCR6	CXCL16	guidetopharmacology.org	CPI-SS00F282936	CXCR6_CXCL16	CD4+ T	mac_LIPA	CXCR6	CXCL16	0.593569	3.55721	2.07539	0	0	CXCR6	CXCL16	guidetopharmacology.org	CPI-SS00F282936
Case only	LTA_TNFRSF14	CD4+ T	mac_LIPA	LTA	TNFRSF14	0.777181	1.37694	1.07706	0.001	0.00744805	LTA	TNFRSF14	curated	CPI-SS0110361CB	NA	NA	NA	NA	NA	NA	NA	NA	NA	NA	NA	NA	NA	NA
Case only	CD99_PILRA	CD4+ T	mac_LIPA	CD99	PILRA	2.96229	1.18533	2.07381	0	0	CD99	PILRA	curated	CPI-SS01560CA22	NA	NA	NA	NA	NA	NA	NA	NA	NA	NA	NA	NA	NA	NA
Case only	CXCR3_CXCL9	CD4+ T	mac_LIPA	CXCR3	CXCL9	0.611299	2.97881	1.79506	0.002	0.0138564	CXCR3	CXCL9	curated	CPI-SS02246DA17	NA	NA	NA	NA	NA	NA	NA	NA	NA	NA	NA	NA	NA	NA
Case only	PDGFB_LRP1	CD4+ T	mac_LIPA	PDGFB	LRP1	0.0457289	1.34836	0.697047	0	0	PDGFB	LRP1	I2D,InnateDB-All	CPI-SS02928C71A	NA	NA	NA	NA	NA	NA	NA	NA	NA	NA	NA	NA	NA	NA
Case only	SPN_SIGLEC1	CD4+ T	mac_LIPA	SPN	SIGLEC1	0.446777	1.14728	0.79703	0	0	SPN	SIGLEC1	curated	CPI-SS02A170A99	NA	NA	NA	NA	NA	NA	NA	NA	NA	NA	NA	NA	NA	NA
Case only	TFRC_TNFSF13B	CD4+ T	mac_LIPA	TFRC	TNFSF13B	1.17773	1.96971	1.57372	0	0	TFRC	TNFSF13B	IMEx,IntAct	CPI-SS03133B4F2	NA	NA	NA	NA	NA	NA	NA	NA	NA	NA	NA	NA	NA	NA
both	LTA_LTBR	CD4+ T	mac_LIPA	LTA	LTBR	0.777181	0.451979	0.61458	0	0	LTA	LTBR	I2D	CPI-SS03156A825	LTA_LTBR	CD4+ T	mac_LIPA	LTA	LTBR	0.584596	0.734833	0.659714	0	0	LTA	LTBR	I2D	CPI-SS03156A825
both	CCR8_CCL18	CD4+ T	mac_LIPA	CCR8	CCL18	0.0525381	2.71611	1.38432	0	0	CCR8	CCL18	curated	CPI-SS03188FD02	CCR8_CCL18	CD4+ T	mac_LIPA	CCR8	CCL18	0.240001	0.010446	0.125223	0.003	0.030955	CCR8	CCL18	curated	CPI-SS03188FD02
both	CTLA4_CD80	CD4+ T	mac_LIPA	CTLA4	CD80	0.759517	0.276882	0.5182	0.004	0.0251474	CTLA4	CD80	curated	CPI-SS0320FFAFC	CTLA4_CD80	CD4+ T	mac_LIPA	CTLA4	CD80	0.447218	0.357126	0.402172	0	0	CTLA4	CD80	curated	CPI-SS0320FFAFC
Case only	GDF11_ANTXR1	CD4+ T	mac_LIPA	GDF11	ANTXR1	0.122235	0.141423	0.131829	0.002	0.0138564	GDF11	ANTXR1	InnateDB-All	CPI-SS0331C5A49	NA	NA	NA	NA	NA	NA	NA	NA	NA	NA	NA	NA	NA	NA
Case only	FLT4_PDGFC	CD4+ T	mac_LIPA	FLT4	PDGFC	0.0130418	0.182258	0.0976497	0.008	0.0444	FLT4	PDGFC	guidetopharmacology.org	CPI-SS03A3EE72E	NA	NA	NA	NA	NA	NA	NA	NA	NA	NA	NA	NA	NA	NA
Case only	TNFRSF13B_TNFSF13B	CD4+ T	mac_LIPA	TNFRSF13B	TNFSF13B	0.0612914	1.96971	1.0155	0	0	TNFRSF13B	TNFSF13B	curated	CPI-SS03C51D352	NA	NA	NA	NA	NA	NA	NA	NA	NA	NA	NA	NA	NA	NA
Case only	LGALS9_LRP1	CD4+ T	mac_LIPA	LGALS9	LRP1	0.209436	1.34836	0.7789	0	0	LGALS9	LRP1	InnateDB-All	CPI-SS0419B80C4	NA	NA	NA	NA	NA	NA	NA	NA	NA	NA	NA	NA	NA	NA
Case only	DLL1_NOTCH2	CD4+ T	mac_LIPA	DLL1	NOTCH2	0.0355475	0.337234	0.186391	0.007	0.0399674	DLL1	NOTCH2	curated	CPI-SS0423580E5	NA	NA	NA	NA	NA	NA	NA	NA	NA	NA	NA	NA	NA	NA
Case only	SEMA4A_PLXND1	CD4+ T	mac_LIPA	SEMA4A	PLXND1	0.182014	0.934426	0.55822	0	0	SEMA4A	PLXND1	curated	CPI-SS044C72D0D	NA	NA	NA	NA	NA	NA	NA	NA	NA	NA	NA	NA	NA	NA
Case only	TNF_TNFRSF1A	CD4+ T	mac_LIPA	TNF	TNFRSF1A	6.3282	0.888493	3.60835	0	0	TNF	TNFRSF1A	curated	CPI-SS04B4619D0	NA	NA	NA	NA	NA	NA	NA	NA	NA	NA	NA	NA	NA	NA
Case only	COPA_SORT1	CD4+ T	mac_LIPA	COPA	SORT1	0.585086	0.147137	0.366111	0.001	0.00744805	COPA	SORT1	IMEx,InnateDB-All,IntAct,MatrixDB	CPI-SS04F3A1E5C	NA	NA	NA	NA	NA	NA	NA	NA	NA	NA	NA	NA	NA	NA
Case only	NTRK1_GRN	CD4+ T	mac_LIPA	NTRK1	GRN	0.0222081	13.9834	7.00281	0	0	NTRK1	GRN	InnateDB-All	CPI-SS054D158CC	NA	NA	NA	NA	NA	NA	NA	NA	NA	NA	NA	NA	NA	NA
Case only	CD226_NECTIN2	CD4+ T	mac_LIPA	CD226	NECTIN2	0.384367	0.579703	0.482035	0	0	CD226	NECTIN2	curated	CPI-SS06207F70E	NA	NA	NA	NA	NA	NA	NA	NA	NA	NA	NA	NA	NA	NA
Case only	COPA_P2RY6	CD4+ T	mac_LIPA	COPA	P2RY6	0.585086	0.0950903	0.340088	0.001	0.00744805	COPA	P2RY6	IMEx,IntAct	CPI-SS065F7DA2A	NA	NA	NA	NA	NA	NA	NA	NA	NA	NA	NA	NA	NA	NA
Case only	LAIR1_LILRB4	CD4+ T	mac_LIPA	LAIR1	LILRB4	0.112358	2.69878	1.40557	0	0	LAIR1	LILRB4	curated	CPI-SS067BA9202	NA	NA	NA	NA	NA	NA	NA	NA	NA	NA	NA	NA	NA	NA
Case only	CSF1_SIRPA	CD4+ T	mac_LIPA	CSF1	SIRPA	0.574242	0.799758	0.687	0	0	CSF1	SIRPA	I2D	CPI-SS068C129D6	NA	NA	NA	NA	NA	NA	NA	NA	NA	NA	NA	NA	NA	NA
both	ANXA1_FPR3	CD4+ T	mac_LIPA	ANXA1	FPR3	4.86974	1.51205	3.19089	0	0	ANXA1	FPR3	guidetopharmacology.org	CPI-SS06CCF5A54	ANXA1_FPR3	CD4+ T	mac_LIPA	ANXA1	FPR3	21.9045	1.45827	11.6814	0	0	ANXA1	FPR3	guidetopharmacology.org	CPI-SS06CCF5A54
both	CD28_CD80	CD4+ T	mac_LIPA	CD28	CD80	0.720133	0.276882	0.498508	0	0	CD28	CD80	curated	CPI-SS07327E587	CD28_CD80	CD4+ T	mac_LIPA	CD28	CD80	0.662414	0.357126	0.50977	0	0	CD28	CD80	curated	CPI-SS07327E587
both	CD28_CD86	CD4+ T	mac_LIPA	CD28	CD86	0.720133	1.2868	1.00347	0	0	CD28	CD86	curated	CPI-SS077D7365D	CD28_CD86	CD4+ T	mac_LIPA	CD28	CD86	0.662414	1.46652	1.06447	0.001	0.0123128	CD28	CD86	curated	CPI-SS077D7365D
both	PTPRC_MRC1	CD4+ T	mac_LIPA	PTPRC	MRC1	9.68385	1.46168	5.57276	0	0	PTPRC	MRC1	curated	CPI-SS0822AEF5F	PTPRC_MRC1	CD4+ T	mac_LIPA	PTPRC	MRC1	8.4112	3.4771	5.94415	0	0	PTPRC	MRC1	curated	CPI-SS0822AEF5F
both	LTA_TNFRSF1A	CD4+ T	mac_LIPA	LTA	TNFRSF1A	0.777181	0.888493	0.832837	0	0	LTA	TNFRSF1A	curated	CPI-SS084BE3E4B	LTA_TNFRSF1A	CD4+ T	mac_LIPA	LTA	TNFRSF1A	0.584596	1.4049	0.994749	0	0	LTA	TNFRSF1A	curated	CPI-SS084BE3E4B
Case only	TYRO3_GAS6	CD4+ T	mac_LIPA	TYRO3	GAS6	0.00986065	0.795404	0.402632	0	0	TYRO3	GAS6	guidetopharmacology.org	CPI-SS085195142	NA	NA	NA	NA	NA	NA	NA	NA	NA	NA	NA	NA	NA	NA
Case only	TNFSF14_LTBR	CD4+ T	mac_LIPA	TNFSF14	LTBR	0.953088	0.451979	0.702534	0	0	TNFSF14	LTBR	curated	CPI-SS0859C173B	NA	NA	NA	NA	NA	NA	NA	NA	NA	NA	NA	NA	NA	NA
both	CD6_ALCAM	CD4+ T	mac_LIPA	CD6	ALCAM	0.948081	0.757162	0.852622	0	0	CD6	ALCAM	curated	CPI-SS08991B378	CD6_ALCAM	CD4+ T	mac_LIPA	CD6	ALCAM	1.764	0.918693	1.34135	0	0	CD6	ALCAM	curated	CPI-SS08991B378
both	EGFR_GRN	CD4+ T	mac_LIPA	EGFR	GRN	0.0268675	13.9834	7.00514	0	0	EGFR	GRN	InnateDB-All	CPI-SS08CA619FE	EGFR_GRN	CD4+ T	mac_LIPA	EGFR	GRN	0.198109	4.57934	2.38873	0	0	EGFR	GRN	InnateDB-All	CPI-SS08CA619FE
Case only	IGFL2_IGFLR1	CD4+ T	mac_LIPA	IGFL2	IGFLR1	0.117687	0.862993	0.49034	0.001	0.00744805	IGFL2	IGFLR1	IMEx,InnateDB-All,UniProt	CPI-SS08EDE5442	NA	NA	NA	NA	NA	NA	NA	NA	NA	NA	NA	NA	NA	NA
Case only	CSF2_CSF1R	CD4+ T	mac_LIPA	CSF2	CSF1R	1.05999	1.11458	1.08729	0	0	CSF2	CSF1R	guidetopharmacology.org	CPI-SS092E57263	NA	NA	NA	NA	NA	NA	NA	NA	NA	NA	NA	NA	NA	NA
Case only	TNFRSF13C_TNFSF13B	CD4+ T	mac_LIPA	TNFRSF13C	TNFSF13B	0.0514951	1.96971	1.0106	0	0	TNFRSF13C	TNFSF13B	guidetopharmacology.org	CPI-SS09648FAA9	NA	NA	NA	NA	NA	NA	NA	NA	NA	NA	NA	NA	NA	NA
Case only	CCR2_CCL8	CD4+ T	mac_LIPA	CCR2	CCL8	0.0256675	1.27186	0.648766	0.006	0.0352121	CCR2	CCL8	curated	CPI-SS09AFCF898	NA	NA	NA	NA	NA	NA	NA	NA	NA	NA	NA	NA	NA	NA
Case only	EGFR_BTC	CD4+ T	mac_LIPA	EGFR	BTC	0.0268675	0.00291695	0.0148922	0.004	0.0251474	EGFR	BTC	curated	CPI-SS0A19E9C34	NA	NA	NA	NA	NA	NA	NA	NA	NA	NA	NA	NA	NA	NA
Case only	ICAM3_CD209	CD4+ T	mac_LIPA	ICAM3	CD209	1.1723	0.144256	0.658279	0.001	0.00744805	ICAM3	CD209	curated	CPI-SS0A2949959	NA	NA	NA	NA	NA	NA	NA	NA	NA	NA	NA	NA	NA	NA
both	TIGIT_NECTIN2	CD4+ T	mac_LIPA	TIGIT	NECTIN2	1.964	0.579703	1.27185	0	0	TIGIT	NECTIN2	curated	CPI-SS0A5DF05C0	TIGIT_NECTIN2	CD4+ T	mac_LIPA	TIGIT	NECTIN2	0.779765	0.92164	0.850702	0	0	TIGIT	NECTIN2	curated	CPI-SS0A5DF05C0
Case only	GH1_PRLR	CD4+ T	mac_LIPA	GH1	PRLR	0.00764985	0.0459686	0.0268092	0.007	0.0399674	GH1	PRLR	I2D,InnateDB-All,IntAct	CPI-SS0A606E2DA	NA	NA	NA	NA	NA	NA	NA	NA	NA	NA	NA	NA	NA	NA
Case only	HLA-F_LILRB2	CD4+ T	mac_LIPA	HLA-F	LILRB2	2.32617	0.566745	1.44646	0.002	0.0138564	HLA-F	LILRB2	curated	CPI-SS0A76A8E97	NA	NA	NA	NA	NA	NA	NA	NA	NA	NA	NA	NA	NA	NA
both	CTLA4_CD86	CD4+ T	mac_LIPA	CTLA4	CD86	0.759517	1.2868	1.02316	0	0	CTLA4	CD86	curated	CPI-SS0B0E09B1C	CTLA4_CD86	CD4+ T	mac_LIPA	CTLA4	CD86	0.447218	1.46652	0.956867	0	0	CTLA4	CD86	curated	CPI-SS0B0E09B1C
both	CCR10_CCL27	CD4+ T	mac_LIPA	CCR10	CCL27	0.0739439	0.427252	0.250598	0.001	0.00744805	CCR10	CCL27	curated	CPI-SS0B2979A10	CCR10_CCL27	CD4+ T	mac_LIPA	CCR10	CCL27	0.252908	3.30152	1.77721	0	0	CCR10	CCL27	curated	CPI-SS0B2979A10
Case only	CADM3_EPB41L1	CD4+ T	mac_LIPA	CADM3	EPB41L1	0.00451347	0.143085	0.0737994	0.001	0.00744805	CADM3	EPB41L1	curated	CPI-SS0B3829651	NA	NA	NA	NA	NA	NA	NA	NA	NA	NA	NA	NA	NA	NA
Case only	FGFR1_KL	CD4+ T	mac_LIPA	FGFR1	KL	0.122364	0.00219912	0.0622817	0	0	FGFR1	KL	I2D	CPI-SS0BF490275	NA	NA	NA	NA	NA	NA	NA	NA	NA	NA	NA	NA	NA	NA
both	TNFRSF1B_GRN	CD4+ T	mac_LIPA	TNFRSF1B	GRN	1.09772	13.9834	7.54057	0	0	TNFRSF1B	GRN	IMEx,InnateDB-All,MINT	CPI-SS0C4E86714	TNFRSF1B_GRN	CD4+ T	mac_LIPA	TNFRSF1B	GRN	1.86262	4.57934	3.22098	0	0	TNFRSF1B	GRN	IMEx,InnateDB-All,MINT	CPI-SS0C4E86714
Case only	CCR2_CCL13	CD4+ T	mac_LIPA	CCR2	CCL13	0.0256675	0.446328	0.235998	0.002	0.0138564	CCR2	CCL13	curated	CPI-SS0C98C08DA	NA	NA	NA	NA	NA	NA	NA	NA	NA	NA	NA	NA	NA	NA
Case only	PTPRC_CD22	CD4+ T	mac_LIPA	PTPRC	CD22	9.68385	0.258933	4.97139	0	0	PTPRC	CD22	curated	CPI-SS0CBC7840D	NA	NA	NA	NA	NA	NA	NA	NA	NA	NA	NA	NA	NA	NA
Case only	TNFRSF1A_GRN	CD4+ T	mac_LIPA	TNFRSF1A	GRN	0.119524	13.9834	7.05147	0	0	TNFRSF1A	GRN	IMEx,InnateDB-All,MINT	CPI-SS0DA033F03	NA	NA	NA	NA	NA	NA	NA	NA	NA	NA	NA	NA	NA	NA
Case only	DPP4_CXCL12	CD4+ T	mac_LIPA	DPP4	CXCL12	0.0812098	0.544262	0.312736	0	0	DPP4	CXCL12	curated	CPI-SS0DBA4D668	NA	NA	NA	NA	NA	NA	NA	NA	NA	NA	NA	NA	NA	NA
Case only	TNFRSF13B_TNFSF13	CD4+ T	mac_LIPA	TNFRSF13B	TNFSF13	0.0612914	0.0314982	0.0463948	0.009	0.0486679	TNFRSF13B	TNFSF13	curated	CPI-SS0DCA69916	NA	NA	NA	NA	NA	NA	NA	NA	NA	NA	NA	NA	NA	NA
Case only	SCGB3A1_MARCO	CD4+ T	mac_LIPA	SCGB3A1	MARCO	0.00638313	4.02233	2.01436	0.002	0.0138564	SCGB3A1	MARCO	I2D,InnateDB-All	CPI-SS0DF5E47DB	NA	NA	NA	NA	NA	NA	NA	NA	NA	NA	NA	NA	NA	NA
Case only	TNFRSF17_TNFSF13B	CD4+ T	mac_LIPA	TNFRSF17	TNFSF13B	0.00760643	1.96971	0.98866	0	0	TNFRSF17	TNFSF13B	curated	CPI-SS0E2863F09	NA	NA	NA	NA	NA	NA	NA	NA	NA	NA	NA	NA	NA	NA
Case only	BMP8B_PLAUR	CD4+ T	mac_LIPA	BMP8B	PLAUR	0.00392385	4.27301	2.13847	0	0	BMP8B	PLAUR	InnateDB-All	CPI-SS0E5593D5C	NA	NA	NA	NA	NA	NA	NA	NA	NA	NA	NA	NA	NA	NA
both	WNT1_CD36	CD4+ T	mac_LIPA	WNT1	CD36	0.0148858	0.684043	0.349464	0	0	WNT1	CD36	InnateDB	CPI-SS0EB136379	WNT1_CD36	CD4+ T	mac_LIPA	WNT1	CD36	0.0602751	3.70836	1.88432	0	0	WNT1	CD36	InnateDB	CPI-SS0EB136379
Case only	SELL_CD34	CD4+ T	mac_LIPA	SELL	CD34	0.677155	0.345623	0.511389	0.001	0.00744805	SELL	CD34	curated	CPI-SS0EB5AEC83	NA	NA	NA	NA	NA	NA	NA	NA	NA	NA	NA	NA	NA	NA
Case only	TNFSF11_TNFRSF11A	CD4+ T	mac_LIPA	TNFSF11	TNFRSF11A	0.024063	0.120393	0.0722277	0	0	TNFSF11	TNFRSF11A	curated	CPI-SS0ED2573CA	NA	NA	NA	NA	NA	NA	NA	NA	NA	NA	NA	NA	NA	NA
Case only	SEMA3E_PLXND1	CD4+ T	mac_LIPA	SEMA3E	PLXND1	0.00883124	0.934426	0.471628	0.004	0.0251474	SEMA3E	PLXND1	curated	CPI-SS0F3A089DE	NA	NA	NA	NA	NA	NA	NA	NA	NA	NA	NA	NA	NA	NA
Case only	DPP4_CXCL9	CD4+ T	mac_LIPA	DPP4	CXCL9	0.0812098	2.97881	1.53001	0	0	DPP4	CXCL9	curated	CPI-SS0F52745F3	NA	NA	NA	NA	NA	NA	NA	NA	NA	NA	NA	NA	NA	NA
Case only	PDCD1_PDCD1LG2	CD4+ T	mac_LIPA	PDCD1	PDCD1LG2	0.500357	0.114133	0.307245	0	0	PDCD1	PDCD1LG2	curated	CPI-SS0F5B6B186	NA	NA	NA	NA	NA	NA	NA	NA	NA	NA	NA	NA	NA	NA
Control only	KIT_KITLG	CD4+ T	mac_LIPA	KIT	KITLG	NA	NA	NA	NA	NA	NA	NA	NA	NA	KIT_KITLG	CD4+ T	mac_LIPA	KIT	KITLG	0.410374	0.311465	0.36092	0	0	KIT	KITLG	curated	CPI-SS02D7A1DDE
Control only	DSG1_DSC2	CD4+ T	mac_LIPA	DSG1	DSC2	NA	NA	NA	NA	NA	NA	NA	NA	NA	DSG1_DSC2	CD4+ T	mac_LIPA	DSG1	DSC2	0.672239	0.596601	0.63442	0.001	0.0123128	DSG1	DSC2	curated	CPI-SS036437279
Control only	CD44_HBEGF	CD4+ T	mac_LIPA	CD44	HBEGF	NA	NA	NA	NA	NA	NA	NA	NA	NA	CD44_HBEGF	CD4+ T	mac_LIPA	CD44	HBEGF	7.33638	1.92882	4.6326	0	0	CD44	HBEGF	I2D,InnateDB-All	CPI-SS0632A027A
Control only	CD44_SELE	CD4+ T	mac_LIPA	CD44	SELE	NA	NA	NA	NA	NA	NA	NA	NA	NA	CD44_SELE	CD4+ T	mac_LIPA	CD44	SELE	7.33638	0.776697	4.05654	0	0	CD44	SELE	curated	CPI-SS06F83AE58
Control only	EGFR_HBEGF	CD4+ T	mac_LIPA	EGFR	HBEGF	NA	NA	NA	NA	NA	NA	NA	NA	NA	EGFR_HBEGF	CD4+ T	mac_LIPA	EGFR	HBEGF	0.198109	1.92882	1.06347	0	0	EGFR	HBEGF	curated	CPI-SS0C10824C7
Control only	WNT1_FZD1	CD4+ T	mac_LIPA	WNT1	FZD1	NA	NA	NA	NA	NA	NA	NA	NA	NA	WNT1_FZD1	CD4+ T	mac_LIPA	WNT1	FZD1	0.0602751	0.440999	0.250637	0.001	0.0123128	WNT1	FZD1	curated	CPI-SS0DC5ADBF1
Control only	EGFR_TGFA	CD4+ T	mac_LIPA	EGFR	TGFA	NA	NA	NA	NA	NA	NA	NA	NA	NA	EGFR_TGFA	CD4+ T	mac_LIPA	EGFR	TGFA	0.198109	0.0783665	0.138238	0	0	EGFR	TGFA	curated	CPI-SS0E25CE362
Control only	EPOR_KITLG	CD4+ T	mac_LIPA	EPOR	KITLG	NA	NA	NA	NA	NA	NA	NA	NA	NA	EPOR_KITLG	CD4+ T	mac_LIPA	EPOR	KITLG	0.153315	0.311465	0.23239	0	0	EPOR	KITLG	I2D	CPI-SS0EDAE16B6
Control only	FZD6_WNT4	CD4+ T	mac_LIPA	FZD6	WNT4	NA	NA	NA	NA	NA	NA	NA	NA	NA	FZD6_WNT4	CD4+ T	mac_LIPA	FZD6	WNT4	0.263433	0.0482054	0.155819	0	0	FZD6	WNT4	curated	CPI-SS0FA326344
Case only	CXCR3_CCL19	CD8+ T	CD4+ T	CXCR3	CCL19	1.19838	0.121761	0.660073	0.002	0.0138564	CXCR3	CCL19	guidetopharmacology.org	CPI-SS003610FF9	NA	NA	NA	NA	NA	NA	NA	NA	NA	NA	NA	NA	NA	NA
Case only	PTHLH_PTH2R	CD8+ T	CD4+ T	PTHLH	PTH2R	0.0381198	0.0212383	0.0296791	0.002	0.0138564	PTHLH	PTH2R	guidetopharmacology.org	CPI-SS012B216F6	NA	NA	NA	NA	NA	NA	NA	NA	NA	NA	NA	NA	NA	NA
Case only	FAM3C_CLEC2D	CD8+ T	CD4+ T	FAM3C	CLEC2D	1.15884	2.27072	1.71478	0	0	FAM3C	CLEC2D	IMEx,InnateDB-All,IntAct	CPI-SS02A0FF87F	NA	NA	NA	NA	NA	NA	NA	NA	NA	NA	NA	NA	NA	NA
Case only	CSF1_SLC7A1	CD8+ T	CD4+ T	CSF1	SLC7A1	0.943332	0.0631045	0.503218	0	0	CSF1	SLC7A1	I2D	CPI-SS03105D292	NA	NA	NA	NA	NA	NA	NA	NA	NA	NA	NA	NA	NA	NA
Case only	TIGIT_NECTIN3	CD8+ T	CD4+ T	TIGIT	NECTIN3	3.00613	0.051252	1.52869	0.001	0.00744805	TIGIT	NECTIN3	curated	CPI-SS03859E16F	NA	NA	NA	NA	NA	NA	NA	NA	NA	NA	NA	NA	NA	NA
both	TNF_ICOS	CD8+ T	CD4+ T	TNF	ICOS	5.00663	1.78636	3.3965	0.004	0.0251474	TNF	ICOS	InnateDB-All	CPI-SS03B8E2D7A	TNF_ICOS	CD8+ T	CD4+ T	TNF	ICOS	3.75443	0.986307	2.37037	0	0	TNF	ICOS	InnateDB-All	CPI-SS03B8E2D7A
both	CD96_NECTIN1	CD8+ T	CD4+ T	CD96	NECTIN1	1.8043	0.0273858	0.915844	0.006	0.0352121	CD96	NECTIN1	curated	CPI-SS03F821467	CD96_NECTIN1	CD8+ T	CD4+ T	CD96	NECTIN1	2.43679	0.194999	1.3159	0	0	CD96	NECTIN1	curated	CPI-SS03F821467
both	TNFSF4_TNFRSF4	CD8+ T	CD4+ T	TNFSF4	TNFRSF4	0.113723	1.81375	0.963737	0	0	TNFSF4	TNFRSF4	curated	CPI-SS04456F441	TNFSF4_TNFRSF4	CD8+ T	CD4+ T	TNFSF4	TNFRSF4	0.0677984	3.3032	1.6855	0	0	TNFSF4	TNFRSF4	curated	CPI-SS04456F441
Case only	PTHLH_PTH1R	CD8+ T	CD4+ T	PTHLH	PTH1R	0.0381198	0.010381	0.0242504	0.005	0.0303083	PTHLH	PTH1R	guidetopharmacology.org	CPI-SS0483CE4ED	NA	NA	NA	NA	NA	NA	NA	NA	NA	NA	NA	NA	NA	NA
Case only	CCL4_SLC7A1	CD8+ T	CD4+ T	CCL4	SLC7A1	37.9407	0.0631045	19.0019	0	0	CCL4	SLC7A1	IMEx,IntAct	CPI-SS0795802F6	NA	NA	NA	NA	NA	NA	NA	NA	NA	NA	NA	NA	NA	NA
Case only	TNFSF12_TNFRSF25	CD8+ T	CD4+ T	TNFSF12	TNFRSF25	0.336034	0.601778	0.468906	0	0	TNFSF12	TNFRSF25	I2D	CPI-SS079DDF890	NA	NA	NA	NA	NA	NA	NA	NA	NA	NA	NA	NA	NA	NA
Case only	PECAM1_CD177	CD8+ T	CD4+ T	PECAM1	CD177	0.497206	0.00362349	0.250415	0.004	0.0251474	PECAM1	CD177	curated	CPI-SS081AD39D7	NA	NA	NA	NA	NA	NA	NA	NA	NA	NA	NA	NA	NA	NA
Case only	CD160_TNFRSF14	CD8+ T	CD4+ T	CD160	TNFRSF14	0.37394	0.936181	0.655061	0	0	CD160	TNFRSF14	curated	CPI-SS0879B8E95	NA	NA	NA	NA	NA	NA	NA	NA	NA	NA	NA	NA	NA	NA
Case only	CCL4L2_VSIR	CD8+ T	CD4+ T	CCL4L2	VSIR	25.867	0.536397	13.2017	0	0	CCL4L2	VSIR	IMEx,IntAct	CPI-SS0A42A3690	NA	NA	NA	NA	NA	NA	NA	NA	NA	NA	NA	NA	NA	NA
both	CCL4_CCR8	CD8+ T	CD4+ T	CCL4	CCR8	37.9407	0.0525381	18.9966	0	0	CCL4	CCR8	I2D	CPI-SS0ADC886E5	CCL4_CCR8	CD8+ T	CD4+ T	CCL4	CCR8	14.8182	0.240001	7.5291	0	0	CCL4	CCR8	I2D	CPI-SS0ADC886E5
both	CCL1_CCR8	CD8+ T	CD4+ T	CCL1	CCR8	0.00504647	0.0525381	0.0287923	0.001	0.00744805	CCL1	CCR8	curated	CPI-SS0B784A03E	CCL1_CCR8	CD8+ T	CD4+ T	CCL1	CCR8	0.927555	0.240001	0.583778	0.004	0.0386639	CCL1	CCR8	curated	CPI-SS0B784A03E
Case only	CADM1_NECTIN3	CD8+ T	CD4+ T	CADM1	NECTIN3	0.245842	0.051252	0.148547	0	0	CADM1	NECTIN3	curated	CPI-SS0B990492C	NA	NA	NA	NA	NA	NA	NA	NA	NA	NA	NA	NA	NA	NA
Case only	CD70_TNFRSF17	CD8+ T	CD4+ T	CD70	TNFRSF17	0.73698	0.00760643	0.372293	0	0	CD70	TNFRSF17	InnateDB-All	CPI-SS0C412B7DE	NA	NA	NA	NA	NA	NA	NA	NA	NA	NA	NA	NA	NA	NA
both	CD27_CD70	CD8+ T	CD4+ T	CD27	CD70	2.82944	0.518801	1.67412	0	0	CD27	CD70	curated	CPI-SS0D4BF6CA3	CD27_CD70	CD8+ T	CD4+ T	CD27	CD70	1.1257	0.19832	0.66201	0	0	CD27	CD70	curated	CPI-SS0D4BF6CA3
both	CCL5_CCR4	CD8+ T	CD4+ T	CCL5	CCR4	56.4739	0.0779552	28.2759	0	0	CCL5	CCR4	curated	CPI-SS0EA05941A	CCL5_CCR4	CD8+ T	CD4+ T	CCL5	CCR4	16.2253	0.363803	8.29457	0	0	CCL5	CCR4	curated	CPI-SS0EA05941A
Case only	CXCR3_CCL20	CD8+ T	CD4+ T	CXCR3	CCL20	1.19838	6.07414	3.63626	0	0	CXCR3	CCL20	guidetopharmacology.org	CPI-SS0F8C664D9	NA	NA	NA	NA	NA	NA	NA	NA	NA	NA	NA	NA	NA	NA
Case only	EFNA5_EPHA4	CD8+ T	CD4+ T	EFNA5	EPHA4	0.0785471	0.0968938	0.0877205	0.001	0.00744805	EFNA5	EPHA4	curated	CPI-SS0FC01B947	NA	NA	NA	NA	NA	NA	NA	NA	NA	NA	NA	NA	NA	NA
Control only	HGF_CD44	CD8+ T	CD4+ T	HGF	CD44	NA	NA	NA	NA	NA	NA	NA	NA	NA	HGF_CD44	CD8+ T	CD4+ T	HGF	CD44	0.0361751	7.33638	3.68628	0	0	HGF	CD44	IMEx,InnateDB-All,IntAct	CPI-SS03722104E
Control only	TNFSF9_TNFRSF9	CD8+ T	CD4+ T	TNFSF9	TNFRSF9	NA	NA	NA	NA	NA	NA	NA	NA	NA	TNFSF9_TNFRSF9	CD8+ T	CD4+ T	TNFSF9	TNFRSF9	0.843248	0.571434	0.707341	0.005	0.0460492	TNFSF9	TNFRSF9	curated	CPI-SS0431D2256
Control only	NPR2_NPPC	CD8+ T	CD4+ T	NPR2	NPPC	NA	NA	NA	NA	NA	NA	NA	NA	NA	NPR2_NPPC	CD8+ T	CD4+ T	NPR2	NPPC	0.0180875	0.152669	0.0853783	0	0	NPR2	NPPC	guidetopharmacology.org	CPI-SS06B94F144
Control only	TGFB1_TGFBR3	CD8+ T	CD4+ T	TGFB1	TGFBR3	NA	NA	NA	NA	NA	NA	NA	NA	NA	TGFB1_TGFBR3	CD8+ T	CD4+ T	TGFB1	TGFBR3	3.31209	1.04373	2.17791	0	0	TGFB1	TGFBR3	curated	CPI-SS085EE60B1
Control only	NTF3_NTRK2	CD8+ T	CD4+ T	NTF3	NTRK2	NA	NA	NA	NA	NA	NA	NA	NA	NA	NTF3_NTRK2	CD8+ T	CD4+ T	NTF3	NTRK2	0.00731318	0.347767	0.17754	0.004	0.0386639	NTF3	NTRK2	curated	CPI-SS093E05DD4
Control only	L1CAM_L1CAM	CD8+ T	CD4+ T	L1CAM	L1CAM	NA	NA	NA	NA	NA	NA	NA	NA	NA	L1CAM_L1CAM	CD8+ T	CD4+ T	L1CAM	L1CAM	0.194224	0.140466	0.167345	0	0	L1CAM	L1CAM	curated	CPI-SS0ACD487F0
Control only	NTRK1_GPI	CD8+ T	CD4+ T	NTRK1	GPI	NA	NA	NA	NA	NA	NA	NA	NA	NA	NTRK1_GPI	CD8+ T	CD4+ T	NTRK1	GPI	0.086153	1.25059	0.668373	0.005	0.0460492	NTRK1	GPI	InnateDB-All	CPI-SS0B1AB068C
Control only	PDCD1_FAM3C	CD8+ T	CD4+ T	PDCD1	FAM3C	NA	NA	NA	NA	NA	NA	NA	NA	NA	PDCD1_FAM3C	CD8+ T	CD4+ T	PDCD1	FAM3C	0.771228	0.268173	0.519701	0	0	PDCD1	FAM3C	InnateDB-All	CPI-SS0E2431C09
Control only	KLRB1_CLEC2D	CD8+ T	CD4+ T	KLRB1	CLEC2D	NA	NA	NA	NA	NA	NA	NA	NA	NA	KLRB1_CLEC2D	CD8+ T	CD4+ T	KLRB1	CLEC2D	4.40992	0.899837	2.65488	0	0	KLRB1	CLEC2D	curated	CPI-SS0E292C126
Control only	ICOSLG_ICOS	CD8+ T	CD4+ T	ICOSLG	ICOS	NA	NA	NA	NA	NA	NA	NA	NA	NA	ICOSLG_ICOS	CD8+ T	CD4+ T	ICOSLG	ICOS	0.0257938	0.986307	0.50605	0.004	0.0386639	ICOSLG	ICOS	curated	CPI-SS0E4B1484B
Case only	TNFRSF10B_FASLG	CD8+ T	CD8+ T	TNFRSF10B	FASLG	0.2059	0.949585	0.577742	0	0	TNFRSF10B	FASLG	I2D,InnateDB-All	CPI-SS0049FD74F	NA	NA	NA	NA	NA	NA	NA	NA	NA	NA	NA	NA	NA	NA
Case only	CD2_CD58	CD8+ T	CD8+ T	CD2	CD58	9.79184	0.505337	5.14859	0	0	CD2	CD58	curated	CPI-SS00B1BEE64	NA	NA	NA	NA	NA	NA	NA	NA	NA	NA	NA	NA	NA	NA
Case only	FAM3C_CLEC2D	CD8+ T	CD8+ T	FAM3C	CLEC2D	1.15884	2.85193	2.00538	0	0	FAM3C	CLEC2D	IMEx,InnateDB-All,IntAct	CPI-SS02A0FF87F	NA	NA	NA	NA	NA	NA	NA	NA	NA	NA	NA	NA	NA	NA
Case only	KIR2DL3_FAM3C	CD8+ T	CD8+ T	KIR2DL3	FAM3C	0.0472851	1.15884	0.603065	0	0	KIR2DL3	FAM3C	IMEx,IntAct	CPI-SS02CF96625	NA	NA	NA	NA	NA	NA	NA	NA	NA	NA	NA	NA	NA	NA
both	HLA-E_KLRK1	CD8+ T	CD8+ T	HLA-E	KLRK1	13.0015	0.16536	6.58343	0	0	HLA-E	KLRK1	curated	CPI-SS03339363E	HLA-E_KLRK1	CD8+ T	CD8+ T	HLA-E	KLRK1	15.4961	0.180944	7.83851	0	0	HLA-E	KLRK1	curated	CPI-SS03339363E
Case only	HLA-C_FAM3C	CD8+ T	CD8+ T	HLA-C	FAM3C	24.3482	1.15884	12.7535	0	0	HLA-C	FAM3C	InnateDB-All	CPI-SS034D36D2F	NA	NA	NA	NA	NA	NA	NA	NA	NA	NA	NA	NA	NA	NA
Case only	FAS_FASLG	CD8+ T	CD8+ T	FAS	FASLG	0.568156	0.949585	0.75887	0	0	FAS	FASLG	curated	CPI-SS03A0C857B	NA	NA	NA	NA	NA	NA	NA	NA	NA	NA	NA	NA	NA	NA
both	HLA-E_KLRC1	CD8+ T	CD8+ T	HLA-E	KLRC1	13.0015	0.426719	6.71411	0.002	0.0138564	HLA-E	KLRC1	curated	CPI-SS03EF699C7	HLA-E_KLRC1	CD8+ T	CD8+ T	HLA-E	KLRC1	15.4961	0.766519	8.1313	0	0	HLA-E	KLRC1	curated	CPI-SS03EF699C7
Case only	ACKR2_CCL3	CD8+ T	CD8+ T	ACKR2	CCL3	0.00577117	11.6587	5.83222	0	0	ACKR2	CCL3	curated	CPI-SS04318D03E	NA	NA	NA	NA	NA	NA	NA	NA	NA	NA	NA	NA	NA	NA
Case only	TNFSF9_TNFRSF9	CD8+ T	CD8+ T	TNFSF9	TNFRSF9	3.92158	1.96361	2.9426	0	0	TNFSF9	TNFRSF9	curated	CPI-SS0431D2256	NA	NA	NA	NA	NA	NA	NA	NA	NA	NA	NA	NA	NA	NA
both	TNFSF9_ADGRG5	CD8+ T	CD8+ T	TNFSF9	ADGRG5	3.92158	0.0479121	1.98475	0	0	TNFSF9	ADGRG5	InnateDB-All	CPI-SS047CD2E9F	TNFSF9_ADGRG5	CD8+ T	CD8+ T	TNFSF9	ADGRG5	0.843248	0.073826	0.458537	0	0	TNFSF9	ADGRG5	InnateDB-All	CPI-SS047CD2E9F
Case only	LAMP1_FAM3C	CD8+ T	CD8+ T	LAMP1	FAM3C	0.931671	1.15884	1.04526	0	0	LAMP1	FAM3C	InnateDB-All	CPI-SS055E061C9	NA	NA	NA	NA	NA	NA	NA	NA	NA	NA	NA	NA	NA	NA
both	CD48_CD244	CD8+ T	CD8+ T	CD48	CD244	4.02116	0.246139	2.13365	0	0	CD48	CD244	curated	CPI-SS056FF4363	CD48_CD244	CD8+ T	CD8+ T	CD48	CD244	3.52641	0.121152	1.82378	0	0	CD48	CD244	curated	CPI-SS056FF4363
Case only	CCL5_ACKR1	CD8+ T	CD8+ T	CCL5	ACKR1	56.4739	0.333577	28.4037	0	0	CCL5	ACKR1	curated	CPI-SS05B7D3407	NA	NA	NA	NA	NA	NA	NA	NA	NA	NA	NA	NA	NA	NA
both	CCL4_CNR2	CD8+ T	CD8+ T	CCL4	CNR2	37.9407	0.0397173	18.9902	0	0	CCL4	CNR2	IMEx,IntAct	CPI-SS05BA6D9C3	CCL4_CNR2	CD8+ T	CD8+ T	CCL4	CNR2	14.8182	0.0359473	7.42707	0	0	CCL4	CNR2	IMEx,IntAct	CPI-SS05BA6D9C3
Case only	CSF1_CELSR3	CD8+ T	CD8+ T	CSF1	CELSR3	0.943332	0.0402068	0.491769	0	0	CSF1	CELSR3	I2D	CPI-SS086615F9B	NA	NA	NA	NA	NA	NA	NA	NA	NA	NA	NA	NA	NA	NA
Case only	CD160_TNFRSF14	CD8+ T	CD8+ T	CD160	TNFRSF14	0.37394	1.17857	0.776254	0	0	CD160	TNFRSF14	curated	CPI-SS0879B8E95	NA	NA	NA	NA	NA	NA	NA	NA	NA	NA	NA	NA	NA	NA
Case only	CADM1_CADM1	CD8+ T	CD8+ T	CADM1	CADM1	0.245842	0.245842	0.245842	0	0	CADM1	CADM1	curated	CPI-SS0889E281D	NA	NA	NA	NA	NA	NA	NA	NA	NA	NA	NA	NA	NA	NA
both	HLA-C_KIR2DL3	CD8+ T	CD8+ T	HLA-C	KIR2DL3	24.3482	0.0472851	12.1977	0	0	HLA-C	KIR2DL3	curated	CPI-SS0917CBD53	HLA-C_KIR2DL3	CD8+ T	CD8+ T	HLA-C	KIR2DL3	35.989	0.153904	18.0715	0	0	HLA-C	KIR2DL3	curated	CPI-SS0917CBD53
Case only	CCL5_CCR1	CD8+ T	CD8+ T	CCL5	CCR1	56.4739	0.178753	28.3263	0	0	CCL5	CCR1	curated	CPI-SS0A021DB6E	NA	NA	NA	NA	NA	NA	NA	NA	NA	NA	NA	NA	NA	NA
Case only	CCL4L2_VSIR	CD8+ T	CD8+ T	CCL4L2	VSIR	25.867	0.48471	13.1758	0	0	CCL4L2	VSIR	IMEx,IntAct	CPI-SS0A42A3690	NA	NA	NA	NA	NA	NA	NA	NA	NA	NA	NA	NA	NA	NA
Case only	TNFRSF1A_FASLG	CD8+ T	CD8+ T	TNFRSF1A	FASLG	0.289399	0.949585	0.619492	0	0	TNFRSF1A	FASLG	I2D,InnateDB-All	CPI-SS0A4F27388	NA	NA	NA	NA	NA	NA	NA	NA	NA	NA	NA	NA	NA	NA
both	ACKR2_CCL5	CD8+ T	CD8+ T	ACKR2	CCL5	0.00577117	56.4739	28.2398	0	0	ACKR2	CCL5	curated	CPI-SS0AE4CF4E7	ACKR2_CCL5	CD8+ T	CD8+ T	ACKR2	CCL5	0.0109845	16.2253	8.11816	0	0	ACKR2	CCL5	curated	CPI-SS0AE4CF4E7
Case only	ADGRG5_FAM3C	CD8+ T	CD8+ T	ADGRG5	FAM3C	0.0479121	1.15884	0.603378	0	0	ADGRG5	FAM3C	InnateDB-All	CPI-SS0AFC7BACF	NA	NA	NA	NA	NA	NA	NA	NA	NA	NA	NA	NA	NA	NA
both	ACKR2_CCL4	CD8+ T	CD8+ T	ACKR2	CCL4	0.00577117	37.9407	18.9733	0	0	ACKR2	CCL4	curated	CPI-SS0AFE077D8	ACKR2_CCL4	CD8+ T	CD8+ T	ACKR2	CCL4	0.0109845	14.8182	7.41459	0	0	ACKR2	CCL4	curated	CPI-SS0AFE077D8
Case only	CCL5_CCR5	CD8+ T	CD8+ T	CCL5	CCR5	56.4739	0.388296	28.4311	0	0	CCL5	CCR5	curated	CPI-SS0B01D306C	NA	NA	NA	NA	NA	NA	NA	NA	NA	NA	NA	NA	NA	NA
Case only	CADM1_NECTIN3	CD8+ T	CD8+ T	CADM1	NECTIN3	0.245842	0.0375789	0.141711	0.005	0.0303083	CADM1	NECTIN3	curated	CPI-SS0B990492C	NA	NA	NA	NA	NA	NA	NA	NA	NA	NA	NA	NA	NA	NA
both	HLA-F_KIR3DL2	CD8+ T	CD8+ T	HLA-F	KIR3DL2	3.67915	0.106499	1.89282	0.001	0.00744805	HLA-F	KIR3DL2	curated	CPI-SS0BDD10277	HLA-F_KIR3DL2	CD8+ T	CD8+ T	HLA-F	KIR3DL2	2.1592	0.174617	1.16691	0	0	HLA-F	KIR3DL2	curated	CPI-SS0BDD10277
Case only	CCL3_CCR5	CD8+ T	CD8+ T	CCL3	CCR5	11.6587	0.388296	6.02348	0	0	CCL3	CCR5	curated	CPI-SS0C090A257	NA	NA	NA	NA	NA	NA	NA	NA	NA	NA	NA	NA	NA	NA
both	HLA-E_KLRC2	CD8+ T	CD8+ T	HLA-E	KLRC2	13.0015	0.272322	6.63691	0	0	HLA-E	KLRC2	curated	CPI-SS0C4FA643F	HLA-E_KLRC2	CD8+ T	CD8+ T	HLA-E	KLRC2	15.4961	0.040038	7.76806	0	0	HLA-E	KLRC2	curated	CPI-SS0C4FA643F
Case only	CRTAM_CADM1	CD8+ T	CD8+ T	CRTAM	CADM1	2.88575	0.245842	1.5658	0	0	CRTAM	CADM1	curated	CPI-SS0C9696AAA	NA	NA	NA	NA	NA	NA	NA	NA	NA	NA	NA	NA	NA	NA
Case only	CCL4_CCR5	CD8+ T	CD8+ T	CCL4	CCR5	37.9407	0.388296	19.1645	0	0	CCL4	CCR5	curated	CPI-SS0D1D95883	NA	NA	NA	NA	NA	NA	NA	NA	NA	NA	NA	NA	NA	NA
both	CD27_CD70	CD8+ T	CD8+ T	CD27	CD70	2.82944	0.73698	1.78321	0	0	CD27	CD70	curated	CPI-SS0D4BF6CA3	CD27_CD70	CD8+ T	CD8+ T	CD27	CD70	1.1257	0.19519	0.660445	0	0	CD27	CD70	curated	CPI-SS0D4BF6CA3
Case only	PDGFRB_PDGFD	CD8+ T	CD8+ T	PDGFRB	PDGFD	0.038033	0.329209	0.183621	0	0	PDGFRB	PDGFD	curated	CPI-SS0D954EA1C	NA	NA	NA	NA	NA	NA	NA	NA	NA	NA	NA	NA	NA	NA
Case only	PECAM1_CD38	CD8+ T	CD8+ T	PECAM1	CD38	0.497206	0.329262	0.413234	0	0	PECAM1	CD38	curated	CPI-SS0E0DEA7D5	NA	NA	NA	NA	NA	NA	NA	NA	NA	NA	NA	NA	NA	NA
both	PDCD1_FAM3C	CD8+ T	CD8+ T	PDCD1	FAM3C	1.06281	1.15884	1.11083	0	0	PDCD1	FAM3C	InnateDB-All	CPI-SS0E2431C09	PDCD1_FAM3C	CD8+ T	CD8+ T	PDCD1	FAM3C	0.771228	0.225606	0.498417	0	0	PDCD1	FAM3C	InnateDB-All	CPI-SS0E2431C09
both	CD47_SIRPG	CD8+ T	CD8+ T	CD47	SIRPG	1.31261	1.15982	1.23621	0	0	CD47	SIRPG	curated	CPI-SS0E9015902	CD47_SIRPG	CD8+ T	CD8+ T	CD47	SIRPG	1.1373	0.582477	0.859887	0	0	CD47	SIRPG	curated	CPI-SS0E9015902
Case only	CCL5_ACKR4	CD8+ T	CD8+ T	CCL5	ACKR4	56.4739	0.0200778	28.247	0	0	CCL5	ACKR4	I2D	CPI-SS0F3BF2B34	NA	NA	NA	NA	NA	NA	NA	NA	NA	NA	NA	NA	NA	NA
Case only	PGRMC2_CCL4L2	CD8+ T	CD8+ T	PGRMC2	CCL4L2	0.258046	25.867	13.0625	0	0	PGRMC2	CCL4L2	IMEx,IntAct	CPI-SS0F3D40856	NA	NA	NA	NA	NA	NA	NA	NA	NA	NA	NA	NA	NA	NA
Control only	NTRK1_NTF3	CD8+ T	CD8+ T	NTRK1	NTF3	NA	NA	NA	NA	NA	NA	NA	NA	NA	NTRK1_NTF3	CD8+ T	CD8+ T	NTRK1	NTF3	0.086153	0.00731318	0.0467331	0.005	0.0460492	NTRK1	NTF3	curated	CPI-SS004A073E1
Control only	TNFSF14_TNFRSF14	CD8+ T	CD8+ T	TNFSF14	TNFRSF14	NA	NA	NA	NA	NA	NA	NA	NA	NA	TNFSF14_TNFRSF14	CD8+ T	CD8+ T	TNFSF14	TNFRSF14	0.812101	1.02543	0.918767	0.002	0.0223459	TNFSF14	TNFRSF14	curated	CPI-SS019C98396
Control only	CLEC2B_KLRF1	CD8+ T	CD8+ T	CLEC2B	KLRF1	NA	NA	NA	NA	NA	NA	NA	NA	NA	CLEC2B_KLRF1	CD8+ T	CD8+ T	CLEC2B	KLRF1	2.80522	0.144342	1.47478	0	0	CLEC2B	KLRF1	curated	CPI-SS025C8F785
Control only	NCR3_BAG6	CD8+ T	CD8+ T	NCR3	BAG6	NA	NA	NA	NA	NA	NA	NA	NA	NA	NCR3_BAG6	CD8+ T	CD8+ T	NCR3	BAG6	1.29902	0.630427	0.964726	0	0	NCR3	BAG6	curated	CPI-SS027AFFC0E
Control only	HGF_CD44	CD8+ T	CD8+ T	HGF	CD44	NA	NA	NA	NA	NA	NA	NA	NA	NA	HGF_CD44	CD8+ T	CD8+ T	HGF	CD44	0.0361751	6.70421	3.37019	0.003	0.030955	HGF	CD44	IMEx,InnateDB-All,IntAct	CPI-SS03722104E
Control only	HLA-F_KIR3DL1	CD8+ T	CD8+ T	HLA-F	KIR3DL1	NA	NA	NA	NA	NA	NA	NA	NA	NA	HLA-F_KIR3DL1	CD8+ T	CD8+ T	HLA-F	KIR3DL1	2.1592	0.109095	1.13415	0	0	HLA-F	KIR3DL1	curated	CPI-SS048242083
Control only	NTRK1_AIMP1	CD8+ T	CD8+ T	NTRK1	AIMP1	NA	NA	NA	NA	NA	NA	NA	NA	NA	NTRK1_AIMP1	CD8+ T	CD8+ T	NTRK1	AIMP1	0.086153	0.524507	0.30533	0.005	0.0460492	NTRK1	AIMP1	InnateDB-All	CPI-SS05D1A6BEF
Control only	TGFB1_TGFBR3	CD8+ T	CD8+ T	TGFB1	TGFBR3	NA	NA	NA	NA	NA	NA	NA	NA	NA	TGFB1_TGFBR3	CD8+ T	CD8+ T	TGFB1	TGFBR3	3.31209	1.06647	2.18928	0	0	TGFB1	TGFBR3	curated	CPI-SS085EE60B1
Control only	ACKR2_CCL28	CD8+ T	CD8+ T	ACKR2	CCL28	NA	NA	NA	NA	NA	NA	NA	NA	NA	ACKR2_CCL28	CD8+ T	CD8+ T	ACKR2	CCL28	0.0109845	0.107285	0.0591348	0	0	ACKR2	CCL28	I2D	CPI-SS091B461CB
Control only	HLA-B_KIR3DL2	CD8+ T	CD8+ T	HLA-B	KIR3DL2	NA	NA	NA	NA	NA	NA	NA	NA	NA	HLA-B_KIR3DL2	CD8+ T	CD8+ T	HLA-B	KIR3DL2	46.2726	0.174617	23.2236	0	0	HLA-B	KIR3DL2	curated	CPI-SS0987A89AE
Control only	HLA-C_KIR2DL1	CD8+ T	CD8+ T	HLA-C	KIR2DL1	NA	NA	NA	NA	NA	NA	NA	NA	NA	HLA-C_KIR2DL1	CD8+ T	CD8+ T	HLA-C	KIR2DL1	35.989	0.0884558	18.0387	0	0	HLA-C	KIR2DL1	curated	CPI-SS0ABD11350
Control only	CCL4_CCR8	CD8+ T	CD8+ T	CCL4	CCR8	NA	NA	NA	NA	NA	NA	NA	NA	NA	CCL4_CCR8	CD8+ T	CD8+ T	CCL4	CCR8	14.8182	0.180653	7.49943	0.005	0.0460492	CCL4	CCR8	I2D	CPI-SS0ADC886E5
Control only	HLA-A_KIR3DL1	CD8+ T	CD8+ T	HLA-A	KIR3DL1	NA	NA	NA	NA	NA	NA	NA	NA	NA	HLA-A_KIR3DL1	CD8+ T	CD8+ T	HLA-A	KIR3DL1	40.2685	0.109095	20.1888	0	0	HLA-A	KIR3DL1	curated	CPI-SS0CBAA9BCC
Control only	GPR75_CCL5	CD8+ T	CD8+ T	GPR75	CCL5	NA	NA	NA	NA	NA	NA	NA	NA	NA	GPR75_CCL5	CD8+ T	CD8+ T	GPR75	CCL5	0.0183808	16.2253	8.12186	0	0	GPR75	CCL5	guidetopharmacology.org	CPI-SS0DA291AD9
Control only	KLRB1_CLEC2D	CD8+ T	CD8+ T	KLRB1	CLEC2D	NA	NA	NA	NA	NA	NA	NA	NA	NA	KLRB1_CLEC2D	CD8+ T	CD8+ T	KLRB1	CLEC2D	4.40992	0.856591	2.63326	0	0	KLRB1	CLEC2D	curated	CPI-SS0E292C126
Control only	CCL5_CCR4	CD8+ T	CD8+ T	CCL5	CCR4	NA	NA	NA	NA	NA	NA	NA	NA	NA	CCL5_CCR4	CD8+ T	CD8+ T	CCL5	CCR4	16.2253	0.336812	8.28107	0	0	CCL5	CCR4	curated	CPI-SS0EA05941A
both	CD2_CD58	CD8+ T	DC	CD2	CD58	9.79184	0.838141	5.31499	0.005	0.0303083	CD2	CD58	curated	CPI-SS00B1BEE64	CD2_CD58	CD8+ T	DC	CD2	CD58	3.04409	1.3731	2.2086	0	0	CD2	CD58	curated	CPI-SS00B1BEE64
Case only	FGFR2_CD83	CD8+ T	DC	FGFR2	CD83	0.00629111	12.0271	6.01669	0	0	FGFR2	CD83	InnateDB-All	CPI-SS00D9A0644	NA	NA	NA	NA	NA	NA	NA	NA	NA	NA	NA	NA	NA	NA
both	CXCR6_CXCL16	CD8+ T	DC	CXCR6	CXCL16	0.919319	1.68669	1.303	0	0	CXCR6	CXCL16	guidetopharmacology.org	CPI-SS00F282936	CXCR6_CXCL16	CD8+ T	DC	CXCR6	CXCL16	0.771824	3.36661	2.06922	0	0	CXCR6	CXCL16	guidetopharmacology.org	CPI-SS00F282936
both	CXCR3_CXCL9	CD8+ T	DC	CXCR3	CXCL9	1.19838	3.0743	2.13634	0	0	CXCR3	CXCL9	curated	CPI-SS02246DA17	CXCR3_CXCL9	CD8+ T	DC	CXCR3	CXCL9	0.501035	0.0149239	0.257979	0	0	CXCR3	CXCL9	curated	CPI-SS02246DA17
Case only	DLL3_NOTCH3	CD8+ T	DC	DLL3	NOTCH3	0.00548869	0.285086	0.145288	0.002	0.0138564	DLL3	NOTCH3	curated	CPI-SS035E5A708	NA	NA	NA	NA	NA	NA	NA	NA	NA	NA	NA	NA	NA	NA
Case only	PDGFRA_PDGFC	CD8+ T	DC	PDGFRA	PDGFC	0.00890754	0.188772	0.0988397	0.004	0.0251474	PDGFRA	PDGFC	curated	CPI-SS03CC15FF3	NA	NA	NA	NA	NA	NA	NA	NA	NA	NA	NA	NA	NA	NA
Case only	SEMA4A_PLXND1	CD8+ T	DC	SEMA4A	PLXND1	0.221021	0.769326	0.495173	0.001	0.00744805	SEMA4A	PLXND1	curated	CPI-SS044C72D0D	NA	NA	NA	NA	NA	NA	NA	NA	NA	NA	NA	NA	NA	NA
Case only	TNF_TNFRSF1A	CD8+ T	DC	TNF	TNFRSF1A	5.00663	0.989762	2.9982	0.002	0.0138564	TNF	TNFRSF1A	curated	CPI-SS04B4619D0	NA	NA	NA	NA	NA	NA	NA	NA	NA	NA	NA	NA	NA	NA
both	CD226_NECTIN2	CD8+ T	DC	CD226	NECTIN2	0.432334	0.78028	0.606307	0	0	CD226	NECTIN2	curated	CPI-SS06207F70E	CD226_NECTIN2	CD8+ T	DC	CD226	NECTIN2	0.450186	1.32606	0.888124	0	0	CD226	NECTIN2	curated	CPI-SS06207F70E
Case only	DSG1_DSC1	CD8+ T	DC	DSG1	DSC1	0.111256	0.156469	0.133862	0.007	0.0399674	DSG1	DSC1	curated	CPI-SS062307CFE	NA	NA	NA	NA	NA	NA	NA	NA	NA	NA	NA	NA	NA	NA
both	ANXA1_FPR3	CD8+ T	DC	ANXA1	FPR3	5.4689	1.15017	3.30954	0	0	ANXA1	FPR3	guidetopharmacology.org	CPI-SS06CCF5A54	ANXA1_FPR3	CD8+ T	DC	ANXA1	FPR3	21.2952	0.706906	11.0011	0.003	0.030955	ANXA1	FPR3	guidetopharmacology.org	CPI-SS06CCF5A54
both	CD28_CD86	CD8+ T	DC	CD28	CD86	0.377164	2.80194	1.58955	0	0	CD28	CD86	curated	CPI-SS077D7365D	CD28_CD86	CD8+ T	DC	CD28	CD86	0.492644	1.64306	1.06785	0	0	CD28	CD86	curated	CPI-SS077D7365D
Case only	EPHA2_EFNA3	CD8+ T	DC	EPHA2	EFNA3	0.0410791	0.182943	0.112011	0.008	0.0444	EPHA2	EFNA3	curated	CPI-SS07BECB892	NA	NA	NA	NA	NA	NA	NA	NA	NA	NA	NA	NA	NA	NA
Case only	GPR19_ENHO	CD8+ T	DC	GPR19	ENHO	0.0270973	0.132553	0.079825	0.001	0.00744805	GPR19	ENHO	guidetopharmacology.org	CPI-SS07DFEBFA8	NA	NA	NA	NA	NA	NA	NA	NA	NA	NA	NA	NA	NA	NA
both	CD6_ALCAM	CD8+ T	DC	CD6	ALCAM	1.26296	1.30075	1.28185	0	0	CD6	ALCAM	curated	CPI-SS08991B378	CD6_ALCAM	CD8+ T	DC	CD6	ALCAM	1.36745	0.799616	1.08353	0.002	0.0223459	CD6	ALCAM	curated	CPI-SS08991B378
Case only	ACKR1_CCL17	CD8+ T	DC	ACKR1	CCL17	0.333577	2.62399	1.47878	0	0	ACKR1	CCL17	I2D	CPI-SS0974EB232	NA	NA	NA	NA	NA	NA	NA	NA	NA	NA	NA	NA	NA	NA
both	EPHB3_EFNB3	CD8+ T	DC	EPHB3	EFNB3	0.0223224	0.120208	0.071265	0.001	0.00744805	EPHB3	EFNB3	curated	CPI-SS0A5B945E3	EPHB3_EFNB3	CD8+ T	DC	EPHB3	EFNB3	0.0370134	0.241626	0.139319	0.005	0.0460492	EPHB3	EFNB3	curated	CPI-SS0A5B945E3
both	TIGIT_NECTIN2	CD8+ T	DC	TIGIT	NECTIN2	3.00613	0.78028	1.89321	0	0	TIGIT	NECTIN2	curated	CPI-SS0A5DF05C0	TIGIT_NECTIN2	CD8+ T	DC	TIGIT	NECTIN2	0.714002	1.32606	1.02003	0	0	TIGIT	NECTIN2	curated	CPI-SS0A5DF05C0
Case only	CTLA4_CD86	CD8+ T	DC	CTLA4	CD86	0.576898	2.80194	1.68942	0	0	CTLA4	CD86	curated	CPI-SS0B0E09B1C	NA	NA	NA	NA	NA	NA	NA	NA	NA	NA	NA	NA	NA	NA
Case only	TNFRSF1B_GRN	CD8+ T	DC	TNFRSF1B	GRN	1.5853	4.96367	3.27448	0	0	TNFRSF1B	GRN	IMEx,InnateDB-All,MINT	CPI-SS0C4E86714	NA	NA	NA	NA	NA	NA	NA	NA	NA	NA	NA	NA	NA	NA
Case only	PROS1_AXL	CD8+ T	DC	PROS1	AXL	0.0114982	1.67733	0.844414	0.003	0.0197885	PROS1	AXL	guidetopharmacology.org	CPI-SS0C85BC9AF	NA	NA	NA	NA	NA	NA	NA	NA	NA	NA	NA	NA	NA	NA
Case only	WNT4_FZD1	CD8+ T	DC	WNT4	FZD1	0.0367579	0.244315	0.140537	0.003	0.0197885	WNT4	FZD1	I2D	CPI-SS0CA020C34	NA	NA	NA	NA	NA	NA	NA	NA	NA	NA	NA	NA	NA	NA
both	KIR2DL3_CXCL9	CD8+ T	DC	KIR2DL3	CXCL9	0.0472851	3.0743	1.56079	0	0	KIR2DL3	CXCL9	IMEx,IntAct	CPI-SS0D26F639E	KIR2DL3_CXCL9	CD8+ T	DC	KIR2DL3	CXCL9	0.153904	0.0149239	0.0844141	0.003	0.030955	KIR2DL3	CXCL9	IMEx,IntAct	CPI-SS0D26F639E
Case only	WNT7B_FZD1	CD8+ T	DC	WNT7B	FZD1	0.0169026	0.244315	0.130609	0.008	0.0444	WNT7B	FZD1	curated	CPI-SS0D81C6C1D	NA	NA	NA	NA	NA	NA	NA	NA	NA	NA	NA	NA	NA	NA
Case only	TNFRSF1A_GRN	CD8+ T	DC	TNFRSF1A	GRN	0.289399	4.96367	2.62653	0	0	TNFRSF1A	GRN	IMEx,InnateDB-All,MINT	CPI-SS0DA033F03	NA	NA	NA	NA	NA	NA	NA	NA	NA	NA	NA	NA	NA	NA
Case only	SCGB3A1_NOTCH3	CD8+ T	DC	SCGB3A1	NOTCH3	0.0331052	0.285086	0.159096	0.005	0.0303083	SCGB3A1	NOTCH3	InnateDB-All	CPI-SS0F21DBF93	NA	NA	NA	NA	NA	NA	NA	NA	NA	NA	NA	NA	NA	NA
Case only	SEMA3E_PLXND1	CD8+ T	DC	SEMA3E	PLXND1	0.0228564	0.769326	0.396091	0	0	SEMA3E	PLXND1	curated	CPI-SS0F3A089DE	NA	NA	NA	NA	NA	NA	NA	NA	NA	NA	NA	NA	NA	NA
Case only	PDCD1_PDCD1LG2	CD8+ T	DC	PDCD1	PDCD1LG2	1.06281	0.0641778	0.563495	0.002	0.0138564	PDCD1	PDCD1LG2	curated	CPI-SS0F5B6B186	NA	NA	NA	NA	NA	NA	NA	NA	NA	NA	NA	NA	NA	NA
Case only	NCR3_NCR3LG1	CD8+ T	DC	NCR3	NCR3LG1	0.337475	0.162279	0.249877	0.002	0.0138564	NCR3	NCR3LG1	curated	CPI-SS0F94547B2	NA	NA	NA	NA	NA	NA	NA	NA	NA	NA	NA	NA	NA	NA
Control only	HLA-F_LILRB1	CD8+ T	DC	HLA-F	LILRB1	NA	NA	NA	NA	NA	NA	NA	NA	NA	HLA-F_LILRB1	CD8+ T	DC	HLA-F	LILRB1	2.1592	0.304309	1.23175	0.001	0.0123128	HLA-F	LILRB1	curated	CPI-SS00150FB64
Control only	CXCR3_CCL19	CD8+ T	DC	CXCR3	CCL19	NA	NA	NA	NA	NA	NA	NA	NA	NA	CXCR3_CCL19	CD8+ T	DC	CXCR3	CCL19	0.501035	0.058453	0.279744	0	0	CXCR3	CCL19	guidetopharmacology.org	CPI-SS003610FF9
Control only	PDCD1_CD274	CD8+ T	DC	PDCD1	CD274	NA	NA	NA	NA	NA	NA	NA	NA	NA	PDCD1_CD274	CD8+ T	DC	PDCD1	CD274	0.771228	0.465709	0.618469	0	0	PDCD1	CD274	curated	CPI-SS016EE0084
Control only	NTRK1_NAMPT	CD8+ T	DC	NTRK1	NAMPT	NA	NA	NA	NA	NA	NA	NA	NA	NA	NTRK1_NAMPT	CD8+ T	DC	NTRK1	NAMPT	0.086153	4.29597	2.19106	0	0	NTRK1	NAMPT	InnateDB-All	CPI-SS0391D4602
Control only	NTRK1_GRN	CD8+ T	DC	NTRK1	GRN	NA	NA	NA	NA	NA	NA	NA	NA	NA	NTRK1_GRN	CD8+ T	DC	NTRK1	GRN	0.086153	3.45195	1.76905	0.002	0.0223459	NTRK1	GRN	InnateDB-All	CPI-SS054D158CC
Control only	CSF1_SIRPA	CD8+ T	DC	CSF1	SIRPA	NA	NA	NA	NA	NA	NA	NA	NA	NA	CSF1_SIRPA	CD8+ T	DC	CSF1	SIRPA	0.183987	0.716493	0.45024	0	0	CSF1	SIRPA	I2D	CPI-SS068C129D6
Control only	CD28_CD80	CD8+ T	DC	CD28	CD80	NA	NA	NA	NA	NA	NA	NA	NA	NA	CD28_CD80	CD8+ T	DC	CD28	CD80	0.492644	0.186998	0.339821	0	0	CD28	CD80	curated	CPI-SS07327E587
Control only	CCL4_SLC7A1	CD8+ T	DC	CCL4	SLC7A1	NA	NA	NA	NA	NA	NA	NA	NA	NA	CCL4_SLC7A1	CD8+ T	DC	CCL4	SLC7A1	14.8182	0.37524	7.59672	0	0	CCL4	SLC7A1	IMEx,IntAct	CPI-SS0795802F6
Control only	EPHA4_EFNB3	CD8+ T	DC	EPHA4	EFNB3	NA	NA	NA	NA	NA	NA	NA	NA	NA	EPHA4_EFNB3	CD8+ T	DC	EPHA4	EFNB3	0.0518341	0.241626	0.14673	0.004	0.0386639	EPHA4	EFNB3	curated	CPI-SS07CA5A6F1
Control only	PTPRC_MRC1	CD8+ T	DC	PTPRC	MRC1	NA	NA	NA	NA	NA	NA	NA	NA	NA	PTPRC_MRC1	CD8+ T	DC	PTPRC	MRC1	10.7634	2.05359	6.40848	0	0	PTPRC	MRC1	curated	CPI-SS0822AEF5F
Control only	EPHB6_EFNB3	CD8+ T	DC	EPHB6	EFNB3	NA	NA	NA	NA	NA	NA	NA	NA	NA	EPHB6_EFNB3	CD8+ T	DC	EPHB6	EFNB3	0.385658	0.241626	0.313642	0.004	0.0386639	EPHB6	EFNB3	curated	CPI-SS08718E4FB
Control only	CSF2_CSF1R	CD8+ T	DC	CSF2	CSF1R	NA	NA	NA	NA	NA	NA	NA	NA	NA	CSF2_CSF1R	CD8+ T	DC	CSF2	CSF1R	1.12272	2.41857	1.77064	0	0	CSF2	CSF1R	guidetopharmacology.org	CPI-SS092E57263
Control only	TNFRSF13C_TNFSF13B	CD8+ T	DC	TNFRSF13C	TNFSF13B	NA	NA	NA	NA	NA	NA	NA	NA	NA	TNFRSF13C_TNFSF13B	CD8+ T	DC	TNFRSF13C	TNFSF13B	0.0240816	0.668705	0.346393	0.005	0.0460492	TNFRSF13C	TNFSF13B	guidetopharmacology.org	CPI-SS09648FAA9
Control only	ADRB2_VEGFB	CD8+ T	DC	ADRB2	VEGFB	NA	NA	NA	NA	NA	NA	NA	NA	NA	ADRB2_VEGFB	CD8+ T	DC	ADRB2	VEGFB	0.482368	0.773553	0.627961	0.005	0.0460492	ADRB2	VEGFB	InnateDB-All	CPI-SS098425155
Control only	HLA-F_LILRB2	CD8+ T	DC	HLA-F	LILRB2	NA	NA	NA	NA	NA	NA	NA	NA	NA	HLA-F_LILRB2	CD8+ T	DC	HLA-F	LILRB2	2.1592	0.772241	1.46572	0.002	0.0223459	HLA-F	LILRB2	curated	CPI-SS0A76A8E97
Control only	CCL5_CCR5	CD8+ T	DC	CCL5	CCR5	NA	NA	NA	NA	NA	NA	NA	NA	NA	CCL5_CCR5	CD8+ T	DC	CCL5	CCR5	16.2253	0.0238028	8.12457	0	0	CCL5	CCR5	curated	CPI-SS0B01D306C
Control only	CCL4_CCR5	CD8+ T	DC	CCL4	CCR5	NA	NA	NA	NA	NA	NA	NA	NA	NA	CCL4_CCR5	CD8+ T	DC	CCL4	CCR5	14.8182	0.0238028	7.421	0	0	CCL4	CCR5	curated	CPI-SS0D1D95883
Control only	PDCD1_FAM3C	CD8+ T	DC	PDCD1	FAM3C	NA	NA	NA	NA	NA	NA	NA	NA	NA	PDCD1_FAM3C	CD8+ T	DC	PDCD1	FAM3C	0.771228	0.413787	0.592507	0	0	PDCD1	FAM3C	InnateDB-All	CPI-SS0E2431C09
Control only	CCR4_CCL17	CD8+ T	DC	CCR4	CCL17	NA	NA	NA	NA	NA	NA	NA	NA	NA	CCR4_CCL17	CD8+ T	DC	CCR4	CCL17	0.336812	3.87557	2.10619	0	0	CCR4	CCL17	curated	CPI-SS0EF1A7415
Control only	DPP4_CXCL9	CD8+ T	DC	DPP4	CXCL9	NA	NA	NA	NA	NA	NA	NA	NA	NA	DPP4_CXCL9	CD8+ T	DC	DPP4	CXCL9	0.274982	0.0149239	0.144953	0.001	0.0123128	DPP4	CXCL9	curated	CPI-SS0F52745F3
both	CD2_CD58	CD8+ T	LC	CD2	CD58	9.79184	1.49777	5.6448	0	0	CD2	CD58	curated	CPI-SS00B1BEE64	CD2_CD58	CD8+ T	LC	CD2	CD58	3.04409	1.97102	2.50755	0	0	CD2	CD58	curated	CPI-SS00B1BEE64
Case only	FGFR2_CD83	CD8+ T	LC	FGFR2	CD83	0.00629111	9.63333	4.81981	0.004	0.0251474	FGFR2	CD83	InnateDB-All	CPI-SS00D9A0644	NA	NA	NA	NA	NA	NA	NA	NA	NA	NA	NA	NA	NA	NA
both	CXCR6_CXCL16	CD8+ T	LC	CXCR6	CXCL16	0.919319	1.44414	1.18173	0	0	CXCR6	CXCL16	guidetopharmacology.org	CPI-SS00F282936	CXCR6_CXCL16	CD8+ T	LC	CXCR6	CXCL16	0.771824	2.86084	1.81633	0	0	CXCR6	CXCL16	guidetopharmacology.org	CPI-SS00F282936
Case only	IGFL3_IGFLR1	CD8+ T	LC	IGFL3	IGFLR1	0.0094783	1.45324	0.731358	0.005	0.0303083	IGFL3	IGFLR1	IMEx,InnateDB-All,UniProt	CPI-SS0327E1782	NA	NA	NA	NA	NA	NA	NA	NA	NA	NA	NA	NA	NA	NA
Case only	ADORA2A_ENTPD1	CD8+ T	LC	ADORA2A	ENTPD1	0.0161642	1.31556	0.665863	0	0	ADORA2A	ENTPD1	curated	CPI-SS03E273233	NA	NA	NA	NA	NA	NA	NA	NA	NA	NA	NA	NA	NA	NA
Case only	SEMA4A_PLXND1	CD8+ T	LC	SEMA4A	PLXND1	0.221021	0.643752	0.432386	0.005	0.0303083	SEMA4A	PLXND1	curated	CPI-SS044C72D0D	NA	NA	NA	NA	NA	NA	NA	NA	NA	NA	NA	NA	NA	NA
Case only	ACKR2_CCL14	CD8+ T	LC	ACKR2	CCL14	0.00577117	0.400446	0.203109	0.005	0.0303083	ACKR2	CCL14	curated	CPI-SS045A5FC60	NA	NA	NA	NA	NA	NA	NA	NA	NA	NA	NA	NA	NA	NA
Case only	CCL5_ACKR1	CD8+ T	LC	CCL5	ACKR1	56.4739	1.21254	28.8432	0	0	CCL5	ACKR1	curated	CPI-SS05B7D3407	NA	NA	NA	NA	NA	NA	NA	NA	NA	NA	NA	NA	NA	NA
both	CD226_NECTIN2	CD8+ T	LC	CD226	NECTIN2	0.432334	1.12038	0.776358	0	0	CD226	NECTIN2	curated	CPI-SS06207F70E	CD226_NECTIN2	CD8+ T	LC	CD226	NECTIN2	0.450186	1.33065	0.890419	0	0	CD226	NECTIN2	curated	CPI-SS06207F70E
both	CSF1_SIRPA	CD8+ T	LC	CSF1	SIRPA	0.943332	0.278983	0.611158	0.002	0.0138564	CSF1	SIRPA	I2D	CPI-SS068C129D6	CSF1_SIRPA	CD8+ T	LC	CSF1	SIRPA	0.183987	0.549984	0.366986	0.005	0.0460492	CSF1	SIRPA	I2D	CPI-SS068C129D6
both	CD52_SIGLEC10	CD8+ T	LC	CD52	SIGLEC10	10.6894	0.319853	5.50463	0	0	CD52	SIGLEC10	curated	CPI-SS073C1B796	CD52_SIGLEC10	CD8+ T	LC	CD52	SIGLEC10	10.7544	0.502571	5.62847	0	0	CD52	SIGLEC10	curated	CPI-SS073C1B796
both	CD28_CD86	CD8+ T	LC	CD28	CD86	0.377164	1.51113	0.944146	0.001	0.00744805	CD28	CD86	curated	CPI-SS077D7365D	CD28_CD86	CD8+ T	LC	CD28	CD86	0.492644	2.57348	1.53306	0	0	CD28	CD86	curated	CPI-SS077D7365D
both	EPHA4_EFNB3	CD8+ T	LC	EPHA4	EFNB3	0.0585342	0.160271	0.109403	0.005	0.0303083	EPHA4	EFNB3	curated	CPI-SS07CA5A6F1	EPHA4_EFNB3	CD8+ T	LC	EPHA4	EFNB3	0.0518341	0.369268	0.210551	0	0	EPHA4	EFNB3	curated	CPI-SS07CA5A6F1
both	EPHB6_EFNB3	CD8+ T	LC	EPHB6	EFNB3	0.119307	0.160271	0.139789	0.003	0.0197885	EPHB6	EFNB3	curated	CPI-SS08718E4FB	EPHB6_EFNB3	CD8+ T	LC	EPHB6	EFNB3	0.385658	0.369268	0.377463	0	0	EPHB6	EFNB3	curated	CPI-SS08718E4FB
both	CD6_ALCAM	CD8+ T	LC	CD6	ALCAM	1.26296	1.26638	1.26467	0	0	CD6	ALCAM	curated	CPI-SS08991B378	CD6_ALCAM	CD8+ T	LC	CD6	ALCAM	1.36745	1.46301	1.41523	0	0	CD6	ALCAM	curated	CPI-SS08991B378
Case only	ICAM3_CD209	CD8+ T	LC	ICAM3	CD209	1.60409	0.114453	0.859269	0.007	0.0399674	ICAM3	CD209	curated	CPI-SS0A2949959	NA	NA	NA	NA	NA	NA	NA	NA	NA	NA	NA	NA	NA	NA
both	EPHB3_EFNB3	CD8+ T	LC	EPHB3	EFNB3	0.0223224	0.160271	0.0912967	0	0	EPHB3	EFNB3	curated	CPI-SS0A5B945E3	EPHB3_EFNB3	CD8+ T	LC	EPHB3	EFNB3	0.0370134	0.369268	0.203141	0	0	EPHB3	EFNB3	curated	CPI-SS0A5B945E3
both	TIGIT_NECTIN2	CD8+ T	LC	TIGIT	NECTIN2	3.00613	1.12038	2.06326	0	0	TIGIT	NECTIN2	curated	CPI-SS0A5DF05C0	TIGIT_NECTIN2	CD8+ T	LC	TIGIT	NECTIN2	0.714002	1.33065	1.02233	0	0	TIGIT	NECTIN2	curated	CPI-SS0A5DF05C0
both	CTLA4_CD86	CD8+ T	LC	CTLA4	CD86	0.576898	1.51113	1.04401	0	0	CTLA4	CD86	curated	CPI-SS0B0E09B1C	CTLA4_CD86	CD8+ T	LC	CTLA4	CD86	0.143846	2.57348	1.35866	0.001	0.0123128	CTLA4	CD86	curated	CPI-SS0B0E09B1C
Case only	WNT7B_FZD4	CD8+ T	LC	WNT7B	FZD4	0.0169026	0.190878	0.10389	0.003	0.0197885	WNT7B	FZD4	curated	CPI-SS0B8083B44	NA	NA	NA	NA	NA	NA	NA	NA	NA	NA	NA	NA	NA	NA
both	TNFRSF1B_GRN	CD8+ T	LC	TNFRSF1B	GRN	1.5853	4.10535	2.84533	0	0	TNFRSF1B	GRN	IMEx,InnateDB-All,MINT	CPI-SS0C4E86714	TNFRSF1B_GRN	CD8+ T	LC	TNFRSF1B	GRN	1.84581	4.4977	3.17175	0	0	TNFRSF1B	GRN	IMEx,InnateDB-All,MINT	CPI-SS0C4E86714
Case only	TNFRSF1A_GRN	CD8+ T	LC	TNFRSF1A	GRN	0.289399	4.10535	2.19738	0.001	0.00744805	TNFRSF1A	GRN	IMEx,InnateDB-All,MINT	CPI-SS0DA033F03	NA	NA	NA	NA	NA	NA	NA	NA	NA	NA	NA	NA	NA	NA
Case only	SEMA3E_PLXND1	CD8+ T	LC	SEMA3E	PLXND1	0.0228564	0.643752	0.333304	0.002	0.0138564	SEMA3E	PLXND1	curated	CPI-SS0F3A089DE	NA	NA	NA	NA	NA	NA	NA	NA	NA	NA	NA	NA	NA	NA
Case only	PDCD1_PDCD1LG2	CD8+ T	LC	PDCD1	PDCD1LG2	1.06281	0.0819339	0.572373	0.001	0.00744805	PDCD1	PDCD1LG2	curated	CPI-SS0F5B6B186	NA	NA	NA	NA	NA	NA	NA	NA	NA	NA	NA	NA	NA	NA
Control only	EPHA4_EFNB1	CD8+ T	LC	EPHA4	EFNB1	NA	NA	NA	NA	NA	NA	NA	NA	NA	EPHA4_EFNB1	CD8+ T	LC	EPHA4	EFNB1	0.0518341	0.328078	0.189956	0.001	0.0123128	EPHA4	EFNB1	curated	CPI-SS00046DCF3
Control only	IGFL1_IGFLR1	CD8+ T	LC	IGFL1	IGFLR1	NA	NA	NA	NA	NA	NA	NA	NA	NA	IGFL1_IGFLR1	CD8+ T	LC	IGFL1	IGFLR1	0.00689651	1.78617	0.896532	0	0	IGFL1	IGFLR1	IMEx,InnateDB-All,UniProt	CPI-SS00ABEE10B
Control only	CD99_PILRA	CD8+ T	LC	CD99	PILRA	NA	NA	NA	NA	NA	NA	NA	NA	NA	CD99_PILRA	CD8+ T	LC	CD99	PILRA	9.49252	0.534469	5.0135	0	0	CD99	PILRA	curated	CPI-SS01560CA22
Control only	NCR3_BAG6	CD8+ T	LC	NCR3	BAG6	NA	NA	NA	NA	NA	NA	NA	NA	NA	NCR3_BAG6	CD8+ T	LC	NCR3	BAG6	1.29902	0.497665	0.898344	0	0	NCR3	BAG6	curated	CPI-SS027AFFC0E
Control only	LTA_LTBR	CD8+ T	LC	LTA	LTBR	NA	NA	NA	NA	NA	NA	NA	NA	NA	LTA_LTBR	CD8+ T	LC	LTA	LTBR	0.409861	0.738243	0.574052	0	0	LTA	LTBR	I2D	CPI-SS03156A825
Control only	COPA_SORT1	CD8+ T	LC	COPA	SORT1	NA	NA	NA	NA	NA	NA	NA	NA	NA	COPA_SORT1	CD8+ T	LC	COPA	SORT1	0.473875	0.396274	0.435075	0.001	0.0123128	COPA	SORT1	IMEx,InnateDB-All,IntAct,MatrixDB	CPI-SS04F3A1E5C
Control only	NTRK1_GRN	CD8+ T	LC	NTRK1	GRN	NA	NA	NA	NA	NA	NA	NA	NA	NA	NTRK1_GRN	CD8+ T	LC	NTRK1	GRN	0.086153	4.4977	2.29193	0	0	NTRK1	GRN	InnateDB-All	CPI-SS054D158CC
Control only	CCL4_SLC7A1	CD8+ T	LC	CCL4	SLC7A1	NA	NA	NA	NA	NA	NA	NA	NA	NA	CCL4_SLC7A1	CD8+ T	LC	CCL4	SLC7A1	14.8182	0.298521	7.55836	0	0	CCL4	SLC7A1	IMEx,IntAct	CPI-SS0795802F6
Control only	TNFSF14_LTBR	CD8+ T	LC	TNFSF14	LTBR	NA	NA	NA	NA	NA	NA	NA	NA	NA	TNFSF14_LTBR	CD8+ T	LC	TNFSF14	LTBR	0.812101	0.738243	0.775172	0	0	TNFSF14	LTBR	curated	CPI-SS0859C173B
Control only	EPHB4_EFNB3	CD8+ T	LC	EPHB4	EFNB3	NA	NA	NA	NA	NA	NA	NA	NA	NA	EPHB4_EFNB3	CD8+ T	LC	EPHB4	EFNB3	0.031006	0.369268	0.200137	0	0	EPHB4	EFNB3	curated	CPI-SS0865716E5
Control only	CSF2_CSF1R	CD8+ T	LC	CSF2	CSF1R	NA	NA	NA	NA	NA	NA	NA	NA	NA	CSF2_CSF1R	CD8+ T	LC	CSF2	CSF1R	1.12272	5.03323	3.07797	0	0	CSF2	CSF1R	guidetopharmacology.org	CPI-SS092E57263
Control only	FGF17_FGFR3	CD8+ T	LC	FGF17	FGFR3	NA	NA	NA	NA	NA	NA	NA	NA	NA	FGF17_FGFR3	CD8+ T	LC	FGF17	FGFR3	0.0251394	0.0928188	0.0589791	0.004	0.0386639	FGF17	FGFR3	I2D	CPI-SS0BC9F7E9E
Control only	EPHB1_EFNB3	CD8+ T	LC	EPHB1	EFNB3	NA	NA	NA	NA	NA	NA	NA	NA	NA	EPHB1_EFNB3	CD8+ T	LC	EPHB1	EFNB3	0.0146264	0.369268	0.191947	0	0	EPHB1	EFNB3	curated	CPI-SS0D41C7AF5
Control only	CCL5_CCR3	CD8+ T	LC	CCL5	CCR3	NA	NA	NA	NA	NA	NA	NA	NA	NA	CCL5_CCR3	CD8+ T	LC	CCL5	CCR3	16.2253	0.0127897	8.11906	0	0	CCL5	CCR3	curated	CPI-SS0F6B529A1
Control only	NCR3_NCR3LG1	CD8+ T	LC	NCR3	NCR3LG1	NA	NA	NA	NA	NA	NA	NA	NA	NA	NCR3_NCR3LG1	CD8+ T	LC	NCR3	NCR3LG1	1.29902	0.0260191	0.662522	0	0	NCR3	NCR3LG1	curated	CPI-SS0F94547B2
Control only	EPHB3_EFNB1	CD8+ T	LC	EPHB3	EFNB1	NA	NA	NA	NA	NA	NA	NA	NA	NA	EPHB3_EFNB1	CD8+ T	LC	EPHB3	EFNB1	0.0370134	0.328078	0.182546	0.002	0.0223459	EPHB3	EFNB1	curated	CPI-SS0FF55B42C
both	HLA-F_LILRB1	CD8+ T	mac_FCN1	HLA-F	LILRB1	3.67915	0.428104	2.05363	0	0	HLA-F	LILRB1	curated	CPI-SS00150FB64	HLA-F_LILRB1	CD8+ T	mac_FCN1	HLA-F	LILRB1	2.1592	0.585104	1.37215	0	0	HLA-F	LILRB1	curated	CPI-SS00150FB64
Case only	C5_C5AR1	CD8+ T	mac_FCN1	C5	C5AR1	0.00521179	5.07336	2.53929	0.001	0.00744805	C5	C5AR1	guidetopharmacology.org	CPI-SS00581282E	NA	NA	NA	NA	NA	NA	NA	NA	NA	NA	NA	NA	NA	NA
both	MDK_LRP1	CD8+ T	mac_FCN1	MDK	LRP1	0.0727562	0.354711	0.213733	0.008	0.0444	MDK	LRP1	I2D,InnateDB-All	CPI-SS006C6537E	MDK_LRP1	CD8+ T	mac_FCN1	MDK	LRP1	0.0387003	1.48167	0.760186	0.002	0.0223459	MDK	LRP1	I2D,InnateDB-All	CPI-SS006C6537E
Case only	ADORA2A_NAMPT	CD8+ T	mac_FCN1	ADORA2A	NAMPT	0.0161642	27.6132	13.8147	0	0	ADORA2A	NAMPT	I2D,IMEx,InnateDB-All,MINT	CPI-SS00A6D366F	NA	NA	NA	NA	NA	NA	NA	NA	NA	NA	NA	NA	NA	NA
Case only	CD2_CD58	CD8+ T	mac_FCN1	CD2	CD58	9.79184	0.712727	5.25228	0.007	0.0399674	CD2	CD58	curated	CPI-SS00B1BEE64	NA	NA	NA	NA	NA	NA	NA	NA	NA	NA	NA	NA	NA	NA
Case only	FGFR2_CD83	CD8+ T	mac_FCN1	FGFR2	CD83	0.00629111	7.94417	3.97523	0.009	0.0486679	FGFR2	CD83	InnateDB-All	CPI-SS00D9A0644	NA	NA	NA	NA	NA	NA	NA	NA	NA	NA	NA	NA	NA	NA
both	CXCR6_CXCL16	CD8+ T	mac_FCN1	CXCR6	CXCL16	0.919319	1.68745	1.30339	0	0	CXCR6	CXCL16	guidetopharmacology.org	CPI-SS00F282936	CXCR6_CXCL16	CD8+ T	mac_FCN1	CXCR6	CXCL16	0.771824	2.53434	1.65308	0.001	0.0123128	CXCR6	CXCL16	guidetopharmacology.org	CPI-SS00F282936
both	CD99_PILRA	CD8+ T	mac_FCN1	CD99	PILRA	6.17487	1.86253	4.0187	0	0	CD99	PILRA	curated	CPI-SS01560CA22	CD99_PILRA	CD8+ T	mac_FCN1	CD99	PILRA	9.49252	1.49877	5.49565	0	0	CD99	PILRA	curated	CPI-SS01560CA22
Case only	PDCD1_CD274	CD8+ T	mac_FCN1	PDCD1	CD274	1.06281	0.631846	0.84733	0	0	PDCD1	CD274	curated	CPI-SS016EE0084	NA	NA	NA	NA	NA	NA	NA	NA	NA	NA	NA	NA	NA	NA
Case only	TNFRSF10A_TNFSF10	CD8+ T	mac_FCN1	TNFRSF10A	TNFSF10	0.119804	4.90845	2.51413	0	0	TNFRSF10A	TNFSF10	curated	CPI-SS0179FBFD3	NA	NA	NA	NA	NA	NA	NA	NA	NA	NA	NA	NA	NA	NA
Case only	CXCR3_CXCL9	CD8+ T	mac_FCN1	CXCR3	CXCL9	1.19838	4.63768	2.91803	0	0	CXCR3	CXCL9	curated	CPI-SS02246DA17	NA	NA	NA	NA	NA	NA	NA	NA	NA	NA	NA	NA	NA	NA
both	ANXA1_FPR2	CD8+ T	mac_FCN1	ANXA1	FPR2	5.4689	0.596757	3.03283	0	0	ANXA1	FPR2	curated	CPI-SS030BB46BB	ANXA1_FPR2	CD8+ T	mac_FCN1	ANXA1	FPR2	21.2952	0.474794	10.885	0	0	ANXA1	FPR2	curated	CPI-SS030BB46BB
Case only	TFRC_TNFSF13B	CD8+ T	mac_FCN1	TFRC	TNFSF13B	0.694818	6.06875	3.38178	0	0	TFRC	TNFSF13B	IMEx,IntAct	CPI-SS03133B4F2	NA	NA	NA	NA	NA	NA	NA	NA	NA	NA	NA	NA	NA	NA
Case only	ACKR2_CCL2	CD8+ T	mac_FCN1	ACKR2	CCL2	0.00577117	12.5537	6.27973	0	0	ACKR2	CCL2	curated	CPI-SS03165AD8C	NA	NA	NA	NA	NA	NA	NA	NA	NA	NA	NA	NA	NA	NA
Case only	DSG1_DSC2	CD8+ T	mac_FCN1	DSG1	DSC2	0.111256	0.269741	0.190498	0.001	0.00744805	DSG1	DSC2	curated	CPI-SS036437279	NA	NA	NA	NA	NA	NA	NA	NA	NA	NA	NA	NA	NA	NA
both	NTRK1_NAMPT	CD8+ T	mac_FCN1	NTRK1	NAMPT	0.0130672	27.6132	13.8131	0	0	NTRK1	NAMPT	InnateDB-All	CPI-SS0391D4602	NTRK1_NAMPT	CD8+ T	mac_FCN1	NTRK1	NAMPT	0.086153	10.1347	5.11043	0	0	NTRK1	NAMPT	InnateDB-All	CPI-SS0391D4602
Case only	C3_C3AR1	CD8+ T	mac_FCN1	C3	C3AR1	0.0532224	1.08886	0.571041	0	0	C3	C3AR1	guidetopharmacology.org	CPI-SS03E48EFEA	NA	NA	NA	NA	NA	NA	NA	NA	NA	NA	NA	NA	NA	NA
both	TNF_VSIR	CD8+ T	mac_FCN1	TNF	VSIR	5.00663	1.837	3.42181	0	0	TNF	VSIR	IMEx,IntAct	CPI-SS03FA58286	TNF_VSIR	CD8+ T	mac_FCN1	TNF	VSIR	3.75443	3.82375	3.78909	0	0	TNF	VSIR	IMEx,IntAct	CPI-SS03FA58286
both	ACKR2_CCL3	CD8+ T	mac_FCN1	ACKR2	CCL3	0.00577117	39.193	19.5994	0	0	ACKR2	CCL3	curated	CPI-SS04318D03E	ACKR2_CCL3	CD8+ T	mac_FCN1	ACKR2	CCL3	0.0109845	10.0821	5.04654	0.001	0.0123128	ACKR2	CCL3	curated	CPI-SS04318D03E
Case only	TNF_TNFRSF1A	CD8+ T	mac_FCN1	TNF	TNFRSF1A	5.00663	1.05047	3.02855	0.001	0.00744805	TNF	TNFRSF1A	curated	CPI-SS04B4619D0	NA	NA	NA	NA	NA	NA	NA	NA	NA	NA	NA	NA	NA	NA
Case only	HLA-G_LILRB1	CD8+ T	mac_FCN1	HLA-G	LILRB1	0.0527736	0.428104	0.240439	0	0	HLA-G	LILRB1	curated	CPI-SS05CE87F88	NA	NA	NA	NA	NA	NA	NA	NA	NA	NA	NA	NA	NA	NA
Case only	HLA-DPB1_TNFSF13B	CD8+ T	mac_FCN1	HLA-DPB1	TNFSF13B	6.40648	6.06875	6.23761	0	0	HLA-DPB1	TNFSF13B	InnateDB-All	CPI-SS05D23BCE8	NA	NA	NA	NA	NA	NA	NA	NA	NA	NA	NA	NA	NA	NA
Case only	SAA1_FPR2	CD8+ T	mac_FCN1	SAA1	FPR2	0.0471596	0.596757	0.321958	0	0	SAA1	FPR2	guidetopharmacology.org	CPI-SS05F45873A	NA	NA	NA	NA	NA	NA	NA	NA	NA	NA	NA	NA	NA	NA
Case only	CD226_NECTIN2	CD8+ T	mac_FCN1	CD226	NECTIN2	0.432334	0.57295	0.502642	0	0	CD226	NECTIN2	curated	CPI-SS06207F70E	NA	NA	NA	NA	NA	NA	NA	NA	NA	NA	NA	NA	NA	NA
both	CD44_HBEGF	CD8+ T	mac_FCN1	CD44	HBEGF	2.76175	0.913024	1.83739	0	0	CD44	HBEGF	I2D,InnateDB-All	CPI-SS0632A027A	CD44_HBEGF	CD8+ T	mac_FCN1	CD44	HBEGF	6.70421	2.18674	4.44547	0	0	CD44	HBEGF	I2D,InnateDB-All	CPI-SS0632A027A
both	LAMP1_VSTM1	CD8+ T	mac_FCN1	LAMP1	VSTM1	0.931671	0.0624579	0.497065	0	0	LAMP1	VSTM1	IMEx,IntAct	CPI-SS064281234	LAMP1_VSTM1	CD8+ T	mac_FCN1	LAMP1	VSTM1	1.56144	0.109932	0.835684	0	0	LAMP1	VSTM1	IMEx,IntAct	CPI-SS064281234
Case only	COPA_P2RY6	CD8+ T	mac_FCN1	COPA	P2RY6	0.408721	0.153032	0.280877	0	0	COPA	P2RY6	IMEx,IntAct	CPI-SS065F7DA2A	NA	NA	NA	NA	NA	NA	NA	NA	NA	NA	NA	NA	NA	NA
Case only	LAIR1_LILRB4	CD8+ T	mac_FCN1	LAIR1	LILRB4	0.116626	2.18973	1.15318	0	0	LAIR1	LILRB4	curated	CPI-SS067BA9202	NA	NA	NA	NA	NA	NA	NA	NA	NA	NA	NA	NA	NA	NA
Case only	CSF1_SIRPA	CD8+ T	mac_FCN1	CSF1	SIRPA	0.943332	0.483824	0.713578	0	0	CSF1	SIRPA	I2D	CPI-SS068C129D6	NA	NA	NA	NA	NA	NA	NA	NA	NA	NA	NA	NA	NA	NA
Case only	ACKR2_CCL13	CD8+ T	mac_FCN1	ACKR2	CCL13	0.00577117	0.374651	0.190211	0	0	ACKR2	CCL13	curated	CPI-SS06B0861F1	NA	NA	NA	NA	NA	NA	NA	NA	NA	NA	NA	NA	NA	NA
Case only	ANXA1_FPR3	CD8+ T	mac_FCN1	ANXA1	FPR3	5.4689	0.568641	3.01877	0.002	0.0138564	ANXA1	FPR3	guidetopharmacology.org	CPI-SS06CCF5A54	NA	NA	NA	NA	NA	NA	NA	NA	NA	NA	NA	NA	NA	NA
Case only	HLA-DPB1_NRG1	CD8+ T	mac_FCN1	HLA-DPB1	NRG1	6.40648	0.109875	3.25818	0.001	0.00744805	HLA-DPB1	NRG1	InnateDB-All	CPI-SS076BC3BA6	NA	NA	NA	NA	NA	NA	NA	NA	NA	NA	NA	NA	NA	NA
Case only	PTPRC_MRC1	CD8+ T	mac_FCN1	PTPRC	MRC1	13.7518	0.390503	7.07117	0.007	0.0399674	PTPRC	MRC1	curated	CPI-SS0822AEF5F	NA	NA	NA	NA	NA	NA	NA	NA	NA	NA	NA	NA	NA	NA
Case only	MDK_SORL1	CD8+ T	mac_FCN1	MDK	SORL1	0.0727562	1.85244	0.962599	0	0	MDK	SORL1	InnateDB-All	CPI-SS083CBFACD	NA	NA	NA	NA	NA	NA	NA	NA	NA	NA	NA	NA	NA	NA
both	TNFSF14_LTBR	CD8+ T	mac_FCN1	TNFSF14	LTBR	0.765528	0.362523	0.564026	0.004	0.0251474	TNFSF14	LTBR	curated	CPI-SS0859C173B	TNFSF14_LTBR	CD8+ T	mac_FCN1	TNFSF14	LTBR	0.812101	1.03627	0.924186	0	0	TNFSF14	LTBR	curated	CPI-SS0859C173B
Case only	CD160_TNFRSF14	CD8+ T	mac_FCN1	CD160	TNFRSF14	0.37394	1.41151	0.892724	0	0	CD160	TNFRSF14	curated	CPI-SS0879B8E95	NA	NA	NA	NA	NA	NA	NA	NA	NA	NA	NA	NA	NA	NA
Case only	TNFRSF10B_TNFSF10	CD8+ T	mac_FCN1	TNFRSF10B	TNFSF10	0.2059	4.90845	2.55717	0	0	TNFRSF10B	TNFSF10	curated	CPI-SS0898D7F7F	NA	NA	NA	NA	NA	NA	NA	NA	NA	NA	NA	NA	NA	NA
Case only	CD6_ALCAM	CD8+ T	mac_FCN1	CD6	ALCAM	1.26296	0.369233	0.816095	0.004	0.0251474	CD6	ALCAM	curated	CPI-SS08991B378	NA	NA	NA	NA	NA	NA	NA	NA	NA	NA	NA	NA	NA	NA
Case only	CCR1_CCL7	CD8+ T	mac_FCN1	CCR1	CCL7	0.178753	2.88636	1.53256	0.006	0.0352121	CCR1	CCL7	curated	CPI-SS08B91FD2A	NA	NA	NA	NA	NA	NA	NA	NA	NA	NA	NA	NA	NA	NA
Case only	CCL3_CCR1	CD8+ T	mac_FCN1	CCL3	CCR1	11.6587	1.00461	6.33164	0	0	CCL3	CCR1	curated	CPI-SS08DA48A5A	NA	NA	NA	NA	NA	NA	NA	NA	NA	NA	NA	NA	NA	NA
Case only	CD80_CD274	CD8+ T	mac_FCN1	CD80	CD274	0.0886977	0.631846	0.360272	0	0	CD80	CD274	curated	CPI-SS08F13AD5C	NA	NA	NA	NA	NA	NA	NA	NA	NA	NA	NA	NA	NA	NA
both	TNFRSF13C_TNFSF13B	CD8+ T	mac_FCN1	TNFRSF13C	TNFSF13B	0.0262604	6.06875	3.04751	0	0	TNFRSF13C	TNFSF13B	guidetopharmacology.org	CPI-SS09648FAA9	TNFRSF13C_TNFSF13B	CD8+ T	mac_FCN1	TNFRSF13C	TNFSF13B	0.0240816	1.80446	0.914269	0	0	TNFRSF13C	TNFSF13B	guidetopharmacology.org	CPI-SS09648FAA9
Case only	CCR2_CCL8	CD8+ T	mac_FCN1	CCR2	CCL8	0.0223767	1.8643	0.943338	0.004	0.0251474	CCR2	CCL8	curated	CPI-SS09AFCF898	NA	NA	NA	NA	NA	NA	NA	NA	NA	NA	NA	NA	NA	NA
Case only	LGALS9_SORL1	CD8+ T	mac_FCN1	LGALS9	SORL1	0.317397	1.85244	1.08492	0	0	LGALS9	SORL1	InnateDB-All	CPI-SS09C52F54E	NA	NA	NA	NA	NA	NA	NA	NA	NA	NA	NA	NA	NA	NA
both	CCL5_CCR1	CD8+ T	mac_FCN1	CCL5	CCR1	56.4739	1.00461	28.7393	0	0	CCL5	CCR1	curated	CPI-SS0A021DB6E	CCL5_CCR1	CD8+ T	mac_FCN1	CCL5	CCR1	16.2253	0.573383	8.39936	0	0	CCL5	CCR1	curated	CPI-SS0A021DB6E
both	CCL4L2_VSIR	CD8+ T	mac_FCN1	CCL4L2	VSIR	25.867	1.837	13.852	0	0	CCL4L2	VSIR	IMEx,IntAct	CPI-SS0A42A3690	CCL4L2_VSIR	CD8+ T	mac_FCN1	CCL4L2	VSIR	3.08365	3.82375	3.4537	0	0	CCL4L2	VSIR	IMEx,IntAct	CPI-SS0A42A3690
Case only	TIGIT_NECTIN2	CD8+ T	mac_FCN1	TIGIT	NECTIN2	3.00613	0.57295	1.78954	0	0	TIGIT	NECTIN2	curated	CPI-SS0A5DF05C0	NA	NA	NA	NA	NA	NA	NA	NA	NA	NA	NA	NA	NA	NA
both	HLA-F_LILRB2	CD8+ T	mac_FCN1	HLA-F	LILRB2	3.67915	1.3643	2.52173	0	0	HLA-F	LILRB2	curated	CPI-SS0A76A8E97	HLA-F_LILRB2	CD8+ T	mac_FCN1	HLA-F	LILRB2	2.1592	2.64985	2.40452	0	0	HLA-F	LILRB2	curated	CPI-SS0A76A8E97
Case only	ACKR2_CCL7	CD8+ T	mac_FCN1	ACKR2	CCL7	0.00577117	2.88636	1.44606	0	0	ACKR2	CCL7	curated	CPI-SS0ADA38C78	NA	NA	NA	NA	NA	NA	NA	NA	NA	NA	NA	NA	NA	NA
Case only	ACKR2_CCL4	CD8+ T	mac_FCN1	ACKR2	CCL4	0.00577117	47.3749	23.6903	0.001	0.00744805	ACKR2	CCL4	curated	CPI-SS0AFE077D8	NA	NA	NA	NA	NA	NA	NA	NA	NA	NA	NA	NA	NA	NA
Case only	CCR5_CCL7	CD8+ T	mac_FCN1	CCR5	CCL7	0.388296	2.88636	1.63733	0	0	CCR5	CCL7	curated	CPI-SS0B186A32C	NA	NA	NA	NA	NA	NA	NA	NA	NA	NA	NA	NA	NA	NA
Case only	CCR1_CCL13	CD8+ T	mac_FCN1	CCR1	CCL13	0.178753	0.374651	0.276702	0.002	0.0138564	CCR1	CCL13	guidetopharmacology.org	CPI-SS0B887F7AC	NA	NA	NA	NA	NA	NA	NA	NA	NA	NA	NA	NA	NA	NA
Case only	ACKR2_CCL8	CD8+ T	mac_FCN1	ACKR2	CCL8	0.00577117	1.8643	0.935035	0	0	ACKR2	CCL8	curated	CPI-SS0BE8BE8E9	NA	NA	NA	NA	NA	NA	NA	NA	NA	NA	NA	NA	NA	NA
Case only	ERBB3_NRG1	CD8+ T	mac_FCN1	ERBB3	NRG1	0.0401255	0.109875	0.0750002	0.001	0.00744805	ERBB3	NRG1	curated	CPI-SS0BF9FA3F2	NA	NA	NA	NA	NA	NA	NA	NA	NA	NA	NA	NA	NA	NA
both	TNFRSF1B_GRN	CD8+ T	mac_FCN1	TNFRSF1B	GRN	1.5853	4.72507	3.15518	0	0	TNFRSF1B	GRN	IMEx,InnateDB-All,MINT	CPI-SS0C4E86714	TNFRSF1B_GRN	CD8+ T	mac_FCN1	TNFRSF1B	GRN	1.84581	4.2335	3.03966	0.001	0.0123128	TNFRSF1B	GRN	IMEx,InnateDB-All,MINT	CPI-SS0C4E86714
Case only	KIR2DL3_CXCL9	CD8+ T	mac_FCN1	KIR2DL3	CXCL9	0.0472851	4.63768	2.34248	0	0	KIR2DL3	CXCL9	IMEx,IntAct	CPI-SS0D26F639E	NA	NA	NA	NA	NA	NA	NA	NA	NA	NA	NA	NA	NA	NA
Case only	TNFRSF1A_GRN	CD8+ T	mac_FCN1	TNFRSF1A	GRN	0.289399	4.72507	2.50723	0	0	TNFRSF1A	GRN	IMEx,InnateDB-All,MINT	CPI-SS0DA033F03	NA	NA	NA	NA	NA	NA	NA	NA	NA	NA	NA	NA	NA	NA
Case only	HLA-G_LILRB2	CD8+ T	mac_FCN1	HLA-G	LILRB2	0.0527736	1.3643	0.708537	0	0	HLA-G	LILRB2	curated	CPI-SS0DBA81CCF	NA	NA	NA	NA	NA	NA	NA	NA	NA	NA	NA	NA	NA	NA
Case only	SCGB3A1_MARCO	CD8+ T	mac_FCN1	SCGB3A1	MARCO	0.0331052	1.04042	0.536764	0.004	0.0251474	SCGB3A1	MARCO	I2D,InnateDB-All	CPI-SS0DF5E47DB	NA	NA	NA	NA	NA	NA	NA	NA	NA	NA	NA	NA	NA	NA
Case only	CCR5_CCL8	CD8+ T	mac_FCN1	CCR5	CCL8	0.388296	1.8643	1.1263	0	0	CCR5	CCL8	curated	CPI-SS0DFAF1FE2	NA	NA	NA	NA	NA	NA	NA	NA	NA	NA	NA	NA	NA	NA
Case only	NOTCH1_NOV	CD8+ T	mac_FCN1	NOTCH1	NOV	0.34264	0.145151	0.243895	0.009	0.0486679	NOTCH1	NOV	I2D,InnateDB-All	CPI-SS0E5AF12B6	NA	NA	NA	NA	NA	NA	NA	NA	NA	NA	NA	NA	NA	NA
Case only	CD40_TNFSF13B	CD8+ T	mac_FCN1	CD40	TNFSF13B	0.0486323	6.06875	3.05869	0.003	0.0197885	CD40	TNFSF13B	I2D,InnateDB	CPI-SS0F00D756A	NA	NA	NA	NA	NA	NA	NA	NA	NA	NA	NA	NA	NA	NA
Case only	DPP4_CXCL9	CD8+ T	mac_FCN1	DPP4	CXCL9	0.0508182	4.63768	2.34425	0.001	0.00744805	DPP4	CXCL9	curated	CPI-SS0F52745F3	NA	NA	NA	NA	NA	NA	NA	NA	NA	NA	NA	NA	NA	NA
both	PDCD1_PDCD1LG2	CD8+ T	mac_FCN1	PDCD1	PDCD1LG2	1.06281	0.0532731	0.558043	0.001	0.00744805	PDCD1	PDCD1LG2	curated	CPI-SS0F5B6B186	PDCD1_PDCD1LG2	CD8+ T	mac_FCN1	PDCD1	PDCD1LG2	0.771228	0.149254	0.460241	0	0	PDCD1	PDCD1LG2	curated	CPI-SS0F5B6B186
Case only	APP_FPR2	CD8+ T	mac_FCN1	APP	FPR2	0.116201	0.596757	0.356479	0	0	APP	FPR2	guidetopharmacology.org	CPI-SS0F66EA6BE	NA	NA	NA	NA	NA	NA	NA	NA	NA	NA	NA	NA	NA	NA
both	ANXA1_FPR1	CD8+ T	mac_FCN1	ANXA1	FPR1	5.4689	4.61979	5.04435	0	0	ANXA1	FPR1	guidetopharmacology.org	CPI-SS0F739D3DB	ANXA1_FPR1	CD8+ T	mac_FCN1	ANXA1	FPR1	21.2952	4.05637	12.6758	0	0	ANXA1	FPR1	guidetopharmacology.org	CPI-SS0F739D3DB
Case only	CCR1_CCL8	CD8+ T	mac_FCN1	CCR1	CCL8	0.178753	1.8643	1.02153	0	0	CCR1	CCL8	curated	CPI-SS0F8C2FA91	NA	NA	NA	NA	NA	NA	NA	NA	NA	NA	NA	NA	NA	NA
Control only	LTA_TNFRSF14	CD8+ T	mac_FCN1	LTA	TNFRSF14	NA	NA	NA	NA	NA	NA	NA	NA	NA	LTA_TNFRSF14	CD8+ T	mac_FCN1	LTA	TNFRSF14	0.409861	1.39155	0.900705	0.003	0.030955	LTA	TNFRSF14	curated	CPI-SS0110361CB
Control only	TG_ASGR1	CD8+ T	mac_FCN1	TG	ASGR1	NA	NA	NA	NA	NA	NA	NA	NA	NA	TG_ASGR1	CD8+ T	mac_FCN1	TG	ASGR1	0.0334944	0.865394	0.449444	0.002	0.0223459	TG	ASGR1	I2D	CPI-SS01963C4CA
Control only	TNFSF14_TNFRSF14	CD8+ T	mac_FCN1	TNFSF14	TNFRSF14	NA	NA	NA	NA	NA	NA	NA	NA	NA	TNFSF14_TNFRSF14	CD8+ T	mac_FCN1	TNFSF14	TNFRSF14	0.812101	1.39155	1.10182	0.001	0.0123128	TNFSF14	TNFRSF14	curated	CPI-SS019C98396
Control only	LTA_LTBR	CD8+ T	mac_FCN1	LTA	LTBR	NA	NA	NA	NA	NA	NA	NA	NA	NA	LTA_LTBR	CD8+ T	mac_FCN1	LTA	LTBR	0.409861	1.03627	0.723066	0	0	LTA	LTBR	I2D	CPI-SS03156A825
Control only	DLL1_NOTCH2	CD8+ T	mac_FCN1	DLL1	NOTCH2	NA	NA	NA	NA	NA	NA	NA	NA	NA	DLL1_NOTCH2	CD8+ T	mac_FCN1	DLL1	NOTCH2	0.0356479	0.572524	0.304086	0.004	0.0386639	DLL1	NOTCH2	curated	CPI-SS0423580E5
Control only	DLL1_NOTCH1	CD8+ T	mac_FCN1	DLL1	NOTCH1	NA	NA	NA	NA	NA	NA	NA	NA	NA	DLL1_NOTCH1	CD8+ T	mac_FCN1	DLL1	NOTCH1	0.0356479	0.35863	0.197139	0.002	0.0223459	DLL1	NOTCH1	curated	CPI-SS04A5D6B6F
Control only	NTRK1_GRN	CD8+ T	mac_FCN1	NTRK1	GRN	NA	NA	NA	NA	NA	NA	NA	NA	NA	NTRK1_GRN	CD8+ T	mac_FCN1	NTRK1	GRN	0.086153	4.2335	2.15983	0	0	NTRK1	GRN	InnateDB-All	CPI-SS054D158CC
Control only	CCL5_ACKR1	CD8+ T	mac_FCN1	CCL5	ACKR1	NA	NA	NA	NA	NA	NA	NA	NA	NA	CCL5_ACKR1	CD8+ T	mac_FCN1	CCL5	ACKR1	16.2253	1.89077	9.05805	0	0	CCL5	ACKR1	curated	CPI-SS05B7D3407
Control only	LTA_TNFRSF1B	CD8+ T	mac_FCN1	LTA	TNFRSF1B	NA	NA	NA	NA	NA	NA	NA	NA	NA	LTA_TNFRSF1B	CD8+ T	mac_FCN1	LTA	TNFRSF1B	0.409861	4.0195	2.21468	0	0	LTA	TNFRSF1B	curated	CPI-SS07D9A48A2
Control only	CCR6_CCL20	CD8+ T	mac_FCN1	CCR6	CCL20	NA	NA	NA	NA	NA	NA	NA	NA	NA	CCR6_CCL20	CD8+ T	mac_FCN1	CCR6	CCL20	0.948097	5.11745	3.03277	0.001	0.0123128	CCR6	CCL20	curated	CPI-SS07F015051
Control only	LTA_TNFRSF1A	CD8+ T	mac_FCN1	LTA	TNFRSF1A	NA	NA	NA	NA	NA	NA	NA	NA	NA	LTA_TNFRSF1A	CD8+ T	mac_FCN1	LTA	TNFRSF1A	0.409861	1.28678	0.848322	0.003	0.030955	LTA	TNFRSF1A	curated	CPI-SS084BE3E4B
Control only	PODXL_SELL	CD8+ T	mac_FCN1	PODXL	SELL	NA	NA	NA	NA	NA	NA	NA	NA	NA	PODXL_SELL	CD8+ T	mac_FCN1	PODXL	SELL	0.0180875	2.41218	1.21513	0	0	PODXL	SELL	curated	CPI-SS08920B6FF
Control only	CRTAM_CADM1	CD8+ T	mac_FCN1	CRTAM	CADM1	NA	NA	NA	NA	NA	NA	NA	NA	NA	CRTAM_CADM1	CD8+ T	mac_FCN1	CRTAM	CADM1	0.736502	0.300864	0.518683	0	0	CRTAM	CADM1	curated	CPI-SS0C9696AAA
Control only	PTPRC_CD22	CD8+ T	mac_FCN1	PTPRC	CD22	NA	NA	NA	NA	NA	NA	NA	NA	NA	PTPRC_CD22	CD8+ T	mac_FCN1	PTPRC	CD22	10.7634	0.116212	5.43979	0.001	0.0123128	PTPRC	CD22	curated	CPI-SS0CBC7840D
Control only	DPP4_CXCL12	CD8+ T	mac_FCN1	DPP4	CXCL12	NA	NA	NA	NA	NA	NA	NA	NA	NA	DPP4_CXCL12	CD8+ T	mac_FCN1	DPP4	CXCL12	0.274982	0.270122	0.272552	0	0	DPP4	CXCL12	curated	CPI-SS0DBA4D668
Control only	TNF_TNFRSF1B	CD8+ T	mac_FCN1	TNF	TNFRSF1B	NA	NA	NA	NA	NA	NA	NA	NA	NA	TNF_TNFRSF1B	CD8+ T	mac_FCN1	TNF	TNFRSF1B	3.75443	4.0195	3.88697	0.001	0.0123128	TNF	TNFRSF1B	curated	CPI-SS0E7D5974D
Control only	GPR25_RETN	CD8+ T	mac_FCN1	GPR25	RETN	NA	NA	NA	NA	NA	NA	NA	NA	NA	GPR25_RETN	CD8+ T	mac_FCN1	GPR25	RETN	0.0977579	3.19627	1.64701	0	0	GPR25	RETN	IMEx,IntAct	CPI-SS0EECD7662
Control only	CXCR3_CCL20	CD8+ T	mac_FCN1	CXCR3	CCL20	NA	NA	NA	NA	NA	NA	NA	NA	NA	CXCR3_CCL20	CD8+ T	mac_FCN1	CXCR3	CCL20	0.501035	5.11745	2.80924	0	0	CXCR3	CCL20	guidetopharmacology.org	CPI-SS0F8C664D9
Case only	HLA-F_LILRB1	CD8+ T	mac_LIPA	HLA-F	LILRB1	3.67915	0.178667	1.92891	0.002	0.0138564	HLA-F	LILRB1	curated	CPI-SS00150FB64	NA	NA	NA	NA	NA	NA	NA	NA	NA	NA	NA	NA	NA	NA
both	MDK_LRP1	CD8+ T	mac_LIPA	MDK	LRP1	0.0727562	1.34836	0.71056	0	0	MDK	LRP1	I2D,InnateDB-All	CPI-SS006C6537E	MDK_LRP1	CD8+ T	mac_LIPA	MDK	LRP1	0.0387003	1.59049	0.814597	0.004	0.0386639	MDK	LRP1	I2D,InnateDB-All	CPI-SS006C6537E
both	CXCR6_CXCL16	CD8+ T	mac_LIPA	CXCR6	CXCL16	0.919319	2.11327	1.51629	0	0	CXCR6	CXCL16	guidetopharmacology.org	CPI-SS00F282936	CXCR6_CXCL16	CD8+ T	mac_LIPA	CXCR6	CXCL16	0.771824	3.55721	2.16452	0	0	CXCR6	CXCL16	guidetopharmacology.org	CPI-SS00F282936
Case only	CD99_PILRA	CD8+ T	mac_LIPA	CD99	PILRA	6.17487	1.18533	3.6801	0	0	CD99	PILRA	curated	CPI-SS01560CA22	NA	NA	NA	NA	NA	NA	NA	NA	NA	NA	NA	NA	NA	NA
both	PDCD1_CD274	CD8+ T	mac_LIPA	PDCD1	CD274	1.06281	0.255936	0.659374	0	0	PDCD1	CD274	curated	CPI-SS016EE0084	PDCD1_CD274	CD8+ T	mac_LIPA	PDCD1	CD274	0.771228	0.259105	0.515167	0.002	0.0223459	PDCD1	CD274	curated	CPI-SS016EE0084
Case only	CXCR3_CXCL9	CD8+ T	mac_LIPA	CXCR3	CXCL9	1.19838	2.97881	2.0886	0	0	CXCR3	CXCL9	curated	CPI-SS02246DA17	NA	NA	NA	NA	NA	NA	NA	NA	NA	NA	NA	NA	NA	NA
Case only	SPN_SIGLEC1	CD8+ T	mac_LIPA	SPN	SIGLEC1	0.81904	1.14728	0.983161	0	0	SPN	SIGLEC1	curated	CPI-SS02A170A99	NA	NA	NA	NA	NA	NA	NA	NA	NA	NA	NA	NA	NA	NA
both	ACKR2_CCL2	CD8+ T	mac_LIPA	ACKR2	CCL2	0.00577117	11.3223	5.66404	0	0	ACKR2	CCL2	curated	CPI-SS03165AD8C	ACKR2_CCL2	CD8+ T	mac_LIPA	ACKR2	CCL2	0.0109845	11.4227	5.71684	0	0	ACKR2	CCL2	curated	CPI-SS03165AD8C
both	GDF11_ANTXR1	CD8+ T	mac_LIPA	GDF11	ANTXR1	0.144639	0.141423	0.143031	0	0	GDF11	ANTXR1	InnateDB-All	CPI-SS0331C5A49	GDF11_ANTXR1	CD8+ T	mac_LIPA	GDF11	ANTXR1	0.0444196	0.346546	0.195483	0.001	0.0123128	GDF11	ANTXR1	InnateDB-All	CPI-SS0331C5A49
both	DSG1_DSC2	CD8+ T	mac_LIPA	DSG1	DSC2	0.111256	0.244023	0.177639	0.004	0.0251474	DSG1	DSC2	curated	CPI-SS036437279	DSG1_DSC2	CD8+ T	mac_LIPA	DSG1	DSC2	0.455175	0.596601	0.525888	0.004	0.0386639	DSG1	DSC2	curated	CPI-SS036437279
Case only	PDGFRA_PDGFC	CD8+ T	mac_LIPA	PDGFRA	PDGFC	0.00890754	0.182258	0.0955825	0	0	PDGFRA	PDGFC	curated	CPI-SS03CC15FF3	NA	NA	NA	NA	NA	NA	NA	NA	NA	NA	NA	NA	NA	NA
Case only	C3_C3AR1	CD8+ T	mac_LIPA	C3	C3AR1	0.0532224	0.707545	0.380384	0	0	C3	C3AR1	guidetopharmacology.org	CPI-SS03E48EFEA	NA	NA	NA	NA	NA	NA	NA	NA	NA	NA	NA	NA	NA	NA
Case only	MERTK_GAS6	CD8+ T	mac_LIPA	MERTK	GAS6	0.0103502	0.795404	0.402877	0	0	MERTK	GAS6	guidetopharmacology.org	CPI-SS0415CC75D	NA	NA	NA	NA	NA	NA	NA	NA	NA	NA	NA	NA	NA	NA
Case only	CCR1_CCL18	CD8+ T	mac_LIPA	CCR1	CCL18	0.178753	2.71611	1.44743	0	0	CCR1	CCL18	guidetopharmacology.org	CPI-SS041751A4D	NA	NA	NA	NA	NA	NA	NA	NA	NA	NA	NA	NA	NA	NA
Case only	LGALS9_LRP1	CD8+ T	mac_LIPA	LGALS9	LRP1	0.317397	1.34836	0.832881	0	0	LGALS9	LRP1	InnateDB-All	CPI-SS0419B80C4	NA	NA	NA	NA	NA	NA	NA	NA	NA	NA	NA	NA	NA	NA
both	ACKR2_CCL3	CD8+ T	mac_LIPA	ACKR2	CCL3	0.00577117	26.6621	13.3339	0	0	ACKR2	CCL3	curated	CPI-SS04318D03E	ACKR2_CCL3	CD8+ T	mac_LIPA	ACKR2	CCL3	0.0109845	11.8591	5.93507	0.001	0.0123128	ACKR2	CCL3	curated	CPI-SS04318D03E
Case only	SEMA4A_PLXND1	CD8+ T	mac_LIPA	SEMA4A	PLXND1	0.221021	0.934426	0.577723	0	0	SEMA4A	PLXND1	curated	CPI-SS044C72D0D	NA	NA	NA	NA	NA	NA	NA	NA	NA	NA	NA	NA	NA	NA
both	ACKR2_CCL14	CD8+ T	mac_LIPA	ACKR2	CCL14	0.00577117	0.391174	0.198472	0	0	ACKR2	CCL14	curated	CPI-SS045A5FC60	ACKR2_CCL14	CD8+ T	mac_LIPA	ACKR2	CCL14	0.0109845	0.0884315	0.049708	0	0	ACKR2	CCL14	curated	CPI-SS045A5FC60
Case only	TNF_TNFRSF1A	CD8+ T	mac_LIPA	TNF	TNFRSF1A	5.00663	0.888493	2.94756	0	0	TNF	TNFRSF1A	curated	CPI-SS04B4619D0	NA	NA	NA	NA	NA	NA	NA	NA	NA	NA	NA	NA	NA	NA
Case only	GPR1_RARRES2	CD8+ T	mac_LIPA	GPR1	RARRES2	0.00457247	0.265845	0.135209	0.004	0.0251474	GPR1	RARRES2	guidetopharmacology.org	CPI-SS04CD88411	NA	NA	NA	NA	NA	NA	NA	NA	NA	NA	NA	NA	NA	NA
both	NTRK1_GRN	CD8+ T	mac_LIPA	NTRK1	GRN	0.0130672	13.9834	6.99824	0	0	NTRK1	GRN	InnateDB-All	CPI-SS054D158CC	NTRK1_GRN	CD8+ T	mac_LIPA	NTRK1	GRN	0.086153	4.57934	2.33275	0	0	NTRK1	GRN	InnateDB-All	CPI-SS054D158CC
Case only	CCR1_CCL14	CD8+ T	mac_LIPA	CCR1	CCL14	0.178753	0.391174	0.284963	0.002	0.0138564	CCR1	CCL14	curated	CPI-SS059CC19A3	NA	NA	NA	NA	NA	NA	NA	NA	NA	NA	NA	NA	NA	NA
both	CCL5_ACKR1	CD8+ T	mac_LIPA	CCL5	ACKR1	56.4739	1.43227	28.9531	0	0	CCL5	ACKR1	curated	CPI-SS05B7D3407	CCL5_ACKR1	CD8+ T	mac_LIPA	CCL5	ACKR1	16.2253	1.494	8.85967	0	0	CCL5	ACKR1	curated	CPI-SS05B7D3407
Case only	HLA-G_LILRB1	CD8+ T	mac_LIPA	HLA-G	LILRB1	0.0527736	0.178667	0.11572	0.001	0.00744805	HLA-G	LILRB1	curated	CPI-SS05CE87F88	NA	NA	NA	NA	NA	NA	NA	NA	NA	NA	NA	NA	NA	NA
Case only	HLA-DPB1_TNFSF13B	CD8+ T	mac_LIPA	HLA-DPB1	TNFSF13B	6.40648	1.96971	4.1881	0.004	0.0251474	HLA-DPB1	TNFSF13B	InnateDB-All	CPI-SS05D23BCE8	NA	NA	NA	NA	NA	NA	NA	NA	NA	NA	NA	NA	NA	NA
both	CD226_NECTIN2	CD8+ T	mac_LIPA	CD226	NECTIN2	0.432334	0.579703	0.506018	0	0	CD226	NECTIN2	curated	CPI-SS06207F70E	CD226_NECTIN2	CD8+ T	mac_LIPA	CD226	NECTIN2	0.450186	0.92164	0.685913	0	0	CD226	NECTIN2	curated	CPI-SS06207F70E
Case only	COPA_P2RY6	CD8+ T	mac_LIPA	COPA	P2RY6	0.408721	0.0950903	0.251906	0.007	0.0399674	COPA	P2RY6	IMEx,IntAct	CPI-SS065F7DA2A	NA	NA	NA	NA	NA	NA	NA	NA	NA	NA	NA	NA	NA	NA
Case only	LAIR1_LILRB4	CD8+ T	mac_LIPA	LAIR1	LILRB4	0.116626	2.69878	1.4077	0	0	LAIR1	LILRB4	curated	CPI-SS067BA9202	NA	NA	NA	NA	NA	NA	NA	NA	NA	NA	NA	NA	NA	NA
Case only	CSF1_SIRPA	CD8+ T	mac_LIPA	CSF1	SIRPA	0.943332	0.799758	0.871545	0	0	CSF1	SIRPA	I2D	CPI-SS068C129D6	NA	NA	NA	NA	NA	NA	NA	NA	NA	NA	NA	NA	NA	NA
Case only	ACKR2_CCL13	CD8+ T	mac_LIPA	ACKR2	CCL13	0.00577117	0.446328	0.226049	0	0	ACKR2	CCL13	curated	CPI-SS06B0861F1	NA	NA	NA	NA	NA	NA	NA	NA	NA	NA	NA	NA	NA	NA
both	ANXA1_FPR3	CD8+ T	mac_LIPA	ANXA1	FPR3	5.4689	1.51205	3.49047	0	0	ANXA1	FPR3	guidetopharmacology.org	CPI-SS06CCF5A54	ANXA1_FPR3	CD8+ T	mac_LIPA	ANXA1	FPR3	21.2952	1.45827	11.3767	0	0	ANXA1	FPR3	guidetopharmacology.org	CPI-SS06CCF5A54
Case only	ACKR3_CXCL12	CD8+ T	mac_LIPA	ACKR3	CXCL12	0.0235574	0.544262	0.28391	0	0	ACKR3	CXCL12	guidetopharmacology.org	CPI-SS07155793F	NA	NA	NA	NA	NA	NA	NA	NA	NA	NA	NA	NA	NA	NA
both	CD28_CD86	CD8+ T	mac_LIPA	CD28	CD86	0.377164	1.2868	0.831984	0	0	CD28	CD86	curated	CPI-SS077D7365D	CD28_CD86	CD8+ T	mac_LIPA	CD28	CD86	0.492644	1.46652	0.97958	0.005	0.0460492	CD28	CD86	curated	CPI-SS077D7365D
both	PTPRC_MRC1	CD8+ T	mac_LIPA	PTPRC	MRC1	13.7518	1.46168	7.60676	0	0	PTPRC	MRC1	curated	CPI-SS0822AEF5F	PTPRC_MRC1	CD8+ T	mac_LIPA	PTPRC	MRC1	10.7634	3.4771	7.12023	0	0	PTPRC	MRC1	curated	CPI-SS0822AEF5F
Case only	TYRO3_GAS6	CD8+ T	mac_LIPA	TYRO3	GAS6	0.00831572	0.795404	0.40186	0	0	TYRO3	GAS6	guidetopharmacology.org	CPI-SS085195142	NA	NA	NA	NA	NA	NA	NA	NA	NA	NA	NA	NA	NA	NA
both	TNFSF14_LTBR	CD8+ T	mac_LIPA	TNFSF14	LTBR	0.765528	0.451979	0.608754	0	0	TNFSF14	LTBR	curated	CPI-SS0859C173B	TNFSF14_LTBR	CD8+ T	mac_LIPA	TNFSF14	LTBR	0.812101	0.734833	0.773467	0.001	0.0123128	TNFSF14	LTBR	curated	CPI-SS0859C173B
Case only	CD160_TNFRSF14	CD8+ T	mac_LIPA	CD160	TNFRSF14	0.37394	1.37694	0.875442	0	0	CD160	TNFRSF14	curated	CPI-SS0879B8E95	NA	NA	NA	NA	NA	NA	NA	NA	NA	NA	NA	NA	NA	NA
Case only	LGALS9_COLEC12	CD8+ T	mac_LIPA	LGALS9	COLEC12	0.317397	0.24373	0.280564	0.002	0.0138564	LGALS9	COLEC12	InnateDB-All	CPI-SS08877A081	NA	NA	NA	NA	NA	NA	NA	NA	NA	NA	NA	NA	NA	NA
Case only	IL16_GRIN2C	CD8+ T	mac_LIPA	IL16	GRIN2C	1.03988	0.00563597	0.52276	0.001	0.00744805	IL16	GRIN2C	I2D	CPI-SS0893BD6B6	NA	NA	NA	NA	NA	NA	NA	NA	NA	NA	NA	NA	NA	NA
both	CD6_ALCAM	CD8+ T	mac_LIPA	CD6	ALCAM	1.26296	0.757162	1.01006	0	0	CD6	ALCAM	curated	CPI-SS08991B378	CD6_ALCAM	CD8+ T	mac_LIPA	CD6	ALCAM	1.36745	0.918693	1.14307	0	0	CD6	ALCAM	curated	CPI-SS08991B378
Case only	EGFR_GRN	CD8+ T	mac_LIPA	EGFR	GRN	0.00825642	13.9834	6.99583	0	0	EGFR	GRN	InnateDB-All	CPI-SS08CA619FE	NA	NA	NA	NA	NA	NA	NA	NA	NA	NA	NA	NA	NA	NA
Case only	CCL3_CCR1	CD8+ T	mac_LIPA	CCL3	CCR1	11.6587	0.902212	6.28044	0	0	CCL3	CCR1	curated	CPI-SS08DA48A5A	NA	NA	NA	NA	NA	NA	NA	NA	NA	NA	NA	NA	NA	NA
Case only	CD80_CD274	CD8+ T	mac_LIPA	CD80	CD274	0.0886977	0.255936	0.172317	0.002	0.0138564	CD80	CD274	curated	CPI-SS08F13AD5C	NA	NA	NA	NA	NA	NA	NA	NA	NA	NA	NA	NA	NA	NA
Case only	NRG1_MS4A4A	CD8+ T	mac_LIPA	NRG1	MS4A4A	0.00402297	3.00334	1.50368	0	0	NRG1	MS4A4A	IMEx,IntAct	CPI-SS0978D28AB	NA	NA	NA	NA	NA	NA	NA	NA	NA	NA	NA	NA	NA	NA
Case only	ADRB2_VEGFB	CD8+ T	mac_LIPA	ADRB2	VEGFB	0.461989	0.742871	0.60243	0	0	ADRB2	VEGFB	InnateDB-All	CPI-SS098425155	NA	NA	NA	NA	NA	NA	NA	NA	NA	NA	NA	NA	NA	NA
Case only	CCR2_CCL8	CD8+ T	mac_LIPA	CCR2	CCL8	0.0223767	1.27186	0.647121	0.007	0.0399674	CCR2	CCL8	curated	CPI-SS09AFCF898	NA	NA	NA	NA	NA	NA	NA	NA	NA	NA	NA	NA	NA	NA
both	CCL5_CCR1	CD8+ T	mac_LIPA	CCL5	CCR1	56.4739	0.902212	28.6881	0	0	CCL5	CCR1	curated	CPI-SS0A021DB6E	CCL5_CCR1	CD8+ T	mac_LIPA	CCL5	CCR1	16.2253	0.486544	8.35594	0	0	CCL5	CCR1	curated	CPI-SS0A021DB6E
Case only	ICAM3_CD209	CD8+ T	mac_LIPA	ICAM3	CD209	1.60409	0.144256	0.874171	0	0	ICAM3	CD209	curated	CPI-SS0A2949959	NA	NA	NA	NA	NA	NA	NA	NA	NA	NA	NA	NA	NA	NA
both	TIGIT_NECTIN2	CD8+ T	mac_LIPA	TIGIT	NECTIN2	3.00613	0.579703	1.79292	0	0	TIGIT	NECTIN2	curated	CPI-SS0A5DF05C0	TIGIT_NECTIN2	CD8+ T	mac_LIPA	TIGIT	NECTIN2	0.714002	0.92164	0.817821	0.001	0.0123128	TIGIT	NECTIN2	curated	CPI-SS0A5DF05C0
Case only	HLA-F_LILRB2	CD8+ T	mac_LIPA	HLA-F	LILRB2	3.67915	0.566745	2.12295	0	0	HLA-F	LILRB2	curated	CPI-SS0A76A8E97	NA	NA	NA	NA	NA	NA	NA	NA	NA	NA	NA	NA	NA	NA
Case only	CTLA4_CD86	CD8+ T	mac_LIPA	CTLA4	CD86	0.576898	1.2868	0.931851	0	0	CTLA4	CD86	curated	CPI-SS0B0E09B1C	NA	NA	NA	NA	NA	NA	NA	NA	NA	NA	NA	NA	NA	NA
Case only	CADM3_EPB41L1	CD8+ T	mac_LIPA	CADM3	EPB41L1	0.00513547	0.143085	0.0741104	0.001	0.00744805	CADM3	EPB41L1	curated	CPI-SS0B3829651	NA	NA	NA	NA	NA	NA	NA	NA	NA	NA	NA	NA	NA	NA
Case only	CCR1_CCL13	CD8+ T	mac_LIPA	CCR1	CCL13	0.178753	0.446328	0.31254	0.001	0.00744805	CCR1	CCL13	guidetopharmacology.org	CPI-SS0B887F7AC	NA	NA	NA	NA	NA	NA	NA	NA	NA	NA	NA	NA	NA	NA
Case only	ACKR2_CCL8	CD8+ T	mac_LIPA	ACKR2	CCL8	0.00577117	1.27186	0.638818	0	0	ACKR2	CCL8	curated	CPI-SS0BE8BE8E9	NA	NA	NA	NA	NA	NA	NA	NA	NA	NA	NA	NA	NA	NA
both	TNFRSF1B_GRN	CD8+ T	mac_LIPA	TNFRSF1B	GRN	1.5853	13.9834	7.78436	0	0	TNFRSF1B	GRN	IMEx,InnateDB-All,MINT	CPI-SS0C4E86714	TNFRSF1B_GRN	CD8+ T	mac_LIPA	TNFRSF1B	GRN	1.84581	4.57934	3.21258	0.001	0.0123128	TNFRSF1B	GRN	IMEx,InnateDB-All,MINT	CPI-SS0C4E86714
Case only	CCR2_CCL13	CD8+ T	mac_LIPA	CCR2	CCL13	0.0223767	0.446328	0.234352	0.009	0.0486679	CCR2	CCL13	curated	CPI-SS0C98C08DA	NA	NA	NA	NA	NA	NA	NA	NA	NA	NA	NA	NA	NA	NA
Case only	PTPRC_CD22	CD8+ T	mac_LIPA	PTPRC	CD22	13.7518	0.258933	7.00539	0	0	PTPRC	CD22	curated	CPI-SS0CBC7840D	NA	NA	NA	NA	NA	NA	NA	NA	NA	NA	NA	NA	NA	NA
Case only	KIR2DL3_CXCL9	CD8+ T	mac_LIPA	KIR2DL3	CXCL9	0.0472851	2.97881	1.51305	0	0	KIR2DL3	CXCL9	IMEx,IntAct	CPI-SS0D26F639E	NA	NA	NA	NA	NA	NA	NA	NA	NA	NA	NA	NA	NA	NA
Case only	TNFRSF1A_GRN	CD8+ T	mac_LIPA	TNFRSF1A	GRN	0.289399	13.9834	7.1364	0	0	TNFRSF1A	GRN	IMEx,InnateDB-All,MINT	CPI-SS0DA033F03	NA	NA	NA	NA	NA	NA	NA	NA	NA	NA	NA	NA	NA	NA
both	DPP4_CXCL12	CD8+ T	mac_LIPA	DPP4	CXCL12	0.0508182	0.544262	0.29754	0	0	DPP4	CXCL12	curated	CPI-SS0DBA4D668	DPP4_CXCL12	CD8+ T	mac_LIPA	DPP4	CXCL12	0.274982	0.346923	0.310952	0.005	0.0460492	DPP4	CXCL12	curated	CPI-SS0DBA4D668
Case only	HLA-G_LILRB2	CD8+ T	mac_LIPA	HLA-G	LILRB2	0.0527736	0.566745	0.309759	0	0	HLA-G	LILRB2	curated	CPI-SS0DBA81CCF	NA	NA	NA	NA	NA	NA	NA	NA	NA	NA	NA	NA	NA	NA
Case only	SCGB3A1_MARCO	CD8+ T	mac_LIPA	SCGB3A1	MARCO	0.0331052	4.02233	2.02772	0	0	SCGB3A1	MARCO	I2D,InnateDB-All	CPI-SS0DF5E47DB	NA	NA	NA	NA	NA	NA	NA	NA	NA	NA	NA	NA	NA	NA
Case only	CCR5_CCL8	CD8+ T	mac_LIPA	CCR5	CCL8	0.388296	1.27186	0.83008	0	0	CCR5	CCL8	curated	CPI-SS0DFAF1FE2	NA	NA	NA	NA	NA	NA	NA	NA	NA	NA	NA	NA	NA	NA
Case only	SEMA3E_PLXND1	CD8+ T	mac_LIPA	SEMA3E	PLXND1	0.0228564	0.934426	0.478641	0	0	SEMA3E	PLXND1	curated	CPI-SS0F3A089DE	NA	NA	NA	NA	NA	NA	NA	NA	NA	NA	NA	NA	NA	NA
Case only	DPP4_CXCL9	CD8+ T	mac_LIPA	DPP4	CXCL9	0.0508182	2.97881	1.51482	0.008	0.0444	DPP4	CXCL9	curated	CPI-SS0F52745F3	NA	NA	NA	NA	NA	NA	NA	NA	NA	NA	NA	NA	NA	NA
Case only	PDCD1_PDCD1LG2	CD8+ T	mac_LIPA	PDCD1	PDCD1LG2	1.06281	0.114133	0.588473	0	0	PDCD1	PDCD1LG2	curated	CPI-SS0F5B6B186	NA	NA	NA	NA	NA	NA	NA	NA	NA	NA	NA	NA	NA	NA
Case only	CCR1_CCL8	CD8+ T	mac_LIPA	CCR1	CCL8	0.178753	1.27186	0.725309	0	0	CCR1	CCL8	curated	CPI-SS0F8C2FA91	NA	NA	NA	NA	NA	NA	NA	NA	NA	NA	NA	NA	NA	NA
Control only	SELP_CD34	CD8+ T	mac_LIPA	SELP	CD34	NA	NA	NA	NA	NA	NA	NA	NA	NA	SELP_CD34	CD8+ T	mac_LIPA	SELP	CD34	0.023886	0.209128	0.116507	0.003	0.030955	SELP	CD34	curated	CPI-SS015E1E2C6
Control only	LTA_LTBR	CD8+ T	mac_LIPA	LTA	LTBR	NA	NA	NA	NA	NA	NA	NA	NA	NA	LTA_LTBR	CD8+ T	mac_LIPA	LTA	LTBR	0.409861	0.734833	0.572347	0.003	0.030955	LTA	LTBR	I2D	CPI-SS03156A825
Control only	CD44_HBEGF	CD8+ T	mac_LIPA	CD44	HBEGF	NA	NA	NA	NA	NA	NA	NA	NA	NA	CD44_HBEGF	CD8+ T	mac_LIPA	CD44	HBEGF	6.70421	1.92882	4.31651	0	0	CD44	HBEGF	I2D,InnateDB-All	CPI-SS0632A027A
Control only	CD44_SELE	CD8+ T	mac_LIPA	CD44	SELE	NA	NA	NA	NA	NA	NA	NA	NA	NA	CD44_SELE	CD8+ T	mac_LIPA	CD44	SELE	6.70421	0.776697	3.74045	0.001	0.0123128	CD44	SELE	curated	CPI-SS06F83AE58
Control only	CD28_CD80	CD8+ T	mac_LIPA	CD28	CD80	NA	NA	NA	NA	NA	NA	NA	NA	NA	CD28_CD80	CD8+ T	mac_LIPA	CD28	CD80	0.492644	0.357126	0.424885	0	0	CD28	CD80	curated	CPI-SS07327E587
Control only	LTA_TNFRSF1A	CD8+ T	mac_LIPA	LTA	TNFRSF1A	NA	NA	NA	NA	NA	NA	NA	NA	NA	LTA_TNFRSF1A	CD8+ T	mac_LIPA	LTA	TNFRSF1A	0.409861	1.4049	0.907382	0.005	0.0460492	LTA	TNFRSF1A	curated	CPI-SS084BE3E4B
Control only	CSF2_CSF1R	CD8+ T	mac_LIPA	CSF2	CSF1R	NA	NA	NA	NA	NA	NA	NA	NA	NA	CSF2_CSF1R	CD8+ T	mac_LIPA	CSF2	CSF1R	1.12272	2.1179	1.62031	0.005	0.0460492	CSF2	CSF1R	guidetopharmacology.org	CPI-SS092E57263
Control only	CCL5_CCR5	CD8+ T	mac_LIPA	CCL5	CCR5	NA	NA	NA	NA	NA	NA	NA	NA	NA	CCL5_CCR5	CD8+ T	mac_LIPA	CCL5	CCR5	16.2253	0.010446	8.11789	0.005	0.0460492	CCL5	CCR5	curated	CPI-SS0B01D306C
Control only	NOTCH1_WNT4	CD8+ T	mac_LIPA	NOTCH1	WNT4	NA	NA	NA	NA	NA	NA	NA	NA	NA	NOTCH1_WNT4	CD8+ T	mac_LIPA	NOTCH1	WNT4	0.159148	0.0482054	0.103677	0.004	0.0386639	NOTCH1	WNT4	I2D	CPI-SS0B42AD9EF
Control only	ANGPT2_TEK	CD8+ T	mac_LIPA	ANGPT2	TEK	NA	NA	NA	NA	NA	NA	NA	NA	NA	ANGPT2_TEK	CD8+ T	mac_LIPA	ANGPT2	TEK	0.0795708	0.0447385	0.0621547	0.003	0.030955	ANGPT2	TEK	curated	CPI-SS0BAB460FF
Control only	CEACAM1_SELE	CD8+ T	mac_LIPA	CEACAM1	SELE	NA	NA	NA	NA	NA	NA	NA	NA	NA	CEACAM1_SELE	CD8+ T	mac_LIPA	CEACAM1	SELE	0.0147628	0.776697	0.39573	0.005	0.0460492	CEACAM1	SELE	curated	CPI-SS0BDC04683
Control only	ACKR2_CCL27	CD8+ T	mac_LIPA	ACKR2	CCL27	NA	NA	NA	NA	NA	NA	NA	NA	NA	ACKR2_CCL27	CD8+ T	mac_LIPA	ACKR2	CCL27	0.0109845	3.30152	1.65625	0	0	ACKR2	CCL27	I2D	CPI-SS0D34B5517
Control only	WNT1_FZD1	CD8+ T	mac_LIPA	WNT1	FZD1	NA	NA	NA	NA	NA	NA	NA	NA	NA	WNT1_FZD1	CD8+ T	mac_LIPA	WNT1	FZD1	0.0462183	0.440999	0.243609	0.003	0.030955	WNT1	FZD1	curated	CPI-SS0DC5ADBF1
Control only	WNT3_FZD1	CD8+ T	mac_LIPA	WNT3	FZD1	NA	NA	NA	NA	NA	NA	NA	NA	NA	WNT3_FZD1	CD8+ T	mac_LIPA	WNT3	FZD1	0.0211062	0.440999	0.231053	0	0	WNT3	FZD1	I2D	CPI-SS0E7523314
Control only	WNT1_CD36	CD8+ T	mac_LIPA	WNT1	CD36	NA	NA	NA	NA	NA	NA	NA	NA	NA	WNT1_CD36	CD8+ T	mac_LIPA	WNT1	CD36	0.0462183	3.70836	1.87729	0.001	0.0123128	WNT1	CD36	InnateDB	CPI-SS0EB136379
Control only	EPOR_KITLG	CD8+ T	mac_LIPA	EPOR	KITLG	NA	NA	NA	NA	NA	NA	NA	NA	NA	EPOR_KITLG	CD8+ T	mac_LIPA	EPOR	KITLG	0.112761	0.311465	0.212113	0.002	0.0223459	EPOR	KITLG	I2D	CPI-SS0EDAE16B6
Control only	CCL5_ACKR4	CD8+ T	mac_LIPA	CCL5	ACKR4	NA	NA	NA	NA	NA	NA	NA	NA	NA	CCL5_ACKR4	CD8+ T	mac_LIPA	CCL5	ACKR4	16.2253	0.00852319	8.11693	0	0	CCL5	ACKR4	I2D	CPI-SS0F3BF2B34
Case only	NOTCH2_JAG2	DC	CD4+ T	NOTCH2	JAG2	0.391941	0.051692	0.221817	0.006	0.0352121	NOTCH2	JAG2	curated	CPI-SS02770D68F	NA	NA	NA	NA	NA	NA	NA	NA	NA	NA	NA	NA	NA	NA
both	HLA-DPA1_TNFSF9	DC	CD4+ T	HLA-DPA1	TNFSF9	53.4574	2.98986	28.2236	0	0	HLA-DPA1	TNFSF9	InnateDB-All	CPI-SS028784FC6	HLA-DPA1_TNFSF9	DC	CD4+ T	HLA-DPA1	TNFSF9	59.9836	0.53016	30.2569	0	0	HLA-DPA1	TNFSF9	InnateDB-All	CPI-SS028784FC6
Case only	SELP_SELPLG	DC	CD4+ T	SELP	SELPLG	0.411653	0.350999	0.381326	0.004	0.0251474	SELP	SELPLG	curated	CPI-SS02B7540B0	NA	NA	NA	NA	NA	NA	NA	NA	NA	NA	NA	NA	NA	NA
Case only	NECTIN2_NECTIN3	DC	CD4+ T	NECTIN2	NECTIN3	0.78028	0.051252	0.415766	0	0	NECTIN2	NECTIN3	curated	CPI-SS02FBD007E	NA	NA	NA	NA	NA	NA	NA	NA	NA	NA	NA	NA	NA	NA
both	CD74_COPA	DC	CD4+ T	CD74	COPA	168.296	0.585086	84.4404	0	0	CD74	COPA	IMEx,IntAct	CPI-SS0302E8E8F	CD74_COPA	DC	CD4+ T	CD74	COPA	331.816	0.63215	166.224	0	0	CD74	COPA	IMEx,IntAct	CPI-SS0302E8E8F
both	CCL22_CCR4	DC	CD4+ T	CCL22	CCR4	2.79224	0.0779552	1.4351	0	0	CCL22	CCR4	curated	CPI-SS052B38F1C	CCL22_CCR4	DC	CD4+ T	CCL22	CCR4	6.75784	0.363803	3.56082	0	0	CCL22	CCR4	curated	CPI-SS052B38F1C
Case only	CD40_INSL3	DC	CD4+ T	CD40	INSL3	1.47202	0.0198403	0.74593	0	0	CD40	INSL3	I2D	CPI-SS05834E385	NA	NA	NA	NA	NA	NA	NA	NA	NA	NA	NA	NA	NA	NA
Case only	EFNA3_EPHA4	DC	CD4+ T	EFNA3	EPHA4	0.182943	0.0968938	0.139918	0.006	0.0352121	EFNA3	EPHA4	curated	CPI-SS05B4EB419	NA	NA	NA	NA	NA	NA	NA	NA	NA	NA	NA	NA	NA	NA
Case only	HLA-DPB1_TNFSF13B	DC	CD4+ T	HLA-DPB1	TNFSF13B	70.0716	0.152449	35.112	0	0	HLA-DPB1	TNFSF13B	InnateDB-All	CPI-SS05D23BCE8	NA	NA	NA	NA	NA	NA	NA	NA	NA	NA	NA	NA	NA	NA
Case only	LTBR_LTB	DC	CD4+ T	LTBR	LTB	0.238453	8.03524	4.13684	0.009	0.0486679	LTBR	LTB	curated	CPI-SS06CBC985C	NA	NA	NA	NA	NA	NA	NA	NA	NA	NA	NA	NA	NA	NA
Case only	LGALS9_CD44	DC	CD4+ T	LGALS9	CD44	1.05829	3.12049	2.08939	0.007	0.0399674	LGALS9	CD44	InnateDB	CPI-SS0703338F5	NA	NA	NA	NA	NA	NA	NA	NA	NA	NA	NA	NA	NA	NA
Case only	TIMP1_FGFR2	DC	CD4+ T	TIMP1	FGFR2	4.4124	0.00490847	2.20865	0.008	0.0444	TIMP1	FGFR2	InnateDB-All	CPI-SS0735F5C3A	NA	NA	NA	NA	NA	NA	NA	NA	NA	NA	NA	NA	NA	NA
both	FLT3_FLT3LG	DC	CD4+ T	FLT3	FLT3LG	0.273273	0.514025	0.393649	0	0	FLT3	FLT3LG	curated	CPI-SS076FEB261	FLT3_FLT3LG	DC	CD4+ T	FLT3	FLT3LG	0.231977	1.44435	0.838162	0	0	FLT3	FLT3LG	curated	CPI-SS076FEB261
Case only	TNFSF12_TNFRSF25	DC	CD4+ T	TNFSF12	TNFRSF25	0.591438	0.601778	0.596608	0	0	TNFSF12	TNFRSF25	I2D	CPI-SS079DDF890	NA	NA	NA	NA	NA	NA	NA	NA	NA	NA	NA	NA	NA	NA
Case only	NOTCH2_IL24	DC	CD4+ T	NOTCH2	IL24	0.391941	0.016143	0.204042	0.007	0.0399674	NOTCH2	IL24	IMEx,InnateDB-All,MINT	CPI-SS07D71C546	NA	NA	NA	NA	NA	NA	NA	NA	NA	NA	NA	NA	NA	NA
Case only	CCR6_CCL20	DC	CD4+ T	CCR6	CCL20	1.08547	6.07414	3.5798	0	0	CCR6	CCL20	curated	CPI-SS07F015051	NA	NA	NA	NA	NA	NA	NA	NA	NA	NA	NA	NA	NA	NA
Case only	ALOX5_ALOX5AP	DC	CD4+ T	ALOX5	ALOX5AP	1.27257	1.55304	1.41281	0.008	0.0444	ALOX5	ALOX5AP	guidetopharmacology.org	CPI-SS080611C5B	NA	NA	NA	NA	NA	NA	NA	NA	NA	NA	NA	NA	NA	NA
Case only	FGFR4_EPHA4	DC	CD4+ T	FGFR4	EPHA4	0.123128	0.0968938	0.110011	0.002	0.0138564	FGFR4	EPHA4	I2D,InnateDB-All	CPI-SS0816A4ED4	NA	NA	NA	NA	NA	NA	NA	NA	NA	NA	NA	NA	NA	NA
both	CD40_CD40LG	DC	CD4+ T	CD40	CD40LG	1.47202	1.3177	1.39486	0	0	CD40	CD40LG	curated	CPI-SS083296041	CD40_CD40LG	DC	CD4+ T	CD40	CD40LG	2.1526	0.489853	1.32123	0	0	CD40	CD40LG	curated	CPI-SS083296041
Case only	MDK_SORL1	DC	CD4+ T	MDK	SORL1	0.416151	0.28244	0.349296	0.005	0.0303083	MDK	SORL1	InnateDB-All	CPI-SS083CBFACD	NA	NA	NA	NA	NA	NA	NA	NA	NA	NA	NA	NA	NA	NA
Case only	FLT1_VEGFB	DC	CD4+ T	FLT1	VEGFB	0.513087	0.240303	0.376695	0	0	FLT1	VEGFB	curated	CPI-SS0947A8549	NA	NA	NA	NA	NA	NA	NA	NA	NA	NA	NA	NA	NA	NA
both	CD74_APP	DC	CD4+ T	CD74	APP	168.296	0.14234	84.219	0	0	CD74	APP	curated	CPI-SS09808DEAE	CD74_APP	DC	CD4+ T	CD74	APP	331.816	0.716063	166.266	0	0	CD74	APP	curated	CPI-SS09808DEAE
Case only	CCR7_CCL19	DC	CD4+ T	CCR7	CCL19	1.61737	0.121761	0.869567	0.003	0.0197885	CCR7	CCL19	curated	CPI-SS098EFF959	NA	NA	NA	NA	NA	NA	NA	NA	NA	NA	NA	NA	NA	NA
Case only	PROS1_TYRO3	DC	CD4+ T	PROS1	TYRO3	0.336362	0.00986065	0.173111	0.001	0.00744805	PROS1	TYRO3	guidetopharmacology.org	CPI-SS09C4988F8	NA	NA	NA	NA	NA	NA	NA	NA	NA	NA	NA	NA	NA	NA
both	ICAM1_SPN	DC	CD4+ T	ICAM1	SPN	3.44689	0.446777	1.94683	0	0	ICAM1	SPN	curated	CPI-SS09C4FCB90	ICAM1_SPN	DC	CD4+ T	ICAM1	SPN	4.11504	0.555712	2.33538	0.003	0.030955	ICAM1	SPN	curated	CPI-SS09C4FCB90
both	NPR1_NPPC	DC	CD4+ T	NPR1	NPPC	0.0355872	0.0717794	0.0536833	0	0	NPR1	NPPC	InnateDB-All	CPI-SS0A1864A37	NPR1_NPPC	DC	CD4+ T	NPR1	NPPC	0.0192665	0.152669	0.0859678	0.003	0.030955	NPR1	NPPC	InnateDB-All	CPI-SS0A1864A37
Case only	PLXNB2_SEMA4C	DC	CD4+ T	PLXNB2	SEMA4C	0.285297	0.103198	0.194247	0.006	0.0352121	PLXNB2	SEMA4C	curated	CPI-SS0AB21032D	NA	NA	NA	NA	NA	NA	NA	NA	NA	NA	NA	NA	NA	NA
both	CD74_MIF	DC	CD4+ T	CD74	MIF	168.296	4.5515	86.4236	0	0	CD74	MIF	I2D,InnateDB-All	CPI-SS0ABC5C1B8	CD74_MIF	DC	CD4+ T	CD74	MIF	331.816	9.83066	170.824	0	0	CD74	MIF	I2D,InnateDB-All	CPI-SS0ABC5C1B8
both	CCL22_DPP4	DC	CD4+ T	CCL22	DPP4	2.79224	0.0812098	1.43673	0	0	CCL22	DPP4	curated	CPI-SS0AEC33FF1	CCL22_DPP4	DC	CD4+ T	CCL22	DPP4	6.75784	0.19182	3.47483	0	0	CCL22	DPP4	curated	CPI-SS0AEC33FF1
Case only	CSF1R_CSF1	DC	CD4+ T	CSF1R	CSF1	1.93083	0.574242	1.25253	0	0	CSF1R	CSF1	curated	CPI-SS0B01CF3AB	NA	NA	NA	NA	NA	NA	NA	NA	NA	NA	NA	NA	NA	NA
Case only	TNFSF15_TNFRSF25	DC	CD4+ T	TNFSF15	TNFRSF25	0.17136	0.601778	0.386569	0.001	0.00744805	TNFSF15	TNFRSF25	guidetopharmacology.org	CPI-SS0B0CF0EDF	NA	NA	NA	NA	NA	NA	NA	NA	NA	NA	NA	NA	NA	NA
Case only	NOTCH3_JAG2	DC	CD4+ T	NOTCH3	JAG2	0.285086	0.051692	0.168389	0.007	0.0399674	NOTCH3	JAG2	curated	CPI-SS0C4D54E39	NA	NA	NA	NA	NA	NA	NA	NA	NA	NA	NA	NA	NA	NA
Case only	IL1B_ADRB2	DC	CD4+ T	IL1B	ADRB2	7.15193	0.274759	3.71334	0	0	IL1B	ADRB2	I2D	CPI-SS0C6448B94	NA	NA	NA	NA	NA	NA	NA	NA	NA	NA	NA	NA	NA	NA
Case only	AXL_IL15RA	DC	CD4+ T	AXL	IL15RA	1.67733	0.104944	0.891137	0	0	AXL	IL15RA	I2D	CPI-SS0D0252D87	NA	NA	NA	NA	NA	NA	NA	NA	NA	NA	NA	NA	NA	NA
Case only	ICAM1_AREG	DC	CD4+ T	ICAM1	AREG	3.44689	3.26828	3.35758	0	0	ICAM1	AREG	InnateDB-All	CPI-SS0D4C221B8	NA	NA	NA	NA	NA	NA	NA	NA	NA	NA	NA	NA	NA	NA
Case only	CSF1R_IL34	DC	CD4+ T	CSF1R	IL34	1.93083	0.00577284	0.968299	0	0	CSF1R	IL34	curated	CPI-SS0DFA98A14	NA	NA	NA	NA	NA	NA	NA	NA	NA	NA	NA	NA	NA	NA
Case only	WNT5A_FZD5	DC	CD4+ T	WNT5A	FZD5	0.048263	0.039121	0.043692	0.005	0.0303083	WNT5A	FZD5	curated	CPI-SS0E32BEF02	NA	NA	NA	NA	NA	NA	NA	NA	NA	NA	NA	NA	NA	NA
both	ICOSLG_ICOS	DC	CD4+ T	ICOSLG	ICOS	0.0926194	1.78636	0.939492	0.008	0.0444	ICOSLG	ICOS	curated	CPI-SS0E4B1484B	ICOSLG_ICOS	DC	CD4+ T	ICOSLG	ICOS	0.0602206	0.986307	0.523264	0.001	0.0123128	ICOSLG	ICOS	curated	CPI-SS0E4B1484B
Case only	FLT1_PGF	DC	CD4+ T	FLT1	PGF	0.513087	0.0346998	0.273893	0	0	FLT1	PGF	curated	CPI-SS0E61DB5DF	NA	NA	NA	NA	NA	NA	NA	NA	NA	NA	NA	NA	NA	NA
both	ICAM1_ITGAL	DC	CD4+ T	ICAM1	ITGAL	3.44689	1.05403	2.25046	0	0	ICAM1	ITGAL	curated	CPI-SS0E9A581F8	ICAM1_ITGAL	DC	CD4+ T	ICAM1	ITGAL	4.11504	0.819339	2.46719	0	0	ICAM1	ITGAL	curated	CPI-SS0E9A581F8
Case only	HLA-DRB1_OGN	DC	CD4+ T	HLA-DRB1	OGN	103.425	0.0121699	51.7185	0	0	HLA-DRB1	OGN	InnateDB-All	CPI-SS0EF0750A7	NA	NA	NA	NA	NA	NA	NA	NA	NA	NA	NA	NA	NA	NA
Case only	FGF18_FGFR1	DC	CD4+ T	FGF18	FGFR1	0.0190873	0.122364	0.0707258	0	0	FGF18	FGFR1	I2D	CPI-SS0F2C6A4D4	NA	NA	NA	NA	NA	NA	NA	NA	NA	NA	NA	NA	NA	NA
Control only	NRP2_SEMA3C	DC	CD4+ T	NRP2	SEMA3C	NA	NA	NA	NA	NA	NA	NA	NA	NA	NRP2_SEMA3C	DC	CD4+ T	NRP2	SEMA3C	0.516308	0.20543	0.360869	0.001	0.0123128	NRP2	SEMA3C	curated	CPI-SS0241A1F57
Control only	SIRPA_CD47	DC	CD4+ T	SIRPA	CD47	NA	NA	NA	NA	NA	NA	NA	NA	NA	SIRPA_CD47	DC	CD4+ T	SIRPA	CD47	0.716493	0.825065	0.770779	0.002	0.0223459	SIRPA	CD47	curated	CPI-SS0339AE950
Control only	TNF_ICOS	DC	CD4+ T	TNF	ICOS	NA	NA	NA	NA	NA	NA	NA	NA	NA	TNF_ICOS	DC	CD4+ T	TNF	ICOS	5.32645	0.986307	3.15638	0	0	TNF	ICOS	InnateDB-All	CPI-SS03B8E2D7A
Control only	TNFSF9_TNFRSF9	DC	CD4+ T	TNFSF9	TNFRSF9	NA	NA	NA	NA	NA	NA	NA	NA	NA	TNFSF9_TNFRSF9	DC	CD4+ T	TNFSF9	TNFRSF9	1.45111	0.571434	1.01127	0	0	TNFSF9	TNFRSF9	curated	CPI-SS0431D2256
Control only	CD72_SEMA4D	DC	CD4+ T	CD72	SEMA4D	NA	NA	NA	NA	NA	NA	NA	NA	NA	CD72_SEMA4D	DC	CD4+ T	CD72	SEMA4D	0.187898	0.470175	0.329037	0	0	CD72	SEMA4D	curated	CPI-SS06AA638A8
Control only	CCL2_CCR10	DC	CD4+ T	CCL2	CCR10	NA	NA	NA	NA	NA	NA	NA	NA	NA	CCL2_CCR10	DC	CD4+ T	CCL2	CCR10	4.43682	0.252908	2.34486	0.002	0.0223459	CCL2	CCR10	I2D	CPI-SS08B249DBA
Control only	TNF_FAS	DC	CD4+ T	TNF	FAS	NA	NA	NA	NA	NA	NA	NA	NA	NA	TNF_FAS	DC	CD4+ T	TNF	FAS	5.32645	1.34327	3.33486	0.002	0.0223459	TNF	FAS	InnateDB-All	CPI-SS08B7D54A3
Control only	LGALS9_SORL1	DC	CD4+ T	LGALS9	SORL1	NA	NA	NA	NA	NA	NA	NA	NA	NA	LGALS9_SORL1	DC	CD4+ T	LGALS9	SORL1	0.691593	0.80255	0.747071	0.002	0.0223459	LGALS9	SORL1	InnateDB-All	CPI-SS09C52F54E
Control only	LGALS9_PTPRK	DC	CD4+ T	LGALS9	PTPRK	NA	NA	NA	NA	NA	NA	NA	NA	NA	LGALS9_PTPRK	DC	CD4+ T	LGALS9	PTPRK	0.691593	0.112329	0.401961	0.005	0.0460492	LGALS9	PTPRK	InnateDB-All	CPI-SS0A9FB762A
Control only	DSG2_DSC3	DC	CD4+ T	DSG2	DSC3	NA	NA	NA	NA	NA	NA	NA	NA	NA	DSG2_DSC3	DC	CD4+ T	DSG2	DSC3	0.0912168	0.588678	0.339947	0.003	0.030955	DSG2	DSC3	curated	CPI-SS0B6F0C894
Control only	LGALS9_DAG1	DC	CD4+ T	LGALS9	DAG1	NA	NA	NA	NA	NA	NA	NA	NA	NA	LGALS9_DAG1	DC	CD4+ T	LGALS9	DAG1	0.691593	0.300305	0.495949	0.002	0.0223459	LGALS9	DAG1	InnateDB-All	CPI-SS0BD9F32BA
Control only	PDGFB_ADGRV1	DC	CD4+ T	PDGFB	ADGRV1	NA	NA	NA	NA	NA	NA	NA	NA	NA	PDGFB_ADGRV1	DC	CD4+ T	PDGFB	ADGRV1	0.301071	0.0140861	0.157578	0	0	PDGFB	ADGRV1	InnateDB-All	CPI-SS0CB4F2FE4
Control only	TNF_DAG1	DC	CD4+ T	TNF	DAG1	NA	NA	NA	NA	NA	NA	NA	NA	NA	TNF_DAG1	DC	CD4+ T	TNF	DAG1	5.32645	0.300305	2.81338	0.003	0.030955	TNF	DAG1	InnateDB-All	CPI-SS0F8EFEECF
Case only	LGALS9_SLC1A5	DC	CD8+ T	LGALS9	SLC1A5	1.05829	0.375138	0.716716	0.004	0.0251474	LGALS9	SLC1A5	I2D,InnateDB-All	CPI-SS002DF6C31	NA	NA	NA	NA	NA	NA	NA	NA	NA	NA	NA	NA	NA	NA
Case only	NOTCH2_DLL3	DC	CD8+ T	NOTCH2	DLL3	0.391941	0.00548869	0.198715	0.005	0.0303083	NOTCH2	DLL3	curated	CPI-SS003C9A532	NA	NA	NA	NA	NA	NA	NA	NA	NA	NA	NA	NA	NA	NA
Case only	IGFL1_IGFLR1	DC	CD8+ T	IGFL1	IGFLR1	0.295506	0.572449	0.433978	0.001	0.00744805	IGFL1	IGFLR1	IMEx,InnateDB-All,UniProt	CPI-SS00ABEE10B	NA	NA	NA	NA	NA	NA	NA	NA	NA	NA	NA	NA	NA	NA
Case only	MDK_PTPRZ1	DC	CD8+ T	MDK	PTPRZ1	0.416151	0.00589912	0.211025	0.005	0.0303083	MDK	PTPRZ1	curated	CPI-SS027E12A36	NA	NA	NA	NA	NA	NA	NA	NA	NA	NA	NA	NA	NA	NA
both	HLA-DPA1_TNFSF9	DC	CD8+ T	HLA-DPA1	TNFSF9	53.4574	3.92158	28.6895	0	0	HLA-DPA1	TNFSF9	InnateDB-All	CPI-SS028784FC6	HLA-DPA1_TNFSF9	DC	CD8+ T	HLA-DPA1	TNFSF9	59.9836	0.843248	30.4134	0	0	HLA-DPA1	TNFSF9	InnateDB-All	CPI-SS028784FC6
Case only	PLXNC1_SEMA7A	DC	CD8+ T	PLXNC1	SEMA7A	0.741593	0.159089	0.450341	0	0	PLXNC1	SEMA7A	curated	CPI-SS02B567BC7	NA	NA	NA	NA	NA	NA	NA	NA	NA	NA	NA	NA	NA	NA
Case only	SELP_SELPLG	DC	CD8+ T	SELP	SELPLG	0.411653	0.349144	0.380399	0.005	0.0303083	SELP	SELPLG	curated	CPI-SS02B7540B0	NA	NA	NA	NA	NA	NA	NA	NA	NA	NA	NA	NA	NA	NA
both	NECTIN2_NECTIN3	DC	CD8+ T	NECTIN2	NECTIN3	0.78028	0.0375789	0.408929	0.001	0.00744805	NECTIN2	NECTIN3	curated	CPI-SS02FBD007E	NECTIN2_NECTIN3	DC	CD8+ T	NECTIN2	NECTIN3	1.32606	0.0622503	0.694156	0.003	0.030955	NECTIN2	NECTIN3	curated	CPI-SS02FBD007E
both	CD74_COPA	DC	CD8+ T	CD74	COPA	168.296	0.408721	84.3522	0	0	CD74	COPA	IMEx,IntAct	CPI-SS0302E8E8F	CD74_COPA	DC	CD8+ T	CD74	COPA	331.816	0.473875	166.145	0.002	0.0223459	CD74	COPA	IMEx,IntAct	CPI-SS0302E8E8F
Case only	IGFL3_IGFLR1	DC	CD8+ T	IGFL3	IGFLR1	0.0711703	0.572449	0.32181	0.005	0.0303083	IGFL3	IGFLR1	IMEx,InnateDB-All,UniProt	CPI-SS0327E1782	NA	NA	NA	NA	NA	NA	NA	NA	NA	NA	NA	NA	NA	NA
Case only	AXL_GAS6	DC	CD8+ T	AXL	GAS6	1.67733	0.049082	0.863206	0	0	AXL	GAS6	guidetopharmacology.org	CPI-SS03A4F7DC8	NA	NA	NA	NA	NA	NA	NA	NA	NA	NA	NA	NA	NA	NA
Case only	FGFR4_SCGB3A1	DC	CD8+ T	FGFR4	SCGB3A1	0.123128	0.0331052	0.0781168	0.008	0.0444	FGFR4	SCGB3A1	IMEx,InnateDB-All,MINT	CPI-SS04861AD1A	NA	NA	NA	NA	NA	NA	NA	NA	NA	NA	NA	NA	NA	NA
Case only	SELE_GLG1	DC	CD8+ T	SELE	GLG1	0.286791	0.455458	0.371125	0.009	0.0486679	SELE	GLG1	curated	CPI-SS04F90EE0D	NA	NA	NA	NA	NA	NA	NA	NA	NA	NA	NA	NA	NA	NA
Case only	CD40_INSL3	DC	CD8+ T	CD40	INSL3	1.47202	0.0259833	0.749001	0	0	CD40	INSL3	I2D	CPI-SS05834E385	NA	NA	NA	NA	NA	NA	NA	NA	NA	NA	NA	NA	NA	NA
Case only	CD55_ADGRE5	DC	CD8+ T	CD55	ADGRE5	1.92401	2.05178	1.98789	0.002	0.0138564	CD55	ADGRE5	curated	CPI-SS061A7E099	NA	NA	NA	NA	NA	NA	NA	NA	NA	NA	NA	NA	NA	NA
Case only	FGFR4_FGF9	DC	CD8+ T	FGFR4	FGF9	0.123128	0.0235775	0.073353	0.009	0.0486679	FGFR4	FGF9	I2D	CPI-SS0649EA05F	NA	NA	NA	NA	NA	NA	NA	NA	NA	NA	NA	NA	NA	NA
Case only	TIMP1_FGFR2	DC	CD8+ T	TIMP1	FGFR2	4.4124	0.00629111	2.20934	0.009	0.0486679	TIMP1	FGFR2	InnateDB-All	CPI-SS0735F5C3A	NA	NA	NA	NA	NA	NA	NA	NA	NA	NA	NA	NA	NA	NA
Case only	HLA-DPB1_NRG1	DC	CD8+ T	HLA-DPB1	NRG1	70.0716	0.00402297	35.0378	0	0	HLA-DPB1	NRG1	InnateDB-All	CPI-SS076BC3BA6	NA	NA	NA	NA	NA	NA	NA	NA	NA	NA	NA	NA	NA	NA
both	FLT3_FLT3LG	DC	CD8+ T	FLT3	FLT3LG	0.273273	0.293209	0.283241	0	0	FLT3	FLT3LG	curated	CPI-SS076FEB261	FLT3_FLT3LG	DC	CD8+ T	FLT3	FLT3LG	0.231977	1.21343	0.722705	0.001	0.0123128	FLT3	FLT3LG	curated	CPI-SS076FEB261
Case only	ALOX5_ALOX5AP	DC	CD8+ T	ALOX5	ALOX5AP	1.27257	3.31361	2.29309	0	0	ALOX5	ALOX5AP	guidetopharmacology.org	CPI-SS080611C5B	NA	NA	NA	NA	NA	NA	NA	NA	NA	NA	NA	NA	NA	NA
Case only	PLXNB2_SEMA4D	DC	CD8+ T	PLXNB2	SEMA4D	0.285297	1.75544	1.02037	0.009	0.0486679	PLXNB2	SEMA4D	curated	CPI-SS08FAC0A55	NA	NA	NA	NA	NA	NA	NA	NA	NA	NA	NA	NA	NA	NA
Case only	FLT1_VEGFB	DC	CD8+ T	FLT1	VEGFB	0.513087	0.272988	0.393037	0.001	0.00744805	FLT1	VEGFB	curated	CPI-SS0947A8549	NA	NA	NA	NA	NA	NA	NA	NA	NA	NA	NA	NA	NA	NA
Case only	CD74_APP	DC	CD8+ T	CD74	APP	168.296	0.116201	84.206	0	0	CD74	APP	curated	CPI-SS09808DEAE	NA	NA	NA	NA	NA	NA	NA	NA	NA	NA	NA	NA	NA	NA
both	ICAM1_SPN	DC	CD8+ T	ICAM1	SPN	3.44689	0.81904	2.13296	0	0	ICAM1	SPN	curated	CPI-SS09C4FCB90	ICAM1_SPN	DC	CD8+ T	ICAM1	SPN	4.11504	0.613009	2.36403	0	0	ICAM1	SPN	curated	CPI-SS09C4FCB90
Case only	NPR1_NPPC	DC	CD8+ T	NPR1	NPPC	0.0355872	0.0490637	0.0423255	0.004	0.0251474	NPR1	NPPC	InnateDB-All	CPI-SS0A1864A37	NA	NA	NA	NA	NA	NA	NA	NA	NA	NA	NA	NA	NA	NA
Case only	TNFRSF1A_FASLG	DC	CD8+ T	TNFRSF1A	FASLG	0.989762	0.949585	0.969674	0	0	TNFRSF1A	FASLG	I2D,InnateDB-All	CPI-SS0A4F27388	NA	NA	NA	NA	NA	NA	NA	NA	NA	NA	NA	NA	NA	NA
Case only	LGALS9_PTPRK	DC	CD8+ T	LGALS9	PTPRK	1.05829	0.120838	0.589566	0.002	0.0138564	LGALS9	PTPRK	InnateDB-All	CPI-SS0A9FB762A	NA	NA	NA	NA	NA	NA	NA	NA	NA	NA	NA	NA	NA	NA
both	CD74_MIF	DC	CD8+ T	CD74	MIF	168.296	4.13376	86.2147	0	0	CD74	MIF	I2D,InnateDB-All	CPI-SS0ABC5C1B8	CD74_MIF	DC	CD8+ T	CD74	MIF	331.816	7.28685	169.552	0	0	CD74	MIF	I2D,InnateDB-All	CPI-SS0ABC5C1B8
both	CCL22_DPP4	DC	CD8+ T	CCL22	DPP4	2.79224	0.0508182	1.42153	0	0	CCL22	DPP4	curated	CPI-SS0AEC33FF1	CCL22_DPP4	DC	CD8+ T	CCL22	DPP4	6.75784	0.274982	3.51641	0	0	CCL22	DPP4	curated	CPI-SS0AEC33FF1
Case only	CSF1R_CSF1	DC	CD8+ T	CSF1R	CSF1	1.93083	0.943332	1.43708	0	0	CSF1R	CSF1	curated	CPI-SS0B01CF3AB	NA	NA	NA	NA	NA	NA	NA	NA	NA	NA	NA	NA	NA	NA
Case only	CCL3_CCR5	DC	CD8+ T	CCL3	CCR5	13.8087	0.388296	7.09848	0	0	CCL3	CCR5	curated	CPI-SS0C090A257	NA	NA	NA	NA	NA	NA	NA	NA	NA	NA	NA	NA	NA	NA
both	IL1B_ADRB2	DC	CD8+ T	IL1B	ADRB2	7.15193	0.461989	3.80696	0	0	IL1B	ADRB2	I2D	CPI-SS0C6448B94	IL1B_ADRB2	DC	CD8+ T	IL1B	ADRB2	9.82019	0.482368	5.15128	0.005	0.0460492	IL1B	ADRB2	I2D	CPI-SS0C6448B94
Case only	WNT5A_PTPRK	DC	CD8+ T	WNT5A	PTPRK	0.048263	0.120838	0.0845505	0	0	WNT5A	PTPRK	InnateDB-All	CPI-SS0CB863B46	NA	NA	NA	NA	NA	NA	NA	NA	NA	NA	NA	NA	NA	NA
Case only	CDH1_KLRG1	DC	CD8+ T	CDH1	KLRG1	0.280177	0.990801	0.635489	0.004	0.0251474	CDH1	KLRG1	curated	CPI-SS0CC5DCE80	NA	NA	NA	NA	NA	NA	NA	NA	NA	NA	NA	NA	NA	NA
Case only	AXL_IL15RA	DC	CD8+ T	AXL	IL15RA	1.67733	0.111294	0.894312	0	0	AXL	IL15RA	I2D	CPI-SS0D0252D87	NA	NA	NA	NA	NA	NA	NA	NA	NA	NA	NA	NA	NA	NA
Case only	FPR3_HEBP1	DC	CD8+ T	FPR3	HEBP1	1.15017	0.0903249	0.620248	0	0	FPR3	HEBP1	guidetopharmacology.org	CPI-SS0D2539AEB	NA	NA	NA	NA	NA	NA	NA	NA	NA	NA	NA	NA	NA	NA
Case only	PDGFRB_PDGFD	DC	CD8+ T	PDGFRB	PDGFD	0.105279	0.329209	0.217244	0.003	0.0197885	PDGFRB	PDGFD	curated	CPI-SS0D954EA1C	NA	NA	NA	NA	NA	NA	NA	NA	NA	NA	NA	NA	NA	NA
Case only	PECAM1_CD38	DC	CD8+ T	PECAM1	CD38	0.707883	0.329262	0.518573	0.002	0.0138564	PECAM1	CD38	curated	CPI-SS0E0DEA7D5	NA	NA	NA	NA	NA	NA	NA	NA	NA	NA	NA	NA	NA	NA
Case only	LGALS9_HAVCR2	DC	CD8+ T	LGALS9	HAVCR2	1.05829	1.11351	1.0859	0	0	LGALS9	HAVCR2	curated	CPI-SS0E23CEB91	NA	NA	NA	NA	NA	NA	NA	NA	NA	NA	NA	NA	NA	NA
both	CD47_SIRPG	DC	CD8+ T	CD47	SIRPG	1.99356	1.15982	1.57669	0	0	CD47	SIRPG	curated	CPI-SS0E9015902	CD47_SIRPG	DC	CD8+ T	CD47	SIRPG	1.03656	0.582477	0.809519	0.002	0.0223459	CD47	SIRPG	curated	CPI-SS0E9015902
both	ICAM1_ITGAL	DC	CD8+ T	ICAM1	ITGAL	3.44689	1.67221	2.55955	0	0	ICAM1	ITGAL	curated	CPI-SS0E9A581F8	ICAM1_ITGAL	DC	CD8+ T	ICAM1	ITGAL	4.11504	0.582676	2.34886	0	0	ICAM1	ITGAL	curated	CPI-SS0E9A581F8
Case only	HLA-DRB1_OGN	DC	CD8+ T	HLA-DRB1	OGN	103.425	0.0327556	51.7288	0	0	HLA-DRB1	OGN	InnateDB-All	CPI-SS0EF0750A7	NA	NA	NA	NA	NA	NA	NA	NA	NA	NA	NA	NA	NA	NA
Control only	SIRPA_CD47	DC	CD8+ T	SIRPA	CD47	NA	NA	NA	NA	NA	NA	NA	NA	NA	SIRPA_CD47	DC	CD8+ T	SIRPA	CD47	0.716493	1.1373	0.926895	0	0	SIRPA	CD47	curated	CPI-SS0339AE950
Control only	TNFSF9_TNFRSF9	DC	CD8+ T	TNFSF9	TNFRSF9	NA	NA	NA	NA	NA	NA	NA	NA	NA	TNFSF9_TNFRSF9	DC	CD8+ T	TNFSF9	TNFRSF9	1.45111	0.602081	1.02659	0	0	TNFSF9	TNFRSF9	curated	CPI-SS0431D2256
Control only	TNFSF9_ADGRG5	DC	CD8+ T	TNFSF9	ADGRG5	NA	NA	NA	NA	NA	NA	NA	NA	NA	TNFSF9_ADGRG5	DC	CD8+ T	TNFSF9	ADGRG5	1.45111	0.073826	0.762466	0	0	TNFSF9	ADGRG5	InnateDB-All	CPI-SS047CD2E9F
Control only	CCL22_CCR4	DC	CD8+ T	CCL22	CCR4	NA	NA	NA	NA	NA	NA	NA	NA	NA	CCL22_CCR4	DC	CD8+ T	CCL22	CCR4	6.75784	0.336812	3.54733	0	0	CCL22	CCR4	curated	CPI-SS052B38F1C
Control only	PDGFB_PDGFRB	DC	CD8+ T	PDGFB	PDGFRB	NA	NA	NA	NA	NA	NA	NA	NA	NA	PDGFB_PDGFRB	DC	CD8+ T	PDGFB	PDGFRB	0.301071	0.00953831	0.155304	0	0	PDGFB	PDGFRB	curated	CPI-SS05A26A1DE
Control only	PLD2_ARF1	DC	CD8+ T	PLD2	ARF1	NA	NA	NA	NA	NA	NA	NA	NA	NA	PLD2_ARF1	DC	CD8+ T	PLD2	ARF1	0.309611	3.0256	1.6676	0.002	0.0223459	PLD2	ARF1	guidetopharmacology.org	CPI-SS06A999D25
Control only	CD72_SEMA4D	DC	CD8+ T	CD72	SEMA4D	NA	NA	NA	NA	NA	NA	NA	NA	NA	CD72_SEMA4D	DC	CD8+ T	CD72	SEMA4D	0.187898	0.446721	0.317309	0	0	CD72	SEMA4D	curated	CPI-SS06AA638A8
Control only	CD40_CD40LG	DC	CD8+ T	CD40	CD40LG	NA	NA	NA	NA	NA	NA	NA	NA	NA	CD40_CD40LG	DC	CD8+ T	CD40	CD40LG	2.1526	0.739323	1.44596	0	0	CD40	CD40LG	curated	CPI-SS083296041
Control only	VEGFA_KDR	DC	CD8+ T	VEGFA	KDR	NA	NA	NA	NA	NA	NA	NA	NA	NA	VEGFA_KDR	DC	CD8+ T	VEGFA	KDR	0.980867	0.0361751	0.508521	0	0	VEGFA	KDR	curated	CPI-SS0C03F7CDC
Control only	ICAM1_AREG	DC	CD8+ T	ICAM1	AREG	NA	NA	NA	NA	NA	NA	NA	NA	NA	ICAM1_AREG	DC	CD8+ T	ICAM1	AREG	4.11504	4.81926	4.46715	0	0	ICAM1	AREG	InnateDB-All	CPI-SS0D4C221B8
Case only	WNT5A_FZD3	DC	DC	WNT5A	FZD3	0.048263	0.059641	0.053952	0.005	0.0303083	WNT5A	FZD3	curated	CPI-SS002673EFE	NA	NA	NA	NA	NA	NA	NA	NA	NA	NA	NA	NA	NA	NA
Case only	LGALS9_SLC1A5	DC	DC	LGALS9	SLC1A5	1.05829	0.565861	0.812078	0.001	0.00744805	LGALS9	SLC1A5	I2D,InnateDB-All	CPI-SS002DF6C31	NA	NA	NA	NA	NA	NA	NA	NA	NA	NA	NA	NA	NA	NA
Case only	MDK_LRP1	DC	DC	MDK	LRP1	0.416151	0.231941	0.324046	0.004	0.0251474	MDK	LRP1	I2D,InnateDB-All	CPI-SS006C6537E	NA	NA	NA	NA	NA	NA	NA	NA	NA	NA	NA	NA	NA	NA
Case only	LGALS9_CD47	DC	DC	LGALS9	CD47	1.05829	1.99356	1.52592	0.003	0.0197885	LGALS9	CD47	InnateDB-All	CPI-SS014958F32	NA	NA	NA	NA	NA	NA	NA	NA	NA	NA	NA	NA	NA	NA
Case only	WNT5A_FZD2	DC	DC	WNT5A	FZD2	0.048263	0.208911	0.128587	0	0	WNT5A	FZD2	curated	CPI-SS01C2BA5C8	NA	NA	NA	NA	NA	NA	NA	NA	NA	NA	NA	NA	NA	NA
Case only	NRP2_SEMA3C	DC	DC	NRP2	SEMA3C	0.48919	0.407296	0.448243	0	0	NRP2	SEMA3C	curated	CPI-SS0241A1F57	NA	NA	NA	NA	NA	NA	NA	NA	NA	NA	NA	NA	NA	NA
both	HLA-DPA1_TNFSF9	DC	DC	HLA-DPA1	TNFSF9	53.4574	1.74533	27.6014	0	0	HLA-DPA1	TNFSF9	InnateDB-All	CPI-SS028784FC6	HLA-DPA1_TNFSF9	DC	DC	HLA-DPA1	TNFSF9	59.9836	1.45111	30.7174	0	0	HLA-DPA1	TNFSF9	InnateDB-All	CPI-SS028784FC6
both	PDGFB_LRP1	DC	DC	PDGFB	LRP1	0.22106	0.231941	0.226501	0.004	0.0251474	PDGFB	LRP1	I2D,InnateDB-All	CPI-SS02928C71A	PDGFB_LRP1	DC	DC	PDGFB	LRP1	0.301071	0.961268	0.631169	0	0	PDGFB	LRP1	I2D,InnateDB-All	CPI-SS02928C71A
both	CD74_COPA	DC	DC	CD74	COPA	168.296	0.318011	84.3069	0.002	0.0138564	CD74	COPA	IMEx,IntAct	CPI-SS0302E8E8F	CD74_COPA	DC	DC	CD74	COPA	331.816	0.740564	166.278	0	0	CD74	COPA	IMEx,IntAct	CPI-SS0302E8E8F
Case only	DSG1_DSC2	DC	DC	DSG1	DSC2	0.299423	0.251285	0.275354	0.002	0.0138564	DSG1	DSC2	curated	CPI-SS036437279	NA	NA	NA	NA	NA	NA	NA	NA	NA	NA	NA	NA	NA	NA
Case only	AXL_GAS6	DC	DC	AXL	GAS6	1.67733	0.498727	1.08803	0	0	AXL	GAS6	guidetopharmacology.org	CPI-SS03A4F7DC8	NA	NA	NA	NA	NA	NA	NA	NA	NA	NA	NA	NA	NA	NA
both	PTGER3_GHRL	DC	DC	PTGER3	GHRL	0.3542	0.0965819	0.225391	0.001	0.00744805	PTGER3	GHRL	InnateDB-All	CPI-SS043E0F61D	PTGER3_GHRL	DC	DC	PTGER3	GHRL	0.338245	0.0691008	0.203673	0.003	0.030955	PTGER3	GHRL	InnateDB-All	CPI-SS043E0F61D
Case only	SEMA4A_PLXND1	DC	DC	SEMA4A	PLXND1	0.575876	0.769326	0.672601	0	0	SEMA4A	PLXND1	curated	CPI-SS044C72D0D	NA	NA	NA	NA	NA	NA	NA	NA	NA	NA	NA	NA	NA	NA
Case only	FGFR4_SCGB3A1	DC	DC	FGFR4	SCGB3A1	0.123128	0.0193344	0.0712314	0.003	0.0197885	FGFR4	SCGB3A1	IMEx,InnateDB-All,MINT	CPI-SS04861AD1A	NA	NA	NA	NA	NA	NA	NA	NA	NA	NA	NA	NA	NA	NA
Case only	PDGFB_PDGFRB	DC	DC	PDGFB	PDGFRB	0.22106	0.105279	0.163169	0.004	0.0251474	PDGFB	PDGFRB	curated	CPI-SS05A26A1DE	NA	NA	NA	NA	NA	NA	NA	NA	NA	NA	NA	NA	NA	NA
both	HLA-DPB1_TNFSF13B	DC	DC	HLA-DPB1	TNFSF13B	70.0716	1.10952	35.5906	0	0	HLA-DPB1	TNFSF13B	InnateDB-All	CPI-SS05D23BCE8	HLA-DPB1_TNFSF13B	DC	DC	HLA-DPB1	TNFSF13B	72.2648	0.668705	36.4668	0	0	HLA-DPB1	TNFSF13B	InnateDB-All	CPI-SS05D23BCE8
both	PTGIR_GHRL	DC	DC	PTGIR	GHRL	0.151718	0.0965819	0.12415	0.002	0.0138564	PTGIR	GHRL	InnateDB-All	CPI-SS05D406038	PTGIR_GHRL	DC	DC	PTGIR	GHRL	0.500195	0.0691008	0.284648	0	0	PTGIR	GHRL	InnateDB-All	CPI-SS05D406038
Case only	JAG1_NOTCH2	DC	DC	JAG1	NOTCH2	0.234816	0.391941	0.313379	0.001	0.00744805	JAG1	NOTCH2	curated	CPI-SS060B82BBC	NA	NA	NA	NA	NA	NA	NA	NA	NA	NA	NA	NA	NA	NA
Case only	DSG1_DSC1	DC	DC	DSG1	DSC1	0.299423	0.156469	0.227946	0.002	0.0138564	DSG1	DSC1	curated	CPI-SS062307CFE	NA	NA	NA	NA	NA	NA	NA	NA	NA	NA	NA	NA	NA	NA
Case only	SELP_CD24	DC	DC	SELP	CD24	0.411653	0.242501	0.327077	0	0	SELP	CD24	curated	CPI-SS06ABF2F5A	NA	NA	NA	NA	NA	NA	NA	NA	NA	NA	NA	NA	NA	NA
Case only	CCL21_CCR7	DC	DC	CCL21	CCR7	1.04153	1.61737	1.32945	0.006	0.0352121	CCL21	CCR7	curated	CPI-SS06C0074BD	NA	NA	NA	NA	NA	NA	NA	NA	NA	NA	NA	NA	NA	NA
Case only	ANXA1_FPR3	DC	DC	ANXA1	FPR3	5.30949	1.15017	3.22983	0	0	ANXA1	FPR3	guidetopharmacology.org	CPI-SS06CCF5A54	NA	NA	NA	NA	NA	NA	NA	NA	NA	NA	NA	NA	NA	NA
Case only	DSC2_DSG2	DC	DC	DSC2	DSG2	0.251285	0.0133486	0.132317	0.004	0.0251474	DSC2	DSG2	curated	CPI-SS06D13FCD3	NA	NA	NA	NA	NA	NA	NA	NA	NA	NA	NA	NA	NA	NA
Case only	CD44_SELE	DC	DC	CD44	SELE	3.93474	0.286791	2.11076	0.007	0.0399674	CD44	SELE	curated	CPI-SS06F83AE58	NA	NA	NA	NA	NA	NA	NA	NA	NA	NA	NA	NA	NA	NA
Case only	LGALS9_CD44	DC	DC	LGALS9	CD44	1.05829	3.93474	2.49652	0.002	0.0138564	LGALS9	CD44	InnateDB	CPI-SS0703338F5	NA	NA	NA	NA	NA	NA	NA	NA	NA	NA	NA	NA	NA	NA
Case only	WNT5A_ROR1	DC	DC	WNT5A	ROR1	0.048263	0.0266972	0.0374801	0.005	0.0303083	WNT5A	ROR1	IMEx	CPI-SS073F3FAD5	NA	NA	NA	NA	NA	NA	NA	NA	NA	NA	NA	NA	NA	NA
Case only	GRN_SORT1	DC	DC	GRN	SORT1	4.96367	0.0861906	2.52493	0.004	0.0251474	GRN	SORT1	IMEx,InnateDB-All,MINT	CPI-SS07CCAD9BF	NA	NA	NA	NA	NA	NA	NA	NA	NA	NA	NA	NA	NA	NA
Case only	ALOX5_ALOX5AP	DC	DC	ALOX5	ALOX5AP	1.27257	3.22253	2.24755	0.001	0.00744805	ALOX5	ALOX5AP	guidetopharmacology.org	CPI-SS080611C5B	NA	NA	NA	NA	NA	NA	NA	NA	NA	NA	NA	NA	NA	NA
Case only	NRP1_SEMA3A	DC	DC	NRP1	SEMA3A	0.171139	0.0199381	0.0955385	0.006	0.0352121	NRP1	SEMA3A	curated	CPI-SS08083B141	NA	NA	NA	NA	NA	NA	NA	NA	NA	NA	NA	NA	NA	NA
Case only	FZD6_WNT5A	DC	DC	FZD6	WNT5A	0.237792	0.048263	0.143027	0.001	0.00744805	FZD6	WNT5A	curated	CPI-SS082AD7B6A	NA	NA	NA	NA	NA	NA	NA	NA	NA	NA	NA	NA	NA	NA
Case only	EPHB4_EFNB3	DC	DC	EPHB4	EFNB3	0.170618	0.120208	0.145413	0	0	EPHB4	EFNB3	curated	CPI-SS0865716E5	NA	NA	NA	NA	NA	NA	NA	NA	NA	NA	NA	NA	NA	NA
Case only	EPHB6_EFNB3	DC	DC	EPHB6	EFNB3	0.327515	0.120208	0.223861	0.004	0.0251474	EPHB6	EFNB3	curated	CPI-SS08718E4FB	NA	NA	NA	NA	NA	NA	NA	NA	NA	NA	NA	NA	NA	NA
Case only	LGALS9_COLEC12	DC	DC	LGALS9	COLEC12	1.05829	0.155398	0.606846	0.002	0.0138564	LGALS9	COLEC12	InnateDB-All	CPI-SS08877A081	NA	NA	NA	NA	NA	NA	NA	NA	NA	NA	NA	NA	NA	NA
both	DSC1_DSG2	DC	DC	DSC1	DSG2	0.156469	0.0133486	0.0849086	0.004	0.0251474	DSC1	DSG2	curated	CPI-SS08B94BEB2	DSC1_DSG2	DC	DC	DSC1	DSG2	0.485126	0.0912168	0.288172	0.003	0.030955	DSC1	DSG2	curated	CPI-SS08B94BEB2
Case only	EFNB2_EPHB4	DC	DC	EFNB2	EPHB4	0.184775	0.170618	0.177696	0.007	0.0399674	EFNB2	EPHB4	curated	CPI-SS08D0F9109	NA	NA	NA	NA	NA	NA	NA	NA	NA	NA	NA	NA	NA	NA
Case only	DSG1_DSC3	DC	DC	DSG1	DSC3	0.299423	0.236868	0.268146	0.006	0.0352121	DSG1	DSC3	curated	CPI-SS09000F32A	NA	NA	NA	NA	NA	NA	NA	NA	NA	NA	NA	NA	NA	NA
both	FLT1_VEGFB	DC	DC	FLT1	VEGFB	0.513087	0.397716	0.455401	0	0	FLT1	VEGFB	curated	CPI-SS0947A8549	FLT1_VEGFB	DC	DC	FLT1	VEGFB	0.278963	0.773553	0.526258	0.001	0.0123128	FLT1	VEGFB	curated	CPI-SS0947A8549
Case only	ACKR1_CCL17	DC	DC	ACKR1	CCL17	0.370462	2.62399	1.49722	0	0	ACKR1	CCL17	I2D	CPI-SS0974EB232	NA	NA	NA	NA	NA	NA	NA	NA	NA	NA	NA	NA	NA	NA
Case only	CD74_APP	DC	DC	CD74	APP	168.296	0.871156	84.5834	0	0	CD74	APP	curated	CPI-SS09808DEAE	NA	NA	NA	NA	NA	NA	NA	NA	NA	NA	NA	NA	NA	NA
Case only	ICAM1_SPN	DC	DC	ICAM1	SPN	3.44689	0.733259	2.09007	0	0	ICAM1	SPN	curated	CPI-SS09C4FCB90	NA	NA	NA	NA	NA	NA	NA	NA	NA	NA	NA	NA	NA	NA
Case only	EPHB3_EFNB3	DC	DC	EPHB3	EFNB3	0.0803075	0.120208	0.100258	0.002	0.0138564	EPHB3	EFNB3	curated	CPI-SS0A5B945E3	NA	NA	NA	NA	NA	NA	NA	NA	NA	NA	NA	NA	NA	NA
Case only	CD74_MIF	DC	DC	CD74	MIF	168.296	3.23547	85.7656	0	0	CD74	MIF	I2D,InnateDB-All	CPI-SS0ABC5C1B8	NA	NA	NA	NA	NA	NA	NA	NA	NA	NA	NA	NA	NA	NA
Case only	WNT5A_FZD1	DC	DC	WNT5A	FZD1	0.048263	0.244315	0.146289	0.001	0.00744805	WNT5A	FZD1	curated	CPI-SS0B2D5BA95	NA	NA	NA	NA	NA	NA	NA	NA	NA	NA	NA	NA	NA	NA
Case only	DSG2_DSC3	DC	DC	DSG2	DSC3	0.0133486	0.236868	0.125108	0.009	0.0486679	DSG2	DSC3	curated	CPI-SS0B6F0C894	NA	NA	NA	NA	NA	NA	NA	NA	NA	NA	NA	NA	NA	NA
Case only	JAG1_NOTCH3	DC	DC	JAG1	NOTCH3	0.234816	0.285086	0.259951	0.002	0.0138564	JAG1	NOTCH3	curated	CPI-SS0B99F22A2	NA	NA	NA	NA	NA	NA	NA	NA	NA	NA	NA	NA	NA	NA
both	VEGFA_FLT1	DC	DC	VEGFA	FLT1	0.401009	0.513087	0.457048	0	0	VEGFA	FLT1	curated	CPI-SS0B9B3870A	VEGFA_FLT1	DC	DC	VEGFA	FLT1	0.980867	0.278963	0.629915	0	0	VEGFA	FLT1	curated	CPI-SS0B9B3870A
Case only	LGALS9_DAG1	DC	DC	LGALS9	DAG1	1.05829	0.295506	0.6769	0	0	LGALS9	DAG1	InnateDB-All	CPI-SS0BD9F32BA	NA	NA	NA	NA	NA	NA	NA	NA	NA	NA	NA	NA	NA	NA
both	FCGR2A_CXCL9	DC	DC	FCGR2A	CXCL9	1.88218	3.0743	2.47824	0	0	FCGR2A	CXCL9	IMEx,IntAct	CPI-SS0C17BB772	FCGR2A_CXCL9	DC	DC	FCGR2A	CXCL9	1.61866	0.0149239	0.816791	0.001	0.0123128	FCGR2A	CXCL9	IMEx,IntAct	CPI-SS0C17BB772
both	IL1B_ADRB2	DC	DC	IL1B	ADRB2	7.15193	0.347127	3.74953	0.005	0.0303083	IL1B	ADRB2	I2D	CPI-SS0C6448B94	IL1B_ADRB2	DC	DC	IL1B	ADRB2	9.82019	0.630519	5.22535	0.004	0.0386639	IL1B	ADRB2	I2D	CPI-SS0C6448B94
Case only	PROS1_AXL	DC	DC	PROS1	AXL	0.336362	1.67733	1.00685	0	0	PROS1	AXL	guidetopharmacology.org	CPI-SS0C85BC9AF	NA	NA	NA	NA	NA	NA	NA	NA	NA	NA	NA	NA	NA	NA
Case only	AXL_IL15RA	DC	DC	AXL	IL15RA	1.67733	0.0882675	0.882798	0.001	0.00744805	AXL	IL15RA	I2D	CPI-SS0D0252D87	NA	NA	NA	NA	NA	NA	NA	NA	NA	NA	NA	NA	NA	NA
Case only	FPR3_HEBP1	DC	DC	FPR3	HEBP1	1.15017	0.14327	0.646721	0.006	0.0352121	FPR3	HEBP1	guidetopharmacology.org	CPI-SS0D2539AEB	NA	NA	NA	NA	NA	NA	NA	NA	NA	NA	NA	NA	NA	NA
Case only	ICAM1_AREG	DC	DC	ICAM1	AREG	3.44689	2.66055	3.05372	0.001	0.00744805	ICAM1	AREG	InnateDB-All	CPI-SS0D4C221B8	NA	NA	NA	NA	NA	NA	NA	NA	NA	NA	NA	NA	NA	NA
Case only	FGF18_FGFR4	DC	DC	FGF18	FGFR4	0.0190873	0.123128	0.0711079	0.003	0.0197885	FGF18	FGFR4	I2D	CPI-SS0D4CA5D92	NA	NA	NA	NA	NA	NA	NA	NA	NA	NA	NA	NA	NA	NA
Case only	WNT7B_FZD1	DC	DC	WNT7B	FZD1	0.0719445	0.244315	0.15813	0.001	0.00744805	WNT7B	FZD1	curated	CPI-SS0D81C6C1D	NA	NA	NA	NA	NA	NA	NA	NA	NA	NA	NA	NA	NA	NA
Case only	TNFRSF1A_GRN	DC	DC	TNFRSF1A	GRN	0.989762	4.96367	2.97671	0	0	TNFRSF1A	GRN	IMEx,InnateDB-All,MINT	CPI-SS0DA033F03	NA	NA	NA	NA	NA	NA	NA	NA	NA	NA	NA	NA	NA	NA
Case only	WNT5A_FZD5	DC	DC	WNT5A	FZD5	0.048263	0.0653749	0.0568189	0.009	0.0486679	WNT5A	FZD5	curated	CPI-SS0E32BEF02	NA	NA	NA	NA	NA	NA	NA	NA	NA	NA	NA	NA	NA	NA
Case only	CD1D_LILRB2	DC	DC	CD1D	LILRB2	0.0930476	0.147334	0.120191	0.008	0.0444	CD1D	LILRB2	curated	CPI-SS0EAB03260	NA	NA	NA	NA	NA	NA	NA	NA	NA	NA	NA	NA	NA	NA
both	CD40_TNFSF13B	DC	DC	CD40	TNFSF13B	1.47202	1.10952	1.29077	0	0	CD40	TNFSF13B	I2D,InnateDB	CPI-SS0F00D756A	CD40_TNFSF13B	DC	DC	CD40	TNFSF13B	2.1526	0.668705	1.41065	0	0	CD40	TNFSF13B	I2D,InnateDB	CPI-SS0F00D756A
Control only	ADORA2A_NAMPT	DC	DC	ADORA2A	NAMPT	NA	NA	NA	NA	NA	NA	NA	NA	NA	ADORA2A_NAMPT	DC	DC	ADORA2A	NAMPT	0.202886	4.29597	2.24943	0	0	ADORA2A	NAMPT	I2D,IMEx,InnateDB-All,MINT	CPI-SS00A6D366F
Control only	FGFR2_CD83	DC	DC	FGFR2	CD83	NA	NA	NA	NA	NA	NA	NA	NA	NA	FGFR2_CD83	DC	DC	FGFR2	CD83	0.0434037	21.0304	10.5369	0	0	FGFR2	CD83	InnateDB-All	CPI-SS00D9A0644
Control only	SIRPA_CD47	DC	DC	SIRPA	CD47	NA	NA	NA	NA	NA	NA	NA	NA	NA	SIRPA_CD47	DC	DC	SIRPA	CD47	0.716493	1.03656	0.876527	0	0	SIRPA	CD47	curated	CPI-SS0339AE950
Control only	NRP1_VEGFB	DC	DC	NRP1	VEGFB	NA	NA	NA	NA	NA	NA	NA	NA	NA	NRP1_VEGFB	DC	DC	NRP1	VEGFB	0.497055	0.773553	0.635304	0.003	0.030955	NRP1	VEGFB	curated	CPI-SS033E6DE7E
Control only	ADORA2A_ENTPD1	DC	DC	ADORA2A	ENTPD1	NA	NA	NA	NA	NA	NA	NA	NA	NA	ADORA2A_ENTPD1	DC	DC	ADORA2A	ENTPD1	0.202886	0.81971	0.511298	0	0	ADORA2A	ENTPD1	curated	CPI-SS03E273233
Control only	LGALS9_LRP1	DC	DC	LGALS9	LRP1	NA	NA	NA	NA	NA	NA	NA	NA	NA	LGALS9_LRP1	DC	DC	LGALS9	LRP1	0.691593	0.961268	0.82643	0.005	0.0460492	LGALS9	LRP1	InnateDB-All	CPI-SS0419B80C4
Control only	CD80_CD274	DC	DC	CD80	CD274	NA	NA	NA	NA	NA	NA	NA	NA	NA	CD80_CD274	DC	DC	CD80	CD274	0.186998	0.465709	0.326353	0	0	CD80	CD274	curated	CPI-SS08F13AD5C
Control only	ADRB2_VEGFB	DC	DC	ADRB2	VEGFB	NA	NA	NA	NA	NA	NA	NA	NA	NA	ADRB2_VEGFB	DC	DC	ADRB2	VEGFB	0.630519	0.773553	0.702036	0.005	0.0460492	ADRB2	VEGFB	InnateDB-All	CPI-SS098425155
Control only	LRP5_FAM3B	DC	DC	LRP5	FAM3B	NA	NA	NA	NA	NA	NA	NA	NA	NA	LRP5_FAM3B	DC	DC	LRP5	FAM3B	0.0897372	0.0973833	0.0935603	0.002	0.0223459	LRP5	FAM3B	InnateDB-All	CPI-SS0A4EE6FE1
Control only	GPR37_PSAP	DC	DC	GPR37	PSAP	NA	NA	NA	NA	NA	NA	NA	NA	NA	GPR37_PSAP	DC	DC	GPR37	PSAP	0.0169165	6.94193	3.47942	0.003	0.030955	GPR37	PSAP	guidetopharmacology.org	CPI-SS0AB647854
Control only	CCR2_CCL13	DC	DC	CCR2	CCL13	NA	NA	NA	NA	NA	NA	NA	NA	NA	CCR2_CCL13	DC	DC	CCR2	CCL13	0.0744592	0.0723798	0.0734195	0.003	0.030955	CCR2	CCL13	curated	CPI-SS0C98C08DA
Control only	NRP1_VEGFA	DC	DC	NRP1	VEGFA	NA	NA	NA	NA	NA	NA	NA	NA	NA	NRP1_VEGFA	DC	DC	NRP1	VEGFA	0.497055	0.980867	0.738961	0	0	NRP1	VEGFA	curated	CPI-SS0DE0A486F
Control only	NRP2_VEGFA	DC	DC	NRP2	VEGFA	NA	NA	NA	NA	NA	NA	NA	NA	NA	NRP2_VEGFA	DC	DC	NRP2	VEGFA	0.516308	0.980867	0.748587	0	0	NRP2	VEGFA	curated	CPI-SS0E00478B4
Control only	BMP8B_PLAUR	DC	DC	BMP8B	PLAUR	NA	NA	NA	NA	NA	NA	NA	NA	NA	BMP8B_PLAUR	DC	DC	BMP8B	PLAUR	0.150387	9.88491	5.01765	0	0	BMP8B	PLAUR	InnateDB-All	CPI-SS0E5593D5C
Control only	ADORA3_ENTPD1	DC	DC	ADORA3	ENTPD1	NA	NA	NA	NA	NA	NA	NA	NA	NA	ADORA3_ENTPD1	DC	DC	ADORA3	ENTPD1	0.0735213	0.81971	0.446616	0.003	0.030955	ADORA3	ENTPD1	curated	CPI-SS0FF6CFDCA
Case only	LGALS9_SLC1A5	DC	LC	LGALS9	SLC1A5	1.05829	0.535381	0.796837	0.007	0.0399674	LGALS9	SLC1A5	I2D,InnateDB-All	CPI-SS002DF6C31	NA	NA	NA	NA	NA	NA	NA	NA	NA	NA	NA	NA	NA	NA
Case only	IGFL1_IGFLR1	DC	LC	IGFL1	IGFLR1	0.295506	1.45324	0.874372	0	0	IGFL1	IGFLR1	IMEx,InnateDB-All,UniProt	CPI-SS00ABEE10B	NA	NA	NA	NA	NA	NA	NA	NA	NA	NA	NA	NA	NA	NA
Case only	WNT2B_FZD4	DC	LC	WNT2B	FZD4	0.0695401	0.190878	0.130209	0	0	WNT2B	FZD4	curated	CPI-SS01469637C	NA	NA	NA	NA	NA	NA	NA	NA	NA	NA	NA	NA	NA	NA
Case only	LGALS9_CD47	DC	LC	LGALS9	CD47	1.05829	1.71752	1.38791	0.002	0.0138564	LGALS9	CD47	InnateDB-All	CPI-SS014958F32	NA	NA	NA	NA	NA	NA	NA	NA	NA	NA	NA	NA	NA	NA
Case only	SELP_CD34	DC	LC	SELP	CD34	0.411653	0.44346	0.427556	0	0	SELP	CD34	curated	CPI-SS015E1E2C6	NA	NA	NA	NA	NA	NA	NA	NA	NA	NA	NA	NA	NA	NA
Case only	KDR_VEGFC	DC	LC	KDR	VEGFC	0.0252158	0.0604588	0.0428373	0.005	0.0303083	KDR	VEGFC	curated	CPI-SS0273C9AED	NA	NA	NA	NA	NA	NA	NA	NA	NA	NA	NA	NA	NA	NA
both	CD74_COPA	DC	LC	CD74	COPA	168.296	0.463202	84.3795	0	0	CD74	COPA	IMEx,IntAct	CPI-SS0302E8E8F	CD74_COPA	DC	LC	CD74	COPA	331.816	0.521384	166.169	0	0	CD74	COPA	IMEx,IntAct	CPI-SS0302E8E8F
Case only	IGFL3_IGFLR1	DC	LC	IGFL3	IGFLR1	0.0711703	1.45324	0.762204	0	0	IGFL3	IGFLR1	IMEx,InnateDB-All,UniProt	CPI-SS0327E1782	NA	NA	NA	NA	NA	NA	NA	NA	NA	NA	NA	NA	NA	NA
Case only	DSG1_DSC2	DC	LC	DSG1	DSC2	0.299423	0.218624	0.259024	0.002	0.0138564	DSG1	DSC2	curated	CPI-SS036437279	NA	NA	NA	NA	NA	NA	NA	NA	NA	NA	NA	NA	NA	NA
Case only	AXL_GAS6	DC	LC	AXL	GAS6	1.67733	0.105349	0.891339	0	0	AXL	GAS6	guidetopharmacology.org	CPI-SS03A4F7DC8	NA	NA	NA	NA	NA	NA	NA	NA	NA	NA	NA	NA	NA	NA
both	PTGER3_GHRL	DC	LC	PTGER3	GHRL	0.3542	0.160071	0.257136	0	0	PTGER3	GHRL	InnateDB-All	CPI-SS043E0F61D	PTGER3_GHRL	DC	LC	PTGER3	GHRL	0.338245	0.0468445	0.192545	0	0	PTGER3	GHRL	InnateDB-All	CPI-SS043E0F61D
Case only	SEMA4A_PLXND1	DC	LC	SEMA4A	PLXND1	0.575876	0.643752	0.609814	0	0	SEMA4A	PLXND1	curated	CPI-SS044C72D0D	NA	NA	NA	NA	NA	NA	NA	NA	NA	NA	NA	NA	NA	NA
Case only	ESAM_ESAM	DC	LC	ESAM	ESAM	0.211427	0.227376	0.219401	0.005	0.0303083	ESAM	ESAM	curated	CPI-SS04C672963	NA	NA	NA	NA	NA	NA	NA	NA	NA	NA	NA	NA	NA	NA
both	PTGIR_GHRL	DC	LC	PTGIR	GHRL	0.151718	0.160071	0.155895	0.001	0.00744805	PTGIR	GHRL	InnateDB-All	CPI-SS05D406038	PTGIR_GHRL	DC	LC	PTGIR	GHRL	0.500195	0.0468445	0.27352	0	0	PTGIR	GHRL	InnateDB-All	CPI-SS05D406038
Case only	SELP_CD24	DC	LC	SELP	CD24	0.411653	0.0492645	0.230459	0.009	0.0486679	SELP	CD24	curated	CPI-SS06ABF2F5A	NA	NA	NA	NA	NA	NA	NA	NA	NA	NA	NA	NA	NA	NA
Case only	DSC2_DSG2	DC	LC	DSC2	DSG2	0.251285	0.0257954	0.13854	0.001	0.00744805	DSC2	DSG2	curated	CPI-SS06D13FCD3	NA	NA	NA	NA	NA	NA	NA	NA	NA	NA	NA	NA	NA	NA
Case only	CD52_SIGLEC10	DC	LC	CD52	SIGLEC10	7.45437	0.319853	3.88711	0	0	CD52	SIGLEC10	curated	CPI-SS073C1B796	NA	NA	NA	NA	NA	NA	NA	NA	NA	NA	NA	NA	NA	NA
Case only	ADORA2B_ENTPD1	DC	LC	ADORA2B	ENTPD1	0.0205876	1.31556	0.668074	0.006	0.0352121	ADORA2B	ENTPD1	curated	CPI-SS079728E8B	NA	NA	NA	NA	NA	NA	NA	NA	NA	NA	NA	NA	NA	NA
both	GRN_SORT1	DC	LC	GRN	SORT1	4.96367	0.194877	2.57927	0	0	GRN	SORT1	IMEx,InnateDB-All,MINT	CPI-SS07CCAD9BF	GRN_SORT1	DC	LC	GRN	SORT1	3.45195	0.396274	1.92411	0	0	GRN	SORT1	IMEx,InnateDB-All,MINT	CPI-SS07CCAD9BF
Case only	ALOX5_ALOX5AP	DC	LC	ALOX5	ALOX5AP	1.27257	2.44099	1.85678	0.002	0.0138564	ALOX5	ALOX5AP	guidetopharmacology.org	CPI-SS080611C5B	NA	NA	NA	NA	NA	NA	NA	NA	NA	NA	NA	NA	NA	NA
Case only	EPHB4_EFNB3	DC	LC	EPHB4	EFNB3	0.170618	0.160271	0.165444	0	0	EPHB4	EFNB3	curated	CPI-SS0865716E5	NA	NA	NA	NA	NA	NA	NA	NA	NA	NA	NA	NA	NA	NA
Case only	EPHB6_EFNB3	DC	LC	EPHB6	EFNB3	0.327515	0.160271	0.243893	0.001	0.00744805	EPHB6	EFNB3	curated	CPI-SS08718E4FB	NA	NA	NA	NA	NA	NA	NA	NA	NA	NA	NA	NA	NA	NA
Case only	DSC1_DSG2	DC	LC	DSC1	DSG2	0.156469	0.0257954	0.091132	0.002	0.0138564	DSC1	DSG2	curated	CPI-SS08B94BEB2	NA	NA	NA	NA	NA	NA	NA	NA	NA	NA	NA	NA	NA	NA
Case only	EFNB2_EPHB4	DC	LC	EFNB2	EPHB4	0.184775	0.182269	0.183522	0.009	0.0486679	EFNB2	EPHB4	curated	CPI-SS08D0F9109	NA	NA	NA	NA	NA	NA	NA	NA	NA	NA	NA	NA	NA	NA
Case only	CXCL8_ACKR1	DC	LC	CXCL8	ACKR1	17.6349	1.21254	9.42374	0	0	CXCL8	ACKR1	curated	CPI-SS0911EECCC	NA	NA	NA	NA	NA	NA	NA	NA	NA	NA	NA	NA	NA	NA
Case only	FLT1_VEGFB	DC	LC	FLT1	VEGFB	0.513087	0.246778	0.379932	0.001	0.00744805	FLT1	VEGFB	curated	CPI-SS0947A8549	NA	NA	NA	NA	NA	NA	NA	NA	NA	NA	NA	NA	NA	NA
Case only	CD74_APP	DC	LC	CD74	APP	168.296	0.422602	84.3592	0	0	CD74	APP	curated	CPI-SS09808DEAE	NA	NA	NA	NA	NA	NA	NA	NA	NA	NA	NA	NA	NA	NA
both	ICAM1_SPN	DC	LC	ICAM1	SPN	3.44689	0.926857	2.18687	0	0	ICAM1	SPN	curated	CPI-SS09C4FCB90	ICAM1_SPN	DC	LC	ICAM1	SPN	4.11504	1.35212	2.73358	0	0	ICAM1	SPN	curated	CPI-SS09C4FCB90
Case only	EPHB3_EFNB3	DC	LC	EPHB3	EFNB3	0.0803075	0.160271	0.120289	0	0	EPHB3	EFNB3	curated	CPI-SS0A5B945E3	NA	NA	NA	NA	NA	NA	NA	NA	NA	NA	NA	NA	NA	NA
both	CD74_MIF	DC	LC	CD74	MIF	168.296	5.41247	86.8541	0	0	CD74	MIF	I2D,InnateDB-All	CPI-SS0ABC5C1B8	CD74_MIF	DC	LC	CD74	MIF	331.816	7.52155	169.669	0	0	CD74	MIF	I2D,InnateDB-All	CPI-SS0ABC5C1B8
Case only	WNT5A_FZD1	DC	LC	WNT5A	FZD1	0.048263	0.0887646	0.0685138	0.001	0.00744805	WNT5A	FZD1	curated	CPI-SS0B2D5BA95	NA	NA	NA	NA	NA	NA	NA	NA	NA	NA	NA	NA	NA	NA
Case only	WNT7B_FZD4	DC	LC	WNT7B	FZD4	0.0719445	0.190878	0.131411	0	0	WNT7B	FZD4	curated	CPI-SS0B8083B44	NA	NA	NA	NA	NA	NA	NA	NA	NA	NA	NA	NA	NA	NA
both	VEGFA_FLT1	DC	LC	VEGFA	FLT1	0.401009	0.357272	0.379141	0.001	0.00744805	VEGFA	FLT1	curated	CPI-SS0B9B3870A	VEGFA_FLT1	DC	LC	VEGFA	FLT1	0.980867	0.216881	0.598874	0	0	VEGFA	FLT1	curated	CPI-SS0B9B3870A
Case only	ANGPT2_TEK	DC	LC	ANGPT2	TEK	0.361411	0.140399	0.250905	0.001	0.00744805	ANGPT2	TEK	curated	CPI-SS0BAB460FF	NA	NA	NA	NA	NA	NA	NA	NA	NA	NA	NA	NA	NA	NA
Case only	PLXNB2_SEMA4G	DC	LC	PLXNB2	SEMA4G	0.285297	0.0095931	0.147445	0	0	PLXNB2	SEMA4G	curated	CPI-SS0C0A61F92	NA	NA	NA	NA	NA	NA	NA	NA	NA	NA	NA	NA	NA	NA
Case only	FCGR2A_CXCL9	DC	LC	FCGR2A	CXCL9	1.88218	1.29329	1.58774	0.003	0.0197885	FCGR2A	CXCL9	IMEx,IntAct	CPI-SS0C17BB772	NA	NA	NA	NA	NA	NA	NA	NA	NA	NA	NA	NA	NA	NA
Case only	PROS1_AXL	DC	LC	PROS1	AXL	0.336362	0.347689	0.342025	0	0	PROS1	AXL	guidetopharmacology.org	CPI-SS0C85BC9AF	NA	NA	NA	NA	NA	NA	NA	NA	NA	NA	NA	NA	NA	NA
Case only	WNT5A_PTPRK	DC	LC	WNT5A	PTPRK	0.048263	0.105189	0.0767262	0.009	0.0486679	WNT5A	PTPRK	InnateDB-All	CPI-SS0CB863B46	NA	NA	NA	NA	NA	NA	NA	NA	NA	NA	NA	NA	NA	NA
Case only	FPR3_HEBP1	DC	LC	FPR3	HEBP1	1.15017	0.287968	0.71907	0	0	FPR3	HEBP1	guidetopharmacology.org	CPI-SS0D2539AEB	NA	NA	NA	NA	NA	NA	NA	NA	NA	NA	NA	NA	NA	NA
Case only	WNT7B_FZD1	DC	LC	WNT7B	FZD1	0.0719445	0.0887646	0.0803545	0.008	0.0444	WNT7B	FZD1	curated	CPI-SS0D81C6C1D	NA	NA	NA	NA	NA	NA	NA	NA	NA	NA	NA	NA	NA	NA
Case only	TNFRSF1A_GRN	DC	LC	TNFRSF1A	GRN	0.989762	4.10535	2.54756	0	0	TNFRSF1A	GRN	IMEx,InnateDB-All,MINT	CPI-SS0DA033F03	NA	NA	NA	NA	NA	NA	NA	NA	NA	NA	NA	NA	NA	NA
Case only	NRP1_VEGFA	DC	LC	NRP1	VEGFA	0.171139	0.73209	0.451614	0.007	0.0399674	NRP1	VEGFA	curated	CPI-SS0DE0A486F	NA	NA	NA	NA	NA	NA	NA	NA	NA	NA	NA	NA	NA	NA
Case only	NRP2_VEGFA	DC	LC	NRP2	VEGFA	0.48919	0.73209	0.61064	0	0	NRP2	VEGFA	curated	CPI-SS0E00478B4	NA	NA	NA	NA	NA	NA	NA	NA	NA	NA	NA	NA	NA	NA
both	WNT5A_FZD5	DC	LC	WNT5A	FZD5	0.048263	0.223463	0.135863	0	0	WNT5A	FZD5	curated	CPI-SS0E32BEF02	WNT5A_FZD5	DC	LC	WNT5A	FZD5	0.0198665	0.200595	0.110231	0.005	0.0460492	WNT5A	FZD5	curated	CPI-SS0E32BEF02
Case only	CD1D_LILRB2	DC	LC	CD1D	LILRB2	0.0930476	0.165625	0.129336	0.009	0.0486679	CD1D	LILRB2	curated	CPI-SS0EAB03260	NA	NA	NA	NA	NA	NA	NA	NA	NA	NA	NA	NA	NA	NA
Case only	FLT4_VEGFC	DC	LC	FLT4	VEGFC	0.188772	0.0604588	0.124615	0.003	0.0197885	FLT4	VEGFC	curated	CPI-SS0F972435E	NA	NA	NA	NA	NA	NA	NA	NA	NA	NA	NA	NA	NA	NA
Control only	ADORA2A_NAMPT	DC	LC	ADORA2A	NAMPT	NA	NA	NA	NA	NA	NA	NA	NA	NA	ADORA2A_NAMPT	DC	LC	ADORA2A	NAMPT	0.202886	3.08572	1.6443	0	0	ADORA2A	NAMPT	I2D,IMEx,InnateDB-All,MINT	CPI-SS00A6D366F
Control only	PDGFB_LRP1	DC	LC	PDGFB	LRP1	NA	NA	NA	NA	NA	NA	NA	NA	NA	PDGFB_LRP1	DC	LC	PDGFB	LRP1	0.301071	0.383293	0.342182	0.002	0.0223459	PDGFB	LRP1	I2D,InnateDB-All	CPI-SS02928C71A
Control only	SIRPA_CD47	DC	LC	SIRPA	CD47	NA	NA	NA	NA	NA	NA	NA	NA	NA	SIRPA_CD47	DC	LC	SIRPA	CD47	0.716493	1.25737	0.98693	0	0	SIRPA	CD47	curated	CPI-SS0339AE950
Control only	ADORA2A_ENTPD1	DC	LC	ADORA2A	ENTPD1	NA	NA	NA	NA	NA	NA	NA	NA	NA	ADORA2A_ENTPD1	DC	LC	ADORA2A	ENTPD1	0.202886	0.61119	0.407038	0	0	ADORA2A	ENTPD1	curated	CPI-SS03E273233
Control only	COPA_SORT1	DC	LC	COPA	SORT1	NA	NA	NA	NA	NA	NA	NA	NA	NA	COPA_SORT1	DC	LC	COPA	SORT1	0.740564	0.396274	0.568419	0	0	COPA	SORT1	IMEx,InnateDB-All,IntAct,MatrixDB	CPI-SS04F3A1E5C
Control only	CADM3_EPB41L1	DC	LC	CADM3	EPB41L1	NA	NA	NA	NA	NA	NA	NA	NA	NA	CADM3_EPB41L1	DC	LC	CADM3	EPB41L1	0.052072	0.116268	0.08417	0.003	0.030955	CADM3	EPB41L1	curated	CPI-SS0B3829651
Control only	FGF18_FGFR3	DC	LC	FGF18	FGFR3	NA	NA	NA	NA	NA	NA	NA	NA	NA	FGF18_FGFR3	DC	LC	FGF18	FGFR3	0.0728677	0.0928188	0.0828432	0	0	FGF18	FGFR3	I2D	CPI-SS0E134097C
Control only	FLT1_PGF	DC	LC	FLT1	PGF	NA	NA	NA	NA	NA	NA	NA	NA	NA	FLT1_PGF	DC	LC	FLT1	PGF	0.278963	0.00694011	0.142952	0.005	0.0460492	FLT1	PGF	curated	CPI-SS0E61DB5DF
Control only	ADORA3_ENTPD1	DC	LC	ADORA3	ENTPD1	NA	NA	NA	NA	NA	NA	NA	NA	NA	ADORA3_ENTPD1	DC	LC	ADORA3	ENTPD1	0.0735213	0.61119	0.342356	0.004	0.0386639	ADORA3	ENTPD1	curated	CPI-SS0FF6CFDCA
Case only	MDK_LRP1	DC	mac_FCN1	MDK	LRP1	0.416151	0.354711	0.385431	0	0	MDK	LRP1	I2D,InnateDB-All	CPI-SS006C6537E	NA	NA	NA	NA	NA	NA	NA	NA	NA	NA	NA	NA	NA	NA
Case only	CCR2_CCL7	DC	mac_FCN1	CCR2	CCL7	0.0882675	2.88636	1.48731	0.003	0.0197885	CCR2	CCL7	curated	CPI-SS008EB600F	NA	NA	NA	NA	NA	NA	NA	NA	NA	NA	NA	NA	NA	NA
Case only	IGFL1_IGFLR1	DC	mac_FCN1	IGFL1	IGFLR1	0.295506	0.61886	0.457183	0.003	0.0197885	IGFL1	IGFLR1	IMEx,InnateDB-All,UniProt	CPI-SS00ABEE10B	NA	NA	NA	NA	NA	NA	NA	NA	NA	NA	NA	NA	NA	NA
Case only	CD99_PILRA	DC	mac_FCN1	CD99	PILRA	2.00534	1.86253	1.93394	0.001	0.00744805	CD99	PILRA	curated	CPI-SS01560CA22	NA	NA	NA	NA	NA	NA	NA	NA	NA	NA	NA	NA	NA	NA
Case only	WNT5A_FZD2	DC	mac_FCN1	WNT5A	FZD2	0.048263	0.0198306	0.0340468	0.003	0.0197885	WNT5A	FZD2	curated	CPI-SS01C2BA5C8	NA	NA	NA	NA	NA	NA	NA	NA	NA	NA	NA	NA	NA	NA
Case only	VEGFA_EPHB2	DC	mac_FCN1	VEGFA	EPHB2	0.401009	0.0623386	0.231674	0	0	VEGFA	EPHB2	I2D	CPI-SS02371A6D6	NA	NA	NA	NA	NA	NA	NA	NA	NA	NA	NA	NA	NA	NA
Case only	NRP2_SEMA3C	DC	mac_FCN1	NRP2	SEMA3C	0.48919	0.162662	0.325926	0.005	0.0303083	NRP2	SEMA3C	curated	CPI-SS0241A1F57	NA	NA	NA	NA	NA	NA	NA	NA	NA	NA	NA	NA	NA	NA
both	PDGFB_LRP1	DC	mac_FCN1	PDGFB	LRP1	0.22106	0.354711	0.287885	0	0	PDGFB	LRP1	I2D,InnateDB-All	CPI-SS02928C71A	PDGFB_LRP1	DC	mac_FCN1	PDGFB	LRP1	0.301071	1.48167	0.891372	0	0	PDGFB	LRP1	I2D,InnateDB-All	CPI-SS02928C71A
Case only	SELP_SELPLG	DC	mac_FCN1	SELP	SELPLG	0.411653	1.02228	0.716968	0	0	SELP	SELPLG	curated	CPI-SS02B7540B0	NA	NA	NA	NA	NA	NA	NA	NA	NA	NA	NA	NA	NA	NA
both	CD74_COPA	DC	mac_FCN1	CD74	COPA	168.296	0.59673	84.4462	0	0	CD74	COPA	IMEx,IntAct	CPI-SS0302E8E8F	CD74_COPA	DC	mac_FCN1	CD74	COPA	331.816	0.707617	166.262	0.002	0.0223459	CD74	COPA	IMEx,IntAct	CPI-SS0302E8E8F
Case only	ANXA1_FPR2	DC	mac_FCN1	ANXA1	FPR2	5.30949	0.596757	2.95312	0	0	ANXA1	FPR2	curated	CPI-SS030BB46BB	NA	NA	NA	NA	NA	NA	NA	NA	NA	NA	NA	NA	NA	NA
both	CXCL8_CXCR2	DC	mac_FCN1	CXCL8	CXCR2	17.6349	1.57398	9.60446	0	0	CXCL8	CXCR2	curated	CPI-SS0315F51DD	CXCL8_CXCR2	DC	mac_FCN1	CXCL8	CXCR2	19.8333	0.525086	10.1792	0	0	CXCL8	CXCR2	curated	CPI-SS0315F51DD
Case only	DSG1_DSC2	DC	mac_FCN1	DSG1	DSC2	0.299423	0.269741	0.284582	0.002	0.0138564	DSG1	DSC2	curated	CPI-SS036437279	NA	NA	NA	NA	NA	NA	NA	NA	NA	NA	NA	NA	NA	NA
Case only	FLT4_PDGFC	DC	mac_FCN1	FLT4	PDGFC	0.188772	0.0493501	0.119061	0.005	0.0303083	FLT4	PDGFC	guidetopharmacology.org	CPI-SS03A3EE72E	NA	NA	NA	NA	NA	NA	NA	NA	NA	NA	NA	NA	NA	NA
Case only	AXL_GAS6	DC	mac_FCN1	AXL	GAS6	1.67733	0.308761	0.993045	0	0	AXL	GAS6	guidetopharmacology.org	CPI-SS03A4F7DC8	NA	NA	NA	NA	NA	NA	NA	NA	NA	NA	NA	NA	NA	NA
Case only	C3_C3AR1	DC	mac_FCN1	C3	C3AR1	0.0711703	1.08886	0.580015	0.004	0.0251474	C3	C3AR1	guidetopharmacology.org	CPI-SS03E48EFEA	NA	NA	NA	NA	NA	NA	NA	NA	NA	NA	NA	NA	NA	NA
both	CXCL2_CXCR1	DC	mac_FCN1	CXCL2	CXCR1	1.76283	0.410749	1.08679	0.003	0.0197885	CXCL2	CXCR1	I2D	CPI-SS040630206	CXCL2_CXCR1	DC	mac_FCN1	CXCL2	CXCR1	9.8407	0.497381	5.16904	0.001	0.0123128	CXCL2	CXCR1	I2D	CPI-SS040630206
both	LGALS9_LRP1	DC	mac_FCN1	LGALS9	LRP1	1.05829	0.354711	0.706502	0	0	LGALS9	LRP1	InnateDB-All	CPI-SS0419B80C4	LGALS9_LRP1	DC	mac_FCN1	LGALS9	LRP1	0.691593	1.48167	1.08663	0	0	LGALS9	LRP1	InnateDB-All	CPI-SS0419B80C4
Case only	PTGER3_GHRL	DC	mac_FCN1	PTGER3	GHRL	0.3542	0.0569295	0.205565	0.003	0.0197885	PTGER3	GHRL	InnateDB-All	CPI-SS043E0F61D	NA	NA	NA	NA	NA	NA	NA	NA	NA	NA	NA	NA	NA	NA
Case only	SEMA4A_PLXND1	DC	mac_FCN1	SEMA4A	PLXND1	0.575876	0.344744	0.46031	0.006	0.0352121	SEMA4A	PLXND1	curated	CPI-SS044C72D0D	NA	NA	NA	NA	NA	NA	NA	NA	NA	NA	NA	NA	NA	NA
both	HLA-DPB1_TNFSF13B	DC	mac_FCN1	HLA-DPB1	TNFSF13B	70.0716	6.06875	38.0702	0	0	HLA-DPB1	TNFSF13B	InnateDB-All	CPI-SS05D23BCE8	HLA-DPB1_TNFSF13B	DC	mac_FCN1	HLA-DPB1	TNFSF13B	72.2648	1.80446	37.0346	0	0	HLA-DPB1	TNFSF13B	InnateDB-All	CPI-SS05D23BCE8
Case only	SAA1_FPR2	DC	mac_FCN1	SAA1	FPR2	0.0882675	0.596757	0.342512	0.001	0.00744805	SAA1	FPR2	guidetopharmacology.org	CPI-SS05F45873A	NA	NA	NA	NA	NA	NA	NA	NA	NA	NA	NA	NA	NA	NA
Case only	DSG1_DSC1	DC	mac_FCN1	DSG1	DSC1	0.299423	0.1113	0.205361	0.006	0.0352121	DSG1	DSC1	curated	CPI-SS062307CFE	NA	NA	NA	NA	NA	NA	NA	NA	NA	NA	NA	NA	NA	NA
both	CD44_HBEGF	DC	mac_FCN1	CD44	HBEGF	3.93474	0.913024	2.42388	0	0	CD44	HBEGF	I2D,InnateDB-All	CPI-SS0632A027A	CD44_HBEGF	DC	mac_FCN1	CD44	HBEGF	4.50996	2.18674	3.34835	0	0	CD44	HBEGF	I2D,InnateDB-All	CPI-SS0632A027A
both	LAIR1_LILRB4	DC	mac_FCN1	LAIR1	LILRB4	0.120165	2.18973	1.15495	0.007	0.0399674	LAIR1	LILRB4	curated	CPI-SS067BA9202	LAIR1_LILRB4	DC	mac_FCN1	LAIR1	LILRB4	0.446073	0.862018	0.654046	0	0	LAIR1	LILRB4	curated	CPI-SS067BA9202
both	CXCL8_CXCR1	DC	mac_FCN1	CXCL8	CXCR1	17.6349	0.410749	9.02284	0	0	CXCL8	CXCR1	curated	CPI-SS0698C4DC4	CXCL8_CXCR1	DC	mac_FCN1	CXCL8	CXCR1	19.8333	0.497381	10.1653	0	0	CXCL8	CXCR1	curated	CPI-SS0698C4DC4
Case only	SELP_CD24	DC	mac_FCN1	SELP	CD24	0.411653	0.0494457	0.230549	0.004	0.0251474	SELP	CD24	curated	CPI-SS06ABF2F5A	NA	NA	NA	NA	NA	NA	NA	NA	NA	NA	NA	NA	NA	NA
Case only	ANXA1_FPR3	DC	mac_FCN1	ANXA1	FPR3	5.30949	0.568641	2.93906	0.004	0.0251474	ANXA1	FPR3	guidetopharmacology.org	CPI-SS06CCF5A54	NA	NA	NA	NA	NA	NA	NA	NA	NA	NA	NA	NA	NA	NA
Case only	LGALS9_CD44	DC	mac_FCN1	LGALS9	CD44	1.05829	3.50341	2.28085	0.006	0.0352121	LGALS9	CD44	InnateDB	CPI-SS0703338F5	NA	NA	NA	NA	NA	NA	NA	NA	NA	NA	NA	NA	NA	NA
both	HLA-DPB1_NRG1	DC	mac_FCN1	HLA-DPB1	NRG1	70.0716	0.109875	35.0908	0	0	HLA-DPB1	NRG1	InnateDB-All	CPI-SS076BC3BA6	HLA-DPB1_NRG1	DC	mac_FCN1	HLA-DPB1	NRG1	72.2648	0.187372	36.2261	0	0	HLA-DPB1	NRG1	InnateDB-All	CPI-SS076BC3BA6
both	IL15_IL15RA	DC	mac_FCN1	IL15	IL15RA	0.260734	0.168898	0.214816	0.008	0.0444	IL15	IL15RA	guidetopharmacology.org	CPI-SS077B160B9	IL15_IL15RA	DC	mac_FCN1	IL15	IL15RA	0.279529	0.172007	0.225768	0.001	0.0123128	IL15	IL15RA	guidetopharmacology.org	CPI-SS077B160B9
Case only	GRN_SORT1	DC	mac_FCN1	GRN	SORT1	4.96367	0.129302	2.54648	0	0	GRN	SORT1	IMEx,InnateDB-All,MINT	CPI-SS07CCAD9BF	NA	NA	NA	NA	NA	NA	NA	NA	NA	NA	NA	NA	NA	NA
Case only	CCR6_CCL20	DC	mac_FCN1	CCR6	CCL20	1.08547	4.08928	2.58737	0.002	0.0138564	CCR6	CCL20	curated	CPI-SS07F015051	NA	NA	NA	NA	NA	NA	NA	NA	NA	NA	NA	NA	NA	NA
Case only	ALOX5_ALOX5AP	DC	mac_FCN1	ALOX5	ALOX5AP	1.27257	2.05996	1.66627	0.001	0.00744805	ALOX5	ALOX5AP	guidetopharmacology.org	CPI-SS080611C5B	NA	NA	NA	NA	NA	NA	NA	NA	NA	NA	NA	NA	NA	NA
both	NRP1_SEMA3A	DC	mac_FCN1	NRP1	SEMA3A	0.171139	0.0161491	0.0936441	0.008	0.0444	NRP1	SEMA3A	curated	CPI-SS08083B141	NRP1_SEMA3A	DC	mac_FCN1	NRP1	SEMA3A	0.497055	0.0209644	0.25901	0.004	0.0386639	NRP1	SEMA3A	curated	CPI-SS08083B141
Case only	MDK_SORL1	DC	mac_FCN1	MDK	SORL1	0.416151	1.85244	1.1343	0	0	MDK	SORL1	InnateDB-All	CPI-SS083CBFACD	NA	NA	NA	NA	NA	NA	NA	NA	NA	NA	NA	NA	NA	NA
Case only	NRP1_PGF	DC	mac_FCN1	NRP1	PGF	0.171139	0.211811	0.191475	0.009	0.0486679	NRP1	PGF	curated	CPI-SS0855C0353	NA	NA	NA	NA	NA	NA	NA	NA	NA	NA	NA	NA	NA	NA
Case only	SELE_SELPLG	DC	mac_FCN1	SELE	SELPLG	0.286791	1.02228	0.654537	0	0	SELE	SELPLG	curated	CPI-SS086A1C18B	NA	NA	NA	NA	NA	NA	NA	NA	NA	NA	NA	NA	NA	NA
Case only	LGALS9_COLEC12	DC	mac_FCN1	LGALS9	COLEC12	1.05829	0.125226	0.59176	0.002	0.0138564	LGALS9	COLEC12	InnateDB-All	CPI-SS08877A081	NA	NA	NA	NA	NA	NA	NA	NA	NA	NA	NA	NA	NA	NA
Case only	PODXL_SELL	DC	mac_FCN1	PODXL	SELL	0.0504317	4.30354	2.17698	0	0	PODXL	SELL	curated	CPI-SS08920B6FF	NA	NA	NA	NA	NA	NA	NA	NA	NA	NA	NA	NA	NA	NA
Case only	CCL3_CCR1	DC	mac_FCN1	CCL3	CCR1	13.8087	1.00461	7.40663	0	0	CCL3	CCR1	curated	CPI-SS08DA48A5A	NA	NA	NA	NA	NA	NA	NA	NA	NA	NA	NA	NA	NA	NA
Case only	CD80_CD274	DC	mac_FCN1	CD80	CD274	0.158298	0.631846	0.395072	0	0	CD80	CD274	curated	CPI-SS08F13AD5C	NA	NA	NA	NA	NA	NA	NA	NA	NA	NA	NA	NA	NA	NA
Case only	ADGRL1_NRG1	DC	mac_FCN1	ADGRL1	NRG1	0.172265	0.109875	0.14107	0	0	ADGRL1	NRG1	InnateDB-All	CPI-SS09375CA29	NA	NA	NA	NA	NA	NA	NA	NA	NA	NA	NA	NA	NA	NA
Case only	FLT1_VEGFB	DC	mac_FCN1	FLT1	VEGFB	0.513087	0.315178	0.414133	0.003	0.0197885	FLT1	VEGFB	curated	CPI-SS0947A8549	NA	NA	NA	NA	NA	NA	NA	NA	NA	NA	NA	NA	NA	NA
Case only	LILRA4_BST2	DC	mac_FCN1	LILRA4	BST2	0.0529706	3.84158	1.94727	0.006	0.0352121	LILRA4	BST2	curated	CPI-SS095DCA7F7	NA	NA	NA	NA	NA	NA	NA	NA	NA	NA	NA	NA	NA	NA
Case only	CD74_APP	DC	mac_FCN1	CD74	APP	168.296	0.618207	84.457	0	0	CD74	APP	curated	CPI-SS09808DEAE	NA	NA	NA	NA	NA	NA	NA	NA	NA	NA	NA	NA	NA	NA
both	NAMPT_P2RY6	DC	mac_FCN1	NAMPT	P2RY6	4.20495	0.153032	2.17899	0	0	NAMPT	P2RY6	IMEx,IntAct	CPI-SS09A3FA737	NAMPT_P2RY6	DC	mac_FCN1	NAMPT	P2RY6	4.29597	0.136417	2.21619	0.005	0.0460492	NAMPT	P2RY6	IMEx,IntAct	CPI-SS09A3FA737
Case only	CCR2_CCL8	DC	mac_FCN1	CCR2	CCL8	0.0882675	1.8643	0.976283	0	0	CCR2	CCL8	curated	CPI-SS09AFCF898	NA	NA	NA	NA	NA	NA	NA	NA	NA	NA	NA	NA	NA	NA
both	LGALS9_SORL1	DC	mac_FCN1	LGALS9	SORL1	1.05829	1.85244	1.45537	0	0	LGALS9	SORL1	InnateDB-All	CPI-SS09C52F54E	LGALS9_SORL1	DC	mac_FCN1	LGALS9	SORL1	0.691593	1.05692	0.874257	0.003	0.030955	LGALS9	SORL1	InnateDB-All	CPI-SS09C52F54E
Case only	CD74_MIF	DC	mac_FCN1	CD74	MIF	168.296	2.20428	85.25	0	0	CD74	MIF	I2D,InnateDB-All	CPI-SS0ABC5C1B8	NA	NA	NA	NA	NA	NA	NA	NA	NA	NA	NA	NA	NA	NA
Case only	PLXNB2_PTN	DC	mac_FCN1	PLXNB2	PTN	0.285297	0.062766	0.174031	0.003	0.0197885	PLXNB2	PTN	I2D,IMEx,InnateDB-All,IntAct	CPI-SS0BFB29A42	NA	NA	NA	NA	NA	NA	NA	NA	NA	NA	NA	NA	NA	NA
Case only	EFNB2_EPHB1	DC	mac_FCN1	EFNB2	EPHB1	0.184775	0.246977	0.215876	0.002	0.0138564	EFNB2	EPHB1	curated	CPI-SS0BFD8E056	NA	NA	NA	NA	NA	NA	NA	NA	NA	NA	NA	NA	NA	NA
Case only	FCGR2A_CXCL9	DC	mac_FCN1	FCGR2A	CXCL9	1.88218	4.63768	3.25993	0	0	FCGR2A	CXCL9	IMEx,IntAct	CPI-SS0C17BB772	NA	NA	NA	NA	NA	NA	NA	NA	NA	NA	NA	NA	NA	NA
Case only	FPR2_CAMP	DC	mac_FCN1	FPR2	CAMP	0.0553783	0.280424	0.167901	0.007	0.0399674	FPR2	CAMP	guidetopharmacology.org	CPI-SS0C321CE6D	NA	NA	NA	NA	NA	NA	NA	NA	NA	NA	NA	NA	NA	NA
Case only	WNT5A_ANTXR1	DC	mac_FCN1	WNT5A	ANTXR1	0.048263	0.0476126	0.0479378	0.006	0.0352121	WNT5A	ANTXR1	InnateDB-All	CPI-SS0C56C483F	NA	NA	NA	NA	NA	NA	NA	NA	NA	NA	NA	NA	NA	NA
Case only	PROS1_AXL	DC	mac_FCN1	PROS1	AXL	0.336362	0.255772	0.296067	0	0	PROS1	AXL	guidetopharmacology.org	CPI-SS0C85BC9AF	NA	NA	NA	NA	NA	NA	NA	NA	NA	NA	NA	NA	NA	NA
Case only	CCR2_CCL13	DC	mac_FCN1	CCR2	CCL13	0.0882675	0.374651	0.231459	0.002	0.0138564	CCR2	CCL13	curated	CPI-SS0C98C08DA	NA	NA	NA	NA	NA	NA	NA	NA	NA	NA	NA	NA	NA	NA
both	AXL_IL15RA	DC	mac_FCN1	AXL	IL15RA	1.67733	0.168898	0.923114	0	0	AXL	IL15RA	I2D	CPI-SS0D0252D87	AXL_IL15RA	DC	mac_FCN1	AXL	IL15RA	0.329671	0.172007	0.250839	0.002	0.0223459	AXL	IL15RA	I2D	CPI-SS0D0252D87
Case only	NRP2_PGF	DC	mac_FCN1	NRP2	PGF	0.48919	0.211811	0.3505	0.003	0.0197885	NRP2	PGF	curated	CPI-SS0D22A09AD	NA	NA	NA	NA	NA	NA	NA	NA	NA	NA	NA	NA	NA	NA
Case only	FPR3_HEBP1	DC	mac_FCN1	FPR3	HEBP1	1.15017	0.386721	0.768446	0	0	FPR3	HEBP1	guidetopharmacology.org	CPI-SS0D2539AEB	NA	NA	NA	NA	NA	NA	NA	NA	NA	NA	NA	NA	NA	NA
both	ICAM1_AREG	DC	mac_FCN1	ICAM1	AREG	3.44689	1.43749	2.44219	0.009	0.0486679	ICAM1	AREG	InnateDB-All	CPI-SS0D4C221B8	ICAM1_AREG	DC	mac_FCN1	ICAM1	AREG	4.11504	18.8525	11.4837	0	0	ICAM1	AREG	InnateDB-All	CPI-SS0D4C221B8
Case only	TNFRSF1A_GRN	DC	mac_FCN1	TNFRSF1A	GRN	0.989762	4.72507	2.85741	0	0	TNFRSF1A	GRN	IMEx,InnateDB-All,MINT	CPI-SS0DA033F03	NA	NA	NA	NA	NA	NA	NA	NA	NA	NA	NA	NA	NA	NA
Case only	HLA-G_LILRB2	DC	mac_FCN1	HLA-G	LILRB2	0.0222552	1.3643	0.693278	0.006	0.0352121	HLA-G	LILRB2	curated	CPI-SS0DBA81CCF	NA	NA	NA	NA	NA	NA	NA	NA	NA	NA	NA	NA	NA	NA
both	NRP1_VEGFA	DC	mac_FCN1	NRP1	VEGFA	0.171139	1.24056	0.705849	0	0	NRP1	VEGFA	curated	CPI-SS0DE0A486F	NRP1_VEGFA	DC	mac_FCN1	NRP1	VEGFA	0.497055	0.917346	0.707201	0.003	0.030955	NRP1	VEGFA	curated	CPI-SS0DE0A486F
both	NRP2_VEGFA	DC	mac_FCN1	NRP2	VEGFA	0.48919	1.24056	0.864874	0	0	NRP2	VEGFA	curated	CPI-SS0E00478B4	NRP2_VEGFA	DC	mac_FCN1	NRP2	VEGFA	0.516308	0.917346	0.716827	0	0	NRP2	VEGFA	curated	CPI-SS0E00478B4
Case only	WNT5A_FZD5	DC	mac_FCN1	WNT5A	FZD5	0.048263	0.0373784	0.0428207	0.009	0.0486679	WNT5A	FZD5	curated	CPI-SS0E32BEF02	NA	NA	NA	NA	NA	NA	NA	NA	NA	NA	NA	NA	NA	NA
Case only	FLT1_PGF	DC	mac_FCN1	FLT1	PGF	0.513087	0.211811	0.362449	0	0	FLT1	PGF	curated	CPI-SS0E61DB5DF	NA	NA	NA	NA	NA	NA	NA	NA	NA	NA	NA	NA	NA	NA
both	CD1D_LILRB2	DC	mac_FCN1	CD1D	LILRB2	0.0930476	1.3643	0.728674	0	0	CD1D	LILRB2	curated	CPI-SS0EAB03260	CD1D_LILRB2	DC	mac_FCN1	CD1D	LILRB2	0.206633	2.64985	1.42824	0	0	CD1D	LILRB2	curated	CPI-SS0EAB03260
both	CD40_TNFSF13B	DC	mac_FCN1	CD40	TNFSF13B	1.47202	6.06875	3.77038	0	0	CD40	TNFSF13B	I2D,InnateDB	CPI-SS0F00D756A	CD40_TNFSF13B	DC	mac_FCN1	CD40	TNFSF13B	2.1526	1.80446	1.97853	0	0	CD40	TNFSF13B	I2D,InnateDB	CPI-SS0F00D756A
both	CXCL2_CXCR2	DC	mac_FCN1	CXCL2	CXCR2	1.76283	1.57398	1.66841	0.006	0.0352121	CXCL2	CXCR2	curated	CPI-SS0F562FEA5	CXCL2_CXCR2	DC	mac_FCN1	CXCL2	CXCR2	9.8407	0.525086	5.18289	0	0	CXCL2	CXCR2	curated	CPI-SS0F562FEA5
Case only	APP_FPR2	DC	mac_FCN1	APP	FPR2	0.871156	0.596757	0.733956	0	0	APP	FPR2	guidetopharmacology.org	CPI-SS0F66EA6BE	NA	NA	NA	NA	NA	NA	NA	NA	NA	NA	NA	NA	NA	NA
Case only	FGF18_FGFR2	DC	mac_FCN1	FGF18	FGFR2	0.0190873	0.00992546	0.0145064	0.008	0.0444	FGF18	FGFR2	I2D	CPI-SS0F6A7A4DF	NA	NA	NA	NA	NA	NA	NA	NA	NA	NA	NA	NA	NA	NA
both	ANXA1_FPR1	DC	mac_FCN1	ANXA1	FPR1	5.30949	4.61979	4.96464	0	0	ANXA1	FPR1	guidetopharmacology.org	CPI-SS0F739D3DB	ANXA1_FPR1	DC	mac_FCN1	ANXA1	FPR1	10.7547	4.05637	7.40554	0	0	ANXA1	FPR1	guidetopharmacology.org	CPI-SS0F739D3DB
Case only	FLT4_VEGFC	DC	mac_FCN1	FLT4	VEGFC	0.188772	0.0244147	0.106593	0.005	0.0303083	FLT4	VEGFC	curated	CPI-SS0F972435E	NA	NA	NA	NA	NA	NA	NA	NA	NA	NA	NA	NA	NA	NA
Control only	ADORA2A_NAMPT	DC	mac_FCN1	ADORA2A	NAMPT	NA	NA	NA	NA	NA	NA	NA	NA	NA	ADORA2A_NAMPT	DC	mac_FCN1	ADORA2A	NAMPT	0.202886	10.1347	5.16879	0	0	ADORA2A	NAMPT	I2D,IMEx,InnateDB-All,MINT	CPI-SS00A6D366F
Control only	TNF_VSIR	DC	mac_FCN1	TNF	VSIR	NA	NA	NA	NA	NA	NA	NA	NA	NA	TNF_VSIR	DC	mac_FCN1	TNF	VSIR	5.32645	3.82375	4.5751	0	0	TNF	VSIR	IMEx,IntAct	CPI-SS03FA58286
Control only	PLD2_ARF1	DC	mac_FCN1	PLD2	ARF1	NA	NA	NA	NA	NA	NA	NA	NA	NA	PLD2_ARF1	DC	mac_FCN1	PLD2	ARF1	0.309611	3.08858	1.6991	0.002	0.0223459	PLD2	ARF1	guidetopharmacology.org	CPI-SS06A999D25
Control only	HLA-DPA1_GAL	DC	mac_FCN1	HLA-DPA1	GAL	NA	NA	NA	NA	NA	NA	NA	NA	NA	HLA-DPA1_GAL	DC	mac_FCN1	HLA-DPA1	GAL	59.9836	0.10627	30.0449	0	0	HLA-DPA1	GAL	InnateDB-All	CPI-SS072B19293
Control only	CXCL1_CXCR2	DC	mac_FCN1	CXCL1	CXCR2	NA	NA	NA	NA	NA	NA	NA	NA	NA	CXCL1_CXCR2	DC	mac_FCN1	CXCL1	CXCR2	0.829064	0.525086	0.677075	0.002	0.0223459	CXCL1	CXCR2	curated	CPI-SS08102DC9E
Control only	CXCL8_ACKR1	DC	mac_FCN1	CXCL8	ACKR1	NA	NA	NA	NA	NA	NA	NA	NA	NA	CXCL8_ACKR1	DC	mac_FCN1	CXCL8	ACKR1	19.8333	1.89077	10.862	0	0	CXCL8	ACKR1	curated	CPI-SS0911EECCC
Control only	CCL4L2_VSIR	DC	mac_FCN1	CCL4L2	VSIR	NA	NA	NA	NA	NA	NA	NA	NA	NA	CCL4L2_VSIR	DC	mac_FCN1	CCL4L2	VSIR	3.0072	3.82375	3.41547	0.002	0.0223459	CCL4L2	VSIR	IMEx,IntAct	CPI-SS0A42A3690
Control only	GPR37_PSAP	DC	mac_FCN1	GPR37	PSAP	NA	NA	NA	NA	NA	NA	NA	NA	NA	GPR37_PSAP	DC	mac_FCN1	GPR37	PSAP	0.0169165	15.1673	7.59213	0	0	GPR37	PSAP	guidetopharmacology.org	CPI-SS0AB647854
Control only	ERBB3_NRG1	DC	mac_FCN1	ERBB3	NRG1	NA	NA	NA	NA	NA	NA	NA	NA	NA	ERBB3_NRG1	DC	mac_FCN1	ERBB3	NRG1	0.178832	0.187372	0.183102	0	0	ERBB3	NRG1	curated	CPI-SS0BF9FA3F2
Control only	CXCL1_CXCR1	DC	mac_FCN1	CXCL1	CXCR1	NA	NA	NA	NA	NA	NA	NA	NA	NA	CXCL1_CXCR1	DC	mac_FCN1	CXCL1	CXCR1	0.829064	0.497381	0.663223	0.002	0.0223459	CXCL1	CXCR1	curated	CPI-SS0C62E5DD8
Control only	CCL2_CCR2	DC	mac_FCN1	CCL2	CCR2	NA	NA	NA	NA	NA	NA	NA	NA	NA	CCL2_CCR2	DC	mac_FCN1	CCL2	CCR2	4.43682	0.0874329	2.26213	0.002	0.0223459	CCL2	CCR2	curated	CPI-SS0CF0E4DE9
Control only	CCR5_CCL8	DC	mac_FCN1	CCR5	CCL8	NA	NA	NA	NA	NA	NA	NA	NA	NA	CCR5_CCL8	DC	mac_FCN1	CCR5	CCL8	0.0238028	1.03493	0.529366	0.001	0.0123128	CCR5	CCL8	curated	CPI-SS0DFAF1FE2
Control only	LGALS9_HAVCR2	DC	mac_FCN1	LGALS9	HAVCR2	NA	NA	NA	NA	NA	NA	NA	NA	NA	LGALS9_HAVCR2	DC	mac_FCN1	LGALS9	HAVCR2	0.691593	0.816748	0.75417	0.001	0.0123128	LGALS9	HAVCR2	curated	CPI-SS0E23CEB91
Control only	BMP8B_PLAUR	DC	mac_FCN1	BMP8B	PLAUR	NA	NA	NA	NA	NA	NA	NA	NA	NA	BMP8B_PLAUR	DC	mac_FCN1	BMP8B	PLAUR	0.150387	19.0058	9.57807	0	0	BMP8B	PLAUR	InnateDB-All	CPI-SS0E5593D5C
Control only	TNF_TNFRSF1B	DC	mac_FCN1	TNF	TNFRSF1B	NA	NA	NA	NA	NA	NA	NA	NA	NA	TNF_TNFRSF1B	DC	mac_FCN1	TNF	TNFRSF1B	5.32645	4.0195	4.67297	0.001	0.0123128	TNF	TNFRSF1B	curated	CPI-SS0E7D5974D
Control only	ICAM1_ITGAL	DC	mac_FCN1	ICAM1	ITGAL	NA	NA	NA	NA	NA	NA	NA	NA	NA	ICAM1_ITGAL	DC	mac_FCN1	ICAM1	ITGAL	4.11504	0.65861	2.38683	0.005	0.0460492	ICAM1	ITGAL	curated	CPI-SS0E9A581F8
Case only	MDK_LRP1	DC	mac_LIPA	MDK	LRP1	0.416151	1.34836	0.882258	0	0	MDK	LRP1	I2D,InnateDB-All	CPI-SS006C6537E	NA	NA	NA	NA	NA	NA	NA	NA	NA	NA	NA	NA	NA	NA
Case only	IGFL1_IGFLR1	DC	mac_LIPA	IGFL1	IGFLR1	0.295506	0.862993	0.579249	0.001	0.00744805	IGFL1	IGFLR1	IMEx,InnateDB-All,UniProt	CPI-SS00ABEE10B	NA	NA	NA	NA	NA	NA	NA	NA	NA	NA	NA	NA	NA	NA
Case only	LGALS9_CD47	DC	mac_LIPA	LGALS9	CD47	1.05829	1.61669	1.33749	0.006	0.0352121	LGALS9	CD47	InnateDB-All	CPI-SS014958F32	NA	NA	NA	NA	NA	NA	NA	NA	NA	NA	NA	NA	NA	NA
Case only	CD99_PILRA	DC	mac_LIPA	CD99	PILRA	2.00534	1.18533	1.59534	0.006	0.0352121	CD99	PILRA	curated	CPI-SS01560CA22	NA	NA	NA	NA	NA	NA	NA	NA	NA	NA	NA	NA	NA	NA
Case only	SELP_CD34	DC	mac_LIPA	SELP	CD34	0.411653	0.345623	0.378638	0	0	SELP	CD34	curated	CPI-SS015E1E2C6	NA	NA	NA	NA	NA	NA	NA	NA	NA	NA	NA	NA	NA	NA
Case only	WNT5A_FZD2	DC	mac_LIPA	WNT5A	FZD2	0.048263	0.09447	0.0713665	0.001	0.00744805	WNT5A	FZD2	curated	CPI-SS01C2BA5C8	NA	NA	NA	NA	NA	NA	NA	NA	NA	NA	NA	NA	NA	NA
Case only	NRP2_SEMA3C	DC	mac_LIPA	NRP2	SEMA3C	0.48919	0.124094	0.306642	0.008	0.0444	NRP2	SEMA3C	curated	CPI-SS0241A1F57	NA	NA	NA	NA	NA	NA	NA	NA	NA	NA	NA	NA	NA	NA
Case only	NOTCH2_JAG2	DC	mac_LIPA	NOTCH2	JAG2	0.391941	0.131243	0.261592	0.008	0.0444	NOTCH2	JAG2	curated	CPI-SS02770D68F	NA	NA	NA	NA	NA	NA	NA	NA	NA	NA	NA	NA	NA	NA
both	PDGFB_LRP1	DC	mac_LIPA	PDGFB	LRP1	0.22106	1.34836	0.784712	0	0	PDGFB	LRP1	I2D,InnateDB-All	CPI-SS02928C71A	PDGFB_LRP1	DC	mac_LIPA	PDGFB	LRP1	0.301071	1.59049	0.945782	0	0	PDGFB	LRP1	I2D,InnateDB-All	CPI-SS02928C71A
Case only	SPN_SIGLEC1	DC	mac_LIPA	SPN	SIGLEC1	0.733259	1.14728	0.940271	0	0	SPN	SIGLEC1	curated	CPI-SS02A170A99	NA	NA	NA	NA	NA	NA	NA	NA	NA	NA	NA	NA	NA	NA
Case only	SELP_SELPLG	DC	mac_LIPA	SELP	SELPLG	0.411653	0.374761	0.393207	0.007	0.0399674	SELP	SELPLG	curated	CPI-SS02B7540B0	NA	NA	NA	NA	NA	NA	NA	NA	NA	NA	NA	NA	NA	NA
Case only	CD74_COPA	DC	mac_LIPA	CD74	COPA	168.296	0.576867	84.4363	0	0	CD74	COPA	IMEx,IntAct	CPI-SS0302E8E8F	NA	NA	NA	NA	NA	NA	NA	NA	NA	NA	NA	NA	NA	NA
Case only	IGFL3_IGFLR1	DC	mac_LIPA	IGFL3	IGFLR1	0.0711703	0.862993	0.467082	0.001	0.00744805	IGFL3	IGFLR1	IMEx,InnateDB-All,UniProt	CPI-SS0327E1782	NA	NA	NA	NA	NA	NA	NA	NA	NA	NA	NA	NA	NA	NA
Case only	NRP1_VEGFB	DC	mac_LIPA	NRP1	VEGFB	0.171139	0.742871	0.457005	0.004	0.0251474	NRP1	VEGFB	curated	CPI-SS033E6DE7E	NA	NA	NA	NA	NA	NA	NA	NA	NA	NA	NA	NA	NA	NA
Case only	DSG1_DSC2	DC	mac_LIPA	DSG1	DSC2	0.299423	0.244023	0.271723	0.002	0.0138564	DSG1	DSC2	curated	CPI-SS036437279	NA	NA	NA	NA	NA	NA	NA	NA	NA	NA	NA	NA	NA	NA
Case only	FLT4_PDGFC	DC	mac_LIPA	FLT4	PDGFC	0.188772	0.182258	0.185515	0	0	FLT4	PDGFC	guidetopharmacology.org	CPI-SS03A3EE72E	NA	NA	NA	NA	NA	NA	NA	NA	NA	NA	NA	NA	NA	NA
both	AXL_GAS6	DC	mac_LIPA	AXL	GAS6	1.67733	0.795404	1.23637	0	0	AXL	GAS6	guidetopharmacology.org	CPI-SS03A4F7DC8	AXL_GAS6	DC	mac_LIPA	AXL	GAS6	0.329671	1.01292	0.671294	0	0	AXL	GAS6	guidetopharmacology.org	CPI-SS03A4F7DC8
both	LGALS9_LRP1	DC	mac_LIPA	LGALS9	LRP1	1.05829	1.34836	1.20333	0	0	LGALS9	LRP1	InnateDB-All	CPI-SS0419B80C4	LGALS9_LRP1	DC	mac_LIPA	LGALS9	LRP1	0.691593	1.59049	1.14104	0.001	0.0123128	LGALS9	LRP1	InnateDB-All	CPI-SS0419B80C4
Case only	SEMA4A_PLXND1	DC	mac_LIPA	SEMA4A	PLXND1	0.575876	0.934426	0.755151	0	0	SEMA4A	PLXND1	curated	CPI-SS044C72D0D	NA	NA	NA	NA	NA	NA	NA	NA	NA	NA	NA	NA	NA	NA
Case only	LGALS9_MRC2	DC	mac_LIPA	LGALS9	MRC2	1.05829	0.120841	0.589567	0.008	0.0444	LGALS9	MRC2	InnateDB-All	CPI-SS048346C2B	NA	NA	NA	NA	NA	NA	NA	NA	NA	NA	NA	NA	NA	NA
Case only	ESAM_ESAM	DC	mac_LIPA	ESAM	ESAM	0.211427	0.182978	0.197202	0	0	ESAM	ESAM	curated	CPI-SS04C672963	NA	NA	NA	NA	NA	NA	NA	NA	NA	NA	NA	NA	NA	NA
both	HLA-DPB1_TNFSF13B	DC	mac_LIPA	HLA-DPB1	TNFSF13B	70.0716	1.96971	36.0207	0	0	HLA-DPB1	TNFSF13B	InnateDB-All	CPI-SS05D23BCE8	HLA-DPB1_TNFSF13B	DC	mac_LIPA	HLA-DPB1	TNFSF13B	72.2648	0.531272	36.398	0.001	0.0123128	HLA-DPB1	TNFSF13B	InnateDB-All	CPI-SS05D23BCE8
Case only	JAG1_NOTCH2	DC	mac_LIPA	JAG1	NOTCH2	0.234816	0.337234	0.286025	0.001	0.00744805	JAG1	NOTCH2	curated	CPI-SS060B82BBC	NA	NA	NA	NA	NA	NA	NA	NA	NA	NA	NA	NA	NA	NA
both	LAIR1_LILRB4	DC	mac_LIPA	LAIR1	LILRB4	0.120165	2.69878	1.40947	0.002	0.0138564	LAIR1	LILRB4	curated	CPI-SS067BA9202	LAIR1_LILRB4	DC	mac_LIPA	LAIR1	LILRB4	0.446073	0.788675	0.617374	0.001	0.0123128	LAIR1	LILRB4	curated	CPI-SS067BA9202
Case only	ANXA1_FPR3	DC	mac_LIPA	ANXA1	FPR3	5.30949	1.51205	3.41077	0	0	ANXA1	FPR3	guidetopharmacology.org	CPI-SS06CCF5A54	NA	NA	NA	NA	NA	NA	NA	NA	NA	NA	NA	NA	NA	NA
Case only	CD44_SELE	DC	mac_LIPA	CD44	SELE	3.93474	0.242219	2.08848	0.003	0.0197885	CD44	SELE	curated	CPI-SS06F83AE58	NA	NA	NA	NA	NA	NA	NA	NA	NA	NA	NA	NA	NA	NA
Case only	ACKR3_CXCL12	DC	mac_LIPA	ACKR3	CXCL12	0.0795791	0.544262	0.311921	0	0	ACKR3	CXCL12	guidetopharmacology.org	CPI-SS07155793F	NA	NA	NA	NA	NA	NA	NA	NA	NA	NA	NA	NA	NA	NA
both	GRN_SORT1	DC	mac_LIPA	GRN	SORT1	4.96367	0.147137	2.5554	0	0	GRN	SORT1	IMEx,InnateDB-All,MINT	CPI-SS07CCAD9BF	GRN_SORT1	DC	mac_LIPA	GRN	SORT1	3.45195	0.284195	1.86807	0.004	0.0386639	GRN	SORT1	IMEx,InnateDB-All,MINT	CPI-SS07CCAD9BF
Case only	NRP1_SEMA3A	DC	mac_LIPA	NRP1	SEMA3A	0.171139	0.0202301	0.0956845	0.001	0.00744805	NRP1	SEMA3A	curated	CPI-SS08083B141	NA	NA	NA	NA	NA	NA	NA	NA	NA	NA	NA	NA	NA	NA
Case only	PTPRC_MRC1	DC	mac_LIPA	PTPRC	MRC1	3.16148	1.46168	2.31158	0.006	0.0352121	PTPRC	MRC1	curated	CPI-SS0822AEF5F	NA	NA	NA	NA	NA	NA	NA	NA	NA	NA	NA	NA	NA	NA
Case only	EFNB2_EPHB3	DC	mac_LIPA	EFNB2	EPHB3	0.184775	0.0713516	0.128063	0.008	0.0444	EFNB2	EPHB3	curated	CPI-SS082ABF1EA	NA	NA	NA	NA	NA	NA	NA	NA	NA	NA	NA	NA	NA	NA
Case only	JAG1_NOTCH4	DC	mac_LIPA	JAG1	NOTCH4	0.234816	0.256681	0.245748	0.001	0.00744805	JAG1	NOTCH4	curated	CPI-SS0837E9F59	NA	NA	NA	NA	NA	NA	NA	NA	NA	NA	NA	NA	NA	NA
both	LGALS9_COLEC12	DC	mac_LIPA	LGALS9	COLEC12	1.05829	0.24373	0.651012	0	0	LGALS9	COLEC12	InnateDB-All	CPI-SS08877A081	LGALS9_COLEC12	DC	mac_LIPA	LGALS9	COLEC12	0.691593	0.573281	0.632437	0	0	LGALS9	COLEC12	InnateDB-All	CPI-SS08877A081
Case only	CCL3_CCR1	DC	mac_LIPA	CCL3	CCR1	13.8087	0.902212	7.35543	0	0	CCL3	CCR1	curated	CPI-SS08DA48A5A	NA	NA	NA	NA	NA	NA	NA	NA	NA	NA	NA	NA	NA	NA
both	CXCL8_ACKR1	DC	mac_LIPA	CXCL8	ACKR1	17.6349	1.43227	9.5336	0	0	CXCL8	ACKR1	curated	CPI-SS0911EECCC	CXCL8_ACKR1	DC	mac_LIPA	CXCL8	ACKR1	19.8333	1.494	10.6636	0.003	0.030955	CXCL8	ACKR1	curated	CPI-SS0911EECCC
Case only	FLT1_VEGFB	DC	mac_LIPA	FLT1	VEGFB	0.513087	0.742871	0.627979	0	0	FLT1	VEGFB	curated	CPI-SS0947A8549	NA	NA	NA	NA	NA	NA	NA	NA	NA	NA	NA	NA	NA	NA
both	CD74_APP	DC	mac_LIPA	CD74	APP	168.296	0.812631	84.5542	0	0	CD74	APP	curated	CPI-SS09808DEAE	CD74_APP	DC	mac_LIPA	CD74	APP	331.816	0.823801	166.32	0	0	CD74	APP	curated	CPI-SS09808DEAE
Case only	NAMPT_P2RY6	DC	mac_LIPA	NAMPT	P2RY6	4.20495	0.0950903	2.15002	0	0	NAMPT	P2RY6	IMEx,IntAct	CPI-SS09A3FA737	NA	NA	NA	NA	NA	NA	NA	NA	NA	NA	NA	NA	NA	NA
Case only	CCR2_CCL8	DC	mac_LIPA	CCR2	CCL8	0.0882675	1.27186	0.680066	0.001	0.00744805	CCR2	CCL8	curated	CPI-SS09AFCF898	NA	NA	NA	NA	NA	NA	NA	NA	NA	NA	NA	NA	NA	NA
Case only	ICAM3_CD209	DC	mac_LIPA	ICAM3	CD209	0.963446	0.144256	0.553851	0.004	0.0251474	ICAM3	CD209	curated	CPI-SS0A2949959	NA	NA	NA	NA	NA	NA	NA	NA	NA	NA	NA	NA	NA	NA
both	CD74_MIF	DC	mac_LIPA	CD74	MIF	168.296	3.48216	85.8889	0	0	CD74	MIF	I2D,InnateDB-All	CPI-SS0ABC5C1B8	CD74_MIF	DC	mac_LIPA	CD74	MIF	331.816	7.61651	169.716	0	0	CD74	MIF	I2D,InnateDB-All	CPI-SS0ABC5C1B8
both	WNT5A_FZD1	DC	mac_LIPA	WNT5A	FZD1	0.048263	0.0714918	0.0598774	0.003	0.0197885	WNT5A	FZD1	curated	CPI-SS0B2D5BA95	WNT5A_FZD1	DC	mac_LIPA	WNT5A	FZD1	0.0198665	0.440999	0.230433	0.002	0.0223459	WNT5A	FZD1	curated	CPI-SS0B2D5BA95
Case only	VEGFA_FLT1	DC	mac_LIPA	VEGFA	FLT1	0.401009	0.172184	0.286596	0.008	0.0444	VEGFA	FLT1	curated	CPI-SS0B9B3870A	NA	NA	NA	NA	NA	NA	NA	NA	NA	NA	NA	NA	NA	NA
both	ANGPT2_TEK	DC	mac_LIPA	ANGPT2	TEK	0.361411	0.096049	0.22873	0.001	0.00744805	ANGPT2	TEK	curated	CPI-SS0BAB460FF	ANGPT2_TEK	DC	mac_LIPA	ANGPT2	TEK	0.108548	0.0447385	0.0766433	0.004	0.0386639	ANGPT2	TEK	curated	CPI-SS0BAB460FF
both	LGALS9_MET	DC	mac_LIPA	LGALS9	MET	1.05829	0.0526021	0.555448	0	0	LGALS9	MET	InnateDB-All	CPI-SS0BC7CD11B	LGALS9_MET	DC	mac_LIPA	LGALS9	MET	0.691593	0.0187576	0.355175	0	0	LGALS9	MET	InnateDB-All	CPI-SS0BC7CD11B
Case only	FCGR2A_CXCL9	DC	mac_LIPA	FCGR2A	CXCL9	1.88218	2.97881	2.4305	0	0	FCGR2A	CXCL9	IMEx,IntAct	CPI-SS0C17BB772	NA	NA	NA	NA	NA	NA	NA	NA	NA	NA	NA	NA	NA	NA
Case only	NOTCH3_JAG2	DC	mac_LIPA	NOTCH3	JAG2	0.285086	0.131243	0.208165	0.001	0.00744805	NOTCH3	JAG2	curated	CPI-SS0C4D54E39	NA	NA	NA	NA	NA	NA	NA	NA	NA	NA	NA	NA	NA	NA
Case only	TNFRSF1B_GRN	DC	mac_LIPA	TNFRSF1B	GRN	0.646188	13.9834	7.3148	0	0	TNFRSF1B	GRN	IMEx,InnateDB-All,MINT	CPI-SS0C4E86714	NA	NA	NA	NA	NA	NA	NA	NA	NA	NA	NA	NA	NA	NA
both	WNT5A_ANTXR1	DC	mac_LIPA	WNT5A	ANTXR1	0.048263	0.141423	0.0948431	0	0	WNT5A	ANTXR1	InnateDB-All	CPI-SS0C56C483F	WNT5A_ANTXR1	DC	mac_LIPA	WNT5A	ANTXR1	0.0198665	0.346546	0.183206	0.002	0.0223459	WNT5A	ANTXR1	InnateDB-All	CPI-SS0C56C483F
Case only	PROS1_AXL	DC	mac_LIPA	PROS1	AXL	0.336362	0.332871	0.334616	0	0	PROS1	AXL	guidetopharmacology.org	CPI-SS0C85BC9AF	NA	NA	NA	NA	NA	NA	NA	NA	NA	NA	NA	NA	NA	NA
Case only	CCR2_CCL13	DC	mac_LIPA	CCR2	CCL13	0.0882675	0.446328	0.267298	0.001	0.00744805	CCR2	CCL13	curated	CPI-SS0C98C08DA	NA	NA	NA	NA	NA	NA	NA	NA	NA	NA	NA	NA	NA	NA
Case only	AXL_IL15RA	DC	mac_LIPA	AXL	IL15RA	1.67733	0.0875602	0.882445	0.001	0.00744805	AXL	IL15RA	I2D	CPI-SS0D0252D87	NA	NA	NA	NA	NA	NA	NA	NA	NA	NA	NA	NA	NA	NA
both	FPR3_HEBP1	DC	mac_LIPA	FPR3	HEBP1	1.15017	0.528711	0.839441	0	0	FPR3	HEBP1	guidetopharmacology.org	CPI-SS0D2539AEB	FPR3_HEBP1	DC	mac_LIPA	FPR3	HEBP1	0.706906	0.498283	0.602594	0.004	0.0386639	FPR3	HEBP1	guidetopharmacology.org	CPI-SS0D2539AEB
Case only	IDE_CCL23	DC	mac_LIPA	IDE	CCL23	0.375353	0.0912289	0.233291	0.004	0.0251474	IDE	CCL23	InnateDB-All	CPI-SS0D57FCA8C	NA	NA	NA	NA	NA	NA	NA	NA	NA	NA	NA	NA	NA	NA
Case only	APLNR_APLN	DC	mac_LIPA	APLNR	APLN	0.583575	0.0256573	0.304616	0.001	0.00744805	APLNR	APLN	guidetopharmacology.org	CPI-SS0D8148841	NA	NA	NA	NA	NA	NA	NA	NA	NA	NA	NA	NA	NA	NA
Case only	TNFRSF1A_GRN	DC	mac_LIPA	TNFRSF1A	GRN	0.989762	13.9834	7.48659	0	0	TNFRSF1A	GRN	IMEx,InnateDB-All,MINT	CPI-SS0DA033F03	NA	NA	NA	NA	NA	NA	NA	NA	NA	NA	NA	NA	NA	NA
Case only	NRP1_VEGFA	DC	mac_LIPA	NRP1	VEGFA	0.171139	0.747783	0.459461	0.007	0.0399674	NRP1	VEGFA	curated	CPI-SS0DE0A486F	NA	NA	NA	NA	NA	NA	NA	NA	NA	NA	NA	NA	NA	NA
Case only	NRP2_VEGFA	DC	mac_LIPA	NRP2	VEGFA	0.48919	0.747783	0.618486	0.002	0.0138564	NRP2	VEGFA	curated	CPI-SS0E00478B4	NA	NA	NA	NA	NA	NA	NA	NA	NA	NA	NA	NA	NA	NA
both	LGALS9_HAVCR2	DC	mac_LIPA	LGALS9	HAVCR2	1.05829	1.23657	1.14743	0	0	LGALS9	HAVCR2	curated	CPI-SS0E23CEB91	LGALS9_HAVCR2	DC	mac_LIPA	LGALS9	HAVCR2	0.691593	1.24692	0.969254	0	0	LGALS9	HAVCR2	curated	CPI-SS0E23CEB91
Case only	WNT5A_ROR2	DC	mac_LIPA	WNT5A	ROR2	0.048263	0.00533888	0.0268009	0.005	0.0303083	WNT5A	ROR2	I2D	CPI-SS0E7CBFD03	NA	NA	NA	NA	NA	NA	NA	NA	NA	NA	NA	NA	NA	NA
Case only	CD1D_LILRB2	DC	mac_LIPA	CD1D	LILRB2	0.0930476	0.566745	0.329896	0	0	CD1D	LILRB2	curated	CPI-SS0EAB03260	NA	NA	NA	NA	NA	NA	NA	NA	NA	NA	NA	NA	NA	NA
both	CD40_TNFSF13B	DC	mac_LIPA	CD40	TNFSF13B	1.47202	1.96971	1.72087	0	0	CD40	TNFSF13B	I2D,InnateDB	CPI-SS0F00D756A	CD40_TNFSF13B	DC	mac_LIPA	CD40	TNFSF13B	2.1526	0.531272	1.34194	0	0	CD40	TNFSF13B	I2D,InnateDB	CPI-SS0F00D756A
Case only	NRP2_SEMA3F	DC	mac_LIPA	NRP2	SEMA3F	0.48919	0.0890263	0.289108	0.008	0.0444	NRP2	SEMA3F	curated	CPI-SS0F15C1AB3	NA	NA	NA	NA	NA	NA	NA	NA	NA	NA	NA	NA	NA	NA
Case only	FLT4_VEGFC	DC	mac_LIPA	FLT4	VEGFC	0.188772	0.0900493	0.139411	0.001	0.00744805	FLT4	VEGFC	curated	CPI-SS0F972435E	NA	NA	NA	NA	NA	NA	NA	NA	NA	NA	NA	NA	NA	NA
Control only	VEGFA_EPHB2	DC	mac_LIPA	VEGFA	EPHB2	NA	NA	NA	NA	NA	NA	NA	NA	NA	VEGFA_EPHB2	DC	mac_LIPA	VEGFA	EPHB2	0.980867	0.0467844	0.513826	0	0	VEGFA	EPHB2	I2D	CPI-SS02371A6D6
Control only	CADM3_CADM4	DC	mac_LIPA	CADM3	CADM4	NA	NA	NA	NA	NA	NA	NA	NA	NA	CADM3_CADM4	DC	mac_LIPA	CADM3	CADM4	0.052072	0.078784	0.065428	0.005	0.0460492	CADM3	CADM4	curated	CPI-SS02D18D12B
Control only	RSPO4_LGR4	DC	mac_LIPA	RSPO4	LGR4	NA	NA	NA	NA	NA	NA	NA	NA	NA	RSPO4_LGR4	DC	mac_LIPA	RSPO4	LGR4	0.021233	0.0391725	0.0302027	0.002	0.0223459	RSPO4	LGR4	guidetopharmacology.org	CPI-SS034D3988F
Control only	ADORA2A_ENTPD1	DC	mac_LIPA	ADORA2A	ENTPD1	NA	NA	NA	NA	NA	NA	NA	NA	NA	ADORA2A_ENTPD1	DC	mac_LIPA	ADORA2A	ENTPD1	0.202886	0.972056	0.587471	0	0	ADORA2A	ENTPD1	curated	CPI-SS03E273233
Control only	C3_C3AR1	DC	mac_LIPA	C3	C3AR1	NA	NA	NA	NA	NA	NA	NA	NA	NA	C3_C3AR1	DC	mac_LIPA	C3	C3AR1	0.409901	0.460583	0.435242	0.001	0.0123128	C3	C3AR1	guidetopharmacology.org	CPI-SS03E48EFEA
Control only	CSF1R_CSF3	DC	mac_LIPA	CSF1R	CSF3	NA	NA	NA	NA	NA	NA	NA	NA	NA	CSF1R_CSF3	DC	mac_LIPA	CSF1R	CSF3	2.41857	1.0195	1.71904	0.003	0.030955	CSF1R	CSF3	guidetopharmacology.org	CPI-SS05BE83BC6
Control only	HLA-DPB1_NRG1	DC	mac_LIPA	HLA-DPB1	NRG1	NA	NA	NA	NA	NA	NA	NA	NA	NA	HLA-DPB1_NRG1	DC	mac_LIPA	HLA-DPB1	NRG1	72.2648	0.0830866	36.1739	0.002	0.0223459	HLA-DPB1	NRG1	InnateDB-All	CPI-SS076BC3BA6
Control only	CD80_CD274	DC	mac_LIPA	CD80	CD274	NA	NA	NA	NA	NA	NA	NA	NA	NA	CD80_CD274	DC	mac_LIPA	CD80	CD274	0.186998	0.259105	0.223052	0.004	0.0386639	CD80	CD274	curated	CPI-SS08F13AD5C
Control only	GPR37_PSAP	DC	mac_LIPA	GPR37	PSAP	NA	NA	NA	NA	NA	NA	NA	NA	NA	GPR37_PSAP	DC	mac_LIPA	GPR37	PSAP	0.0169165	11.0817	5.54931	0	0	GPR37	PSAP	guidetopharmacology.org	CPI-SS0AB647854
Control only	DSG2_DSC3	DC	mac_LIPA	DSG2	DSC3	NA	NA	NA	NA	NA	NA	NA	NA	NA	DSG2_DSC3	DC	mac_LIPA	DSG2	DSC3	0.0912168	1.24414	0.667681	0	0	DSG2	DSC3	curated	CPI-SS0B6F0C894
Control only	PLXNB2_PTN	DC	mac_LIPA	PLXNB2	PTN	NA	NA	NA	NA	NA	NA	NA	NA	NA	PLXNB2_PTN	DC	mac_LIPA	PLXNB2	PTN	0.314437	0.218648	0.266542	0.004	0.0386639	PLXNB2	PTN	I2D,IMEx,InnateDB-All,IntAct	CPI-SS0BFB29A42
Control only	FGF18_FGFR3	DC	mac_LIPA	FGF18	FGFR3	NA	NA	NA	NA	NA	NA	NA	NA	NA	FGF18_FGFR3	DC	mac_LIPA	FGF18	FGFR3	0.0728677	0.134955	0.103911	0.002	0.0223459	FGF18	FGFR3	I2D	CPI-SS0E134097C
Control only	WNT3_FZD1	DC	mac_LIPA	WNT3	FZD1	NA	NA	NA	NA	NA	NA	NA	NA	NA	WNT3_FZD1	DC	mac_LIPA	WNT3	FZD1	0.0291515	0.440999	0.235075	0.004	0.0386639	WNT3	FZD1	I2D	CPI-SS0E7523314
Control only	ADORA3_ENTPD1	DC	mac_LIPA	ADORA3	ENTPD1	NA	NA	NA	NA	NA	NA	NA	NA	NA	ADORA3_ENTPD1	DC	mac_LIPA	ADORA3	ENTPD1	0.0735213	0.972056	0.522789	0.001	0.0123128	ADORA3	ENTPD1	curated	CPI-SS0FF6CFDCA
both	LGALS9_SLC1A5	LC	CD4+ T	LGALS9	SLC1A5	1.6332	0.288576	0.96089	0	0	LGALS9	SLC1A5	I2D,InnateDB-All	CPI-SS002DF6C31	LGALS9_SLC1A5	LC	CD4+ T	LGALS9	SLC1A5	0.83199	0.600419	0.716205	0.005	0.0460492	LGALS9	SLC1A5	I2D,InnateDB-All	CPI-SS002DF6C31
Case only	GHRH_VIPR1	LC	CD4+ T	GHRH	VIPR1	0.00783687	0.0215416	0.0146892	0.006	0.0352121	GHRH	VIPR1	guidetopharmacology.org	CPI-SS003AFD9BA	NA	NA	NA	NA	NA	NA	NA	NA	NA	NA	NA	NA	NA	NA
Case only	LGALS9_CD47	LC	CD4+ T	LGALS9	CD47	1.6332	1.18001	1.40661	0	0	LGALS9	CD47	InnateDB-All	CPI-SS014958F32	NA	NA	NA	NA	NA	NA	NA	NA	NA	NA	NA	NA	NA	NA
both	HLA-DPA1_TNFSF9	LC	CD4+ T	HLA-DPA1	TNFSF9	51.3122	2.98986	27.151	0	0	HLA-DPA1	TNFSF9	InnateDB-All	CPI-SS028784FC6	HLA-DPA1_TNFSF9	LC	CD4+ T	HLA-DPA1	TNFSF9	55.1681	0.53016	27.8491	0	0	HLA-DPA1	TNFSF9	InnateDB-All	CPI-SS028784FC6
Case only	NECTIN2_NECTIN3	LC	CD4+ T	NECTIN2	NECTIN3	1.12038	0.051252	0.585817	0	0	NECTIN2	NECTIN3	curated	CPI-SS02FBD007E	NA	NA	NA	NA	NA	NA	NA	NA	NA	NA	NA	NA	NA	NA
both	CD74_COPA	LC	CD4+ T	CD74	COPA	183.038	0.585086	91.8117	0	0	CD74	COPA	IMEx,IntAct	CPI-SS0302E8E8F	CD74_COPA	LC	CD4+ T	CD74	COPA	421.381	0.63215	211.007	0	0	CD74	COPA	IMEx,IntAct	CPI-SS0302E8E8F
Case only	PTGER3_GHRL	LC	CD4+ T	PTGER3	GHRL	0.724029	0.00739183	0.36571	0.007	0.0399674	PTGER3	GHRL	InnateDB-All	CPI-SS043E0F61D	NA	NA	NA	NA	NA	NA	NA	NA	NA	NA	NA	NA	NA	NA
both	LGALS9_MRC2	LC	CD4+ T	LGALS9	MRC2	1.6332	0.0469674	0.840085	0	0	LGALS9	MRC2	InnateDB-All	CPI-SS048346C2B	LGALS9_MRC2	LC	CD4+ T	LGALS9	MRC2	0.83199	0.167638	0.499814	0	0	LGALS9	MRC2	InnateDB-All	CPI-SS048346C2B
Case only	XCR1_XCL2	LC	CD4+ T	XCR1	XCL2	0.0447307	7.09121	3.56797	0.007	0.0399674	XCR1	XCL2	curated	CPI-SS052D34F0B	NA	NA	NA	NA	NA	NA	NA	NA	NA	NA	NA	NA	NA	NA
Case only	CD40_INSL3	LC	CD4+ T	CD40	INSL3	1.28239	0.0198403	0.651115	0	0	CD40	INSL3	I2D	CPI-SS05834E385	NA	NA	NA	NA	NA	NA	NA	NA	NA	NA	NA	NA	NA	NA
Case only	MIF_TNFRSF10D	LC	CD4+ T	MIF	TNFRSF10D	5.41247	0.0279899	2.72023	0.009	0.0486679	MIF	TNFRSF10D	I2D,IntAct	CPI-SS059EEFDC6	NA	NA	NA	NA	NA	NA	NA	NA	NA	NA	NA	NA	NA	NA
Case only	HLA-DPB1_TNFSF13B	LC	CD4+ T	HLA-DPB1	TNFSF13B	67.0081	0.152449	33.5803	0	0	HLA-DPB1	TNFSF13B	InnateDB-All	CPI-SS05D23BCE8	NA	NA	NA	NA	NA	NA	NA	NA	NA	NA	NA	NA	NA	NA
both	LTBR_LTB	LC	CD4+ T	LTBR	LTB	0.344722	8.03524	4.18998	0	0	LTBR	LTB	curated	CPI-SS06CBC985C	LTBR_LTB	LC	CD4+ T	LTBR	LTB	0.738243	7.9208	4.32952	0	0	LTBR	LTB	curated	CPI-SS06CBC985C
both	LGALS9_CD44	LC	CD4+ T	LGALS9	CD44	1.6332	3.12049	2.37685	0	0	LGALS9	CD44	InnateDB	CPI-SS0703338F5	LGALS9_CD44	LC	CD4+ T	LGALS9	CD44	0.83199	7.33638	4.08419	0	0	LGALS9	CD44	InnateDB	CPI-SS0703338F5
Case only	TNFRSF11B_TNFSF11	LC	CD4+ T	TNFRSF11B	TNFSF11	0.076344	0.024063	0.0502035	0	0	TNFRSF11B	TNFSF11	curated	CPI-SS073811AB3	NA	NA	NA	NA	NA	NA	NA	NA	NA	NA	NA	NA	NA	NA
both	FLT3_FLT3LG	LC	CD4+ T	FLT3	FLT3LG	0.147045	0.514025	0.330535	0.004	0.0251474	FLT3	FLT3LG	curated	CPI-SS076FEB261	FLT3_FLT3LG	LC	CD4+ T	FLT3	FLT3LG	0.366656	1.44435	0.905502	0	0	FLT3	FLT3LG	curated	CPI-SS076FEB261
Case only	CCR6_CCL20	LC	CD4+ T	CCR6	CCL20	0.682614	6.07414	3.37838	0	0	CCR6	CCL20	curated	CPI-SS07F015051	NA	NA	NA	NA	NA	NA	NA	NA	NA	NA	NA	NA	NA	NA
both	ALOX5_ALOX5AP	LC	CD4+ T	ALOX5	ALOX5AP	3.01176	1.55304	2.2824	0	0	ALOX5	ALOX5AP	guidetopharmacology.org	CPI-SS080611C5B	ALOX5_ALOX5AP	LC	CD4+ T	ALOX5	ALOX5AP	3.67175	2.87621	3.27398	0	0	ALOX5	ALOX5AP	guidetopharmacology.org	CPI-SS080611C5B
Case only	CD40_CD40LG	LC	CD4+ T	CD40	CD40LG	1.28239	1.3177	1.30004	0	0	CD40	CD40LG	curated	CPI-SS083296041	NA	NA	NA	NA	NA	NA	NA	NA	NA	NA	NA	NA	NA	NA
Case only	FLT1_VEGFB	LC	CD4+ T	FLT1	VEGFB	0.357272	0.240303	0.298788	0.005	0.0303083	FLT1	VEGFB	curated	CPI-SS0947A8549	NA	NA	NA	NA	NA	NA	NA	NA	NA	NA	NA	NA	NA	NA
Case only	LILRA4_BST2	LC	CD4+ T	LILRA4	BST2	0.195165	1.33256	0.76386	0	0	LILRA4	BST2	curated	CPI-SS095DCA7F7	NA	NA	NA	NA	NA	NA	NA	NA	NA	NA	NA	NA	NA	NA
both	CD74_APP	LC	CD4+ T	CD74	APP	183.038	0.14234	91.5903	0	0	CD74	APP	curated	CPI-SS09808DEAE	CD74_APP	LC	CD4+ T	CD74	APP	421.381	0.716063	211.049	0	0	CD74	APP	curated	CPI-SS09808DEAE
both	LGALS9_SORL1	LC	CD4+ T	LGALS9	SORL1	1.6332	0.28244	0.957822	0	0	LGALS9	SORL1	InnateDB-All	CPI-SS09C52F54E	LGALS9_SORL1	LC	CD4+ T	LGALS9	SORL1	0.83199	0.80255	0.81727	0	0	LGALS9	SORL1	InnateDB-All	CPI-SS09C52F54E
both	CD74_MIF	LC	CD4+ T	CD74	MIF	183.038	4.5515	93.7949	0	0	CD74	MIF	I2D,InnateDB-All	CPI-SS0ABC5C1B8	CD74_MIF	LC	CD4+ T	CD74	MIF	421.381	9.83066	215.606	0	0	CD74	MIF	I2D,InnateDB-All	CPI-SS0ABC5C1B8
both	CSF1R_CSF1	LC	CD4+ T	CSF1R	CSF1	3.84386	0.574242	2.20905	0	0	CSF1R	CSF1	curated	CPI-SS0B01CF3AB	CSF1R_CSF1	LC	CD4+ T	CSF1R	CSF1	5.03323	0.143977	2.5886	0	0	CSF1R	CSF1	curated	CPI-SS0B01CF3AB
Case only	XCR1_XCL1	LC	CD4+ T	XCR1	XCL1	0.0447307	7.99444	4.01959	0.002	0.0138564	XCR1	XCL1	curated	CPI-SS0B6643F31	NA	NA	NA	NA	NA	NA	NA	NA	NA	NA	NA	NA	NA	NA
both	CDH1_KLRG1	LC	CD4+ T	CDH1	KLRG1	1.33614	0.24854	0.792342	0	0	CDH1	KLRG1	curated	CPI-SS0CC5DCE80	CDH1_KLRG1	LC	CD4+ T	CDH1	KLRG1	0.925058	0.122824	0.523941	0.004	0.0386639	CDH1	KLRG1	curated	CPI-SS0CC5DCE80
Case only	CSF1R_IL34	LC	CD4+ T	CSF1R	IL34	3.84386	0.00577284	1.92482	0	0	CSF1R	IL34	curated	CPI-SS0DFA98A14	NA	NA	NA	NA	NA	NA	NA	NA	NA	NA	NA	NA	NA	NA
Case only	FLT1_PGF	LC	CD4+ T	FLT1	PGF	0.357272	0.0346998	0.195986	0.002	0.0138564	FLT1	PGF	curated	CPI-SS0E61DB5DF	NA	NA	NA	NA	NA	NA	NA	NA	NA	NA	NA	NA	NA	NA
Case only	HLA-DRB1_OGN	LC	CD4+ T	HLA-DRB1	OGN	81.7611	0.0121699	40.8867	0.001	0.00744805	HLA-DRB1	OGN	InnateDB-All	CPI-SS0EF0750A7	NA	NA	NA	NA	NA	NA	NA	NA	NA	NA	NA	NA	NA	NA
Case only	TNFSF18_TNFRSF18	LC	CD4+ T	TNFSF18	TNFRSF18	0.0390622	1.76208	0.900573	0.003	0.0197885	TNFSF18	TNFRSF18	curated	CPI-SS0FF51A757	NA	NA	NA	NA	NA	NA	NA	NA	NA	NA	NA	NA	NA	NA
Control only	FFAR2_FAM3C	LC	CD4+ T	FFAR2	FAM3C	NA	NA	NA	NA	NA	NA	NA	NA	NA	FFAR2_FAM3C	LC	CD4+ T	FFAR2	FAM3C	0.357953	0.268173	0.313063	0.001	0.0123128	FFAR2	FAM3C	IMEx,IntAct	CPI-SS01158CABF
Control only	AXL_GAS6	LC	CD4+ T	AXL	GAS6	NA	NA	NA	NA	NA	NA	NA	NA	NA	AXL_GAS6	LC	CD4+ T	AXL	GAS6	0.293674	0.385792	0.339733	0.005	0.0460492	AXL	GAS6	guidetopharmacology.org	CPI-SS03A4F7DC8
Control only	TNF_ICOS	LC	CD4+ T	TNF	ICOS	NA	NA	NA	NA	NA	NA	NA	NA	NA	TNF_ICOS	LC	CD4+ T	TNF	ICOS	6.11051	0.986307	3.54841	0	0	TNF	ICOS	InnateDB-All	CPI-SS03B8E2D7A
Control only	TNFRSF8_TNFSF8	LC	CD4+ T	TNFRSF8	TNFSF8	NA	NA	NA	NA	NA	NA	NA	NA	NA	TNFRSF8_TNFSF8	LC	CD4+ T	TNFRSF8	TNFSF8	0.226085	0.288448	0.257266	0	0	TNFRSF8	TNFSF8	curated	CPI-SS0412C803A
Control only	CD72_SEMA4D	LC	CD4+ T	CD72	SEMA4D	NA	NA	NA	NA	NA	NA	NA	NA	NA	CD72_SEMA4D	LC	CD4+ T	CD72	SEMA4D	0.120463	0.470175	0.295319	0.004	0.0386639	CD72	SEMA4D	curated	CPI-SS06AA638A8
Control only	FFAR2_TNF	LC	CD4+ T	FFAR2	TNF	NA	NA	NA	NA	NA	NA	NA	NA	NA	FFAR2_TNF	LC	CD4+ T	FFAR2	TNF	0.357953	3.41293	1.88544	0.001	0.0123128	FFAR2	TNF	IMEx,IntAct	CPI-SS072E1E27A
Control only	FGFR3_FGF9	LC	CD4+ T	FGFR3	FGF9	NA	NA	NA	NA	NA	NA	NA	NA	NA	FGFR3_FGF9	LC	CD4+ T	FGFR3	FGF9	0.0928188	0.0171677	0.0549933	0.004	0.0386639	FGFR3	FGF9	I2D,InnateDB-All	CPI-SS07A9A501C
Control only	TYRO3_GAS6	LC	CD4+ T	TYRO3	GAS6	NA	NA	NA	NA	NA	NA	NA	NA	NA	TYRO3_GAS6	LC	CD4+ T	TYRO3	GAS6	0.0386721	0.385792	0.212232	0	0	TYRO3	GAS6	guidetopharmacology.org	CPI-SS085195142
Control only	TNF_FAS	LC	CD4+ T	TNF	FAS	NA	NA	NA	NA	NA	NA	NA	NA	NA	TNF_FAS	LC	CD4+ T	TNF	FAS	6.11051	1.34327	3.72689	0	0	TNF	FAS	InnateDB-All	CPI-SS08B7D54A3
Control only	TNFSF13_FAS	LC	CD4+ T	TNFSF13	FAS	NA	NA	NA	NA	NA	NA	NA	NA	NA	TNFSF13_FAS	LC	CD4+ T	TNFSF13	FAS	0.348717	1.34327	0.845995	0	0	TNFSF13	FAS	I2D,InnateDB-All	CPI-SS0A83A7E30
Control only	LGALS9_PTPRK	LC	CD4+ T	LGALS9	PTPRK	NA	NA	NA	NA	NA	NA	NA	NA	NA	LGALS9_PTPRK	LC	CD4+ T	LGALS9	PTPRK	0.83199	0.112329	0.47216	0	0	LGALS9	PTPRK	InnateDB-All	CPI-SS0A9FB762A
Control only	TNFRSF11B_TNFSF10	LC	CD4+ T	TNFRSF11B	TNFSF10	NA	NA	NA	NA	NA	NA	NA	NA	NA	TNFRSF11B_TNFSF10	LC	CD4+ T	TNFRSF11B	TNFSF10	0.0301541	0.937249	0.483702	0.003	0.030955	TNFRSF11B	TNFSF10	curated	CPI-SS0AD0ED887
Control only	LGALS9_DAG1	LC	CD4+ T	LGALS9	DAG1	NA	NA	NA	NA	NA	NA	NA	NA	NA	LGALS9_DAG1	LC	CD4+ T	LGALS9	DAG1	0.83199	0.300305	0.566148	0	0	LGALS9	DAG1	InnateDB-All	CPI-SS0BD9F32BA
Control only	TGFB3_TGFBR3	LC	CD4+ T	TGFB3	TGFBR3	NA	NA	NA	NA	NA	NA	NA	NA	NA	TGFB3_TGFBR3	LC	CD4+ T	TGFB3	TGFBR3	0.00571004	1.04373	0.524722	0	0	TGFB3	TGFBR3	curated	CPI-SS0D46E2B45
Control only	TNF_DAG1	LC	CD4+ T	TNF	DAG1	NA	NA	NA	NA	NA	NA	NA	NA	NA	TNF_DAG1	LC	CD4+ T	TNF	DAG1	6.11051	0.300305	3.20541	0	0	TNF	DAG1	InnateDB-All	CPI-SS0F8EFEECF
Case only	LGALS9_SLC1A5	LC	CD8+ T	LGALS9	SLC1A5	1.6332	0.375138	1.00417	0	0	LGALS9	SLC1A5	I2D,InnateDB-All	CPI-SS002DF6C31	NA	NA	NA	NA	NA	NA	NA	NA	NA	NA	NA	NA	NA	NA
both	FFAR2_CCL4L2	LC	CD8+ T	FFAR2	CCL4L2	0.470637	25.867	13.1688	0.007	0.0399674	FFAR2	CCL4L2	IMEx,IntAct	CPI-SS00FB3CB09	FFAR2_CCL4L2	LC	CD8+ T	FFAR2	CCL4L2	0.357953	3.08365	1.7208	0	0	FFAR2	CCL4L2	IMEx,IntAct	CPI-SS00FB3CB09
both	FFAR2_FAM3C	LC	CD8+ T	FFAR2	FAM3C	0.470637	1.15884	0.814741	0.007	0.0399674	FFAR2	FAM3C	IMEx,IntAct	CPI-SS01158CABF	FFAR2_FAM3C	LC	CD8+ T	FFAR2	FAM3C	0.357953	0.225606	0.29178	0.003	0.030955	FFAR2	FAM3C	IMEx,IntAct	CPI-SS01158CABF
both	LGALS9_CD47	LC	CD8+ T	LGALS9	CD47	1.6332	1.31261	1.4729	0	0	LGALS9	CD47	InnateDB-All	CPI-SS014958F32	LGALS9_CD47	LC	CD8+ T	LGALS9	CD47	0.83199	1.1373	0.984643	0	0	LGALS9	CD47	InnateDB-All	CPI-SS014958F32
both	HLA-DPA1_TNFSF9	LC	CD8+ T	HLA-DPA1	TNFSF9	51.3122	3.92158	27.6169	0	0	HLA-DPA1	TNFSF9	InnateDB-All	CPI-SS028784FC6	HLA-DPA1_TNFSF9	LC	CD8+ T	HLA-DPA1	TNFSF9	55.1681	0.843248	28.0057	0	0	HLA-DPA1	TNFSF9	InnateDB-All	CPI-SS028784FC6
Case only	MIF_TNFRSF14	LC	CD8+ T	MIF	TNFRSF14	5.41247	1.17857	3.29552	0.005	0.0303083	MIF	TNFRSF14	I2D,IntAct	CPI-SS02ACCF1F7	NA	NA	NA	NA	NA	NA	NA	NA	NA	NA	NA	NA	NA	NA
Case only	PLXNC1_SEMA7A	LC	CD8+ T	PLXNC1	SEMA7A	0.676496	0.159089	0.417793	0.004	0.0251474	PLXNC1	SEMA7A	curated	CPI-SS02B567BC7	NA	NA	NA	NA	NA	NA	NA	NA	NA	NA	NA	NA	NA	NA
both	NECTIN2_NECTIN3	LC	CD8+ T	NECTIN2	NECTIN3	1.12038	0.0375789	0.57898	0	0	NECTIN2	NECTIN3	curated	CPI-SS02FBD007E	NECTIN2_NECTIN3	LC	CD8+ T	NECTIN2	NECTIN3	1.33065	0.0622503	0.696451	0.003	0.030955	NECTIN2	NECTIN3	curated	CPI-SS02FBD007E
both	CD74_COPA	LC	CD8+ T	CD74	COPA	183.038	0.408721	91.7235	0	0	CD74	COPA	IMEx,IntAct	CPI-SS0302E8E8F	CD74_COPA	LC	CD8+ T	CD74	COPA	421.381	0.473875	210.928	0	0	CD74	COPA	IMEx,IntAct	CPI-SS0302E8E8F
Case only	CXADR_FAM3C	LC	CD8+ T	CXADR	FAM3C	0.150715	1.15884	0.65478	0.002	0.0138564	CXADR	FAM3C	IMEx,IntAct	CPI-SS033CB0BB2	NA	NA	NA	NA	NA	NA	NA	NA	NA	NA	NA	NA	NA	NA
Case only	PTGER3_GHRL	LC	CD8+ T	PTGER3	GHRL	0.724029	0.0127655	0.368397	0	0	PTGER3	GHRL	InnateDB-All	CPI-SS043E0F61D	NA	NA	NA	NA	NA	NA	NA	NA	NA	NA	NA	NA	NA	NA
Case only	XCR1_XCL2	LC	CD8+ T	XCR1	XCL2	0.0447307	7.10125	3.57299	0.005	0.0303083	XCR1	XCL2	curated	CPI-SS052D34F0B	NA	NA	NA	NA	NA	NA	NA	NA	NA	NA	NA	NA	NA	NA
Case only	CD40_INSL3	LC	CD8+ T	CD40	INSL3	1.28239	0.0259833	0.654186	0	0	CD40	INSL3	I2D	CPI-SS05834E385	NA	NA	NA	NA	NA	NA	NA	NA	NA	NA	NA	NA	NA	NA
both	LGALS9_CD44	LC	CD8+ T	LGALS9	CD44	1.6332	2.76175	2.19748	0	0	LGALS9	CD44	InnateDB	CPI-SS0703338F5	LGALS9_CD44	LC	CD8+ T	LGALS9	CD44	0.83199	6.70421	3.7681	0	0	LGALS9	CD44	InnateDB	CPI-SS0703338F5
Case only	HLA-DPB1_NRG1	LC	CD8+ T	HLA-DPB1	NRG1	67.0081	0.00402297	33.5061	0.001	0.00744805	HLA-DPB1	NRG1	InnateDB-All	CPI-SS076BC3BA6	NA	NA	NA	NA	NA	NA	NA	NA	NA	NA	NA	NA	NA	NA
both	ALOX5_ALOX5AP	LC	CD8+ T	ALOX5	ALOX5AP	3.01176	3.31361	3.16268	0	0	ALOX5	ALOX5AP	guidetopharmacology.org	CPI-SS080611C5B	ALOX5_ALOX5AP	LC	CD8+ T	ALOX5	ALOX5AP	3.67175	4.14525	3.9085	0	0	ALOX5	ALOX5AP	guidetopharmacology.org	CPI-SS080611C5B
Case only	FLT1_VEGFB	LC	CD8+ T	FLT1	VEGFB	0.357272	0.272988	0.31513	0.001	0.00744805	FLT1	VEGFB	curated	CPI-SS0947A8549	NA	NA	NA	NA	NA	NA	NA	NA	NA	NA	NA	NA	NA	NA
both	LILRA4_BST2	LC	CD8+ T	LILRA4	BST2	0.195165	2.23606	1.21561	0	0	LILRA4	BST2	curated	CPI-SS095DCA7F7	LILRA4_BST2	LC	CD8+ T	LILRA4	BST2	0.346574	1.09185	0.71921	0	0	LILRA4	BST2	curated	CPI-SS095DCA7F7
both	CD74_APP	LC	CD8+ T	CD74	APP	183.038	0.116201	91.5773	0	0	CD74	APP	curated	CPI-SS09808DEAE	CD74_APP	LC	CD8+ T	CD74	APP	421.381	0.329014	210.855	0	0	CD74	APP	curated	CPI-SS09808DEAE
Case only	LGALS9_PTPRK	LC	CD8+ T	LGALS9	PTPRK	1.6332	0.120838	0.877021	0	0	LGALS9	PTPRK	InnateDB-All	CPI-SS0A9FB762A	NA	NA	NA	NA	NA	NA	NA	NA	NA	NA	NA	NA	NA	NA
both	CD74_MIF	LC	CD8+ T	CD74	MIF	183.038	4.13376	93.586	0	0	CD74	MIF	I2D,InnateDB-All	CPI-SS0ABC5C1B8	CD74_MIF	LC	CD8+ T	CD74	MIF	421.381	7.28685	214.334	0	0	CD74	MIF	I2D,InnateDB-All	CPI-SS0ABC5C1B8
Case only	TNFRSF11B_TNFSF10	LC	CD8+ T	TNFRSF11B	TNFSF10	0.076344	0.876919	0.476631	0.004	0.0251474	TNFRSF11B	TNFSF10	curated	CPI-SS0AD0ED887	NA	NA	NA	NA	NA	NA	NA	NA	NA	NA	NA	NA	NA	NA
both	CSF1R_CSF1	LC	CD8+ T	CSF1R	CSF1	3.84386	0.943332	2.3936	0	0	CSF1R	CSF1	curated	CPI-SS0B01CF3AB	CSF1R_CSF1	LC	CD8+ T	CSF1R	CSF1	5.03323	0.183987	2.60861	0	0	CSF1R	CSF1	curated	CPI-SS0B01CF3AB
Case only	DSG2_DSC3	LC	CD8+ T	DSG2	DSC3	0.0257954	0.10449	0.0651429	0.006	0.0352121	DSG2	DSC3	curated	CPI-SS0B6F0C894	NA	NA	NA	NA	NA	NA	NA	NA	NA	NA	NA	NA	NA	NA
both	CDH1_KLRG1	LC	CD8+ T	CDH1	KLRG1	1.33614	0.990801	1.16347	0	0	CDH1	KLRG1	curated	CPI-SS0CC5DCE80	CDH1_KLRG1	LC	CD8+ T	CDH1	KLRG1	0.925058	0.22893	0.576994	0	0	CDH1	KLRG1	curated	CPI-SS0CC5DCE80
Case only	LGALS9_HAVCR2	LC	CD8+ T	LGALS9	HAVCR2	1.6332	1.11351	1.37336	0	0	LGALS9	HAVCR2	curated	CPI-SS0E23CEB91	NA	NA	NA	NA	NA	NA	NA	NA	NA	NA	NA	NA	NA	NA
both	CD47_SIRPG	LC	CD8+ T	CD47	SIRPG	1.71752	1.15982	1.43867	0	0	CD47	SIRPG	curated	CPI-SS0E9015902	CD47_SIRPG	LC	CD8+ T	CD47	SIRPG	1.25737	0.582477	0.919921	0	0	CD47	SIRPG	curated	CPI-SS0E9015902
Case only	HLA-DRB1_OGN	LC	CD8+ T	HLA-DRB1	OGN	81.7611	0.0327556	40.897	0	0	HLA-DRB1	OGN	InnateDB-All	CPI-SS0EF0750A7	NA	NA	NA	NA	NA	NA	NA	NA	NA	NA	NA	NA	NA	NA
Control only	SIRPA_CD47	LC	CD8+ T	SIRPA	CD47	NA	NA	NA	NA	NA	NA	NA	NA	NA	SIRPA_CD47	LC	CD8+ T	SIRPA	CD47	0.549984	1.1373	0.84364	0	0	SIRPA	CD47	curated	CPI-SS0339AE950
Control only	TNFRSF8_TNFSF8	LC	CD8+ T	TNFRSF8	TNFSF8	NA	NA	NA	NA	NA	NA	NA	NA	NA	TNFRSF8_TNFSF8	LC	CD8+ T	TNFRSF8	TNFSF8	0.226085	0.437687	0.331886	0	0	TNFRSF8	TNFSF8	curated	CPI-SS0412C803A
Control only	VGF_NTRK1	LC	CD8+ T	VGF	NTRK1	NA	NA	NA	NA	NA	NA	NA	NA	NA	VGF_NTRK1	LC	CD8+ T	VGF	NTRK1	0.014298	0.086153	0.0502255	0.003	0.030955	VGF	NTRK1	InnateDB-All	CPI-SS04C396C5D
Control only	GPR1_RARRES2	LC	CD8+ T	GPR1	RARRES2	NA	NA	NA	NA	NA	NA	NA	NA	NA	GPR1_RARRES2	LC	CD8+ T	GPR1	RARRES2	0.0137209	0.125275	0.0694982	0	0	GPR1	RARRES2	guidetopharmacology.org	CPI-SS04CD88411
Control only	CCR3_CCL28	LC	CD8+ T	CCR3	CCL28	NA	NA	NA	NA	NA	NA	NA	NA	NA	CCR3_CCL28	LC	CD8+ T	CCR3	CCL28	0.0127897	0.107285	0.0600374	0	0	CCR3	CCL28	guidetopharmacology.org	CPI-SS05B92CCC4
Control only	CD55_ADGRE5	LC	CD8+ T	CD55	ADGRE5	NA	NA	NA	NA	NA	NA	NA	NA	NA	CD55_ADGRE5	LC	CD8+ T	CD55	ADGRE5	2.62677	3.03043	2.8286	0.004	0.0386639	CD55	ADGRE5	curated	CPI-SS061A7E099
Control only	LTBR_LTB	LC	CD8+ T	LTBR	LTB	NA	NA	NA	NA	NA	NA	NA	NA	NA	LTBR_LTB	LC	CD8+ T	LTBR	LTB	0.738243	6.28522	3.51173	0	0	LTBR	LTB	curated	CPI-SS06CBC985C
Control only	FFAR2_TNF	LC	CD8+ T	FFAR2	TNF	NA	NA	NA	NA	NA	NA	NA	NA	NA	FFAR2_TNF	LC	CD8+ T	FFAR2	TNF	0.357953	3.75443	2.05619	0	0	FFAR2	TNF	IMEx,IntAct	CPI-SS072E1E27A
Control only	TNFRSF11B_TNFSF11	LC	CD8+ T	TNFRSF11B	TNFSF11	NA	NA	NA	NA	NA	NA	NA	NA	NA	TNFRSF11B_TNFSF11	LC	CD8+ T	TNFRSF11B	TNFSF11	0.0301541	0.175771	0.102963	0	0	TNFRSF11B	TNFSF11	curated	CPI-SS073811AB3
Control only	FLT3_FLT3LG	LC	CD8+ T	FLT3	FLT3LG	NA	NA	NA	NA	NA	NA	NA	NA	NA	FLT3_FLT3LG	LC	CD8+ T	FLT3	FLT3LG	0.366656	1.21343	0.790044	0	0	FLT3	FLT3LG	curated	CPI-SS076FEB261
Control only	TNF_FAS	LC	CD8+ T	TNF	FAS	NA	NA	NA	NA	NA	NA	NA	NA	NA	TNF_FAS	LC	CD8+ T	TNF	FAS	6.11051	1.00564	3.55807	0.001	0.0123128	TNF	FAS	InnateDB-All	CPI-SS08B7D54A3
Control only	TNFSF13_FAS	LC	CD8+ T	TNFSF13	FAS	NA	NA	NA	NA	NA	NA	NA	NA	NA	TNFSF13_FAS	LC	CD8+ T	TNFSF13	FAS	0.348717	1.00564	0.677176	0.002	0.0223459	TNFSF13	FAS	I2D,InnateDB-All	CPI-SS0A83A7E30
Control only	TNF_SEMA4C	LC	CD8+ T	TNF	SEMA4C	NA	NA	NA	NA	NA	NA	NA	NA	NA	TNF_SEMA4C	LC	CD8+ T	TNF	SEMA4C	6.11051	0.261372	3.18594	0.002	0.0223459	TNF	SEMA4C	InnateDB-All	CPI-SS0B81F1BF5
Control only	PVR_CD96	LC	CD8+ T	PVR	CD96	NA	NA	NA	NA	NA	NA	NA	NA	NA	PVR_CD96	LC	CD8+ T	PVR	CD96	0.131036	2.43679	1.28391	0.003	0.030955	PVR	CD96	curated	CPI-SS0B84DAE3D
Control only	FGFR3_EPHA4	LC	CD8+ T	FGFR3	EPHA4	NA	NA	NA	NA	NA	NA	NA	NA	NA	FGFR3_EPHA4	LC	CD8+ T	FGFR3	EPHA4	0.0928188	0.0518341	0.0723265	0.004	0.0386639	FGFR3	EPHA4	I2D,InnateDB-All	CPI-SS0D1AE5C79
Control only	TGFB3_TGFBR3	LC	CD8+ T	TGFB3	TGFBR3	NA	NA	NA	NA	NA	NA	NA	NA	NA	TGFB3_TGFBR3	LC	CD8+ T	TGFB3	TGFBR3	0.00571004	1.06647	0.53609	0	0	TGFB3	TGFBR3	curated	CPI-SS0D46E2B45
Control only	GPR75_CCL5	LC	CD8+ T	GPR75	CCL5	NA	NA	NA	NA	NA	NA	NA	NA	NA	GPR75_CCL5	LC	CD8+ T	GPR75	CCL5	0.0199124	16.2253	8.12262	0	0	GPR75	CCL5	guidetopharmacology.org	CPI-SS0DA291AD9
Control only	CSF1R_IL34	LC	CD8+ T	CSF1R	IL34	NA	NA	NA	NA	NA	NA	NA	NA	NA	CSF1R_IL34	LC	CD8+ T	CSF1R	IL34	5.03323	0.0455302	2.53938	0	0	CSF1R	IL34	curated	CPI-SS0DFA98A14
Case only	LGALS9_SLC1A5	LC	DC	LGALS9	SLC1A5	1.6332	0.565861	1.09953	0.001	0.00744805	LGALS9	SLC1A5	I2D,InnateDB-All	CPI-SS002DF6C31	NA	NA	NA	NA	NA	NA	NA	NA	NA	NA	NA	NA	NA	NA
Case only	LGALS9_CD47	LC	DC	LGALS9	CD47	1.6332	1.99356	1.81338	0	0	LGALS9	CD47	InnateDB-All	CPI-SS014958F32	NA	NA	NA	NA	NA	NA	NA	NA	NA	NA	NA	NA	NA	NA
Case only	TG_ASGR1	LC	DC	TG	ASGR1	0.0275246	0.0771085	0.0523165	0.002	0.0138564	TG	ASGR1	I2D	CPI-SS01963C4CA	NA	NA	NA	NA	NA	NA	NA	NA	NA	NA	NA	NA	NA	NA
Case only	NRP2_SEMA3C	LC	DC	NRP2	SEMA3C	0.245986	0.407296	0.326641	0.003	0.0197885	NRP2	SEMA3C	curated	CPI-SS0241A1F57	NA	NA	NA	NA	NA	NA	NA	NA	NA	NA	NA	NA	NA	NA
both	HLA-DPA1_TNFSF9	LC	DC	HLA-DPA1	TNFSF9	51.3122	1.74533	26.5288	0	0	HLA-DPA1	TNFSF9	InnateDB-All	CPI-SS028784FC6	HLA-DPA1_TNFSF9	LC	DC	HLA-DPA1	TNFSF9	55.1681	1.45111	28.3096	0	0	HLA-DPA1	TNFSF9	InnateDB-All	CPI-SS028784FC6
Case only	NECTIN2_NECTIN3	LC	DC	NECTIN2	NECTIN3	1.12038	0.0421933	0.581288	0.005	0.0303083	NECTIN2	NECTIN3	curated	CPI-SS02FBD007E	NA	NA	NA	NA	NA	NA	NA	NA	NA	NA	NA	NA	NA	NA
both	CD74_COPA	LC	DC	CD74	COPA	183.038	0.318011	91.6782	0.001	0.00744805	CD74	COPA	IMEx,IntAct	CPI-SS0302E8E8F	CD74_COPA	LC	DC	CD74	COPA	421.381	0.740564	211.061	0	0	CD74	COPA	IMEx,IntAct	CPI-SS0302E8E8F
both	SIRPA_CD47	LC	DC	SIRPA	CD47	0.278983	1.99356	1.13627	0.005	0.0303083	SIRPA	CD47	curated	CPI-SS0339AE950	SIRPA_CD47	LC	DC	SIRPA	CD47	0.549984	1.03656	0.793272	0.004	0.0386639	SIRPA	CD47	curated	CPI-SS0339AE950
both	AXL_GAS6	LC	DC	AXL	GAS6	0.347689	0.498727	0.423208	0.001	0.00744805	AXL	GAS6	guidetopharmacology.org	CPI-SS03A4F7DC8	AXL_GAS6	LC	DC	AXL	GAS6	0.293674	0.51566	0.404667	0.003	0.030955	AXL	GAS6	guidetopharmacology.org	CPI-SS03A4F7DC8
both	ADORA1_ENTPD1	LC	DC	ADORA1	ENTPD1	0.0421978	0.552857	0.297527	0.002	0.0138564	ADORA1	ENTPD1	curated	CPI-SS03E7587E4	ADORA1_ENTPD1	LC	DC	ADORA1	ENTPD1	0.0260039	0.81971	0.422857	0	0	ADORA1	ENTPD1	curated	CPI-SS03E7587E4
Case only	MERTK_GAS6	LC	DC	MERTK	GAS6	0.0633824	0.498727	0.281055	0.003	0.0197885	MERTK	GAS6	guidetopharmacology.org	CPI-SS0415CC75D	NA	NA	NA	NA	NA	NA	NA	NA	NA	NA	NA	NA	NA	NA
both	LGALS9_LRP1	LC	DC	LGALS9	LRP1	1.6332	0.231941	0.932573	0	0	LGALS9	LRP1	InnateDB-All	CPI-SS0419B80C4	LGALS9_LRP1	LC	DC	LGALS9	LRP1	0.83199	0.961268	0.896629	0	0	LGALS9	LRP1	InnateDB-All	CPI-SS0419B80C4
both	PTGER3_GHRL	LC	DC	PTGER3	GHRL	0.724029	0.0965819	0.410305	0	0	PTGER3	GHRL	InnateDB-All	CPI-SS043E0F61D	PTGER3_GHRL	LC	DC	PTGER3	GHRL	0.6301	0.0691008	0.3496	0	0	PTGER3	GHRL	InnateDB-All	CPI-SS043E0F61D
Case only	SEMA4A_PLXND1	LC	DC	SEMA4A	PLXND1	0.295335	0.769326	0.532331	0.007	0.0399674	SEMA4A	PLXND1	curated	CPI-SS044C72D0D	NA	NA	NA	NA	NA	NA	NA	NA	NA	NA	NA	NA	NA	NA
Case only	LGALS9_MRC2	LC	DC	LGALS9	MRC2	1.6332	0.108206	0.870705	0.005	0.0303083	LGALS9	MRC2	InnateDB-All	CPI-SS048346C2B	NA	NA	NA	NA	NA	NA	NA	NA	NA	NA	NA	NA	NA	NA
Case only	ESAM_ESAM	LC	DC	ESAM	ESAM	0.227376	0.211427	0.219401	0.005	0.0303083	ESAM	ESAM	curated	CPI-SS04C672963	NA	NA	NA	NA	NA	NA	NA	NA	NA	NA	NA	NA	NA	NA
both	HLA-DPB1_TNFSF13B	LC	DC	HLA-DPB1	TNFSF13B	67.0081	1.10952	34.0588	0	0	HLA-DPB1	TNFSF13B	InnateDB-All	CPI-SS05D23BCE8	HLA-DPB1_TNFSF13B	LC	DC	HLA-DPB1	TNFSF13B	69.3992	0.668705	35.0339	0	0	HLA-DPB1	TNFSF13B	InnateDB-All	CPI-SS05D23BCE8
Case only	ANXA1_FPR3	LC	DC	ANXA1	FPR3	3.96907	1.15017	2.55962	0.001	0.00744805	ANXA1	FPR3	guidetopharmacology.org	CPI-SS06CCF5A54	NA	NA	NA	NA	NA	NA	NA	NA	NA	NA	NA	NA	NA	NA
Case only	DSC2_DSG2	LC	DC	DSC2	DSG2	0.218624	0.0133486	0.115986	0.004	0.0251474	DSC2	DSG2	curated	CPI-SS06D13FCD3	NA	NA	NA	NA	NA	NA	NA	NA	NA	NA	NA	NA	NA	NA
Case only	LGALS9_CD44	LC	DC	LGALS9	CD44	1.6332	3.93474	2.78397	0	0	LGALS9	CD44	InnateDB	CPI-SS0703338F5	NA	NA	NA	NA	NA	NA	NA	NA	NA	NA	NA	NA	NA	NA
Case only	TNFRSF11B_TNFSF11	LC	DC	TNFRSF11B	TNFSF11	0.076344	0.0205876	0.0484658	0.002	0.0138564	TNFRSF11B	TNFSF11	curated	CPI-SS073811AB3	NA	NA	NA	NA	NA	NA	NA	NA	NA	NA	NA	NA	NA	NA
Case only	GRN_SORT1	LC	DC	GRN	SORT1	4.10535	0.0861906	2.09577	0.004	0.0251474	GRN	SORT1	IMEx,InnateDB-All,MINT	CPI-SS07CCAD9BF	NA	NA	NA	NA	NA	NA	NA	NA	NA	NA	NA	NA	NA	NA
both	ALOX5_ALOX5AP	LC	DC	ALOX5	ALOX5AP	3.01176	3.22253	3.11714	0	0	ALOX5	ALOX5AP	guidetopharmacology.org	CPI-SS080611C5B	ALOX5_ALOX5AP	LC	DC	ALOX5	ALOX5AP	3.67175	2.71573	3.19374	0	0	ALOX5	ALOX5AP	guidetopharmacology.org	CPI-SS080611C5B
Case only	EPHB4_EFNB3	LC	DC	EPHB4	EFNB3	0.182269	0.120208	0.151238	0	0	EPHB4	EFNB3	curated	CPI-SS0865716E5	NA	NA	NA	NA	NA	NA	NA	NA	NA	NA	NA	NA	NA	NA
Case only	LGALS9_COLEC12	LC	DC	LGALS9	COLEC12	1.6332	0.155398	0.894301	0	0	LGALS9	COLEC12	InnateDB-All	CPI-SS08877A081	NA	NA	NA	NA	NA	NA	NA	NA	NA	NA	NA	NA	NA	NA
both	FLT1_VEGFB	LC	DC	FLT1	VEGFB	0.357272	0.397716	0.377494	0.001	0.00744805	FLT1	VEGFB	curated	CPI-SS0947A8549	FLT1_VEGFB	LC	DC	FLT1	VEGFB	0.216881	0.773553	0.495217	0	0	FLT1	VEGFB	curated	CPI-SS0947A8549
Case only	ACKR1_CCL17	LC	DC	ACKR1	CCL17	1.21254	2.62399	1.91826	0	0	ACKR1	CCL17	I2D	CPI-SS0974EB232	NA	NA	NA	NA	NA	NA	NA	NA	NA	NA	NA	NA	NA	NA
both	CD74_APP	LC	DC	CD74	APP	183.038	0.871156	91.9547	0	0	CD74	APP	curated	CPI-SS09808DEAE	CD74_APP	LC	DC	CD74	APP	421.381	0.378081	210.88	0.003	0.030955	CD74	APP	curated	CPI-SS09808DEAE
Case only	LRP5_FAM3B	LC	DC	LRP5	FAM3B	0.015013	0.0719445	0.0434788	0.006	0.0352121	LRP5	FAM3B	InnateDB-All	CPI-SS0A4EE6FE1	NA	NA	NA	NA	NA	NA	NA	NA	NA	NA	NA	NA	NA	NA
both	CD74_MIF	LC	DC	CD74	MIF	183.038	3.23547	93.1369	0	0	CD74	MIF	I2D,InnateDB-All	CPI-SS0ABC5C1B8	CD74_MIF	LC	DC	CD74	MIF	421.381	5.50038	213.441	0	0	CD74	MIF	I2D,InnateDB-All	CPI-SS0ABC5C1B8
Case only	CSF1R_CSF1	LC	DC	CSF1R	CSF1	3.84386	0.211763	2.02781	0.002	0.0138564	CSF1R	CSF1	curated	CPI-SS0B01CF3AB	NA	NA	NA	NA	NA	NA	NA	NA	NA	NA	NA	NA	NA	NA
Case only	DSG2_DSC3	LC	DC	DSG2	DSC3	0.0257954	0.236868	0.131332	0.006	0.0352121	DSG2	DSC3	curated	CPI-SS0B6F0C894	NA	NA	NA	NA	NA	NA	NA	NA	NA	NA	NA	NA	NA	NA
Case only	VEGFA_FLT1	LC	DC	VEGFA	FLT1	0.73209	0.513087	0.622588	0	0	VEGFA	FLT1	curated	CPI-SS0B9B3870A	NA	NA	NA	NA	NA	NA	NA	NA	NA	NA	NA	NA	NA	NA
Case only	LGALS9_DAG1	LC	DC	LGALS9	DAG1	1.6332	0.295506	0.964355	0	0	LGALS9	DAG1	InnateDB-All	CPI-SS0BD9F32BA	NA	NA	NA	NA	NA	NA	NA	NA	NA	NA	NA	NA	NA	NA
Case only	FCGR2A_CXCL9	LC	DC	FCGR2A	CXCL9	0.66569	3.0743	1.87	0.004	0.0251474	FCGR2A	CXCL9	IMEx,IntAct	CPI-SS0C17BB772	NA	NA	NA	NA	NA	NA	NA	NA	NA	NA	NA	NA	NA	NA
Case only	PROS1_AXL	LC	DC	PROS1	AXL	0.0558234	1.67733	0.866576	0	0	PROS1	AXL	guidetopharmacology.org	CPI-SS0C85BC9AF	NA	NA	NA	NA	NA	NA	NA	NA	NA	NA	NA	NA	NA	NA
Case only	FGF18_FGFR4	LC	DC	FGF18	FGFR4	0.00929925	0.123128	0.0662138	0.002	0.0138564	FGF18	FGFR4	I2D	CPI-SS0D4CA5D92	NA	NA	NA	NA	NA	NA	NA	NA	NA	NA	NA	NA	NA	NA
Case only	WNT7B_FZD1	LC	DC	WNT7B	FZD1	0.119408	0.244315	0.181862	0.001	0.00744805	WNT7B	FZD1	curated	CPI-SS0D81C6C1D	NA	NA	NA	NA	NA	NA	NA	NA	NA	NA	NA	NA	NA	NA
Case only	FGF7_FGFR4	LC	DC	FGF7	FGFR4	0.0133746	0.123128	0.0682515	0.007	0.0399674	FGF7	FGFR4	I2D	CPI-SS0D95D41D6	NA	NA	NA	NA	NA	NA	NA	NA	NA	NA	NA	NA	NA	NA
Case only	TNFRSF1A_GRN	LC	DC	TNFRSF1A	GRN	0.357682	4.96367	2.66067	0.008	0.0444	TNFRSF1A	GRN	IMEx,InnateDB-All,MINT	CPI-SS0DA033F03	NA	NA	NA	NA	NA	NA	NA	NA	NA	NA	NA	NA	NA	NA
Case only	CD40_TNFSF13B	LC	DC	CD40	TNFSF13B	1.28239	1.10952	1.19596	0	0	CD40	TNFSF13B	I2D,InnateDB	CPI-SS0F00D756A	NA	NA	NA	NA	NA	NA	NA	NA	NA	NA	NA	NA	NA	NA
Case only	EPHB4_EFNB1	LC	DC	EPHB4	EFNB1	0.182269	0.113114	0.147691	0.005	0.0303083	EPHB4	EFNB1	curated	CPI-SS0F21D6CA0	NA	NA	NA	NA	NA	NA	NA	NA	NA	NA	NA	NA	NA	NA
Control only	FGFR2_CD83	LC	DC	FGFR2	CD83	NA	NA	NA	NA	NA	NA	NA	NA	NA	FGFR2_CD83	LC	DC	FGFR2	CD83	0.0362887	21.0304	10.5333	0	0	FGFR2	CD83	InnateDB-All	CPI-SS00D9A0644
Control only	FFAR2_FAM3C	LC	DC	FFAR2	FAM3C	NA	NA	NA	NA	NA	NA	NA	NA	NA	FFAR2_FAM3C	LC	DC	FFAR2	FAM3C	0.357953	0.413787	0.38587	0.002	0.0223459	FFAR2	FAM3C	IMEx,IntAct	CPI-SS01158CABF
Control only	PLXNC1_SEMA7A	LC	DC	PLXNC1	SEMA7A	NA	NA	NA	NA	NA	NA	NA	NA	NA	PLXNC1_SEMA7A	LC	DC	PLXNC1	SEMA7A	0.584729	0.438223	0.511476	0	0	PLXNC1	SEMA7A	curated	CPI-SS02B567BC7
Control only	FFAR2_TNF	LC	DC	FFAR2	TNF	NA	NA	NA	NA	NA	NA	NA	NA	NA	FFAR2_TNF	LC	DC	FFAR2	TNF	0.357953	5.32645	2.8422	0	0	FFAR2	TNF	IMEx,IntAct	CPI-SS072E1E27A
Control only	TYRO3_GAS6	LC	DC	TYRO3	GAS6	NA	NA	NA	NA	NA	NA	NA	NA	NA	TYRO3_GAS6	LC	DC	TYRO3	GAS6	0.0386721	0.51566	0.277166	0.002	0.0223459	TYRO3	GAS6	guidetopharmacology.org	CPI-SS085195142
Control only	LGALS9_HAVCR2	LC	DC	LGALS9	HAVCR2	NA	NA	NA	NA	NA	NA	NA	NA	NA	LGALS9_HAVCR2	LC	DC	LGALS9	HAVCR2	0.83199	0.509738	0.670864	0.004	0.0386639	LGALS9	HAVCR2	curated	CPI-SS0E23CEB91
both	LGALS9_SLC1A5	LC	LC	LGALS9	SLC1A5	1.6332	0.535381	1.08429	0.001	0.00744805	LGALS9	SLC1A5	I2D,InnateDB-All	CPI-SS002DF6C31	LGALS9_SLC1A5	LC	LC	LGALS9	SLC1A5	0.83199	0.847436	0.839713	0	0	LGALS9	SLC1A5	I2D,InnateDB-All	CPI-SS002DF6C31
Case only	WNT2B_FZD4	LC	LC	WNT2B	FZD4	0.0345392	0.190878	0.112709	0	0	WNT2B	FZD4	curated	CPI-SS01469637C	NA	NA	NA	NA	NA	NA	NA	NA	NA	NA	NA	NA	NA	NA
both	LGALS9_CD47	LC	LC	LGALS9	CD47	1.6332	1.71752	1.67536	0	0	LGALS9	CD47	InnateDB-All	CPI-SS014958F32	LGALS9_CD47	LC	LC	LGALS9	CD47	0.83199	1.25737	1.04468	0	0	LGALS9	CD47	InnateDB-All	CPI-SS014958F32
Case only	TG_ASGR1	LC	LC	TG	ASGR1	0.0275246	0.0416967	0.0346106	0.009	0.0486679	TG	ASGR1	I2D	CPI-SS01963C4CA	NA	NA	NA	NA	NA	NA	NA	NA	NA	NA	NA	NA	NA	NA
both	CD74_COPA	LC	LC	CD74	COPA	183.038	0.463202	91.7508	0	0	CD74	COPA	IMEx,IntAct	CPI-SS0302E8E8F	CD74_COPA	LC	LC	CD74	COPA	421.381	0.521384	210.951	0	0	CD74	COPA	IMEx,IntAct	CPI-SS0302E8E8F
both	ADORA1_ENTPD1	LC	LC	ADORA1	ENTPD1	0.0421978	1.31556	0.678879	0	0	ADORA1	ENTPD1	curated	CPI-SS03E7587E4	ADORA1_ENTPD1	LC	LC	ADORA1	ENTPD1	0.0260039	0.61119	0.318597	0.002	0.0223459	ADORA1	ENTPD1	curated	CPI-SS03E7587E4
both	PTGER3_GHRL	LC	LC	PTGER3	GHRL	0.724029	0.160071	0.44205	0	0	PTGER3	GHRL	InnateDB-All	CPI-SS043E0F61D	PTGER3_GHRL	LC	LC	PTGER3	GHRL	0.6301	0.0468445	0.338472	0	0	PTGER3	GHRL	InnateDB-All	CPI-SS043E0F61D
Case only	DSC2_DSG2	LC	LC	DSC2	DSG2	0.218624	0.0257954	0.12221	0	0	DSC2	DSG2	curated	CPI-SS06D13FCD3	NA	NA	NA	NA	NA	NA	NA	NA	NA	NA	NA	NA	NA	NA
Case only	LGALS9_CD44	LC	LC	LGALS9	CD44	1.6332	2.50267	2.06793	0.002	0.0138564	LGALS9	CD44	InnateDB	CPI-SS0703338F5	NA	NA	NA	NA	NA	NA	NA	NA	NA	NA	NA	NA	NA	NA
both	CD52_SIGLEC10	LC	LC	CD52	SIGLEC10	10.1449	0.319853	5.23239	0	0	CD52	SIGLEC10	curated	CPI-SS073C1B796	CD52_SIGLEC10	LC	LC	CD52	SIGLEC10	9.19026	0.502571	4.84641	0	0	CD52	SIGLEC10	curated	CPI-SS073C1B796
both	GRN_SORT1	LC	LC	GRN	SORT1	4.10535	0.194877	2.15011	0	0	GRN	SORT1	IMEx,InnateDB-All,MINT	CPI-SS07CCAD9BF	GRN_SORT1	LC	LC	GRN	SORT1	4.4977	0.396274	2.44699	0	0	GRN	SORT1	IMEx,InnateDB-All,MINT	CPI-SS07CCAD9BF
both	ALOX5_ALOX5AP	LC	LC	ALOX5	ALOX5AP	3.01176	2.44099	2.72638	0	0	ALOX5	ALOX5AP	guidetopharmacology.org	CPI-SS080611C5B	ALOX5_ALOX5AP	LC	LC	ALOX5	ALOX5AP	3.67175	3.34014	3.50594	0	0	ALOX5	ALOX5AP	guidetopharmacology.org	CPI-SS080611C5B
Case only	EPHB4_EFNB3	LC	LC	EPHB4	EFNB3	0.182269	0.160271	0.17127	0	0	EPHB4	EFNB3	curated	CPI-SS0865716E5	NA	NA	NA	NA	NA	NA	NA	NA	NA	NA	NA	NA	NA	NA
Case only	LILRA4_BST2	LC	LC	LILRA4	BST2	0.195165	2.08722	1.14119	0	0	LILRA4	BST2	curated	CPI-SS095DCA7F7	NA	NA	NA	NA	NA	NA	NA	NA	NA	NA	NA	NA	NA	NA
Case only	CD74_APP	LC	LC	CD74	APP	183.038	0.422602	91.7305	0	0	CD74	APP	curated	CPI-SS09808DEAE	NA	NA	NA	NA	NA	NA	NA	NA	NA	NA	NA	NA	NA	NA
Case only	LRP5_FAM3B	LC	LC	LRP5	FAM3B	0.015013	0.0503236	0.0326683	0.006	0.0352121	LRP5	FAM3B	InnateDB-All	CPI-SS0A4EE6FE1	NA	NA	NA	NA	NA	NA	NA	NA	NA	NA	NA	NA	NA	NA
both	CD74_MIF	LC	LC	CD74	MIF	183.038	5.41247	94.2254	0	0	CD74	MIF	I2D,InnateDB-All	CPI-SS0ABC5C1B8	CD74_MIF	LC	LC	CD74	MIF	421.381	7.52155	214.451	0	0	CD74	MIF	I2D,InnateDB-All	CPI-SS0ABC5C1B8
Case only	TNFRSF11B_TNFSF10	LC	LC	TNFRSF11B	TNFSF10	0.076344	1.01759	0.546966	0.001	0.00744805	TNFRSF11B	TNFSF10	curated	CPI-SS0AD0ED887	NA	NA	NA	NA	NA	NA	NA	NA	NA	NA	NA	NA	NA	NA
Case only	WNT7B_FZD4	LC	LC	WNT7B	FZD4	0.119408	0.190878	0.155143	0.001	0.00744805	WNT7B	FZD4	curated	CPI-SS0B8083B44	NA	NA	NA	NA	NA	NA	NA	NA	NA	NA	NA	NA	NA	NA
both	VEGFA_FLT1	LC	LC	VEGFA	FLT1	0.73209	0.357272	0.544681	0	0	VEGFA	FLT1	curated	CPI-SS0B9B3870A	VEGFA_FLT1	LC	LC	VEGFA	FLT1	0.451888	0.216881	0.334384	0.004	0.0386639	VEGFA	FLT1	curated	CPI-SS0B9B3870A
Case only	PLXNB2_SEMA4G	LC	LC	PLXNB2	SEMA4G	0.224759	0.0095931	0.117176	0.003	0.0197885	PLXNB2	SEMA4G	curated	CPI-SS0C0A61F92	NA	NA	NA	NA	NA	NA	NA	NA	NA	NA	NA	NA	NA	NA
Case only	WNT7B_FZD1	LC	LC	WNT7B	FZD1	0.119408	0.0887646	0.104087	0.008	0.0444	WNT7B	FZD1	curated	CPI-SS0D81C6C1D	NA	NA	NA	NA	NA	NA	NA	NA	NA	NA	NA	NA	NA	NA
Control only	FGFR2_CD83	LC	LC	FGFR2	CD83	NA	NA	NA	NA	NA	NA	NA	NA	NA	FGFR2_CD83	LC	LC	FGFR2	CD83	0.0362887	11.1193	5.57781	0.002	0.0223459	FGFR2	CD83	InnateDB-All	CPI-SS00D9A0644
Control only	PLXNC1_SEMA7A	LC	LC	PLXNC1	SEMA7A	NA	NA	NA	NA	NA	NA	NA	NA	NA	PLXNC1_SEMA7A	LC	LC	PLXNC1	SEMA7A	0.584729	0.364854	0.474791	0	0	PLXNC1	SEMA7A	curated	CPI-SS02B567BC7
Control only	SIRPA_CD47	LC	LC	SIRPA	CD47	NA	NA	NA	NA	NA	NA	NA	NA	NA	SIRPA_CD47	LC	LC	SIRPA	CD47	0.549984	1.25737	0.903675	0	0	SIRPA	CD47	curated	CPI-SS0339AE950
Control only	COPA_SORT1	LC	LC	COPA	SORT1	NA	NA	NA	NA	NA	NA	NA	NA	NA	COPA_SORT1	LC	LC	COPA	SORT1	0.521384	0.396274	0.458829	0	0	COPA	SORT1	IMEx,InnateDB-All,IntAct,MatrixDB	CPI-SS04F3A1E5C
Control only	FFAR2_TNF	LC	LC	FFAR2	TNF	NA	NA	NA	NA	NA	NA	NA	NA	NA	FFAR2_TNF	LC	LC	FFAR2	TNF	0.357953	6.11051	3.23423	0	0	FFAR2	TNF	IMEx,IntAct	CPI-SS072E1E27A
Control only	EPHB6_EFNB3	LC	LC	EPHB6	EFNB3	NA	NA	NA	NA	NA	NA	NA	NA	NA	EPHB6_EFNB3	LC	LC	EPHB6	EFNB3	0.274877	0.369268	0.322072	0.002	0.0223459	EPHB6	EFNB3	curated	CPI-SS08718E4FB
Control only	PROS1_TYRO3	LC	LC	PROS1	TYRO3	NA	NA	NA	NA	NA	NA	NA	NA	NA	PROS1_TYRO3	LC	LC	PROS1	TYRO3	0.160267	0.0386721	0.0994697	0.005	0.0460492	PROS1	TYRO3	guidetopharmacology.org	CPI-SS09C4988F8
Control only	EPHB3_EFNB3	LC	LC	EPHB3	EFNB3	NA	NA	NA	NA	NA	NA	NA	NA	NA	EPHB3_EFNB3	LC	LC	EPHB3	EFNB3	0.0358205	0.369268	0.202544	0.001	0.0123128	EPHB3	EFNB3	curated	CPI-SS0A5B945E3
Control only	TNFRSF1A_GRN	LC	LC	TNFRSF1A	GRN	NA	NA	NA	NA	NA	NA	NA	NA	NA	TNFRSF1A_GRN	LC	LC	TNFRSF1A	GRN	0.64948	4.4977	2.57359	0.003	0.030955	TNFRSF1A	GRN	IMEx,InnateDB-All,MINT	CPI-SS0DA033F03
Control only	CSF1R_IL34	LC	LC	CSF1R	IL34	NA	NA	NA	NA	NA	NA	NA	NA	NA	CSF1R_IL34	LC	LC	CSF1R	IL34	5.03323	0.077239	2.55523	0	0	CSF1R	IL34	curated	CPI-SS0DFA98A14
Case only	C5_C5AR1	LC	mac_FCN1	C5	C5AR1	0.123741	5.07336	2.59855	0	0	C5	C5AR1	guidetopharmacology.org	CPI-SS00581282E	NA	NA	NA	NA	NA	NA	NA	NA	NA	NA	NA	NA	NA	NA
Case only	CCR2_CCL7	LC	mac_FCN1	CCR2	CCL7	0.0950383	2.88636	1.4907	0.001	0.00744805	CCR2	CCL7	curated	CPI-SS008EB600F	NA	NA	NA	NA	NA	NA	NA	NA	NA	NA	NA	NA	NA	NA
Case only	LGALS9_CD47	LC	mac_FCN1	LGALS9	CD47	1.6332	1.17029	1.40174	0.001	0.00744805	LGALS9	CD47	InnateDB-All	CPI-SS014958F32	NA	NA	NA	NA	NA	NA	NA	NA	NA	NA	NA	NA	NA	NA
both	CD99_PILRA	LC	mac_FCN1	CD99	PILRA	2.03726	1.86253	1.9499	0	0	CD99	PILRA	curated	CPI-SS01560CA22	CD99_PILRA	LC	mac_FCN1	CD99	PILRA	3.76688	1.49877	2.63282	0.004	0.0386639	CD99	PILRA	curated	CPI-SS01560CA22
Case only	TG_ASGR1	LC	mac_FCN1	TG	ASGR1	0.0275246	0.269947	0.148736	0	0	TG	ASGR1	I2D	CPI-SS01963C4CA	NA	NA	NA	NA	NA	NA	NA	NA	NA	NA	NA	NA	NA	NA
Case only	VEGFA_EPHB2	LC	mac_FCN1	VEGFA	EPHB2	0.73209	0.0623386	0.397214	0	0	VEGFA	EPHB2	I2D	CPI-SS02371A6D6	NA	NA	NA	NA	NA	NA	NA	NA	NA	NA	NA	NA	NA	NA
both	CD74_COPA	LC	mac_FCN1	CD74	COPA	183.038	0.59673	91.8175	0	0	CD74	COPA	IMEx,IntAct	CPI-SS0302E8E8F	CD74_COPA	LC	mac_FCN1	CD74	COPA	421.381	0.707617	211.044	0	0	CD74	COPA	IMEx,IntAct	CPI-SS0302E8E8F
Case only	ANXA1_FPR2	LC	mac_FCN1	ANXA1	FPR2	3.96907	0.596757	2.28291	0	0	ANXA1	FPR2	curated	CPI-SS030BB46BB	NA	NA	NA	NA	NA	NA	NA	NA	NA	NA	NA	NA	NA	NA
Case only	TFRC_TNFSF13B	LC	mac_FCN1	TFRC	TNFSF13B	0.617711	6.06875	3.34323	0	0	TFRC	TNFSF13B	IMEx,IntAct	CPI-SS03133B4F2	NA	NA	NA	NA	NA	NA	NA	NA	NA	NA	NA	NA	NA	NA
Case only	AXL_GAS6	LC	mac_FCN1	AXL	GAS6	0.347689	0.308761	0.328225	0.004	0.0251474	AXL	GAS6	guidetopharmacology.org	CPI-SS03A4F7DC8	NA	NA	NA	NA	NA	NA	NA	NA	NA	NA	NA	NA	NA	NA
Case only	C3_C3AR1	LC	mac_FCN1	C3	C3AR1	0.138714	1.08886	0.613787	0	0	C3	C3AR1	guidetopharmacology.org	CPI-SS03E48EFEA	NA	NA	NA	NA	NA	NA	NA	NA	NA	NA	NA	NA	NA	NA
Case only	ADORA1_ENTPD1	LC	mac_FCN1	ADORA1	ENTPD1	0.0421978	0.544243	0.29322	0.002	0.0138564	ADORA1	ENTPD1	curated	CPI-SS03E7587E4	NA	NA	NA	NA	NA	NA	NA	NA	NA	NA	NA	NA	NA	NA
Case only	MERTK_GAS6	LC	mac_FCN1	MERTK	GAS6	0.0633824	0.308761	0.186072	0.008	0.0444	MERTK	GAS6	guidetopharmacology.org	CPI-SS0415CC75D	NA	NA	NA	NA	NA	NA	NA	NA	NA	NA	NA	NA	NA	NA
both	LGALS9_LRP1	LC	mac_FCN1	LGALS9	LRP1	1.6332	0.354711	0.993957	0	0	LGALS9	LRP1	InnateDB-All	CPI-SS0419B80C4	LGALS9_LRP1	LC	mac_FCN1	LGALS9	LRP1	0.83199	1.48167	1.15683	0	0	LGALS9	LRP1	InnateDB-All	CPI-SS0419B80C4
Case only	PTGER3_GHRL	LC	mac_FCN1	PTGER3	GHRL	0.724029	0.0569295	0.390479	0	0	PTGER3	GHRL	InnateDB-All	CPI-SS043E0F61D	NA	NA	NA	NA	NA	NA	NA	NA	NA	NA	NA	NA	NA	NA
both	HLA-DPB1_TNFSF13B	LC	mac_FCN1	HLA-DPB1	TNFSF13B	67.0081	6.06875	36.5384	0	0	HLA-DPB1	TNFSF13B	InnateDB-All	CPI-SS05D23BCE8	HLA-DPB1_TNFSF13B	LC	mac_FCN1	HLA-DPB1	TNFSF13B	69.3992	1.80446	35.6018	0	0	HLA-DPB1	TNFSF13B	InnateDB-All	CPI-SS05D23BCE8
Case only	CD44_HBEGF	LC	mac_FCN1	CD44	HBEGF	2.50267	0.913024	1.70784	0	0	CD44	HBEGF	I2D,InnateDB-All	CPI-SS0632A027A	NA	NA	NA	NA	NA	NA	NA	NA	NA	NA	NA	NA	NA	NA
Case only	COPA_P2RY6	LC	mac_FCN1	COPA	P2RY6	0.463202	0.153032	0.308117	0.002	0.0138564	COPA	P2RY6	IMEx,IntAct	CPI-SS065F7DA2A	NA	NA	NA	NA	NA	NA	NA	NA	NA	NA	NA	NA	NA	NA
Case only	LGALS9_CD44	LC	mac_FCN1	LGALS9	CD44	1.6332	3.50341	2.5683	0	0	LGALS9	CD44	InnateDB	CPI-SS0703338F5	NA	NA	NA	NA	NA	NA	NA	NA	NA	NA	NA	NA	NA	NA
both	HLA-DPB1_NRG1	LC	mac_FCN1	HLA-DPB1	NRG1	67.0081	0.109875	33.559	0	0	HLA-DPB1	NRG1	InnateDB-All	CPI-SS076BC3BA6	HLA-DPB1_NRG1	LC	mac_FCN1	HLA-DPB1	NRG1	69.3992	0.187372	34.7933	0	0	HLA-DPB1	NRG1	InnateDB-All	CPI-SS076BC3BA6
both	GRN_SORT1	LC	mac_FCN1	GRN	SORT1	4.10535	0.129302	2.11733	0	0	GRN	SORT1	IMEx,InnateDB-All,MINT	CPI-SS07CCAD9BF	GRN_SORT1	LC	mac_FCN1	GRN	SORT1	4.4977	0.217969	2.35783	0.001	0.0123128	GRN	SORT1	IMEx,InnateDB-All,MINT	CPI-SS07CCAD9BF
both	ALOX5_ALOX5AP	LC	mac_FCN1	ALOX5	ALOX5AP	3.01176	2.05996	2.53586	0	0	ALOX5	ALOX5AP	guidetopharmacology.org	CPI-SS080611C5B	ALOX5_ALOX5AP	LC	mac_FCN1	ALOX5	ALOX5AP	3.67175	2.45418	3.06297	0	0	ALOX5	ALOX5AP	guidetopharmacology.org	CPI-SS080611C5B
Case only	LGALS9_COLEC12	LC	mac_FCN1	LGALS9	COLEC12	1.6332	0.125226	0.879215	0	0	LGALS9	COLEC12	InnateDB-All	CPI-SS08877A081	NA	NA	NA	NA	NA	NA	NA	NA	NA	NA	NA	NA	NA	NA
Case only	FLT1_VEGFB	LC	mac_FCN1	FLT1	VEGFB	0.357272	0.315178	0.336225	0.003	0.0197885	FLT1	VEGFB	curated	CPI-SS0947A8549	NA	NA	NA	NA	NA	NA	NA	NA	NA	NA	NA	NA	NA	NA
both	LILRA4_BST2	LC	mac_FCN1	LILRA4	BST2	0.195165	3.84158	2.01837	0	0	LILRA4	BST2	curated	CPI-SS095DCA7F7	LILRA4_BST2	LC	mac_FCN1	LILRA4	BST2	0.346574	1.74969	1.04813	0	0	LILRA4	BST2	curated	CPI-SS095DCA7F7
Case only	CD74_APP	LC	mac_FCN1	CD74	APP	183.038	0.618207	91.8283	0	0	CD74	APP	curated	CPI-SS09808DEAE	NA	NA	NA	NA	NA	NA	NA	NA	NA	NA	NA	NA	NA	NA
Case only	NAMPT_P2RY6	LC	mac_FCN1	NAMPT	P2RY6	2.87729	0.153032	1.51516	0.003	0.0197885	NAMPT	P2RY6	IMEx,IntAct	CPI-SS09A3FA737	NA	NA	NA	NA	NA	NA	NA	NA	NA	NA	NA	NA	NA	NA
Case only	CCR2_CCL8	LC	mac_FCN1	CCR2	CCL8	0.0950383	1.8643	0.979669	0	0	CCR2	CCL8	curated	CPI-SS09AFCF898	NA	NA	NA	NA	NA	NA	NA	NA	NA	NA	NA	NA	NA	NA
both	LGALS9_SORL1	LC	mac_FCN1	LGALS9	SORL1	1.6332	1.85244	1.74282	0	0	LGALS9	SORL1	InnateDB-All	CPI-SS09C52F54E	LGALS9_SORL1	LC	mac_FCN1	LGALS9	SORL1	0.83199	1.05692	0.944456	0.001	0.0123128	LGALS9	SORL1	InnateDB-All	CPI-SS09C52F54E
Case only	HLA-F_LILRB2	LC	mac_FCN1	HLA-F	LILRB2	0.928611	1.3643	1.14646	0.004	0.0251474	HLA-F	LILRB2	curated	CPI-SS0A76A8E97	NA	NA	NA	NA	NA	NA	NA	NA	NA	NA	NA	NA	NA	NA
Case only	C5_C5AR2	LC	mac_FCN1	C5	C5AR2	0.123741	0.00973526	0.0667383	0.009	0.0486679	C5	C5AR2	guidetopharmacology.org	CPI-SS0A7E3A1AF	NA	NA	NA	NA	NA	NA	NA	NA	NA	NA	NA	NA	NA	NA
both	CD74_MIF	LC	mac_FCN1	CD74	MIF	183.038	2.20428	92.6213	0	0	CD74	MIF	I2D,InnateDB-All	CPI-SS0ABC5C1B8	CD74_MIF	LC	mac_FCN1	CD74	MIF	421.381	4.1658	212.774	0.004	0.0386639	CD74	MIF	I2D,InnateDB-All	CPI-SS0ABC5C1B8
Case only	TNFRSF11B_TNFSF10	LC	mac_FCN1	TNFRSF11B	TNFSF10	0.076344	4.90845	2.4924	0	0	TNFRSF11B	TNFSF10	curated	CPI-SS0AD0ED887	NA	NA	NA	NA	NA	NA	NA	NA	NA	NA	NA	NA	NA	NA
Case only	TEK_ANGPT1	LC	mac_FCN1	TEK	ANGPT1	0.140399	0.0157942	0.0780966	0	0	TEK	ANGPT1	curated	CPI-SS0B337B316	NA	NA	NA	NA	NA	NA	NA	NA	NA	NA	NA	NA	NA	NA
Case only	ERBB3_NRG1	LC	mac_FCN1	ERBB3	NRG1	0.112971	0.109875	0.111423	0.004	0.0251474	ERBB3	NRG1	curated	CPI-SS0BF9FA3F2	NA	NA	NA	NA	NA	NA	NA	NA	NA	NA	NA	NA	NA	NA
Case only	PLXNB2_PTN	LC	mac_FCN1	PLXNB2	PTN	0.224759	0.062766	0.143762	0.002	0.0138564	PLXNB2	PTN	I2D,IMEx,InnateDB-All,IntAct	CPI-SS0BFB29A42	NA	NA	NA	NA	NA	NA	NA	NA	NA	NA	NA	NA	NA	NA
Case only	FCGR2A_CXCL9	LC	mac_FCN1	FCGR2A	CXCL9	0.66569	4.63768	2.65168	0	0	FCGR2A	CXCL9	IMEx,IntAct	CPI-SS0C17BB772	NA	NA	NA	NA	NA	NA	NA	NA	NA	NA	NA	NA	NA	NA
Case only	CCR2_CCL13	LC	mac_FCN1	CCR2	CCL13	0.0950383	0.374651	0.234845	0.001	0.00744805	CCR2	CCL13	curated	CPI-SS0C98C08DA	NA	NA	NA	NA	NA	NA	NA	NA	NA	NA	NA	NA	NA	NA
Case only	FPR3_HEBP1	LC	mac_FCN1	FPR3	HEBP1	0.322574	0.386721	0.354647	0.003	0.0197885	FPR3	HEBP1	guidetopharmacology.org	CPI-SS0D2539AEB	NA	NA	NA	NA	NA	NA	NA	NA	NA	NA	NA	NA	NA	NA
Case only	TNFRSF1A_GRN	LC	mac_FCN1	TNFRSF1A	GRN	0.357682	4.72507	2.54137	0	0	TNFRSF1A	GRN	IMEx,InnateDB-All,MINT	CPI-SS0DA033F03	NA	NA	NA	NA	NA	NA	NA	NA	NA	NA	NA	NA	NA	NA
Case only	CSF1R_IL34	LC	mac_FCN1	CSF1R	IL34	3.84386	0.00838619	1.92612	0.004	0.0251474	CSF1R	IL34	curated	CPI-SS0DFA98A14	NA	NA	NA	NA	NA	NA	NA	NA	NA	NA	NA	NA	NA	NA
Case only	NRP2_VEGFA	LC	mac_FCN1	NRP2	VEGFA	0.245986	1.24056	0.743272	0	0	NRP2	VEGFA	curated	CPI-SS0E00478B4	NA	NA	NA	NA	NA	NA	NA	NA	NA	NA	NA	NA	NA	NA
both	LGALS9_HAVCR2	LC	mac_FCN1	LGALS9	HAVCR2	1.6332	0.788056	1.21063	0	0	LGALS9	HAVCR2	curated	CPI-SS0E23CEB91	LGALS9_HAVCR2	LC	mac_FCN1	LGALS9	HAVCR2	0.83199	0.816748	0.824369	0	0	LGALS9	HAVCR2	curated	CPI-SS0E23CEB91
Case only	FLT1_PGF	LC	mac_FCN1	FLT1	PGF	0.357272	0.211811	0.284541	0	0	FLT1	PGF	curated	CPI-SS0E61DB5DF	NA	NA	NA	NA	NA	NA	NA	NA	NA	NA	NA	NA	NA	NA
both	CD40_TNFSF13B	LC	mac_FCN1	CD40	TNFSF13B	1.28239	6.06875	3.67557	0	0	CD40	TNFSF13B	I2D,InnateDB	CPI-SS0F00D756A	CD40_TNFSF13B	LC	mac_FCN1	CD40	TNFSF13B	0.357767	1.80446	1.08111	0.001	0.0123128	CD40	TNFSF13B	I2D,InnateDB	CPI-SS0F00D756A
Case only	APP_FPR2	LC	mac_FCN1	APP	FPR2	0.422602	0.596757	0.509679	0	0	APP	FPR2	guidetopharmacology.org	CPI-SS0F66EA6BE	NA	NA	NA	NA	NA	NA	NA	NA	NA	NA	NA	NA	NA	NA
Case only	FGF18_FGFR2	LC	mac_FCN1	FGF18	FGFR2	0.00929925	0.00992546	0.00961235	0.009	0.0486679	FGF18	FGFR2	I2D	CPI-SS0F6A7A4DF	NA	NA	NA	NA	NA	NA	NA	NA	NA	NA	NA	NA	NA	NA
both	ANXA1_FPR1	LC	mac_FCN1	ANXA1	FPR1	3.96907	4.61979	4.29443	0	0	ANXA1	FPR1	guidetopharmacology.org	CPI-SS0F739D3DB	ANXA1_FPR1	LC	mac_FCN1	ANXA1	FPR1	8.27645	4.05637	6.16641	0	0	ANXA1	FPR1	guidetopharmacology.org	CPI-SS0F739D3DB
Control only	FFAR2_CCL4L2	LC	mac_FCN1	FFAR2	CCL4L2	NA	NA	NA	NA	NA	NA	NA	NA	NA	FFAR2_CCL4L2	LC	mac_FCN1	FFAR2	CCL4L2	0.357953	6.35361	3.35578	0	0	FFAR2	CCL4L2	IMEx,IntAct	CPI-SS00FB3CB09
Control only	SPN_SIGLEC1	LC	mac_FCN1	SPN	SIGLEC1	NA	NA	NA	NA	NA	NA	NA	NA	NA	SPN_SIGLEC1	LC	mac_FCN1	SPN	SIGLEC1	1.35212	0.738453	1.04529	0	0	SPN	SIGLEC1	curated	CPI-SS02A170A99
Control only	TNF_NOTCH1	LC	mac_FCN1	TNF	NOTCH1	NA	NA	NA	NA	NA	NA	NA	NA	NA	TNF_NOTCH1	LC	mac_FCN1	TNF	NOTCH1	6.11051	0.35863	3.23457	0.004	0.0386639	TNF	NOTCH1	I2D	CPI-SS02EBC1BB0
Control only	TNF_VSIR	LC	mac_FCN1	TNF	VSIR	NA	NA	NA	NA	NA	NA	NA	NA	NA	TNF_VSIR	LC	mac_FCN1	TNF	VSIR	6.11051	3.82375	4.96713	0	0	TNF	VSIR	IMEx,IntAct	CPI-SS03FA58286
Control only	TNF_TNFRSF1A	LC	mac_FCN1	TNF	TNFRSF1A	NA	NA	NA	NA	NA	NA	NA	NA	NA	TNF_TNFRSF1A	LC	mac_FCN1	TNF	TNFRSF1A	6.11051	1.28678	3.69865	0.001	0.0123128	TNF	TNFRSF1A	curated	CPI-SS04B4619D0
Control only	CSF1R_CSF3	LC	mac_FCN1	CSF1R	CSF3	NA	NA	NA	NA	NA	NA	NA	NA	NA	CSF1R_CSF3	LC	mac_FCN1	CSF1R	CSF3	5.03323	0.728971	2.8811	0	0	CSF1R	CSF3	guidetopharmacology.org	CPI-SS05BE83BC6
Control only	HLA-DPA1_GAL	LC	mac_FCN1	HLA-DPA1	GAL	NA	NA	NA	NA	NA	NA	NA	NA	NA	HLA-DPA1_GAL	LC	mac_FCN1	HLA-DPA1	GAL	55.1681	0.10627	27.6372	0	0	HLA-DPA1	GAL	InnateDB-All	CPI-SS072B19293
Control only	ADGRL1_NRG1	LC	mac_FCN1	ADGRL1	NRG1	NA	NA	NA	NA	NA	NA	NA	NA	NA	ADGRL1_NRG1	LC	mac_FCN1	ADGRL1	NRG1	0.0729718	0.187372	0.130172	0.001	0.0123128	ADGRL1	NRG1	InnateDB-All	CPI-SS09375CA29
Control only	TNFSF13_TNFRSF14	LC	mac_FCN1	TNFSF13	TNFRSF14	NA	NA	NA	NA	NA	NA	NA	NA	NA	TNFSF13_TNFRSF14	LC	mac_FCN1	TNFSF13	TNFRSF14	0.348717	1.39155	0.870133	0.002	0.0223459	TNFSF13	TNFRSF14	I2D,InnateDB-All	CPI-SS0C28FEC7D
Control only	AXL_IL15RA	LC	mac_FCN1	AXL	IL15RA	NA	NA	NA	NA	NA	NA	NA	NA	NA	AXL_IL15RA	LC	mac_FCN1	AXL	IL15RA	0.293674	0.172007	0.232841	0.002	0.0223459	AXL	IL15RA	I2D	CPI-SS0D0252D87
Control only	TNF_TNFRSF1B	LC	mac_FCN1	TNF	TNFRSF1B	NA	NA	NA	NA	NA	NA	NA	NA	NA	TNF_TNFRSF1B	LC	mac_FCN1	TNF	TNFRSF1B	6.11051	4.0195	5.065	0	0	TNF	TNFRSF1B	curated	CPI-SS0E7D5974D
Control only	CCR3_CCL8	LC	mac_FCN1	CCR3	CCL8	NA	NA	NA	NA	NA	NA	NA	NA	NA	CCR3_CCL8	LC	mac_FCN1	CCR3	CCL8	0.0127897	1.03493	0.523859	0.004	0.0386639	CCR3	CCL8	curated	CPI-SS0E7EDE823
Control only	CD1D_LILRB2	LC	mac_FCN1	CD1D	LILRB2	NA	NA	NA	NA	NA	NA	NA	NA	NA	CD1D_LILRB2	LC	mac_FCN1	CD1D	LILRB2	0.132275	2.64985	1.39106	0	0	CD1D	LILRB2	curated	CPI-SS0EAB03260
Control only	PGRMC2_CCL4L2	LC	mac_FCN1	PGRMC2	CCL4L2	NA	NA	NA	NA	NA	NA	NA	NA	NA	PGRMC2_CCL4L2	LC	mac_FCN1	PGRMC2	CCL4L2	0.209573	6.35361	3.28159	0.005	0.0460492	PGRMC2	CCL4L2	IMEx,IntAct	CPI-SS0F3D40856
Control only	TNFSF13_TNFRSF1A	LC	mac_FCN1	TNFSF13	TNFRSF1A	NA	NA	NA	NA	NA	NA	NA	NA	NA	TNFSF13_TNFRSF1A	LC	mac_FCN1	TNFSF13	TNFRSF1A	0.348717	1.28678	0.817751	0.001	0.0123128	TNFSF13	TNFRSF1A	I2D,InnateDB-All	CPI-SS0F9B3B259
Control only	CCR3_CCL14	LC	mac_FCN1	CCR3	CCL14	NA	NA	NA	NA	NA	NA	NA	NA	NA	CCR3_CCL14	LC	mac_FCN1	CCR3	CCL14	0.0127897	0.0455607	0.0291752	0.002	0.0223459	CCR3	CCL14	curated	CPI-SS0FA7A69D9
Case only	GHRH_VIPR1	LC	mac_LIPA	GHRH	VIPR1	0.00783687	0.0262518	0.0170443	0.009	0.0486679	GHRH	VIPR1	guidetopharmacology.org	CPI-SS003AFD9BA	NA	NA	NA	NA	NA	NA	NA	NA	NA	NA	NA	NA	NA	NA
Case only	C5_C5AR1	LC	mac_LIPA	C5	C5AR1	0.123741	0.878423	0.501082	0	0	C5	C5AR1	guidetopharmacology.org	CPI-SS00581282E	NA	NA	NA	NA	NA	NA	NA	NA	NA	NA	NA	NA	NA	NA
Case only	MDK_LRP1	LC	mac_LIPA	MDK	LRP1	0.0492645	1.34836	0.698814	0.002	0.0138564	MDK	LRP1	I2D,InnateDB-All	CPI-SS006C6537E	NA	NA	NA	NA	NA	NA	NA	NA	NA	NA	NA	NA	NA	NA
Case only	TEK_ANGPT4	LC	mac_LIPA	TEK	ANGPT4	0.140399	0.00311189	0.0717554	0.003	0.0197885	TEK	ANGPT4	curated	CPI-SS00BBA318F	NA	NA	NA	NA	NA	NA	NA	NA	NA	NA	NA	NA	NA	NA
Case only	LGALS9_CD47	LC	mac_LIPA	LGALS9	CD47	1.6332	1.61669	1.62495	0	0	LGALS9	CD47	InnateDB-All	CPI-SS014958F32	NA	NA	NA	NA	NA	NA	NA	NA	NA	NA	NA	NA	NA	NA
Case only	CD99_PILRA	LC	mac_LIPA	CD99	PILRA	2.03726	1.18533	1.6113	0.008	0.0444	CD99	PILRA	curated	CPI-SS01560CA22	NA	NA	NA	NA	NA	NA	NA	NA	NA	NA	NA	NA	NA	NA
Case only	TG_ASGR1	LC	mac_LIPA	TG	ASGR1	0.0275246	0.237887	0.132706	0	0	TG	ASGR1	I2D	CPI-SS01963C4CA	NA	NA	NA	NA	NA	NA	NA	NA	NA	NA	NA	NA	NA	NA
Case only	PDGFB_LRP1	LC	mac_LIPA	PDGFB	LRP1	0.0676652	1.34836	0.708015	0	0	PDGFB	LRP1	I2D,InnateDB-All	CPI-SS02928C71A	NA	NA	NA	NA	NA	NA	NA	NA	NA	NA	NA	NA	NA	NA
both	SPN_SIGLEC1	LC	mac_LIPA	SPN	SIGLEC1	0.926857	1.14728	1.03707	0	0	SPN	SIGLEC1	curated	CPI-SS02A170A99	SPN_SIGLEC1	LC	mac_LIPA	SPN	SIGLEC1	1.35212	1.01796	1.18504	0	0	SPN	SIGLEC1	curated	CPI-SS02A170A99
Case only	CD74_COPA	LC	mac_LIPA	CD74	COPA	183.038	0.576867	91.8076	0	0	CD74	COPA	IMEx,IntAct	CPI-SS0302E8E8F	NA	NA	NA	NA	NA	NA	NA	NA	NA	NA	NA	NA	NA	NA
both	DSG1_DSC2	LC	mac_LIPA	DSG1	DSC2	0.153741	0.244023	0.198882	0.004	0.0251474	DSG1	DSC2	curated	CPI-SS036437279	DSG1_DSC2	LC	mac_LIPA	DSG1	DSC2	0.500282	0.596601	0.548441	0.002	0.0223459	DSG1	DSC2	curated	CPI-SS036437279
both	AXL_GAS6	LC	mac_LIPA	AXL	GAS6	0.347689	0.795404	0.571546	0	0	AXL	GAS6	guidetopharmacology.org	CPI-SS03A4F7DC8	AXL_GAS6	LC	mac_LIPA	AXL	GAS6	0.293674	1.01292	0.653296	0	0	AXL	GAS6	guidetopharmacology.org	CPI-SS03A4F7DC8
Case only	C3_C3AR1	LC	mac_LIPA	C3	C3AR1	0.138714	0.707545	0.423129	0	0	C3	C3AR1	guidetopharmacology.org	CPI-SS03E48EFEA	NA	NA	NA	NA	NA	NA	NA	NA	NA	NA	NA	NA	NA	NA
both	ADORA1_ENTPD1	LC	mac_LIPA	ADORA1	ENTPD1	0.0421978	0.545722	0.29396	0	0	ADORA1	ENTPD1	curated	CPI-SS03E7587E4	ADORA1_ENTPD1	LC	mac_LIPA	ADORA1	ENTPD1	0.0260039	0.972056	0.49903	0	0	ADORA1	ENTPD1	curated	CPI-SS03E7587E4
Case only	MERTK_GAS6	LC	mac_LIPA	MERTK	GAS6	0.0633824	0.795404	0.429393	0	0	MERTK	GAS6	guidetopharmacology.org	CPI-SS0415CC75D	NA	NA	NA	NA	NA	NA	NA	NA	NA	NA	NA	NA	NA	NA
both	LGALS9_LRP1	LC	mac_LIPA	LGALS9	LRP1	1.6332	1.34836	1.49078	0	0	LGALS9	LRP1	InnateDB-All	CPI-SS0419B80C4	LGALS9_LRP1	LC	mac_LIPA	LGALS9	LRP1	0.83199	1.59049	1.21124	0	0	LGALS9	LRP1	InnateDB-All	CPI-SS0419B80C4
Case only	PTGER3_GHRL	LC	mac_LIPA	PTGER3	GHRL	0.724029	0.0248846	0.374457	0.001	0.00744805	PTGER3	GHRL	InnateDB-All	CPI-SS043E0F61D	NA	NA	NA	NA	NA	NA	NA	NA	NA	NA	NA	NA	NA	NA
Case only	SEMA4A_PLXND1	LC	mac_LIPA	SEMA4A	PLXND1	0.295335	0.934426	0.61488	0	0	SEMA4A	PLXND1	curated	CPI-SS044C72D0D	NA	NA	NA	NA	NA	NA	NA	NA	NA	NA	NA	NA	NA	NA
Case only	LGALS9_MRC2	LC	mac_LIPA	LGALS9	MRC2	1.6332	0.120841	0.877022	0	0	LGALS9	MRC2	InnateDB-All	CPI-SS048346C2B	NA	NA	NA	NA	NA	NA	NA	NA	NA	NA	NA	NA	NA	NA
Case only	ESAM_ESAM	LC	mac_LIPA	ESAM	ESAM	0.227376	0.182978	0.205177	0.003	0.0197885	ESAM	ESAM	curated	CPI-SS04C672963	NA	NA	NA	NA	NA	NA	NA	NA	NA	NA	NA	NA	NA	NA
both	HLA-DPB1_TNFSF13B	LC	mac_LIPA	HLA-DPB1	TNFSF13B	67.0081	1.96971	34.4889	0	0	HLA-DPB1	TNFSF13B	InnateDB-All	CPI-SS05D23BCE8	HLA-DPB1_TNFSF13B	LC	mac_LIPA	HLA-DPB1	TNFSF13B	69.3992	0.531272	34.9652	0.001	0.0123128	HLA-DPB1	TNFSF13B	InnateDB-All	CPI-SS05D23BCE8
Case only	ERBB3_BTC	LC	mac_LIPA	ERBB3	BTC	0.112971	0.00291695	0.0579442	0.003	0.0197885	ERBB3	BTC	curated	CPI-SS06BC4D123	NA	NA	NA	NA	NA	NA	NA	NA	NA	NA	NA	NA	NA	NA
Case only	ANXA1_FPR3	LC	mac_LIPA	ANXA1	FPR3	3.96907	1.51205	2.74056	0	0	ANXA1	FPR3	guidetopharmacology.org	CPI-SS06CCF5A54	NA	NA	NA	NA	NA	NA	NA	NA	NA	NA	NA	NA	NA	NA
Case only	LGALS9_CD44	LC	mac_LIPA	LGALS9	CD44	1.6332	2.44267	2.03794	0.001	0.00744805	LGALS9	CD44	InnateDB	CPI-SS0703338F5	NA	NA	NA	NA	NA	NA	NA	NA	NA	NA	NA	NA	NA	NA
both	GRN_SORT1	LC	mac_LIPA	GRN	SORT1	4.10535	0.147137	2.12624	0	0	GRN	SORT1	IMEx,InnateDB-All,MINT	CPI-SS07CCAD9BF	GRN_SORT1	LC	mac_LIPA	GRN	SORT1	4.4977	0.284195	2.39095	0	0	GRN	SORT1	IMEx,InnateDB-All,MINT	CPI-SS07CCAD9BF
Case only	PTPRC_MRC1	LC	mac_LIPA	PTPRC	MRC1	3.19614	1.46168	2.32891	0.005	0.0303083	PTPRC	MRC1	curated	CPI-SS0822AEF5F	NA	NA	NA	NA	NA	NA	NA	NA	NA	NA	NA	NA	NA	NA
both	LGALS9_COLEC12	LC	mac_LIPA	LGALS9	COLEC12	1.6332	0.24373	0.938467	0	0	LGALS9	COLEC12	InnateDB-All	CPI-SS08877A081	LGALS9_COLEC12	LC	mac_LIPA	LGALS9	COLEC12	0.83199	0.573281	0.702636	0	0	LGALS9	COLEC12	InnateDB-All	CPI-SS08877A081
Case only	FLT1_VEGFB	LC	mac_LIPA	FLT1	VEGFB	0.357272	0.742871	0.550071	0	0	FLT1	VEGFB	curated	CPI-SS0947A8549	NA	NA	NA	NA	NA	NA	NA	NA	NA	NA	NA	NA	NA	NA
both	LILRA4_BST2	LC	mac_LIPA	LILRA4	BST2	0.195165	2.51135	1.35326	0	0	LILRA4	BST2	curated	CPI-SS095DCA7F7	LILRA4_BST2	LC	mac_LIPA	LILRA4	BST2	0.346574	1.37884	0.862706	0	0	LILRA4	BST2	curated	CPI-SS095DCA7F7
both	CD74_APP	LC	mac_LIPA	CD74	APP	183.038	0.812631	91.9255	0	0	CD74	APP	curated	CPI-SS09808DEAE	CD74_APP	LC	mac_LIPA	CD74	APP	421.381	0.823801	211.103	0	0	CD74	APP	curated	CPI-SS09808DEAE
Case only	CCR2_CCL8	LC	mac_LIPA	CCR2	CCL8	0.0950383	1.27186	0.683451	0	0	CCR2	CCL8	curated	CPI-SS09AFCF898	NA	NA	NA	NA	NA	NA	NA	NA	NA	NA	NA	NA	NA	NA
Case only	ICAM3_CD209	LC	mac_LIPA	ICAM3	CD209	1.74895	0.144256	0.946604	0	0	ICAM3	CD209	curated	CPI-SS0A2949959	NA	NA	NA	NA	NA	NA	NA	NA	NA	NA	NA	NA	NA	NA
Case only	C5_C5AR2	LC	mac_LIPA	C5	C5AR2	0.123741	0.0576892	0.0907153	0	0	C5	C5AR2	guidetopharmacology.org	CPI-SS0A7E3A1AF	NA	NA	NA	NA	NA	NA	NA	NA	NA	NA	NA	NA	NA	NA
both	CD74_MIF	LC	mac_LIPA	CD74	MIF	183.038	3.48216	93.2602	0	0	CD74	MIF	I2D,InnateDB-All	CPI-SS0ABC5C1B8	CD74_MIF	LC	mac_LIPA	CD74	MIF	421.381	7.61651	214.499	0	0	CD74	MIF	I2D,InnateDB-All	CPI-SS0ABC5C1B8
Case only	TNFRSF11B_TNFSF10	LC	mac_LIPA	TNFRSF11B	TNFSF10	0.076344	0.924242	0.500293	0.008	0.0444	TNFRSF11B	TNFSF10	curated	CPI-SS0AD0ED887	NA	NA	NA	NA	NA	NA	NA	NA	NA	NA	NA	NA	NA	NA
both	CSF1R_CSF1	LC	mac_LIPA	CSF1R	CSF1	3.84386	0.229393	2.03663	0	0	CSF1R	CSF1	curated	CPI-SS0B01CF3AB	CSF1R_CSF1	LC	mac_LIPA	CSF1R	CSF1	5.03323	0.329695	2.68146	0	0	CSF1R	CSF1	curated	CPI-SS0B01CF3AB
Case only	DSG2_DSC3	LC	mac_LIPA	DSG2	DSC3	0.0257954	0.138638	0.0822166	0.008	0.0444	DSG2	DSC3	curated	CPI-SS0B6F0C894	NA	NA	NA	NA	NA	NA	NA	NA	NA	NA	NA	NA	NA	NA
Case only	VEGFA_FLT1	LC	mac_LIPA	VEGFA	FLT1	0.73209	0.172184	0.452137	0	0	VEGFA	FLT1	curated	CPI-SS0B9B3870A	NA	NA	NA	NA	NA	NA	NA	NA	NA	NA	NA	NA	NA	NA
both	LGALS9_MET	LC	mac_LIPA	LGALS9	MET	1.6332	0.0526021	0.842903	0	0	LGALS9	MET	InnateDB-All	CPI-SS0BC7CD11B	LGALS9_MET	LC	mac_LIPA	LGALS9	MET	0.83199	0.0187576	0.425374	0	0	LGALS9	MET	InnateDB-All	CPI-SS0BC7CD11B
Case only	LGALS9_DAG1	LC	mac_LIPA	LGALS9	DAG1	1.6332	0.11226	0.872732	0.006	0.0352121	LGALS9	DAG1	InnateDB-All	CPI-SS0BD9F32BA	NA	NA	NA	NA	NA	NA	NA	NA	NA	NA	NA	NA	NA	NA
Case only	VEGFA_KDR	LC	mac_LIPA	VEGFA	KDR	0.73209	0.0665331	0.399311	0.008	0.0444	VEGFA	KDR	curated	CPI-SS0C03F7CDC	NA	NA	NA	NA	NA	NA	NA	NA	NA	NA	NA	NA	NA	NA
Case only	FCGR2A_CXCL9	LC	mac_LIPA	FCGR2A	CXCL9	0.66569	2.97881	1.82225	0.001	0.00744805	FCGR2A	CXCL9	IMEx,IntAct	CPI-SS0C17BB772	NA	NA	NA	NA	NA	NA	NA	NA	NA	NA	NA	NA	NA	NA
Case only	CCR2_CCL13	LC	mac_LIPA	CCR2	CCL13	0.0950383	0.446328	0.270683	0.001	0.00744805	CCR2	CCL13	curated	CPI-SS0C98C08DA	NA	NA	NA	NA	NA	NA	NA	NA	NA	NA	NA	NA	NA	NA
Case only	FPR3_HEBP1	LC	mac_LIPA	FPR3	HEBP1	0.322574	0.528711	0.425642	0	0	FPR3	HEBP1	guidetopharmacology.org	CPI-SS0D2539AEB	NA	NA	NA	NA	NA	NA	NA	NA	NA	NA	NA	NA	NA	NA
Case only	APLNR_APLN	LC	mac_LIPA	APLNR	APLN	0.141765	0.0256573	0.0837109	0.009	0.0486679	APLNR	APLN	guidetopharmacology.org	CPI-SS0D8148841	NA	NA	NA	NA	NA	NA	NA	NA	NA	NA	NA	NA	NA	NA
Case only	WNT7B_FZD1	LC	mac_LIPA	WNT7B	FZD1	0.119408	0.0714918	0.0954501	0.004	0.0251474	WNT7B	FZD1	curated	CPI-SS0D81C6C1D	NA	NA	NA	NA	NA	NA	NA	NA	NA	NA	NA	NA	NA	NA
both	TNFRSF1A_GRN	LC	mac_LIPA	TNFRSF1A	GRN	0.357682	13.9834	7.17055	0	0	TNFRSF1A	GRN	IMEx,InnateDB-All,MINT	CPI-SS0DA033F03	TNFRSF1A_GRN	LC	mac_LIPA	TNFRSF1A	GRN	0.64948	4.57934	2.61441	0.003	0.030955	TNFRSF1A	GRN	IMEx,InnateDB-All,MINT	CPI-SS0DA033F03
Case only	NRP2_VEGFA	LC	mac_LIPA	NRP2	VEGFA	0.245986	0.747783	0.496885	0.009	0.0486679	NRP2	VEGFA	curated	CPI-SS0E00478B4	NA	NA	NA	NA	NA	NA	NA	NA	NA	NA	NA	NA	NA	NA
both	LGALS9_HAVCR2	LC	mac_LIPA	LGALS9	HAVCR2	1.6332	1.23657	1.43489	0	0	LGALS9	HAVCR2	curated	CPI-SS0E23CEB91	LGALS9_HAVCR2	LC	mac_LIPA	LGALS9	HAVCR2	0.83199	1.24692	1.03945	0	0	LGALS9	HAVCR2	curated	CPI-SS0E23CEB91
Case only	CD40_TNFSF13B	LC	mac_LIPA	CD40	TNFSF13B	1.28239	1.96971	1.62605	0	0	CD40	TNFSF13B	I2D,InnateDB	CPI-SS0F00D756A	NA	NA	NA	NA	NA	NA	NA	NA	NA	NA	NA	NA	NA	NA
Control only	FFAR2_CCL4L2	LC	mac_LIPA	FFAR2	CCL4L2	NA	NA	NA	NA	NA	NA	NA	NA	NA	FFAR2_CCL4L2	LC	mac_LIPA	FFAR2	CCL4L2	0.357953	8.55973	4.45884	0	0	FFAR2	CCL4L2	IMEx,IntAct	CPI-SS00FB3CB09
Control only	VEGFA_EPHB2	LC	mac_LIPA	VEGFA	EPHB2	NA	NA	NA	NA	NA	NA	NA	NA	NA	VEGFA_EPHB2	LC	mac_LIPA	VEGFA	EPHB2	0.451888	0.0467844	0.249336	0	0	VEGFA	EPHB2	I2D	CPI-SS02371A6D6
Control only	TNF_TNFRSF1A	LC	mac_LIPA	TNF	TNFRSF1A	NA	NA	NA	NA	NA	NA	NA	NA	NA	TNF_TNFRSF1A	LC	mac_LIPA	TNF	TNFRSF1A	6.11051	1.4049	3.7577	0.005	0.0460492	TNF	TNFRSF1A	curated	CPI-SS04B4619D0
Control only	CSF1R_CSF3	LC	mac_LIPA	CSF1R	CSF3	NA	NA	NA	NA	NA	NA	NA	NA	NA	CSF1R_CSF3	LC	mac_LIPA	CSF1R	CSF3	5.03323	1.0195	3.02637	0	0	CSF1R	CSF3	guidetopharmacology.org	CPI-SS05BE83BC6
Control only	HLA-DPB1_NRG1	LC	mac_LIPA	HLA-DPB1	NRG1	NA	NA	NA	NA	NA	NA	NA	NA	NA	HLA-DPB1_NRG1	LC	mac_LIPA	HLA-DPB1	NRG1	69.3992	0.0830866	34.7411	0.004	0.0386639	HLA-DPB1	NRG1	InnateDB-All	CPI-SS076BC3BA6
Control only	ALOX5_ALOX5AP	LC	mac_LIPA	ALOX5	ALOX5AP	NA	NA	NA	NA	NA	NA	NA	NA	NA	ALOX5_ALOX5AP	LC	mac_LIPA	ALOX5	ALOX5AP	3.67175	3.1753	3.42352	0	0	ALOX5	ALOX5AP	guidetopharmacology.org	CPI-SS080611C5B
Control only	TYRO3_GAS6	LC	mac_LIPA	TYRO3	GAS6	NA	NA	NA	NA	NA	NA	NA	NA	NA	TYRO3_GAS6	LC	mac_LIPA	TYRO3	GAS6	0.0386721	1.01292	0.525795	0	0	TYRO3	GAS6	guidetopharmacology.org	CPI-SS085195142
Control only	WNT5A_FZD1	LC	mac_LIPA	WNT5A	FZD1	NA	NA	NA	NA	NA	NA	NA	NA	NA	WNT5A_FZD1	LC	mac_LIPA	WNT5A	FZD1	0.0159726	0.440999	0.228486	0	0	WNT5A	FZD1	curated	CPI-SS0B2D5BA95
Control only	FGFR2_FGFR3	LC	mac_LIPA	FGFR2	FGFR3	NA	NA	NA	NA	NA	NA	NA	NA	NA	FGFR2_FGFR3	LC	mac_LIPA	FGFR2	FGFR3	0.0362887	0.134955	0.0856217	0.004	0.0386639	FGFR2	FGFR3	IMEx,InnateDB-All	CPI-SS0BF3ED143
Control only	WNT5A_ANTXR1	LC	mac_LIPA	WNT5A	ANTXR1	NA	NA	NA	NA	NA	NA	NA	NA	NA	WNT5A_ANTXR1	LC	mac_LIPA	WNT5A	ANTXR1	0.0159726	0.346546	0.181259	0.004	0.0386639	WNT5A	ANTXR1	InnateDB-All	CPI-SS0C56C483F
Control only	PROS1_AXL	LC	mac_LIPA	PROS1	AXL	NA	NA	NA	NA	NA	NA	NA	NA	NA	PROS1_AXL	LC	mac_LIPA	PROS1	AXL	0.160267	0.365207	0.262737	0.004	0.0386639	PROS1	AXL	guidetopharmacology.org	CPI-SS0C85BC9AF
Control only	CSF1R_IL34	LC	mac_LIPA	CSF1R	IL34	NA	NA	NA	NA	NA	NA	NA	NA	NA	CSF1R_IL34	LC	mac_LIPA	CSF1R	IL34	5.03323	0.0725285	2.55288	0.002	0.0223459	CSF1R	IL34	curated	CPI-SS0DFA98A14
Control only	PGRMC2_CCL4L2	LC	mac_LIPA	PGRMC2	CCL4L2	NA	NA	NA	NA	NA	NA	NA	NA	NA	PGRMC2_CCL4L2	LC	mac_LIPA	PGRMC2	CCL4L2	0.209573	8.55973	4.38465	0.004	0.0386639	PGRMC2	CCL4L2	IMEx,IntAct	CPI-SS0F3D40856
Control only	TNFSF13_TNFRSF1A	LC	mac_LIPA	TNFSF13	TNFRSF1A	NA	NA	NA	NA	NA	NA	NA	NA	NA	TNFSF13_TNFRSF1A	LC	mac_LIPA	TNFSF13	TNFRSF1A	0.348717	1.4049	0.87681	0.003	0.030955	TNFSF13	TNFRSF1A	I2D,InnateDB-All	CPI-SS0F9B3B259
Control only	CCR3_CCL14	LC	mac_LIPA	CCR3	CCL14	NA	NA	NA	NA	NA	NA	NA	NA	NA	CCR3_CCL14	LC	mac_LIPA	CCR3	CCL14	0.0127897	0.0884315	0.0506106	0.001	0.0123128	CCR3	CCL14	curated	CPI-SS0FA7A69D9
Case only	LGALS9_SLC1A5	mac_FCN1	CD4+ T	LGALS9	SLC1A5	2.27386	0.288576	1.28122	0	0	LGALS9	SLC1A5	I2D,InnateDB-All	CPI-SS002DF6C31	NA	NA	NA	NA	NA	NA	NA	NA	NA	NA	NA	NA	NA	NA
both	EREG_EGFR	mac_FCN1	CD4+ T	EREG	EGFR	2.7725	0.0268675	1.39968	0	0	EREG	EGFR	curated	CPI-SS004C23DCE	EREG_EGFR	mac_FCN1	CD4+ T	EREG	EGFR	10.1134	0.198109	5.15576	0	0	EREG	EGFR	curated	CPI-SS004C23DCE
Case only	FFAR2_CCL4L2	mac_FCN1	CD4+ T	FFAR2	CCL4L2	3.2528	5.01686	4.13483	0	0	FFAR2	CCL4L2	IMEx,IntAct	CPI-SS00FB3CB09	NA	NA	NA	NA	NA	NA	NA	NA	NA	NA	NA	NA	NA	NA
Case only	EPHB2_EFNB1	mac_FCN1	CD4+ T	EPHB2	EFNB1	0.0623386	0.0493114	0.055825	0.002	0.0138564	EPHB2	EFNB1	curated	CPI-SS0111AAD26	NA	NA	NA	NA	NA	NA	NA	NA	NA	NA	NA	NA	NA	NA
Case only	FFAR2_FAM3C	mac_FCN1	CD4+ T	FFAR2	FAM3C	3.2528	0.294596	1.7737	0	0	FFAR2	FAM3C	IMEx,IntAct	CPI-SS01158CABF	NA	NA	NA	NA	NA	NA	NA	NA	NA	NA	NA	NA	NA	NA
Case only	LGALS9_CD47	mac_FCN1	CD4+ T	LGALS9	CD47	2.27386	1.18001	1.72693	0	0	LGALS9	CD47	InnateDB-All	CPI-SS014958F32	NA	NA	NA	NA	NA	NA	NA	NA	NA	NA	NA	NA	NA	NA
both	C5AR1_RPS19	mac_FCN1	CD4+ T	C5AR1	RPS19	5.07336	50.3422	27.7078	0	0	C5AR1	RPS19	guidetopharmacology.org	CPI-SS01946BE5C	C5AR1_RPS19	mac_FCN1	CD4+ T	C5AR1	RPS19	6.9316	61.7218	34.3267	0	0	C5AR1	RPS19	guidetopharmacology.org	CPI-SS01946BE5C
both	TNFRSF10C_TNFSF10	mac_FCN1	CD4+ T	TNFRSF10C	TNFSF10	0.858383	0.701267	0.779825	0	0	TNFRSF10C	TNFSF10	curated	CPI-SS01ECFDA18	TNFRSF10C_TNFSF10	mac_FCN1	CD4+ T	TNFRSF10C	TNFSF10	0.364079	0.937249	0.650664	0	0	TNFRSF10C	TNFSF10	curated	CPI-SS01ECFDA18
Case only	HLA-DPA1_TNFSF9	mac_FCN1	CD4+ T	HLA-DPA1	TNFSF9	19.9147	2.98986	11.4523	0	0	HLA-DPA1	TNFSF9	InnateDB-All	CPI-SS028784FC6	NA	NA	NA	NA	NA	NA	NA	NA	NA	NA	NA	NA	NA	NA
Case only	PLXNC1_SEMA7A	mac_FCN1	CD4+ T	PLXNC1	SEMA7A	1.46282	0.0638055	0.763311	0.002	0.0138564	PLXNC1	SEMA7A	curated	CPI-SS02B567BC7	NA	NA	NA	NA	NA	NA	NA	NA	NA	NA	NA	NA	NA	NA
Case only	NECTIN2_NECTIN3	mac_FCN1	CD4+ T	NECTIN2	NECTIN3	0.57295	0.051252	0.312101	0	0	NECTIN2	NECTIN3	curated	CPI-SS02FBD007E	NA	NA	NA	NA	NA	NA	NA	NA	NA	NA	NA	NA	NA	NA
Case only	CD74_COPA	mac_FCN1	CD4+ T	CD74	COPA	56.5447	0.585086	28.5649	0.001	0.00744805	CD74	COPA	IMEx,IntAct	CPI-SS0302E8E8F	NA	NA	NA	NA	NA	NA	NA	NA	NA	NA	NA	NA	NA	NA
Case only	FZD9_WNT7A	mac_FCN1	CD4+ T	FZD9	WNT7A	0.123186	0.016561	0.0698736	0.003	0.0197885	FZD9	WNT7A	I2D	CPI-SS030EDC420	NA	NA	NA	NA	NA	NA	NA	NA	NA	NA	NA	NA	NA	NA
Case only	CALCR_ADM2	mac_FCN1	CD4+ T	CALCR	ADM2	0.059011	0.0163244	0.0376677	0.009	0.0486679	CALCR	ADM2	guidetopharmacology.org	CPI-SS032CFAE42	NA	NA	NA	NA	NA	NA	NA	NA	NA	NA	NA	NA	NA	NA
Case only	SIRPA_CD47	mac_FCN1	CD4+ T	SIRPA	CD47	0.483824	1.18001	0.831917	0	0	SIRPA	CD47	curated	CPI-SS0339AE950	NA	NA	NA	NA	NA	NA	NA	NA	NA	NA	NA	NA	NA	NA
Case only	HLA-E_KLRC1	mac_FCN1	CD4+ T	HLA-E	KLRC1	15.8416	0.349305	8.09545	0.002	0.0138564	HLA-E	KLRC1	curated	CPI-SS03EF699C7	NA	NA	NA	NA	NA	NA	NA	NA	NA	NA	NA	NA	NA	NA
Case only	CXCL2_CXCR1	mac_FCN1	CD4+ T	CXCL2	CXCR1	19.7648	0.0102657	9.88752	0.001	0.00744805	CXCL2	CXCR1	I2D	CPI-SS040630206	NA	NA	NA	NA	NA	NA	NA	NA	NA	NA	NA	NA	NA	NA
Case only	EPHA3_EFNA4	mac_FCN1	CD4+ T	EPHA3	EFNA4	0.00992546	0.124319	0.0671223	0.002	0.0138564	EPHA3	EFNA4	curated	CPI-SS041888D39	NA	NA	NA	NA	NA	NA	NA	NA	NA	NA	NA	NA	NA	NA
Case only	EPHB1_EFNB1	mac_FCN1	CD4+ T	EPHB1	EFNB1	0.246977	0.0493114	0.148144	0.003	0.0197885	EPHB1	EFNB1	curated	CPI-SS0470AF83E	NA	NA	NA	NA	NA	NA	NA	NA	NA	NA	NA	NA	NA	NA
both	LGALS9_MRC2	mac_FCN1	CD4+ T	LGALS9	MRC2	2.27386	0.0469674	1.16041	0	0	LGALS9	MRC2	InnateDB-All	CPI-SS048346C2B	LGALS9_MRC2	mac_FCN1	CD4+ T	LGALS9	MRC2	0.978224	0.167638	0.572931	0.003	0.030955	LGALS9	MRC2	InnateDB-All	CPI-SS048346C2B
Case only	ADM_MRGPRX2	mac_FCN1	CD4+ T	ADM	MRGPRX2	1.34365	0.00278914	0.673222	0	0	ADM	MRGPRX2	guidetopharmacology.org	CPI-SS0522A6CFA	NA	NA	NA	NA	NA	NA	NA	NA	NA	NA	NA	NA	NA	NA
Case only	CCRL2_CCL19	mac_FCN1	CD4+ T	CCRL2	CCL19	1.8455	0.121761	0.983631	0	0	CCRL2	CCL19	guidetopharmacology.org	CPI-SS056BE1011	NA	NA	NA	NA	NA	NA	NA	NA	NA	NA	NA	NA	NA	NA
Case only	FZD9_WNT1	mac_FCN1	CD4+ T	FZD9	WNT1	0.123186	0.0148858	0.0690359	0.003	0.0197885	FZD9	WNT1	I2D	CPI-SS05C2D0200	NA	NA	NA	NA	NA	NA	NA	NA	NA	NA	NA	NA	NA	NA
both	CD55_ADGRE5	mac_FCN1	CD4+ T	CD55	ADGRE5	5.60899	1.25222	3.43061	0	0	CD55	ADGRE5	curated	CPI-SS061A7E099	CD55_ADGRE5	mac_FCN1	CD4+ T	CD55	ADGRE5	6.49752	2.60832	4.55292	0	0	CD55	ADGRE5	curated	CPI-SS061A7E099
Case only	CXCL8_CXCR1	mac_FCN1	CD4+ T	CXCL8	CXCR1	73.2527	0.0102657	36.6315	0	0	CXCL8	CXCR1	curated	CPI-SS0698C4DC4	NA	NA	NA	NA	NA	NA	NA	NA	NA	NA	NA	NA	NA	NA
Case only	CCL21_CCR7	mac_FCN1	CD4+ T	CCL21	CCR7	3.14504	0.576063	1.86055	0	0	CCL21	CCR7	curated	CPI-SS06C0074BD	NA	NA	NA	NA	NA	NA	NA	NA	NA	NA	NA	NA	NA	NA
both	LTBR_LTB	mac_FCN1	CD4+ T	LTBR	LTB	0.362523	8.03524	4.19888	0	0	LTBR	LTB	curated	CPI-SS06CBC985C	LTBR_LTB	mac_FCN1	CD4+ T	LTBR	LTB	1.03627	7.9208	4.47853	0	0	LTBR	LTB	curated	CPI-SS06CBC985C
both	LGALS9_CD44	mac_FCN1	CD4+ T	LGALS9	CD44	2.27386	3.12049	2.69717	0	0	LGALS9	CD44	InnateDB	CPI-SS0703338F5	LGALS9_CD44	mac_FCN1	CD4+ T	LGALS9	CD44	0.978224	7.33638	4.1573	0	0	LGALS9	CD44	InnateDB	CPI-SS0703338F5
both	NRG1_LSR	mac_FCN1	CD4+ T	NRG1	LSR	0.109875	0.136439	0.123157	0	0	NRG1	LSR	InnateDB-All	CPI-SS0708FE6FF	NRG1_LSR	mac_FCN1	CD4+ T	NRG1	LSR	0.187372	0.311822	0.249597	0.005	0.0460492	NRG1	LSR	InnateDB-All	CPI-SS0708FE6FF
Case only	FFAR2_TNF	mac_FCN1	CD4+ T	FFAR2	TNF	3.2528	6.3282	4.7905	0	0	FFAR2	TNF	IMEx,IntAct	CPI-SS072E1E27A	NA	NA	NA	NA	NA	NA	NA	NA	NA	NA	NA	NA	NA	NA
Case only	TIMP1_FGFR2	mac_FCN1	CD4+ T	TIMP1	FGFR2	6.0024	0.00490847	3.00365	0	0	TIMP1	FGFR2	InnateDB-All	CPI-SS0735F5C3A	NA	NA	NA	NA	NA	NA	NA	NA	NA	NA	NA	NA	NA	NA
both	CCL3_IDE	mac_FCN1	CD4+ T	CCL3	IDE	39.193	0.0737229	19.6334	0	0	CCL3	IDE	IMEx,InnateDB-All,MINT	CPI-SS076D8415B	CCL3_IDE	mac_FCN1	CD4+ T	CCL3	IDE	10.0821	0.421833	5.25196	0	0	CCL3	IDE	IMEx,InnateDB-All,MINT	CPI-SS076D8415B
Case only	CCL4_SLC7A1	mac_FCN1	CD4+ T	CCL4	SLC7A1	47.3749	0.0631045	23.719	0.001	0.00744805	CCL4	SLC7A1	IMEx,IntAct	CPI-SS0795802F6	NA	NA	NA	NA	NA	NA	NA	NA	NA	NA	NA	NA	NA	NA
Case only	CXCL10_CXCR3	mac_FCN1	CD4+ T	CXCL10	CXCR3	12.9298	0.611299	6.77054	0	0	CXCL10	CXCR3	curated	CPI-SS080683E15	NA	NA	NA	NA	NA	NA	NA	NA	NA	NA	NA	NA	NA	NA
Case only	PECAM1_CD177	mac_FCN1	CD4+ T	PECAM1	CD177	0.941773	0.00362349	0.472698	0.004	0.0251474	PECAM1	CD177	curated	CPI-SS081AD39D7	NA	NA	NA	NA	NA	NA	NA	NA	NA	NA	NA	NA	NA	NA
Case only	CD40_CD40LG	mac_FCN1	CD4+ T	CD40	CD40LG	0.540779	1.3177	0.929238	0	0	CD40	CD40LG	curated	CPI-SS083296041	NA	NA	NA	NA	NA	NA	NA	NA	NA	NA	NA	NA	NA	NA
both	SELL_SELPLG	mac_FCN1	CD4+ T	SELL	SELPLG	4.30354	0.350999	2.32727	0	0	SELL	SELPLG	curated	CPI-SS087321EB5	SELL_SELPLG	mac_FCN1	CD4+ T	SELL	SELPLG	2.41218	0.87893	1.64555	0	0	SELL	SELPLG	curated	CPI-SS087321EB5
Case only	CCL2_CCR10	mac_FCN1	CD4+ T	CCL2	CCR10	12.5537	0.0739439	6.31381	0	0	CCL2	CCR10	I2D	CPI-SS08B249DBA	NA	NA	NA	NA	NA	NA	NA	NA	NA	NA	NA	NA	NA	NA
both	PLXNB2_SEMA4D	mac_FCN1	CD4+ T	PLXNB2	SEMA4D	0.372035	1.25879	0.815413	0.006	0.0352121	PLXNB2	SEMA4D	curated	CPI-SS08FAC0A55	PLXNB2_SEMA4D	mac_FCN1	CD4+ T	PLXNB2	SEMA4D	0.661519	0.470175	0.565847	0	0	PLXNB2	SEMA4D	curated	CPI-SS08FAC0A55
Case only	TNFSF10_TNFRSF10D	mac_FCN1	CD4+ T	TNFSF10	TNFRSF10D	4.90845	0.0279899	2.46822	0	0	TNFSF10	TNFRSF10D	curated	CPI-SS095E52E66	NA	NA	NA	NA	NA	NA	NA	NA	NA	NA	NA	NA	NA	NA
Case only	ICAM1_SPN	mac_FCN1	CD4+ T	ICAM1	SPN	4.89667	0.446777	2.67172	0	0	ICAM1	SPN	curated	CPI-SS09C4FCB90	NA	NA	NA	NA	NA	NA	NA	NA	NA	NA	NA	NA	NA	NA
both	LGALS9_SORL1	mac_FCN1	CD4+ T	LGALS9	SORL1	2.27386	0.28244	1.27815	0	0	LGALS9	SORL1	InnateDB-All	CPI-SS09C52F54E	LGALS9_SORL1	mac_FCN1	CD4+ T	LGALS9	SORL1	0.978224	0.80255	0.890387	0	0	LGALS9	SORL1	InnateDB-All	CPI-SS09C52F54E
Case only	CXCL11_CXCR3	mac_FCN1	CD4+ T	CXCL11	CXCR3	2.49999	0.611299	1.55565	0	0	CXCL11	CXCR3	curated	CPI-SS09FAC4977	NA	NA	NA	NA	NA	NA	NA	NA	NA	NA	NA	NA	NA	NA
both	LGALS9_PTPRK	mac_FCN1	CD4+ T	LGALS9	PTPRK	2.27386	0.0586557	1.16626	0	0	LGALS9	PTPRK	InnateDB-All	CPI-SS0A9FB762A	LGALS9_PTPRK	mac_FCN1	CD4+ T	LGALS9	PTPRK	0.978224	0.112329	0.545276	0	0	LGALS9	PTPRK	InnateDB-All	CPI-SS0A9FB762A
both	PLXNB2_SEMA4C	mac_FCN1	CD4+ T	PLXNB2	SEMA4C	0.372035	0.103198	0.237616	0	0	PLXNB2	SEMA4C	curated	CPI-SS0AB21032D	PLXNB2_SEMA4C	mac_FCN1	CD4+ T	PLXNB2	SEMA4C	0.661519	0.258141	0.45983	0	0	PLXNB2	SEMA4C	curated	CPI-SS0AB21032D
Case only	CD74_MIF	mac_FCN1	CD4+ T	CD74	MIF	56.5447	4.5515	30.5481	0.001	0.00744805	CD74	MIF	I2D,InnateDB-All	CPI-SS0ABC5C1B8	NA	NA	NA	NA	NA	NA	NA	NA	NA	NA	NA	NA	NA	NA
Case only	CCL4_CCR8	mac_FCN1	CD4+ T	CCL4	CCR8	47.3749	0.0525381	23.7137	0	0	CCL4	CCR8	I2D	CPI-SS0ADC886E5	NA	NA	NA	NA	NA	NA	NA	NA	NA	NA	NA	NA	NA	NA
Case only	EPHB2_EFNB2	mac_FCN1	CD4+ T	EPHB2	EFNB2	0.0623386	0.0526537	0.0574961	0	0	EPHB2	EFNB2	curated	CPI-SS0B9E8C0DE	NA	NA	NA	NA	NA	NA	NA	NA	NA	NA	NA	NA	NA	NA
both	LGALS9_DAG1	mac_FCN1	CD4+ T	LGALS9	DAG1	2.27386	0.0250478	1.14945	0.001	0.00744805	LGALS9	DAG1	InnateDB-All	CPI-SS0BD9F32BA	LGALS9_DAG1	mac_FCN1	CD4+ T	LGALS9	DAG1	0.978224	0.300305	0.639264	0	0	LGALS9	DAG1	InnateDB-All	CPI-SS0BD9F32BA
Case only	VEGFA_KDR	mac_FCN1	CD4+ T	VEGFA	KDR	1.24056	0.0134634	0.627011	0	0	VEGFA	KDR	curated	CPI-SS0C03F7CDC	NA	NA	NA	NA	NA	NA	NA	NA	NA	NA	NA	NA	NA	NA
both	IL1B_ADRB2	mac_FCN1	CD4+ T	IL1B	ADRB2	17.83	0.274759	9.05238	0	0	IL1B	ADRB2	I2D	CPI-SS0C6448B94	IL1B_ADRB2	mac_FCN1	CD4+ T	IL1B	ADRB2	32.5024	0.163902	16.3331	0.001	0.0123128	IL1B	ADRB2	I2D	CPI-SS0C6448B94
both	CXCR1_YARS	mac_FCN1	CD4+ T	CXCR1	YARS	0.410749	0.227809	0.319279	0.001	0.00744805	CXCR1	YARS	guidetopharmacology.org	CPI-SS0C7012011	CXCR1_YARS	mac_FCN1	CD4+ T	CXCR1	YARS	0.497381	0.319171	0.408276	0.003	0.030955	CXCR1	YARS	guidetopharmacology.org	CPI-SS0C7012011
Case only	CXCL11_DPP4	mac_FCN1	CD4+ T	CXCL11	DPP4	2.49999	0.0812098	1.2906	0	0	CXCL11	DPP4	curated	CPI-SS0CC738ABC	NA	NA	NA	NA	NA	NA	NA	NA	NA	NA	NA	NA	NA	NA
both	CXCL2_DPP4	mac_FCN1	CD4+ T	CXCL2	DPP4	19.7648	0.0812098	9.92299	0	0	CXCL2	DPP4	curated	CPI-SS0CDAC688B	CXCL2_DPP4	mac_FCN1	CD4+ T	CXCL2	DPP4	36.2566	0.19182	18.2242	0	0	CXCL2	DPP4	curated	CPI-SS0CDAC688B
Case only	CCL2_CCR2	mac_FCN1	CD4+ T	CCL2	CCR2	12.5537	0.0256675	6.28968	0	0	CCL2	CCR2	curated	CPI-SS0CF0E4DE9	NA	NA	NA	NA	NA	NA	NA	NA	NA	NA	NA	NA	NA	NA
Case only	NRP2_PGF	mac_FCN1	CD4+ T	NRP2	PGF	1.03695	0.0346998	0.535827	0	0	NRP2	PGF	curated	CPI-SS0D22A09AD	NA	NA	NA	NA	NA	NA	NA	NA	NA	NA	NA	NA	NA	NA
Case only	ICAM1_AREG	mac_FCN1	CD4+ T	ICAM1	AREG	4.89667	3.26828	4.08248	0	0	ICAM1	AREG	InnateDB-All	CPI-SS0D4C221B8	NA	NA	NA	NA	NA	NA	NA	NA	NA	NA	NA	NA	NA	NA
Case only	IL6_HRH1	mac_FCN1	CD4+ T	IL6	HRH1	0.846763	0.00451347	0.425638	0.008	0.0444	IL6	HRH1	IMEx,InnateDB-All,IntAct	CPI-SS0DC2A6D35	NA	NA	NA	NA	NA	NA	NA	NA	NA	NA	NA	NA	NA	NA
Case only	TNFSF10_RIPK1	mac_FCN1	CD4+ T	TNFSF10	RIPK1	4.90845	0.138921	2.52369	0	0	TNFSF10	RIPK1	InnateDB-All	CPI-SS0DEDA3567	NA	NA	NA	NA	NA	NA	NA	NA	NA	NA	NA	NA	NA	NA
Case only	NRP2_VEGFA	mac_FCN1	CD4+ T	NRP2	VEGFA	1.03695	0.164725	0.60084	0.001	0.00744805	NRP2	VEGFA	curated	CPI-SS0E00478B4	NA	NA	NA	NA	NA	NA	NA	NA	NA	NA	NA	NA	NA	NA
both	NRG1_NETO2	mac_FCN1	CD4+ T	NRG1	NETO2	0.109875	0.0260746	0.0679747	0.001	0.00744805	NRG1	NETO2	InnateDB-All	CPI-SS0E075E5AF	NRG1_NETO2	mac_FCN1	CD4+ T	NRG1	NETO2	0.187372	0.0399031	0.113637	0.004	0.0386639	NRG1	NETO2	InnateDB-All	CPI-SS0E075E5AF
Case only	IGF1_IGF1R	mac_FCN1	CD4+ T	IGF1	IGF1R	0.373038	0.0228118	0.197925	0.001	0.00744805	IGF1	IGF1R	curated	CPI-SS0E41702C1	NA	NA	NA	NA	NA	NA	NA	NA	NA	NA	NA	NA	NA	NA
both	ICAM1_ITGAL	mac_FCN1	CD4+ T	ICAM1	ITGAL	4.89667	1.05403	2.97535	0	0	ICAM1	ITGAL	curated	CPI-SS0E9A581F8	ICAM1_ITGAL	mac_FCN1	CD4+ T	ICAM1	ITGAL	3.48384	0.819339	2.15159	0	0	ICAM1	ITGAL	curated	CPI-SS0E9A581F8
Case only	SELL_CD34	mac_FCN1	CD4+ T	SELL	CD34	4.30354	0.0511102	2.17732	0	0	SELL	CD34	curated	CPI-SS0EB5AEC83	NA	NA	NA	NA	NA	NA	NA	NA	NA	NA	NA	NA	NA	NA
Case only	NRP2_SEMA3F	mac_FCN1	CD4+ T	NRP2	SEMA3F	1.03695	0.0248248	0.53089	0	0	NRP2	SEMA3F	curated	CPI-SS0F15C1AB3	NA	NA	NA	NA	NA	NA	NA	NA	NA	NA	NA	NA	NA	NA
Case only	PYY_DPP4	mac_FCN1	CD4+ T	PYY	DPP4	0.0494457	0.0812098	0.0653278	0.002	0.0138564	PYY	DPP4	InnateDB-All,MINT	CPI-SS0FAE7ABEF	NA	NA	NA	NA	NA	NA	NA	NA	NA	NA	NA	NA	NA	NA
Case only	CXCL10_DPP4	mac_FCN1	CD4+ T	CXCL10	DPP4	12.9298	0.0812098	6.50549	0	0	CXCL10	DPP4	curated	CPI-SS0FDAB7BA8	NA	NA	NA	NA	NA	NA	NA	NA	NA	NA	NA	NA	NA	NA
Case only	TNFSF18_TNFRSF18	mac_FCN1	CD4+ T	TNFSF18	TNFRSF18	0.042482	1.76208	0.902283	0	0	TNFSF18	TNFRSF18	curated	CPI-SS0FF51A757	NA	NA	NA	NA	NA	NA	NA	NA	NA	NA	NA	NA	NA	NA
Control only	PVR_TIGIT	mac_FCN1	CD4+ T	PVR	TIGIT	NA	NA	NA	NA	NA	NA	NA	NA	NA	PVR_TIGIT	mac_FCN1	CD4+ T	PVR	TIGIT	0.347202	0.779765	0.563483	0	0	PVR	TIGIT	curated	CPI-SS00561BBD7
Control only	NRP2_SEMA3C	mac_FCN1	CD4+ T	NRP2	SEMA3C	NA	NA	NA	NA	NA	NA	NA	NA	NA	NRP2_SEMA3C	mac_FCN1	CD4+ T	NRP2	SEMA3C	0.476665	0.20543	0.341048	0.005	0.0460492	NRP2	SEMA3C	curated	CPI-SS0241A1F57
Control only	MERTK_GAS6	mac_FCN1	CD4+ T	MERTK	GAS6	NA	NA	NA	NA	NA	NA	NA	NA	NA	MERTK_GAS6	mac_FCN1	CD4+ T	MERTK	GAS6	0.618132	0.385792	0.501962	0	0	MERTK	GAS6	guidetopharmacology.org	CPI-SS0415CC75D
Control only	TNFRSF1A_FASLG	mac_FCN1	CD4+ T	TNFRSF1A	FASLG	NA	NA	NA	NA	NA	NA	NA	NA	NA	TNFRSF1A_FASLG	mac_FCN1	CD4+ T	TNFRSF1A	FASLG	1.28678	0.214885	0.750835	0.003	0.030955	TNFRSF1A	FASLG	I2D,InnateDB-All	CPI-SS0A4F27388
Control only	TNFSF13_FAS	mac_FCN1	CD4+ T	TNFSF13	FAS	NA	NA	NA	NA	NA	NA	NA	NA	NA	TNFSF13_FAS	mac_FCN1	CD4+ T	TNFSF13	FAS	0.667287	1.34327	1.00528	0	0	TNFSF13	FAS	I2D,InnateDB-All	CPI-SS0A83A7E30
Control only	PVR_CD96	mac_FCN1	CD4+ T	PVR	CD96	NA	NA	NA	NA	NA	NA	NA	NA	NA	PVR_CD96	mac_FCN1	CD4+ T	PVR	CD96	0.347202	1.49566	0.921433	0.003	0.030955	PVR	CD96	curated	CPI-SS0B84DAE3D
Control only	TNFSF13_TNFRSF14	mac_FCN1	CD4+ T	TNFSF13	TNFRSF14	NA	NA	NA	NA	NA	NA	NA	NA	NA	TNFSF13_TNFRSF14	mac_FCN1	CD4+ T	TNFSF13	TNFRSF14	0.667287	0.890934	0.779111	0	0	TNFSF13	TNFRSF14	I2D,InnateDB-All	CPI-SS0C28FEC7D
Case only	LGALS9_SLC1A5	mac_FCN1	CD8+ T	LGALS9	SLC1A5	2.27386	0.375138	1.3245	0	0	LGALS9	SLC1A5	I2D,InnateDB-All	CPI-SS002DF6C31	NA	NA	NA	NA	NA	NA	NA	NA	NA	NA	NA	NA	NA	NA
Case only	TNFRSF10B_FASLG	mac_FCN1	CD8+ T	TNFRSF10B	FASLG	0.309968	0.949585	0.629777	0.003	0.0197885	TNFRSF10B	FASLG	I2D,InnateDB-All	CPI-SS0049FD74F	NA	NA	NA	NA	NA	NA	NA	NA	NA	NA	NA	NA	NA	NA
Case only	CCL8_ACKR1	mac_FCN1	CD8+ T	CCL8	ACKR1	1.8643	0.333577	1.09894	0	0	CCL8	ACKR1	I2D	CPI-SS008700E67	NA	NA	NA	NA	NA	NA	NA	NA	NA	NA	NA	NA	NA	NA
Case only	FFAR2_CCL4L2	mac_FCN1	CD8+ T	FFAR2	CCL4L2	3.2528	25.867	14.5599	0	0	FFAR2	CCL4L2	IMEx,IntAct	CPI-SS00FB3CB09	NA	NA	NA	NA	NA	NA	NA	NA	NA	NA	NA	NA	NA	NA
Case only	EPHB2_EFNB1	mac_FCN1	CD8+ T	EPHB2	EFNB1	0.0623386	0.0578498	0.0600942	0	0	EPHB2	EFNB1	curated	CPI-SS0111AAD26	NA	NA	NA	NA	NA	NA	NA	NA	NA	NA	NA	NA	NA	NA
Case only	FFAR2_FAM3C	mac_FCN1	CD8+ T	FFAR2	FAM3C	3.2528	1.15884	2.20582	0	0	FFAR2	FAM3C	IMEx,IntAct	CPI-SS01158CABF	NA	NA	NA	NA	NA	NA	NA	NA	NA	NA	NA	NA	NA	NA
both	LGALS9_CD47	mac_FCN1	CD8+ T	LGALS9	CD47	2.27386	1.31261	1.79323	0	0	LGALS9	CD47	InnateDB-All	CPI-SS014958F32	LGALS9_CD47	mac_FCN1	CD8+ T	LGALS9	CD47	0.978224	1.1373	1.05776	0	0	LGALS9	CD47	InnateDB-All	CPI-SS014958F32
both	C5AR1_RPS19	mac_FCN1	CD8+ T	C5AR1	RPS19	5.07336	47.2466	26.16	0	0	C5AR1	RPS19	guidetopharmacology.org	CPI-SS01946BE5C	C5AR1_RPS19	mac_FCN1	CD8+ T	C5AR1	RPS19	6.9316	48.6208	27.7762	0	0	C5AR1	RPS19	guidetopharmacology.org	CPI-SS01946BE5C
Case only	TNFRSF10C_TNFSF10	mac_FCN1	CD8+ T	TNFRSF10C	TNFSF10	0.858383	0.876919	0.867651	0	0	TNFRSF10C	TNFSF10	curated	CPI-SS01ECFDA18	NA	NA	NA	NA	NA	NA	NA	NA	NA	NA	NA	NA	NA	NA
Case only	NRG1_LGR4	mac_FCN1	CD8+ T	NRG1	LGR4	0.109875	0.00934712	0.059611	0	0	NRG1	LGR4	InnateDB-All	CPI-SS02572E1EF	NA	NA	NA	NA	NA	NA	NA	NA	NA	NA	NA	NA	NA	NA
Case only	HLA-DPA1_TNFSF9	mac_FCN1	CD8+ T	HLA-DPA1	TNFSF9	19.9147	3.92158	11.9181	0	0	HLA-DPA1	TNFSF9	InnateDB-All	CPI-SS028784FC6	NA	NA	NA	NA	NA	NA	NA	NA	NA	NA	NA	NA	NA	NA
Case only	PLXNC1_SEMA7A	mac_FCN1	CD8+ T	PLXNC1	SEMA7A	1.46282	0.159089	0.810953	0	0	PLXNC1	SEMA7A	curated	CPI-SS02B567BC7	NA	NA	NA	NA	NA	NA	NA	NA	NA	NA	NA	NA	NA	NA
Case only	NECTIN2_NECTIN3	mac_FCN1	CD8+ T	NECTIN2	NECTIN3	0.57295	0.0375789	0.305265	0.001	0.00744805	NECTIN2	NECTIN3	curated	CPI-SS02FBD007E	NA	NA	NA	NA	NA	NA	NA	NA	NA	NA	NA	NA	NA	NA
Case only	HLA-E_KLRK1	mac_FCN1	CD8+ T	HLA-E	KLRK1	15.8416	0.16536	8.00348	0	0	HLA-E	KLRK1	curated	CPI-SS03339363E	NA	NA	NA	NA	NA	NA	NA	NA	NA	NA	NA	NA	NA	NA
Case only	SIRPA_CD47	mac_FCN1	CD8+ T	SIRPA	CD47	0.483824	1.31261	0.898215	0	0	SIRPA	CD47	curated	CPI-SS0339AE950	NA	NA	NA	NA	NA	NA	NA	NA	NA	NA	NA	NA	NA	NA
Case only	CXADR_FAM3C	mac_FCN1	CD8+ T	CXADR	FAM3C	0.134792	1.15884	0.646818	0.005	0.0303083	CXADR	FAM3C	IMEx,IntAct	CPI-SS033CB0BB2	NA	NA	NA	NA	NA	NA	NA	NA	NA	NA	NA	NA	NA	NA
Case only	HLA-C_FAM3C	mac_FCN1	CD8+ T	HLA-C	FAM3C	28.5182	1.15884	14.8385	0	0	HLA-C	FAM3C	InnateDB-All	CPI-SS034D36D2F	NA	NA	NA	NA	NA	NA	NA	NA	NA	NA	NA	NA	NA	NA
Case only	FAS_FASLG	mac_FCN1	CD8+ T	FAS	FASLG	0.856256	0.949585	0.90292	0	0	FAS	FASLG	curated	CPI-SS03A0C857B	NA	NA	NA	NA	NA	NA	NA	NA	NA	NA	NA	NA	NA	NA
both	HLA-E_KLRC1	mac_FCN1	CD8+ T	HLA-E	KLRC1	15.8416	0.426719	8.13416	0	0	HLA-E	KLRC1	curated	CPI-SS03EF699C7	HLA-E_KLRC1	mac_FCN1	CD8+ T	HLA-E	KLRC1	8.53235	0.766519	4.64943	0	0	HLA-E	KLRC1	curated	CPI-SS03EF699C7
Case only	EPHB1_EFNB1	mac_FCN1	CD8+ T	EPHB1	EFNB1	0.246977	0.0578498	0.152413	0.001	0.00744805	EPHB1	EFNB1	curated	CPI-SS0470AF83E	NA	NA	NA	NA	NA	NA	NA	NA	NA	NA	NA	NA	NA	NA
Case only	CXCL1_ACKR1	mac_FCN1	CD8+ T	CXCL1	ACKR1	7.13573	0.333577	3.73465	0	0	CXCL1	ACKR1	curated	CPI-SS052BBD9F9	NA	NA	NA	NA	NA	NA	NA	NA	NA	NA	NA	NA	NA	NA
Case only	LAMP1_FAM3C	mac_FCN1	CD8+ T	LAMP1	FAM3C	0.906028	1.15884	1.03244	0.006	0.0352121	LAMP1	FAM3C	InnateDB-All	CPI-SS055E061C9	NA	NA	NA	NA	NA	NA	NA	NA	NA	NA	NA	NA	NA	NA
Case only	CCRL2_CCL19	mac_FCN1	CD8+ T	CCRL2	CCL19	1.8455	0.0586732	0.952087	0	0	CCRL2	CCL19	guidetopharmacology.org	CPI-SS056BE1011	NA	NA	NA	NA	NA	NA	NA	NA	NA	NA	NA	NA	NA	NA
Case only	EPHB2_EFNA5	mac_FCN1	CD8+ T	EPHB2	EFNA5	0.0623386	0.0785471	0.0704428	0	0	EPHB2	EFNA5	curated	CPI-SS0586F2596	NA	NA	NA	NA	NA	NA	NA	NA	NA	NA	NA	NA	NA	NA
Case only	CCR1_CCL14	mac_FCN1	CD8+ T	CCR1	CCL14	1.00461	0.075063	0.539837	0	0	CCR1	CCL14	curated	CPI-SS059CC19A3	NA	NA	NA	NA	NA	NA	NA	NA	NA	NA	NA	NA	NA	NA
Case only	PDGFB_PDGFRB	mac_FCN1	CD8+ T	PDGFB	PDGFRB	0.250343	0.038033	0.144188	0	0	PDGFB	PDGFRB	curated	CPI-SS05A26A1DE	NA	NA	NA	NA	NA	NA	NA	NA	NA	NA	NA	NA	NA	NA
Case only	CCL4_CNR2	mac_FCN1	CD8+ T	CCL4	CNR2	47.3749	0.0397173	23.7073	0.004	0.0251474	CCL4	CNR2	IMEx,IntAct	CPI-SS05BA6D9C3	NA	NA	NA	NA	NA	NA	NA	NA	NA	NA	NA	NA	NA	NA
Case only	NOTCH1_DLL3	mac_FCN1	CD8+ T	NOTCH1	DLL3	0.578912	0.00548869	0.292201	0.006	0.0352121	NOTCH1	DLL3	curated	CPI-SS0607D1101	NA	NA	NA	NA	NA	NA	NA	NA	NA	NA	NA	NA	NA	NA
both	CD55_ADGRE5	mac_FCN1	CD8+ T	CD55	ADGRE5	5.60899	2.05178	3.83039	0	0	CD55	ADGRE5	curated	CPI-SS061A7E099	CD55_ADGRE5	mac_FCN1	CD8+ T	CD55	ADGRE5	6.49752	3.03043	4.76397	0	0	CD55	ADGRE5	curated	CPI-SS061A7E099
both	LGALS9_CD44	mac_FCN1	CD8+ T	LGALS9	CD44	2.27386	2.76175	2.5178	0	0	LGALS9	CD44	InnateDB	CPI-SS0703338F5	LGALS9_CD44	mac_FCN1	CD8+ T	LGALS9	CD44	0.978224	6.70421	3.84122	0	0	LGALS9	CD44	InnateDB	CPI-SS0703338F5
both	NRG1_LSR	mac_FCN1	CD8+ T	NRG1	LSR	0.109875	0.152856	0.131366	0	0	NRG1	LSR	InnateDB-All	CPI-SS0708FE6FF	NRG1_LSR	mac_FCN1	CD8+ T	NRG1	LSR	0.187372	0.401398	0.294385	0.002	0.0223459	NRG1	LSR	InnateDB-All	CPI-SS0708FE6FF
Case only	FFAR2_TNF	mac_FCN1	CD8+ T	FFAR2	TNF	3.2528	5.00663	4.12972	0	0	FFAR2	TNF	IMEx,IntAct	CPI-SS072E1E27A	NA	NA	NA	NA	NA	NA	NA	NA	NA	NA	NA	NA	NA	NA
Case only	TIMP1_FGFR2	mac_FCN1	CD8+ T	TIMP1	FGFR2	6.0024	0.00629111	3.00435	0	0	TIMP1	FGFR2	InnateDB-All	CPI-SS0735F5C3A	NA	NA	NA	NA	NA	NA	NA	NA	NA	NA	NA	NA	NA	NA
Case only	CXCL11_ACKR3	mac_FCN1	CD8+ T	CXCL11	ACKR3	2.49999	0.0235574	1.26178	0.004	0.0251474	CXCL11	ACKR3	guidetopharmacology.org	CPI-SS0747FCACD	NA	NA	NA	NA	NA	NA	NA	NA	NA	NA	NA	NA	NA	NA
Case only	CCL3_IDE	mac_FCN1	CD8+ T	CCL3	IDE	39.193	0.130585	19.6618	0	0	CCL3	IDE	IMEx,InnateDB-All,MINT	CPI-SS076D8415B	NA	NA	NA	NA	NA	NA	NA	NA	NA	NA	NA	NA	NA	NA
Case only	ALOX5_ALOX5AP	mac_FCN1	CD8+ T	ALOX5	ALOX5AP	0.990367	3.31361	2.15199	0	0	ALOX5	ALOX5AP	guidetopharmacology.org	CPI-SS080611C5B	NA	NA	NA	NA	NA	NA	NA	NA	NA	NA	NA	NA	NA	NA
Case only	CXCL10_CXCR3	mac_FCN1	CD8+ T	CXCL10	CXCR3	12.9298	1.19838	7.06408	0	0	CXCL10	CXCR3	curated	CPI-SS080683E15	NA	NA	NA	NA	NA	NA	NA	NA	NA	NA	NA	NA	NA	NA
Case only	TGFB1_TGFBR3	mac_FCN1	CD8+ T	TGFB1	TGFBR3	2.35338	0.247792	1.30058	0	0	TGFB1	TGFBR3	curated	CPI-SS085EE60B1	NA	NA	NA	NA	NA	NA	NA	NA	NA	NA	NA	NA	NA	NA
both	SELL_SELPLG	mac_FCN1	CD8+ T	SELL	SELPLG	4.30354	0.349144	2.32634	0	0	SELL	SELPLG	curated	CPI-SS087321EB5	SELL_SELPLG	mac_FCN1	CD8+ T	SELL	SELPLG	2.41218	1.11245	1.76231	0	0	SELL	SELPLG	curated	CPI-SS087321EB5
Case only	CCL3_CCR1	mac_FCN1	CD8+ T	CCL3	CCR1	39.193	0.178753	19.6859	0	0	CCL3	CCR1	curated	CPI-SS08DA48A5A	NA	NA	NA	NA	NA	NA	NA	NA	NA	NA	NA	NA	NA	NA
both	PLXNB2_SEMA4D	mac_FCN1	CD8+ T	PLXNB2	SEMA4D	0.372035	1.75544	1.06374	0.001	0.00744805	PLXNB2	SEMA4D	curated	CPI-SS08FAC0A55	PLXNB2_SEMA4D	mac_FCN1	CD8+ T	PLXNB2	SEMA4D	0.661519	0.446721	0.55412	0	0	PLXNB2	SEMA4D	curated	CPI-SS08FAC0A55
Case only	CXCL8_ACKR1	mac_FCN1	CD8+ T	CXCL8	ACKR1	73.2527	0.333577	36.7931	0	0	CXCL8	ACKR1	curated	CPI-SS0911EECCC	NA	NA	NA	NA	NA	NA	NA	NA	NA	NA	NA	NA	NA	NA
Case only	HLA-C_KIR2DL3	mac_FCN1	CD8+ T	HLA-C	KIR2DL3	28.5182	0.0472851	14.2827	0	0	HLA-C	KIR2DL3	curated	CPI-SS0917CBD53	NA	NA	NA	NA	NA	NA	NA	NA	NA	NA	NA	NA	NA	NA
both	CCR1_CCL23	mac_FCN1	CD8+ T	CCR1	CCL23	1.00461	0.0327127	0.518662	0	0	CCR1	CCL23	curated	CPI-SS09199F78C	CCR1_CCL23	mac_FCN1	CD8+ T	CCR1	CCL23	0.573383	0.0227897	0.298086	0	0	CCR1	CCL23	curated	CPI-SS09199F78C
both	HLA-B_KIR3DL2	mac_FCN1	CD8+ T	HLA-B	KIR3DL2	40.9252	0.106499	20.5158	0.007	0.0399674	HLA-B	KIR3DL2	curated	CPI-SS0987A89AE	HLA-B_KIR3DL2	mac_FCN1	CD8+ T	HLA-B	KIR3DL2	29.0576	0.174617	14.6161	0.002	0.0223459	HLA-B	KIR3DL2	curated	CPI-SS0987A89AE
Case only	ICAM1_SPN	mac_FCN1	CD8+ T	ICAM1	SPN	4.89667	0.81904	2.85786	0	0	ICAM1	SPN	curated	CPI-SS09C4FCB90	NA	NA	NA	NA	NA	NA	NA	NA	NA	NA	NA	NA	NA	NA
Case only	LGALS9_SORL1	mac_FCN1	CD8+ T	LGALS9	SORL1	2.27386	0.152475	1.21317	0.004	0.0251474	LGALS9	SORL1	InnateDB-All	CPI-SS09C52F54E	NA	NA	NA	NA	NA	NA	NA	NA	NA	NA	NA	NA	NA	NA
Case only	CXCL11_CXCR3	mac_FCN1	CD8+ T	CXCL11	CXCR3	2.49999	1.19838	1.84919	0	0	CXCL11	CXCR3	curated	CPI-SS09FAC4977	NA	NA	NA	NA	NA	NA	NA	NA	NA	NA	NA	NA	NA	NA
Case only	CEACAM1_CEACAM6	mac_FCN1	CD8+ T	CEACAM1	CEACAM6	0.450486	0.0218823	0.236184	0	0	CEACAM1	CEACAM6	curated	CPI-SS0A2D7895C	NA	NA	NA	NA	NA	NA	NA	NA	NA	NA	NA	NA	NA	NA
both	TNFRSF1A_FASLG	mac_FCN1	CD8+ T	TNFRSF1A	FASLG	1.05047	0.949585	1.00003	0	0	TNFRSF1A	FASLG	I2D,InnateDB-All	CPI-SS0A4F27388	TNFRSF1A_FASLG	mac_FCN1	CD8+ T	TNFRSF1A	FASLG	1.28678	0.250579	0.768682	0	0	TNFRSF1A	FASLG	I2D,InnateDB-All	CPI-SS0A4F27388
Case only	LGALS9_PTPRK	mac_FCN1	CD8+ T	LGALS9	PTPRK	2.27386	0.120838	1.19735	0	0	LGALS9	PTPRK	InnateDB-All	CPI-SS0A9FB762A	NA	NA	NA	NA	NA	NA	NA	NA	NA	NA	NA	NA	NA	NA
Case only	CD74_MIF	mac_FCN1	CD8+ T	CD74	MIF	56.5447	4.13376	30.3392	0.003	0.0197885	CD74	MIF	I2D,InnateDB-All	CPI-SS0ABC5C1B8	NA	NA	NA	NA	NA	NA	NA	NA	NA	NA	NA	NA	NA	NA
Case only	CSF1R_CSF1	mac_FCN1	CD8+ T	CSF1R	CSF1	0.575865	0.943332	0.759599	0.002	0.0138564	CSF1R	CSF1	curated	CPI-SS0B01CF3AB	NA	NA	NA	NA	NA	NA	NA	NA	NA	NA	NA	NA	NA	NA
Case only	LGALS9_DAG1	mac_FCN1	CD8+ T	LGALS9	DAG1	2.27386	0.020696	1.14728	0.007	0.0399674	LGALS9	DAG1	InnateDB-All	CPI-SS0BD9F32BA	NA	NA	NA	NA	NA	NA	NA	NA	NA	NA	NA	NA	NA	NA
Case only	CEACAM1_SELE	mac_FCN1	CD8+ T	CEACAM1	SELE	0.450486	0.0307125	0.240599	0.004	0.0251474	CEACAM1	SELE	curated	CPI-SS0BDC04683	NA	NA	NA	NA	NA	NA	NA	NA	NA	NA	NA	NA	NA	NA
Case only	EPHA3_EFNA5	mac_FCN1	CD8+ T	EPHA3	EFNA5	0.00992546	0.0785471	0.0442363	0.001	0.00744805	EPHA3	EFNA5	curated	CPI-SS0BEAB521F	NA	NA	NA	NA	NA	NA	NA	NA	NA	NA	NA	NA	NA	NA
Case only	CCL3_CCR5	mac_FCN1	CD8+ T	CCL3	CCR5	39.193	0.388296	19.7907	0	0	CCL3	CCR5	curated	CPI-SS0C090A257	NA	NA	NA	NA	NA	NA	NA	NA	NA	NA	NA	NA	NA	NA
Case only	HLA-E_KLRC2	mac_FCN1	CD8+ T	HLA-E	KLRC2	15.8416	0.272322	8.05696	0	0	HLA-E	KLRC2	curated	CPI-SS0C4FA643F	NA	NA	NA	NA	NA	NA	NA	NA	NA	NA	NA	NA	NA	NA
both	IL1B_ADRB2	mac_FCN1	CD8+ T	IL1B	ADRB2	17.83	0.461989	9.146	0	0	IL1B	ADRB2	I2D	CPI-SS0C6448B94	IL1B_ADRB2	mac_FCN1	CD8+ T	IL1B	ADRB2	32.5024	0.482368	16.4924	0	0	IL1B	ADRB2	I2D	CPI-SS0C6448B94
Case only	CXCR1_YARS	mac_FCN1	CD8+ T	CXCR1	YARS	0.410749	0.455115	0.432932	0	0	CXCR1	YARS	guidetopharmacology.org	CPI-SS0C7012011	NA	NA	NA	NA	NA	NA	NA	NA	NA	NA	NA	NA	NA	NA
Case only	CCR1_CCL15	mac_FCN1	CD8+ T	CCR1	CCL15	1.00461	0.00506968	0.504841	0	0	CCR1	CCL15	curated	CPI-SS0C84DF380	NA	NA	NA	NA	NA	NA	NA	NA	NA	NA	NA	NA	NA	NA
Case only	CXCL11_DPP4	mac_FCN1	CD8+ T	CXCL11	DPP4	2.49999	0.0508182	1.27541	0.003	0.0197885	CXCL11	DPP4	curated	CPI-SS0CC738ABC	NA	NA	NA	NA	NA	NA	NA	NA	NA	NA	NA	NA	NA	NA
both	CXCL2_DPP4	mac_FCN1	CD8+ T	CXCL2	DPP4	19.7648	0.0508182	9.90779	0	0	CXCL2	DPP4	curated	CPI-SS0CDAC688B	CXCL2_DPP4	mac_FCN1	CD8+ T	CXCL2	DPP4	36.2566	0.274982	18.2658	0	0	CXCL2	DPP4	curated	CPI-SS0CDAC688B
Case only	CCL2_CCR2	mac_FCN1	CD8+ T	CCL2	CCR2	12.5537	0.0223767	6.28803	0	0	CCL2	CCR2	curated	CPI-SS0CF0E4DE9	NA	NA	NA	NA	NA	NA	NA	NA	NA	NA	NA	NA	NA	NA
Case only	CCL4_CCR5	mac_FCN1	CD8+ T	CCL4	CCR5	47.3749	0.388296	23.8816	0	0	CCL4	CCR5	curated	CPI-SS0D1D95883	NA	NA	NA	NA	NA	NA	NA	NA	NA	NA	NA	NA	NA	NA
Case only	FPR3_HEBP1	mac_FCN1	CD8+ T	FPR3	HEBP1	0.568641	0.0903249	0.329483	0.009	0.0486679	FPR3	HEBP1	guidetopharmacology.org	CPI-SS0D2539AEB	NA	NA	NA	NA	NA	NA	NA	NA	NA	NA	NA	NA	NA	NA
Case only	ICAM1_AREG	mac_FCN1	CD8+ T	ICAM1	AREG	4.89667	0.721602	2.80914	0.003	0.0197885	ICAM1	AREG	InnateDB-All	CPI-SS0D4C221B8	NA	NA	NA	NA	NA	NA	NA	NA	NA	NA	NA	NA	NA	NA
Case only	CCL2_ACKR1	mac_FCN1	CD8+ T	CCL2	ACKR1	12.5537	0.333577	6.44363	0	0	CCL2	ACKR1	curated	CPI-SS0DBFB8BEA	NA	NA	NA	NA	NA	NA	NA	NA	NA	NA	NA	NA	NA	NA
Case only	TNFSF10_RIPK1	mac_FCN1	CD8+ T	TNFSF10	RIPK1	4.90845	0.195521	2.55199	0	0	TNFSF10	RIPK1	InnateDB-All	CPI-SS0DEDA3567	NA	NA	NA	NA	NA	NA	NA	NA	NA	NA	NA	NA	NA	NA
Case only	NRG1_NETO2	mac_FCN1	CD8+ T	NRG1	NETO2	0.109875	0.0292881	0.0695815	0.001	0.00744805	NRG1	NETO2	InnateDB-All	CPI-SS0E075E5AF	NA	NA	NA	NA	NA	NA	NA	NA	NA	NA	NA	NA	NA	NA
both	PECAM1_CD38	mac_FCN1	CD8+ T	PECAM1	CD38	0.941773	0.329262	0.635518	0	0	PECAM1	CD38	curated	CPI-SS0E0DEA7D5	PECAM1_CD38	mac_FCN1	CD8+ T	PECAM1	CD38	1.885	0.0336435	0.95932	0.003	0.030955	PECAM1	CD38	curated	CPI-SS0E0DEA7D5
Case only	LGALS9_HAVCR2	mac_FCN1	CD8+ T	LGALS9	HAVCR2	2.27386	1.11351	1.69369	0	0	LGALS9	HAVCR2	curated	CPI-SS0E23CEB91	NA	NA	NA	NA	NA	NA	NA	NA	NA	NA	NA	NA	NA	NA
both	ICAM1_ITGAL	mac_FCN1	CD8+ T	ICAM1	ITGAL	4.89667	1.67221	3.28444	0	0	ICAM1	ITGAL	curated	CPI-SS0E9A581F8	ICAM1_ITGAL	mac_FCN1	CD8+ T	ICAM1	ITGAL	3.48384	0.582676	2.03326	0	0	ICAM1	ITGAL	curated	CPI-SS0E9A581F8
Case only	SELL_CD34	mac_FCN1	CD8+ T	SELL	CD34	4.30354	0.0500328	2.17678	0.001	0.00744805	SELL	CD34	curated	CPI-SS0EB5AEC83	NA	NA	NA	NA	NA	NA	NA	NA	NA	NA	NA	NA	NA	NA
Case only	CCL21_ACKR4	mac_FCN1	CD8+ T	CCL21	ACKR4	3.14504	0.0200778	1.58256	0.001	0.00744805	CCL21	ACKR4	curated	CPI-SS0ECD9BB5E	NA	NA	NA	NA	NA	NA	NA	NA	NA	NA	NA	NA	NA	NA
Case only	HLA-DRB1_OGN	mac_FCN1	CD8+ T	HLA-DRB1	OGN	29.2161	0.0327556	14.6244	0.008	0.0444	HLA-DRB1	OGN	InnateDB-All	CPI-SS0EF0750A7	NA	NA	NA	NA	NA	NA	NA	NA	NA	NA	NA	NA	NA	NA
Case only	CXCL10_DPP4	mac_FCN1	CD8+ T	CXCL10	DPP4	12.9298	0.0508182	6.4903	0	0	CXCL10	DPP4	curated	CPI-SS0FDAB7BA8	NA	NA	NA	NA	NA	NA	NA	NA	NA	NA	NA	NA	NA	NA
Case only	PDGFB_PDGFRA	mac_FCN1	CD8+ T	PDGFB	PDGFRA	0.250343	0.00890754	0.129625	0	0	PDGFB	PDGFRA	curated	CPI-SS0FEEB187C	NA	NA	NA	NA	NA	NA	NA	NA	NA	NA	NA	NA	NA	NA
Control only	PVR_TIGIT	mac_FCN1	CD8+ T	PVR	TIGIT	NA	NA	NA	NA	NA	NA	NA	NA	NA	PVR_TIGIT	mac_FCN1	CD8+ T	PVR	TIGIT	0.347202	0.714002	0.530602	0	0	PVR	TIGIT	curated	CPI-SS00561BBD7
Control only	PVR_TNFSF9	mac_FCN1	CD8+ T	PVR	TNFSF9	NA	NA	NA	NA	NA	NA	NA	NA	NA	PVR_TNFSF9	mac_FCN1	CD8+ T	PVR	TNFSF9	0.347202	0.843248	0.595225	0.001	0.0123128	PVR	TNFSF9	InnateDB-All	CPI-SS00A8596B5
Control only	HLA-F_KIR3DL1	mac_FCN1	CD8+ T	HLA-F	KIR3DL1	NA	NA	NA	NA	NA	NA	NA	NA	NA	HLA-F_KIR3DL1	mac_FCN1	CD8+ T	HLA-F	KIR3DL1	1.42181	0.109095	0.765454	0.005	0.0460492	HLA-F	KIR3DL1	curated	CPI-SS048242083
Control only	CD48_CD244	mac_FCN1	CD8+ T	CD48	CD244	NA	NA	NA	NA	NA	NA	NA	NA	NA	CD48_CD244	mac_FCN1	CD8+ T	CD48	CD244	3.89795	0.121152	2.00955	0	0	CD48	CD244	curated	CPI-SS056FF4363
Control only	LTBR_LTB	mac_FCN1	CD8+ T	LTBR	LTB	NA	NA	NA	NA	NA	NA	NA	NA	NA	LTBR_LTB	mac_FCN1	CD8+ T	LTBR	LTB	1.03627	6.28522	3.66074	0	0	LTBR	LTB	curated	CPI-SS06CBC985C
Control only	CMKLR1_RARRES2	mac_FCN1	CD8+ T	CMKLR1	RARRES2	NA	NA	NA	NA	NA	NA	NA	NA	NA	CMKLR1_RARRES2	mac_FCN1	CD8+ T	CMKLR1	RARRES2	0.243481	0.125275	0.184378	0	0	CMKLR1	RARRES2	guidetopharmacology.org	CPI-SS07D56EB05
Control only	CXCL12_CXCR4	mac_FCN1	CD8+ T	CXCL12	CXCR4	NA	NA	NA	NA	NA	NA	NA	NA	NA	CXCL12_CXCR4	mac_FCN1	CD8+ T	CXCL12	CXCR4	0.270122	8.27562	4.27287	0	0	CXCL12	CXCR4	curated	CPI-SS0A28DCA72
Control only	TNFSF13_FAS	mac_FCN1	CD8+ T	TNFSF13	FAS	NA	NA	NA	NA	NA	NA	NA	NA	NA	TNFSF13_FAS	mac_FCN1	CD8+ T	TNFSF13	FAS	0.667287	1.00564	0.836461	0	0	TNFSF13	FAS	I2D,InnateDB-All	CPI-SS0A83A7E30
Control only	PVR_CD226	mac_FCN1	CD8+ T	PVR	CD226	NA	NA	NA	NA	NA	NA	NA	NA	NA	PVR_CD226	mac_FCN1	CD8+ T	PVR	CD226	0.347202	0.450186	0.398694	0	0	PVR	CD226	curated	CPI-SS0A8627ED6
Control only	PLXNB2_SEMA4C	mac_FCN1	CD8+ T	PLXNB2	SEMA4C	NA	NA	NA	NA	NA	NA	NA	NA	NA	PLXNB2_SEMA4C	mac_FCN1	CD8+ T	PLXNB2	SEMA4C	0.661519	0.261372	0.461445	0	0	PLXNB2	SEMA4C	curated	CPI-SS0AB21032D
Control only	PVR_CD96	mac_FCN1	CD8+ T	PVR	CD96	NA	NA	NA	NA	NA	NA	NA	NA	NA	PVR_CD96	mac_FCN1	CD8+ T	PVR	CD96	0.347202	2.43679	1.392	0	0	PVR	CD96	curated	CPI-SS0B84DAE3D
Control only	HLA-F_KIR3DL2	mac_FCN1	CD8+ T	HLA-F	KIR3DL2	NA	NA	NA	NA	NA	NA	NA	NA	NA	HLA-F_KIR3DL2	mac_FCN1	CD8+ T	HLA-F	KIR3DL2	1.42181	0.174617	0.798215	0.002	0.0223459	HLA-F	KIR3DL2	curated	CPI-SS0BDD10277
Control only	VEGFA_KDR	mac_FCN1	CD8+ T	VEGFA	KDR	NA	NA	NA	NA	NA	NA	NA	NA	NA	VEGFA_KDR	mac_FCN1	CD8+ T	VEGFA	KDR	0.917346	0.0361751	0.476761	0.001	0.0123128	VEGFA	KDR	curated	CPI-SS0C03F7CDC
Control only	TNFSF13_TNFRSF14	mac_FCN1	CD8+ T	TNFSF13	TNFRSF14	NA	NA	NA	NA	NA	NA	NA	NA	NA	TNFSF13_TNFRSF14	mac_FCN1	CD8+ T	TNFSF13	TNFRSF14	0.667287	1.02543	0.84636	0	0	TNFSF13	TNFRSF14	I2D,InnateDB-All	CPI-SS0C28FEC7D
Control only	CXCL12_CXCR3	mac_FCN1	CD8+ T	CXCL12	CXCR3	NA	NA	NA	NA	NA	NA	NA	NA	NA	CXCL12_CXCR3	mac_FCN1	CD8+ T	CXCL12	CXCR3	0.270122	0.501035	0.385579	0	0	CXCL12	CXCR3	guidetopharmacology.org	CPI-SS0EFE0B07A
Case only	LGALS9_SLC1A5	mac_FCN1	DC	LGALS9	SLC1A5	2.27386	0.565861	1.41986	0	0	LGALS9	SLC1A5	I2D,InnateDB-All	CPI-SS002DF6C31	NA	NA	NA	NA	NA	NA	NA	NA	NA	NA	NA	NA	NA	NA
Case only	CCL8_ACKR1	mac_FCN1	DC	CCL8	ACKR1	1.8643	0.370462	1.11738	0.001	0.00744805	CCL8	ACKR1	I2D	CPI-SS008700E67	NA	NA	NA	NA	NA	NA	NA	NA	NA	NA	NA	NA	NA	NA
Case only	PTN_PTPRS	mac_FCN1	DC	PTN	PTPRS	0.062766	0.0678086	0.0652873	0.002	0.0138564	PTN	PTPRS	I2D,IMEx,InnateDB-All,IntAct	CPI-SS00F4DDF4B	NA	NA	NA	NA	NA	NA	NA	NA	NA	NA	NA	NA	NA	NA
Case only	FFAR2_CCL4L2	mac_FCN1	DC	FFAR2	CCL4L2	3.2528	4.61658	3.93469	0.003	0.0197885	FFAR2	CCL4L2	IMEx,IntAct	CPI-SS00FB3CB09	NA	NA	NA	NA	NA	NA	NA	NA	NA	NA	NA	NA	NA	NA
Case only	EPHB2_EFNB1	mac_FCN1	DC	EPHB2	EFNB1	0.0623386	0.113114	0.0877263	0.002	0.0138564	EPHB2	EFNB1	curated	CPI-SS0111AAD26	NA	NA	NA	NA	NA	NA	NA	NA	NA	NA	NA	NA	NA	NA
Case only	LGALS9_CD47	mac_FCN1	DC	LGALS9	CD47	2.27386	1.99356	2.13371	0	0	LGALS9	CD47	InnateDB-All	CPI-SS014958F32	NA	NA	NA	NA	NA	NA	NA	NA	NA	NA	NA	NA	NA	NA
both	C5AR1_RPS19	mac_FCN1	DC	C5AR1	RPS19	5.07336	57.0233	31.0483	0	0	C5AR1	RPS19	guidetopharmacology.org	CPI-SS01946BE5C	C5AR1_RPS19	mac_FCN1	DC	C5AR1	RPS19	6.9316	47.6584	27.295	0	0	C5AR1	RPS19	guidetopharmacology.org	CPI-SS01946BE5C
Case only	TNFRSF10C_TNFSF10	mac_FCN1	DC	TNFRSF10C	TNFSF10	0.858383	0.636372	0.747378	0.002	0.0138564	TNFRSF10C	TNFSF10	curated	CPI-SS01ECFDA18	NA	NA	NA	NA	NA	NA	NA	NA	NA	NA	NA	NA	NA	NA
Case only	NRP2_SEMA3C	mac_FCN1	DC	NRP2	SEMA3C	1.03695	0.407296	0.722126	0	0	NRP2	SEMA3C	curated	CPI-SS0241A1F57	NA	NA	NA	NA	NA	NA	NA	NA	NA	NA	NA	NA	NA	NA
Case only	PDGFB_LRP1	mac_FCN1	DC	PDGFB	LRP1	0.250343	0.231941	0.241142	0.001	0.00744805	PDGFB	LRP1	I2D,InnateDB-All	CPI-SS02928C71A	NA	NA	NA	NA	NA	NA	NA	NA	NA	NA	NA	NA	NA	NA
both	PLXNC1_SEMA7A	mac_FCN1	DC	PLXNC1	SEMA7A	1.46282	0.128088	0.795452	0.007	0.0399674	PLXNC1	SEMA7A	curated	CPI-SS02B567BC7	PLXNC1_SEMA7A	mac_FCN1	DC	PLXNC1	SEMA7A	0.360318	0.438223	0.39927	0.001	0.0123128	PLXNC1	SEMA7A	curated	CPI-SS02B567BC7
Case only	TFRC_TNFSF13B	mac_FCN1	DC	TFRC	TNFSF13B	1.7769	1.10952	1.44321	0.009	0.0486679	TFRC	TNFSF13B	IMEx,IntAct	CPI-SS03133B4F2	NA	NA	NA	NA	NA	NA	NA	NA	NA	NA	NA	NA	NA	NA
Case only	SIRPA_CD47	mac_FCN1	DC	SIRPA	CD47	0.483824	1.99356	1.23869	0	0	SIRPA	CD47	curated	CPI-SS0339AE950	NA	NA	NA	NA	NA	NA	NA	NA	NA	NA	NA	NA	NA	NA
Case only	AXL_GAS6	mac_FCN1	DC	AXL	GAS6	0.255772	0.498727	0.377249	0	0	AXL	GAS6	guidetopharmacology.org	CPI-SS03A4F7DC8	NA	NA	NA	NA	NA	NA	NA	NA	NA	NA	NA	NA	NA	NA
both	LGALS9_LRP1	mac_FCN1	DC	LGALS9	LRP1	2.27386	0.231941	1.2529	0	0	LGALS9	LRP1	InnateDB-All	CPI-SS0419B80C4	LGALS9_LRP1	mac_FCN1	DC	LGALS9	LRP1	0.978224	0.961268	0.969746	0	0	LGALS9	LRP1	InnateDB-All	CPI-SS0419B80C4
Case only	SEMA4A_PLXND1	mac_FCN1	DC	SEMA4A	PLXND1	0.297167	0.769326	0.533246	0.002	0.0138564	SEMA4A	PLXND1	curated	CPI-SS044C72D0D	NA	NA	NA	NA	NA	NA	NA	NA	NA	NA	NA	NA	NA	NA
Case only	EPHB1_EFNB1	mac_FCN1	DC	EPHB1	EFNB1	0.246977	0.113114	0.180046	0.004	0.0251474	EPHB1	EFNB1	curated	CPI-SS0470AF83E	NA	NA	NA	NA	NA	NA	NA	NA	NA	NA	NA	NA	NA	NA
Case only	LGALS9_MRC2	mac_FCN1	DC	LGALS9	MRC2	2.27386	0.108206	1.19103	0.001	0.00744805	LGALS9	MRC2	InnateDB-All	CPI-SS048346C2B	NA	NA	NA	NA	NA	NA	NA	NA	NA	NA	NA	NA	NA	NA
Case only	CXCL1_ACKR1	mac_FCN1	DC	CXCL1	ACKR1	7.13573	0.370462	3.75309	0.003	0.0197885	CXCL1	ACKR1	curated	CPI-SS052BBD9F9	NA	NA	NA	NA	NA	NA	NA	NA	NA	NA	NA	NA	NA	NA
Case only	PDGFB_PDGFRB	mac_FCN1	DC	PDGFB	PDGFRB	0.250343	0.105279	0.177811	0	0	PDGFB	PDGFRB	curated	CPI-SS05A26A1DE	NA	NA	NA	NA	NA	NA	NA	NA	NA	NA	NA	NA	NA	NA
Case only	HLA-DPB1_TNFSF13B	mac_FCN1	DC	HLA-DPB1	TNFSF13B	16.8116	1.10952	8.96054	0.003	0.0197885	HLA-DPB1	TNFSF13B	InnateDB-All	CPI-SS05D23BCE8	NA	NA	NA	NA	NA	NA	NA	NA	NA	NA	NA	NA	NA	NA
Case only	PTGIR_GHRL	mac_FCN1	DC	PTGIR	GHRL	0.115041	0.0965819	0.105812	0.009	0.0486679	PTGIR	GHRL	InnateDB-All	CPI-SS05D406038	NA	NA	NA	NA	NA	NA	NA	NA	NA	NA	NA	NA	NA	NA
Case only	JAG1_NOTCH2	mac_FCN1	DC	JAG1	NOTCH2	0.143971	0.391941	0.267956	0.006	0.0352121	JAG1	NOTCH2	curated	CPI-SS060B82BBC	NA	NA	NA	NA	NA	NA	NA	NA	NA	NA	NA	NA	NA	NA
Case only	CD55_ADGRE5	mac_FCN1	DC	CD55	ADGRE5	5.60899	1.13738	3.37319	0.001	0.00744805	CD55	ADGRE5	curated	CPI-SS061A7E099	NA	NA	NA	NA	NA	NA	NA	NA	NA	NA	NA	NA	NA	NA
Case only	LAIR1_LILRB4	mac_FCN1	DC	LAIR1	LILRB4	0.968594	0.574308	0.771451	0	0	LAIR1	LILRB4	curated	CPI-SS067BA9202	NA	NA	NA	NA	NA	NA	NA	NA	NA	NA	NA	NA	NA	NA
Case only	CCL21_CCR7	mac_FCN1	DC	CCL21	CCR7	3.14504	1.61737	2.38121	0	0	CCL21	CCR7	curated	CPI-SS06C0074BD	NA	NA	NA	NA	NA	NA	NA	NA	NA	NA	NA	NA	NA	NA
Case only	ANXA1_FPR3	mac_FCN1	DC	ANXA1	FPR3	3.52492	1.15017	2.33754	0.001	0.00744805	ANXA1	FPR3	guidetopharmacology.org	CPI-SS06CCF5A54	NA	NA	NA	NA	NA	NA	NA	NA	NA	NA	NA	NA	NA	NA
Case only	DSC2_DSG2	mac_FCN1	DC	DSC2	DSG2	0.269741	0.0133486	0.141545	0.001	0.00744805	DSC2	DSG2	curated	CPI-SS06D13FCD3	NA	NA	NA	NA	NA	NA	NA	NA	NA	NA	NA	NA	NA	NA
Case only	LGALS9_CD44	mac_FCN1	DC	LGALS9	CD44	2.27386	3.93474	3.1043	0	0	LGALS9	CD44	InnateDB	CPI-SS0703338F5	NA	NA	NA	NA	NA	NA	NA	NA	NA	NA	NA	NA	NA	NA
Case only	FFAR2_TNF	mac_FCN1	DC	FFAR2	TNF	3.2528	2.6339	2.94335	0	0	FFAR2	TNF	IMEx,IntAct	CPI-SS072E1E27A	NA	NA	NA	NA	NA	NA	NA	NA	NA	NA	NA	NA	NA	NA
Case only	CXCL11_ACKR3	mac_FCN1	DC	CXCL11	ACKR3	2.49999	0.0795791	1.28979	0.002	0.0138564	CXCL11	ACKR3	guidetopharmacology.org	CPI-SS0747FCACD	NA	NA	NA	NA	NA	NA	NA	NA	NA	NA	NA	NA	NA	NA
Case only	CCL3_IDE	mac_FCN1	DC	CCL3	IDE	39.193	0.375353	19.7842	0	0	CCL3	IDE	IMEx,InnateDB-All,MINT	CPI-SS076D8415B	NA	NA	NA	NA	NA	NA	NA	NA	NA	NA	NA	NA	NA	NA
both	ADORA2B_ENTPD1	mac_FCN1	DC	ADORA2B	ENTPD1	0.0715073	0.552857	0.312182	0	0	ADORA2B	ENTPD1	curated	CPI-SS079728E8B	ADORA2B_ENTPD1	mac_FCN1	DC	ADORA2B	ENTPD1	0.180079	0.81971	0.499895	0.005	0.0460492	ADORA2B	ENTPD1	curated	CPI-SS079728E8B
Case only	GRN_SORT1	mac_FCN1	DC	GRN	SORT1	4.72507	0.0861906	2.40563	0.003	0.0197885	GRN	SORT1	IMEx,InnateDB-All,MINT	CPI-SS07CCAD9BF	NA	NA	NA	NA	NA	NA	NA	NA	NA	NA	NA	NA	NA	NA
Case only	CCL7_ACKR1	mac_FCN1	DC	CCL7	ACKR1	2.88636	0.370462	1.62841	0.009	0.0486679	CCL7	ACKR1	I2D	CPI-SS07EC65CED	NA	NA	NA	NA	NA	NA	NA	NA	NA	NA	NA	NA	NA	NA
Case only	ALOX5_ALOX5AP	mac_FCN1	DC	ALOX5	ALOX5AP	0.990367	3.22253	2.10645	0	0	ALOX5	ALOX5AP	guidetopharmacology.org	CPI-SS080611C5B	NA	NA	NA	NA	NA	NA	NA	NA	NA	NA	NA	NA	NA	NA
Case only	NRP1_SEMA3A	mac_FCN1	DC	NRP1	SEMA3A	0.234874	0.0199381	0.127406	0.003	0.0197885	NRP1	SEMA3A	curated	CPI-SS08083B141	NA	NA	NA	NA	NA	NA	NA	NA	NA	NA	NA	NA	NA	NA
Case only	FZD6_WNT5A	mac_FCN1	DC	FZD6	WNT5A	0.209837	0.048263	0.12905	0.003	0.0197885	FZD6	WNT5A	curated	CPI-SS082AD7B6A	NA	NA	NA	NA	NA	NA	NA	NA	NA	NA	NA	NA	NA	NA
Case only	EPHB6_EFNB3	mac_FCN1	DC	EPHB6	EFNB3	0.222689	0.120208	0.171448	0.006	0.0352121	EPHB6	EFNB3	curated	CPI-SS08718E4FB	NA	NA	NA	NA	NA	NA	NA	NA	NA	NA	NA	NA	NA	NA
Case only	SELL_SELPLG	mac_FCN1	DC	SELL	SELPLG	4.30354	0.38697	2.34525	0	0	SELL	SELPLG	curated	CPI-SS087321EB5	NA	NA	NA	NA	NA	NA	NA	NA	NA	NA	NA	NA	NA	NA
Case only	LGALS9_COLEC12	mac_FCN1	DC	LGALS9	COLEC12	2.27386	0.155398	1.21463	0	0	LGALS9	COLEC12	InnateDB-All	CPI-SS08877A081	NA	NA	NA	NA	NA	NA	NA	NA	NA	NA	NA	NA	NA	NA
Case only	DSC1_DSG2	mac_FCN1	DC	DSC1	DSG2	0.1113	0.0133486	0.0623242	0.005	0.0303083	DSC1	DSG2	curated	CPI-SS08B94BEB2	NA	NA	NA	NA	NA	NA	NA	NA	NA	NA	NA	NA	NA	NA
Case only	CXCL8_ACKR1	mac_FCN1	DC	CXCL8	ACKR1	73.2527	0.370462	36.8116	0	0	CXCL8	ACKR1	curated	CPI-SS0911EECCC	NA	NA	NA	NA	NA	NA	NA	NA	NA	NA	NA	NA	NA	NA
Case only	CCR1_CCL23	mac_FCN1	DC	CCR1	CCL23	1.00461	0.0580033	0.531308	0.006	0.0352121	CCR1	CCL23	curated	CPI-SS09199F78C	NA	NA	NA	NA	NA	NA	NA	NA	NA	NA	NA	NA	NA	NA
Case only	TNFSF10_TNFRSF10D	mac_FCN1	DC	TNFSF10	TNFRSF10D	4.90845	0.0490865	2.47877	0.001	0.00744805	TNFSF10	TNFRSF10D	curated	CPI-SS095E52E66	NA	NA	NA	NA	NA	NA	NA	NA	NA	NA	NA	NA	NA	NA
both	ACKR1_CCL17	mac_FCN1	DC	ACKR1	CCL17	0.211811	2.62399	1.4179	0.005	0.0303083	ACKR1	CCL17	I2D	CPI-SS0974EB232	ACKR1_CCL17	mac_FCN1	DC	ACKR1	CCL17	1.89077	3.87557	2.88317	0	0	ACKR1	CCL17	I2D	CPI-SS0974EB232
both	NRG1_MS4A4A	mac_FCN1	DC	NRG1	MS4A4A	0.109875	0.224756	0.167315	0.004	0.0251474	NRG1	MS4A4A	IMEx,IntAct	CPI-SS0978D28AB	NRG1_MS4A4A	mac_FCN1	DC	NRG1	MS4A4A	0.187372	0.775894	0.481633	0.004	0.0386639	NRG1	MS4A4A	IMEx,IntAct	CPI-SS0978D28AB
Case only	CD74_APP	mac_FCN1	DC	CD74	APP	56.5447	0.871156	28.7079	0	0	CD74	APP	curated	CPI-SS09808DEAE	NA	NA	NA	NA	NA	NA	NA	NA	NA	NA	NA	NA	NA	NA
both	NAMPT_P2RY6	mac_FCN1	DC	NAMPT	P2RY6	27.6132	0.066691	13.8399	0	0	NAMPT	P2RY6	IMEx,IntAct	CPI-SS09A3FA737	NAMPT_P2RY6	mac_FCN1	DC	NAMPT	P2RY6	10.1347	0.0756526	5.10518	0.002	0.0223459	NAMPT	P2RY6	IMEx,IntAct	CPI-SS09A3FA737
Case only	ICAM1_SPN	mac_FCN1	DC	ICAM1	SPN	4.89667	0.733259	2.81497	0	0	ICAM1	SPN	curated	CPI-SS09C4FCB90	NA	NA	NA	NA	NA	NA	NA	NA	NA	NA	NA	NA	NA	NA
Case only	EPHA3_EFNA3	mac_FCN1	DC	EPHA3	EFNA3	0.00992546	0.182943	0.0964341	0	0	EPHA3	EFNA3	curated	CPI-SS0AB0604B5	NA	NA	NA	NA	NA	NA	NA	NA	NA	NA	NA	NA	NA	NA
Case only	CALCR_ADM	mac_FCN1	DC	CALCR	ADM	0.059011	0.493199	0.276105	0.003	0.0197885	CALCR	ADM	guidetopharmacology.org	CPI-SS0B27088B4	NA	NA	NA	NA	NA	NA	NA	NA	NA	NA	NA	NA	NA	NA
Case only	NOTCH1_JAG1	mac_FCN1	DC	NOTCH1	JAG1	0.578912	0.234816	0.406864	0.002	0.0138564	NOTCH1	JAG1	curated	CPI-SS0B87FE6E0	NA	NA	NA	NA	NA	NA	NA	NA	NA	NA	NA	NA	NA	NA
Case only	JAG1_NOTCH3	mac_FCN1	DC	JAG1	NOTCH3	0.143971	0.285086	0.214529	0.005	0.0303083	JAG1	NOTCH3	curated	CPI-SS0B99F22A2	NA	NA	NA	NA	NA	NA	NA	NA	NA	NA	NA	NA	NA	NA
both	VEGFA_FLT1	mac_FCN1	DC	VEGFA	FLT1	1.24056	0.513087	0.876823	0	0	VEGFA	FLT1	curated	CPI-SS0B9B3870A	VEGFA_FLT1	mac_FCN1	DC	VEGFA	FLT1	0.917346	0.278963	0.598155	0	0	VEGFA	FLT1	curated	CPI-SS0B9B3870A
Case only	EPHB2_EFNB2	mac_FCN1	DC	EPHB2	EFNB2	0.0623386	0.184775	0.123557	0	0	EPHB2	EFNB2	curated	CPI-SS0B9E8C0DE	NA	NA	NA	NA	NA	NA	NA	NA	NA	NA	NA	NA	NA	NA
Case only	LGALS9_DAG1	mac_FCN1	DC	LGALS9	DAG1	2.27386	0.295506	1.28468	0	0	LGALS9	DAG1	InnateDB-All	CPI-SS0BD9F32BA	NA	NA	NA	NA	NA	NA	NA	NA	NA	NA	NA	NA	NA	NA
Case only	CEACAM1_SELE	mac_FCN1	DC	CEACAM1	SELE	0.450486	0.286791	0.368639	0	0	CEACAM1	SELE	curated	CPI-SS0BDC04683	NA	NA	NA	NA	NA	NA	NA	NA	NA	NA	NA	NA	NA	NA
both	FCGR2A_CXCL9	mac_FCN1	DC	FCGR2A	CXCL9	5.31939	3.0743	4.19685	0	0	FCGR2A	CXCL9	IMEx,IntAct	CPI-SS0C17BB772	FCGR2A_CXCL9	mac_FCN1	DC	FCGR2A	CXCL9	2.63665	0.0149239	1.32579	0	0	FCGR2A	CXCL9	IMEx,IntAct	CPI-SS0C17BB772
both	TNFRSF1B_GRN	mac_FCN1	DC	TNFRSF1B	GRN	1.11277	4.96367	3.03822	0.004	0.0251474	TNFRSF1B	GRN	IMEx,InnateDB-All,MINT	CPI-SS0C4E86714	TNFRSF1B_GRN	mac_FCN1	DC	TNFRSF1B	GRN	4.0195	3.45195	3.73573	0	0	TNFRSF1B	GRN	IMEx,InnateDB-All,MINT	CPI-SS0C4E86714
both	IL1B_ADRB2	mac_FCN1	DC	IL1B	ADRB2	17.83	0.347127	9.08857	0	0	IL1B	ADRB2	I2D	CPI-SS0C6448B94	IL1B_ADRB2	mac_FCN1	DC	IL1B	ADRB2	32.5024	0.630519	16.5664	0	0	IL1B	ADRB2	I2D	CPI-SS0C6448B94
Case only	CXCL2_DPP4	mac_FCN1	DC	CXCL2	DPP4	19.7648	0.0405257	9.90265	0.004	0.0251474	CXCL2	DPP4	curated	CPI-SS0CDAC688B	NA	NA	NA	NA	NA	NA	NA	NA	NA	NA	NA	NA	NA	NA
Case only	CCL2_CCR2	mac_FCN1	DC	CCL2	CCR2	12.5537	0.0882675	6.32098	0	0	CCL2	CCR2	curated	CPI-SS0CF0E4DE9	NA	NA	NA	NA	NA	NA	NA	NA	NA	NA	NA	NA	NA	NA
Case only	FPR3_HEBP1	mac_FCN1	DC	FPR3	HEBP1	0.568641	0.14327	0.355956	0.008	0.0444	FPR3	HEBP1	guidetopharmacology.org	CPI-SS0D2539AEB	NA	NA	NA	NA	NA	NA	NA	NA	NA	NA	NA	NA	NA	NA
Case only	EPHB1_EFNB3	mac_FCN1	DC	EPHB1	EFNB3	0.246977	0.120208	0.183592	0	0	EPHB1	EFNB3	curated	CPI-SS0D41C7AF5	NA	NA	NA	NA	NA	NA	NA	NA	NA	NA	NA	NA	NA	NA
Case only	ICAM1_AREG	mac_FCN1	DC	ICAM1	AREG	4.89667	2.66055	3.77861	0	0	ICAM1	AREG	InnateDB-All	CPI-SS0D4C221B8	NA	NA	NA	NA	NA	NA	NA	NA	NA	NA	NA	NA	NA	NA
Case only	WNT7B_FZD1	mac_FCN1	DC	WNT7B	FZD1	0.0268712	0.244315	0.135593	0.009	0.0486679	WNT7B	FZD1	curated	CPI-SS0D81C6C1D	NA	NA	NA	NA	NA	NA	NA	NA	NA	NA	NA	NA	NA	NA
both	TNFRSF1A_GRN	mac_FCN1	DC	TNFRSF1A	GRN	1.05047	4.96367	3.00707	0	0	TNFRSF1A	GRN	IMEx,InnateDB-All,MINT	CPI-SS0DA033F03	TNFRSF1A_GRN	mac_FCN1	DC	TNFRSF1A	GRN	1.28678	3.45195	2.36937	0.002	0.0223459	TNFRSF1A	GRN	IMEx,InnateDB-All,MINT	CPI-SS0DA033F03
Case only	EPHB2_EFNB3	mac_FCN1	DC	EPHB2	EFNB3	0.0623386	0.120208	0.091273	0	0	EPHB2	EFNB3	curated	CPI-SS0DA366C78	NA	NA	NA	NA	NA	NA	NA	NA	NA	NA	NA	NA	NA	NA
Case only	CCL2_ACKR1	mac_FCN1	DC	CCL2	ACKR1	12.5537	0.370462	6.46207	0.002	0.0138564	CCL2	ACKR1	curated	CPI-SS0DBFB8BEA	NA	NA	NA	NA	NA	NA	NA	NA	NA	NA	NA	NA	NA	NA
both	IL6_HRH1	mac_FCN1	DC	IL6	HRH1	0.846763	0.0150913	0.430927	0.005	0.0303083	IL6	HRH1	IMEx,InnateDB-All,IntAct	CPI-SS0DC2A6D35	IL6_HRH1	mac_FCN1	DC	IL6	HRH1	0.864619	0.0980495	0.481334	0	0	IL6	HRH1	IMEx,InnateDB-All,IntAct	CPI-SS0DC2A6D35
Case only	TNFSF10_RIPK1	mac_FCN1	DC	TNFSF10	RIPK1	4.90845	0.278668	2.59356	0.001	0.00744805	TNFSF10	RIPK1	InnateDB-All	CPI-SS0DEDA3567	NA	NA	NA	NA	NA	NA	NA	NA	NA	NA	NA	NA	NA	NA
both	NRP2_VEGFA	mac_FCN1	DC	NRP2	VEGFA	1.03695	0.401009	0.718982	0	0	NRP2	VEGFA	curated	CPI-SS0E00478B4	NRP2_VEGFA	mac_FCN1	DC	NRP2	VEGFA	0.476665	0.980867	0.728766	0	0	NRP2	VEGFA	curated	CPI-SS0E00478B4
Case only	IGF1_IGF1R	mac_FCN1	DC	IGF1	IGF1R	0.373038	0.105279	0.239158	0.001	0.00744805	IGF1	IGF1R	curated	CPI-SS0E41702C1	NA	NA	NA	NA	NA	NA	NA	NA	NA	NA	NA	NA	NA	NA
Case only	SELL_CD34	mac_FCN1	DC	SELL	CD34	4.30354	0.126752	2.21514	0	0	SELL	CD34	curated	CPI-SS0EB5AEC83	NA	NA	NA	NA	NA	NA	NA	NA	NA	NA	NA	NA	NA	NA
Case only	CD40_TNFSF13B	mac_FCN1	DC	CD40	TNFSF13B	0.540779	1.10952	0.82515	0.001	0.00744805	CD40	TNFSF13B	I2D,InnateDB	CPI-SS0F00D756A	NA	NA	NA	NA	NA	NA	NA	NA	NA	NA	NA	NA	NA	NA
Case only	TNFSF13_TNFRSF1A	mac_FCN1	DC	TNFSF13	TNFRSF1A	0.0361986	0.989762	0.51298	0.001	0.00744805	TNFSF13	TNFRSF1A	I2D,InnateDB-All	CPI-SS0F9B3B259	NA	NA	NA	NA	NA	NA	NA	NA	NA	NA	NA	NA	NA	NA
Control only	EREG_EGFR	mac_FCN1	DC	EREG	EGFR	NA	NA	NA	NA	NA	NA	NA	NA	NA	EREG_EGFR	mac_FCN1	DC	EREG	EGFR	10.1134	0.0868074	5.10011	0.002	0.0223459	EREG	EGFR	curated	CPI-SS004C23DCE
Control only	PVR_TNFSF9	mac_FCN1	DC	PVR	TNFSF9	NA	NA	NA	NA	NA	NA	NA	NA	NA	PVR_TNFSF9	mac_FCN1	DC	PVR	TNFSF9	0.347202	1.45111	0.899154	0	0	PVR	TNFSF9	InnateDB-All	CPI-SS00A8596B5
Control only	MERTK_GAS6	mac_FCN1	DC	MERTK	GAS6	NA	NA	NA	NA	NA	NA	NA	NA	NA	MERTK_GAS6	mac_FCN1	DC	MERTK	GAS6	0.618132	0.51566	0.566896	0.002	0.0223459	MERTK	GAS6	guidetopharmacology.org	CPI-SS0415CC75D
Control only	CCRL2_CCL19	mac_FCN1	DC	CCRL2	CCL19	NA	NA	NA	NA	NA	NA	NA	NA	NA	CCRL2_CCL19	mac_FCN1	DC	CCRL2	CCL19	0.637211	0.058453	0.347832	0	0	CCRL2	CCL19	guidetopharmacology.org	CPI-SS056BE1011
Control only	CXCR1_CXCL5	mac_FCN1	DC	CXCR1	CXCL5	NA	NA	NA	NA	NA	NA	NA	NA	NA	CXCR1_CXCL5	mac_FCN1	DC	CXCR1	CXCL5	0.497381	0.0209203	0.259151	0.001	0.0123128	CXCR1	CXCL5	curated	CPI-SS05E63FBEC
Control only	TIMP1_FGFR2	mac_FCN1	DC	TIMP1	FGFR2	NA	NA	NA	NA	NA	NA	NA	NA	NA	TIMP1_FGFR2	mac_FCN1	DC	TIMP1	FGFR2	19.6413	0.0434037	9.84235	0.001	0.0123128	TIMP1	FGFR2	InnateDB-All	CPI-SS0735F5C3A
Control only	CXCR2_CXCL5	mac_FCN1	DC	CXCR2	CXCL5	NA	NA	NA	NA	NA	NA	NA	NA	NA	CXCR2_CXCL5	mac_FCN1	DC	CXCR2	CXCL5	0.525086	0.0209203	0.273003	0	0	CXCR2	CXCL5	curated	CPI-SS087BD262F
Control only	C5_C5AR2	mac_FCN1	DC	C5	C5AR2	NA	NA	NA	NA	NA	NA	NA	NA	NA	C5_C5AR2	mac_FCN1	DC	C5	C5AR2	0.0227531	0.0919655	0.0573593	0.002	0.0223459	C5	C5AR2	guidetopharmacology.org	CPI-SS0A7E3A1AF
Control only	CCR1_CCL13	mac_FCN1	DC	CCR1	CCL13	NA	NA	NA	NA	NA	NA	NA	NA	NA	CCR1_CCL13	mac_FCN1	DC	CCR1	CCL13	0.573383	0.0723798	0.322881	0	0	CCR1	CCL13	guidetopharmacology.org	CPI-SS0B887F7AC
Control only	CCL3_CCR5	mac_FCN1	DC	CCL3	CCR5	NA	NA	NA	NA	NA	NA	NA	NA	NA	CCL3_CCR5	mac_FCN1	DC	CCL3	CCR5	10.0821	0.0238028	5.05295	0	0	CCL3	CCR5	curated	CPI-SS0C090A257
Control only	CCR2_CCL13	mac_FCN1	DC	CCR2	CCL13	NA	NA	NA	NA	NA	NA	NA	NA	NA	CCR2_CCL13	mac_FCN1	DC	CCR2	CCL13	0.0874329	0.0723798	0.0799064	0.003	0.030955	CCR2	CCL13	curated	CPI-SS0C98C08DA
Control only	CCL4_CCR5	mac_FCN1	DC	CCL4	CCR5	NA	NA	NA	NA	NA	NA	NA	NA	NA	CCL4_CCR5	mac_FCN1	DC	CCL4	CCR5	9.92917	0.0238028	4.97648	0.005	0.0460492	CCL4	CCR5	curated	CPI-SS0D1D95883
both	LGALS9_SLC1A5	mac_FCN1	LC	LGALS9	SLC1A5	2.27386	0.535381	1.40462	0	0	LGALS9	SLC1A5	I2D,InnateDB-All	CPI-SS002DF6C31	LGALS9_SLC1A5	mac_FCN1	LC	LGALS9	SLC1A5	0.978224	0.847436	0.91283	0.001	0.0123128	LGALS9	SLC1A5	I2D,InnateDB-All	CPI-SS002DF6C31
Case only	CCL8_ACKR1	mac_FCN1	LC	CCL8	ACKR1	1.8643	1.21254	1.53842	0	0	CCL8	ACKR1	I2D	CPI-SS008700E67	NA	NA	NA	NA	NA	NA	NA	NA	NA	NA	NA	NA	NA	NA
Case only	EPHB2_EFNB1	mac_FCN1	LC	EPHB2	EFNB1	0.0623386	0.118224	0.0902815	0.004	0.0251474	EPHB2	EFNB1	curated	CPI-SS0111AAD26	NA	NA	NA	NA	NA	NA	NA	NA	NA	NA	NA	NA	NA	NA
Case only	FFAR2_FAM3C	mac_FCN1	LC	FFAR2	FAM3C	3.2528	0.329144	1.79097	0	0	FFAR2	FAM3C	IMEx,IntAct	CPI-SS01158CABF	NA	NA	NA	NA	NA	NA	NA	NA	NA	NA	NA	NA	NA	NA
both	LGALS9_CD47	mac_FCN1	LC	LGALS9	CD47	2.27386	1.71752	1.99569	0	0	LGALS9	CD47	InnateDB-All	CPI-SS014958F32	LGALS9_CD47	mac_FCN1	LC	LGALS9	CD47	0.978224	1.25737	1.11779	0	0	LGALS9	CD47	InnateDB-All	CPI-SS014958F32
both	C5AR1_RPS19	mac_FCN1	LC	C5AR1	RPS19	5.07336	65.8454	35.4594	0	0	C5AR1	RPS19	guidetopharmacology.org	CPI-SS01946BE5C	C5AR1_RPS19	mac_FCN1	LC	C5AR1	RPS19	6.9316	60.5872	33.7594	0	0	C5AR1	RPS19	guidetopharmacology.org	CPI-SS01946BE5C
Case only	TNFRSF10C_TNFSF10	mac_FCN1	LC	TNFRSF10C	TNFSF10	0.858383	1.01759	0.937986	0	0	TNFRSF10C	TNFSF10	curated	CPI-SS01ECFDA18	NA	NA	NA	NA	NA	NA	NA	NA	NA	NA	NA	NA	NA	NA
Case only	PLXNC1_SEMA7A	mac_FCN1	LC	PLXNC1	SEMA7A	1.46282	0.157481	0.810149	0.001	0.00744805	PLXNC1	SEMA7A	curated	CPI-SS02B567BC7	NA	NA	NA	NA	NA	NA	NA	NA	NA	NA	NA	NA	NA	NA
Case only	SIRPA_CD47	mac_FCN1	LC	SIRPA	CD47	0.483824	1.71752	1.10067	0	0	SIRPA	CD47	curated	CPI-SS0339AE950	NA	NA	NA	NA	NA	NA	NA	NA	NA	NA	NA	NA	NA	NA
Case only	LGALS9_LRP1	mac_FCN1	LC	LGALS9	LRP1	2.27386	0.0978849	1.18587	0.006	0.0352121	LGALS9	LRP1	InnateDB-All	CPI-SS0419B80C4	NA	NA	NA	NA	NA	NA	NA	NA	NA	NA	NA	NA	NA	NA
Case only	PTGER3_GHRL	mac_FCN1	LC	PTGER3	GHRL	0.0777107	0.160071	0.118891	0.006	0.0352121	PTGER3	GHRL	InnateDB-All	CPI-SS043E0F61D	NA	NA	NA	NA	NA	NA	NA	NA	NA	NA	NA	NA	NA	NA
Case only	SEMA4A_PLXND1	mac_FCN1	LC	SEMA4A	PLXND1	0.297167	0.643752	0.470459	0.008	0.0444	SEMA4A	PLXND1	curated	CPI-SS044C72D0D	NA	NA	NA	NA	NA	NA	NA	NA	NA	NA	NA	NA	NA	NA
Case only	EPHB1_EFNB1	mac_FCN1	LC	EPHB1	EFNB1	0.246977	0.118224	0.182601	0.001	0.00744805	EPHB1	EFNB1	curated	CPI-SS0470AF83E	NA	NA	NA	NA	NA	NA	NA	NA	NA	NA	NA	NA	NA	NA
Case only	LGALS9_MRC2	mac_FCN1	LC	LGALS9	MRC2	2.27386	0.0974995	1.18568	0.001	0.00744805	LGALS9	MRC2	InnateDB-All	CPI-SS048346C2B	NA	NA	NA	NA	NA	NA	NA	NA	NA	NA	NA	NA	NA	NA
both	COPA_SORT1	mac_FCN1	LC	COPA	SORT1	0.59673	0.194877	0.395804	0.004	0.0251474	COPA	SORT1	IMEx,InnateDB-All,IntAct,MatrixDB	CPI-SS04F3A1E5C	COPA_SORT1	mac_FCN1	LC	COPA	SORT1	0.707617	0.396274	0.551946	0	0	COPA	SORT1	IMEx,InnateDB-All,IntAct,MatrixDB	CPI-SS04F3A1E5C
Case only	CXCL1_ACKR1	mac_FCN1	LC	CXCL1	ACKR1	7.13573	1.21254	4.17413	0	0	CXCL1	ACKR1	curated	CPI-SS052BBD9F9	NA	NA	NA	NA	NA	NA	NA	NA	NA	NA	NA	NA	NA	NA
Case only	CEACAM1_CD209	mac_FCN1	LC	CEACAM1	CD209	0.450486	0.114453	0.28247	0	0	CEACAM1	CD209	curated	CPI-SS055B305F1	NA	NA	NA	NA	NA	NA	NA	NA	NA	NA	NA	NA	NA	NA
Case only	CCR1_CCL14	mac_FCN1	LC	CCR1	CCL14	1.00461	0.400446	0.702529	0	0	CCR1	CCL14	curated	CPI-SS059CC19A3	NA	NA	NA	NA	NA	NA	NA	NA	NA	NA	NA	NA	NA	NA
Case only	PDGFB_PDGFRB	mac_FCN1	LC	PDGFB	PDGFRB	0.250343	0.0666944	0.158519	0.006	0.0352121	PDGFB	PDGFRB	curated	CPI-SS05A26A1DE	NA	NA	NA	NA	NA	NA	NA	NA	NA	NA	NA	NA	NA	NA
Case only	PTGIR_GHRL	mac_FCN1	LC	PTGIR	GHRL	0.115041	0.160071	0.137556	0.002	0.0138564	PTGIR	GHRL	InnateDB-All	CPI-SS05D406038	NA	NA	NA	NA	NA	NA	NA	NA	NA	NA	NA	NA	NA	NA
Case only	DSC2_DSG2	mac_FCN1	LC	DSC2	DSG2	0.269741	0.0257954	0.147768	0	0	DSC2	DSG2	curated	CPI-SS06D13FCD3	NA	NA	NA	NA	NA	NA	NA	NA	NA	NA	NA	NA	NA	NA
Case only	LGALS9_CD44	mac_FCN1	LC	LGALS9	CD44	2.27386	2.50267	2.38826	0	0	LGALS9	CD44	InnateDB	CPI-SS0703338F5	NA	NA	NA	NA	NA	NA	NA	NA	NA	NA	NA	NA	NA	NA
both	NRG1_LSR	mac_FCN1	LC	NRG1	LSR	0.109875	0.186968	0.148421	0.002	0.0138564	NRG1	LSR	InnateDB-All	CPI-SS0708FE6FF	NRG1_LSR	mac_FCN1	LC	NRG1	LSR	0.187372	0.423192	0.305282	0.002	0.0223459	NRG1	LSR	InnateDB-All	CPI-SS0708FE6FF
Case only	FFAR2_TNF	mac_FCN1	LC	FFAR2	TNF	3.2528	2.86488	3.05884	0	0	FFAR2	TNF	IMEx,IntAct	CPI-SS072E1E27A	NA	NA	NA	NA	NA	NA	NA	NA	NA	NA	NA	NA	NA	NA
Case only	ADORA2B_ENTPD1	mac_FCN1	LC	ADORA2B	ENTPD1	0.0715073	1.31556	0.693534	0	0	ADORA2B	ENTPD1	curated	CPI-SS079728E8B	NA	NA	NA	NA	NA	NA	NA	NA	NA	NA	NA	NA	NA	NA
both	GRN_SORT1	mac_FCN1	LC	GRN	SORT1	4.72507	0.194877	2.45997	0	0	GRN	SORT1	IMEx,InnateDB-All,MINT	CPI-SS07CCAD9BF	GRN_SORT1	mac_FCN1	LC	GRN	SORT1	4.2335	0.396274	2.31489	0	0	GRN	SORT1	IMEx,InnateDB-All,MINT	CPI-SS07CCAD9BF
Case only	CCL7_ACKR1	mac_FCN1	LC	CCL7	ACKR1	2.88636	1.21254	2.04945	0.002	0.0138564	CCL7	ACKR1	I2D	CPI-SS07EC65CED	NA	NA	NA	NA	NA	NA	NA	NA	NA	NA	NA	NA	NA	NA
Case only	ALOX5_ALOX5AP	mac_FCN1	LC	ALOX5	ALOX5AP	0.990367	2.44099	1.71568	0	0	ALOX5	ALOX5AP	guidetopharmacology.org	CPI-SS080611C5B	NA	NA	NA	NA	NA	NA	NA	NA	NA	NA	NA	NA	NA	NA
Case only	EPHB6_EFNB3	mac_FCN1	LC	EPHB6	EFNB3	0.222689	0.160271	0.19148	0.005	0.0303083	EPHB6	EFNB3	curated	CPI-SS08718E4FB	NA	NA	NA	NA	NA	NA	NA	NA	NA	NA	NA	NA	NA	NA
Case only	SELL_SELPLG	mac_FCN1	LC	SELL	SELPLG	4.30354	0.214578	2.25906	0.003	0.0197885	SELL	SELPLG	curated	CPI-SS087321EB5	NA	NA	NA	NA	NA	NA	NA	NA	NA	NA	NA	NA	NA	NA
Case only	DSC1_DSG2	mac_FCN1	LC	DSC1	DSG2	0.1113	0.0257954	0.0685476	0.001	0.00744805	DSC1	DSG2	curated	CPI-SS08B94BEB2	NA	NA	NA	NA	NA	NA	NA	NA	NA	NA	NA	NA	NA	NA
Case only	CXCL8_ACKR1	mac_FCN1	LC	CXCL8	ACKR1	73.2527	1.21254	37.2326	0	0	CXCL8	ACKR1	curated	CPI-SS0911EECCC	NA	NA	NA	NA	NA	NA	NA	NA	NA	NA	NA	NA	NA	NA
Case only	CD74_APP	mac_FCN1	LC	CD74	APP	56.5447	0.422602	28.4836	0.005	0.0303083	CD74	APP	curated	CPI-SS09808DEAE	NA	NA	NA	NA	NA	NA	NA	NA	NA	NA	NA	NA	NA	NA
Case only	NAMPT_P2RY6	mac_FCN1	LC	NAMPT	P2RY6	27.6132	0.0533675	13.8333	0	0	NAMPT	P2RY6	IMEx,IntAct	CPI-SS09A3FA737	NA	NA	NA	NA	NA	NA	NA	NA	NA	NA	NA	NA	NA	NA
both	ICAM1_SPN	mac_FCN1	LC	ICAM1	SPN	4.89667	0.926857	2.91176	0	0	ICAM1	SPN	curated	CPI-SS09C4FCB90	ICAM1_SPN	mac_FCN1	LC	ICAM1	SPN	3.48384	1.35212	2.41798	0	0	ICAM1	SPN	curated	CPI-SS09C4FCB90
Case only	ICAM3_CD209	mac_FCN1	LC	ICAM3	CD209	1.86491	0.114453	0.989681	0.006	0.0352121	ICAM3	CD209	curated	CPI-SS0A2949959	NA	NA	NA	NA	NA	NA	NA	NA	NA	NA	NA	NA	NA	NA
Case only	CD74_MIF	mac_FCN1	LC	CD74	MIF	56.5447	5.41247	30.9786	0.002	0.0138564	CD74	MIF	I2D,InnateDB-All	CPI-SS0ABC5C1B8	NA	NA	NA	NA	NA	NA	NA	NA	NA	NA	NA	NA	NA	NA
both	VEGFA_FLT1	mac_FCN1	LC	VEGFA	FLT1	1.24056	0.357272	0.798915	0	0	VEGFA	FLT1	curated	CPI-SS0B9B3870A	VEGFA_FLT1	mac_FCN1	LC	VEGFA	FLT1	0.917346	0.216881	0.567113	0	0	VEGFA	FLT1	curated	CPI-SS0B9B3870A
Case only	PLXNB2_SEMA4G	mac_FCN1	LC	PLXNB2	SEMA4G	0.372035	0.0095931	0.190814	0	0	PLXNB2	SEMA4G	curated	CPI-SS0C0A61F92	NA	NA	NA	NA	NA	NA	NA	NA	NA	NA	NA	NA	NA	NA
Case only	FCGR2A_CXCL9	mac_FCN1	LC	FCGR2A	CXCL9	5.31939	1.29329	3.30634	0	0	FCGR2A	CXCL9	IMEx,IntAct	CPI-SS0C17BB772	NA	NA	NA	NA	NA	NA	NA	NA	NA	NA	NA	NA	NA	NA
both	TNFRSF1B_GRN	mac_FCN1	LC	TNFRSF1B	GRN	1.11277	4.10535	2.60906	0.005	0.0303083	TNFRSF1B	GRN	IMEx,InnateDB-All,MINT	CPI-SS0C4E86714	TNFRSF1B_GRN	mac_FCN1	LC	TNFRSF1B	GRN	4.0195	4.4977	4.2586	0	0	TNFRSF1B	GRN	IMEx,InnateDB-All,MINT	CPI-SS0C4E86714
both	CXCR1_YARS	mac_FCN1	LC	CXCR1	YARS	0.410749	0.50926	0.460005	0	0	CXCR1	YARS	guidetopharmacology.org	CPI-SS0C7012011	CXCR1_YARS	mac_FCN1	LC	CXCR1	YARS	0.497381	0.50129	0.499336	0	0	CXCR1	YARS	guidetopharmacology.org	CPI-SS0C7012011
Case only	CCL2_CCR2	mac_FCN1	LC	CCL2	CCR2	12.5537	0.0950383	6.32436	0	0	CCL2	CCR2	curated	CPI-SS0CF0E4DE9	NA	NA	NA	NA	NA	NA	NA	NA	NA	NA	NA	NA	NA	NA
Case only	FPR3_HEBP1	mac_FCN1	LC	FPR3	HEBP1	0.568641	0.287968	0.428305	0	0	FPR3	HEBP1	guidetopharmacology.org	CPI-SS0D2539AEB	NA	NA	NA	NA	NA	NA	NA	NA	NA	NA	NA	NA	NA	NA
Case only	EPHB1_EFNB3	mac_FCN1	LC	EPHB1	EFNB3	0.246977	0.160271	0.203624	0	0	EPHB1	EFNB3	curated	CPI-SS0D41C7AF5	NA	NA	NA	NA	NA	NA	NA	NA	NA	NA	NA	NA	NA	NA
both	TNFRSF1A_GRN	mac_FCN1	LC	TNFRSF1A	GRN	1.05047	4.10535	2.57791	0	0	TNFRSF1A	GRN	IMEx,InnateDB-All,MINT	CPI-SS0DA033F03	TNFRSF1A_GRN	mac_FCN1	LC	TNFRSF1A	GRN	1.28678	4.4977	2.89224	0	0	TNFRSF1A	GRN	IMEx,InnateDB-All,MINT	CPI-SS0DA033F03
Case only	EPHB2_EFNB3	mac_FCN1	LC	EPHB2	EFNB3	0.0623386	0.160271	0.111305	0	0	EPHB2	EFNB3	curated	CPI-SS0DA366C78	NA	NA	NA	NA	NA	NA	NA	NA	NA	NA	NA	NA	NA	NA
Case only	CCL2_ACKR1	mac_FCN1	LC	CCL2	ACKR1	12.5537	1.21254	6.88311	0	0	CCL2	ACKR1	curated	CPI-SS0DBFB8BEA	NA	NA	NA	NA	NA	NA	NA	NA	NA	NA	NA	NA	NA	NA
Case only	NRP1_VEGFA	mac_FCN1	LC	NRP1	VEGFA	0.234874	0.73209	0.483482	0.001	0.00744805	NRP1	VEGFA	curated	CPI-SS0DE0A486F	NA	NA	NA	NA	NA	NA	NA	NA	NA	NA	NA	NA	NA	NA
Case only	TNFSF10_RIPK1	mac_FCN1	LC	TNFSF10	RIPK1	4.90845	0.264413	2.58643	0	0	TNFSF10	RIPK1	InnateDB-All	CPI-SS0DEDA3567	NA	NA	NA	NA	NA	NA	NA	NA	NA	NA	NA	NA	NA	NA
Case only	NRP2_VEGFA	mac_FCN1	LC	NRP2	VEGFA	1.03695	0.73209	0.884522	0	0	NRP2	VEGFA	curated	CPI-SS0E00478B4	NA	NA	NA	NA	NA	NA	NA	NA	NA	NA	NA	NA	NA	NA
both	LGALS9_HAVCR2	mac_FCN1	LC	LGALS9	HAVCR2	2.27386	0.549061	1.41146	0	0	LGALS9	HAVCR2	curated	CPI-SS0E23CEB91	LGALS9_HAVCR2	mac_FCN1	LC	LGALS9	HAVCR2	0.978224	0.469825	0.724025	0.001	0.0123128	LGALS9	HAVCR2	curated	CPI-SS0E23CEB91
Case only	IGF1_IGF1R	mac_FCN1	LC	IGF1	IGF1R	0.373038	0.101694	0.237366	0.001	0.00744805	IGF1	IGF1R	curated	CPI-SS0E41702C1	NA	NA	NA	NA	NA	NA	NA	NA	NA	NA	NA	NA	NA	NA
Case only	SELL_CD34	mac_FCN1	LC	SELL	CD34	4.30354	0.44346	2.3735	0	0	SELL	CD34	curated	CPI-SS0EB5AEC83	NA	NA	NA	NA	NA	NA	NA	NA	NA	NA	NA	NA	NA	NA
Control only	EREG_EGFR	mac_FCN1	LC	EREG	EGFR	NA	NA	NA	NA	NA	NA	NA	NA	NA	EREG_EGFR	mac_FCN1	LC	EREG	EGFR	10.1134	0.0690738	5.09125	0.005	0.0460492	EREG	EGFR	curated	CPI-SS004C23DCE
Control only	NRG1_LGR4	mac_FCN1	LC	NRG1	LGR4	NA	NA	NA	NA	NA	NA	NA	NA	NA	NRG1_LGR4	mac_FCN1	LC	NRG1	LGR4	0.187372	0.0135318	0.100452	0.001	0.0123128	NRG1	LGR4	InnateDB-All	CPI-SS02572E1EF
Control only	TIMP1_FGFR2	mac_FCN1	LC	TIMP1	FGFR2	NA	NA	NA	NA	NA	NA	NA	NA	NA	TIMP1_FGFR2	mac_FCN1	LC	TIMP1	FGFR2	19.6413	0.0362887	9.8388	0	0	TIMP1	FGFR2	InnateDB-All	CPI-SS0735F5C3A
Control only	CCL3_CCR3	mac_FCN1	LC	CCL3	CCR3	NA	NA	NA	NA	NA	NA	NA	NA	NA	CCL3_CCR3	mac_FCN1	LC	CCL3	CCR3	10.0821	0.0127897	5.04744	0	0	CCL3	CCR3	curated	CPI-SS08BFF4F9B
Control only	EGFR_GRN	mac_FCN1	LC	EGFR	GRN	NA	NA	NA	NA	NA	NA	NA	NA	NA	EGFR_GRN	mac_FCN1	LC	EGFR	GRN	0.244344	4.4977	2.37102	0.001	0.0123128	EGFR	GRN	InnateDB-All	CPI-SS08CA619FE
Control only	CADM3_EPB41L1	mac_FCN1	LC	CADM3	EPB41L1	NA	NA	NA	NA	NA	NA	NA	NA	NA	CADM3_EPB41L1	mac_FCN1	LC	CADM3	EPB41L1	0.0569509	0.116268	0.0866094	0.001	0.0123128	CADM3	EPB41L1	curated	CPI-SS0B3829651
Control only	TNFSF13_TNFRSF1A	mac_FCN1	LC	TNFSF13	TNFRSF1A	NA	NA	NA	NA	NA	NA	NA	NA	NA	TNFSF13_TNFRSF1A	mac_FCN1	LC	TNFSF13	TNFRSF1A	0.667287	0.64948	0.658383	0	0	TNFSF13	TNFRSF1A	I2D,InnateDB-All	CPI-SS0F9B3B259
both	HLA-F_LILRB1	mac_FCN1	mac_FCN1	HLA-F	LILRB1	2.31228	0.428104	1.37019	0.001	0.00744805	HLA-F	LILRB1	curated	CPI-SS00150FB64	HLA-F_LILRB1	mac_FCN1	mac_FCN1	HLA-F	LILRB1	1.42181	0.585104	1.00346	0	0	HLA-F	LILRB1	curated	CPI-SS00150FB64
both	C5_C5AR1	mac_FCN1	mac_FCN1	C5	C5AR1	0.063414	5.07336	2.56839	0	0	C5	C5AR1	guidetopharmacology.org	CPI-SS00581282E	C5_C5AR1	mac_FCN1	mac_FCN1	C5	C5AR1	0.0227531	6.9316	3.47718	0	0	C5	C5AR1	guidetopharmacology.org	CPI-SS00581282E
Case only	MDK_LRP1	mac_FCN1	mac_FCN1	MDK	LRP1	0.152549	0.354711	0.25363	0.006	0.0352121	MDK	LRP1	I2D,InnateDB-All	CPI-SS006C6537E	NA	NA	NA	NA	NA	NA	NA	NA	NA	NA	NA	NA	NA	NA
Case only	CCR2_CCL7	mac_FCN1	mac_FCN1	CCR2	CCL7	0.11907	2.88636	1.50271	0	0	CCR2	CCL7	curated	CPI-SS008EB600F	NA	NA	NA	NA	NA	NA	NA	NA	NA	NA	NA	NA	NA	NA
Case only	ADORA2A_NAMPT	mac_FCN1	mac_FCN1	ADORA2A	NAMPT	0.0146108	27.6132	13.8139	0.001	0.00744805	ADORA2A	NAMPT	I2D,IMEx,InnateDB-All,MINT	CPI-SS00A6D366F	NA	NA	NA	NA	NA	NA	NA	NA	NA	NA	NA	NA	NA	NA
Case only	FFAR2_CCL4L2	mac_FCN1	mac_FCN1	FFAR2	CCL4L2	3.2528	20.2331	11.743	0	0	FFAR2	CCL4L2	IMEx,IntAct	CPI-SS00FB3CB09	NA	NA	NA	NA	NA	NA	NA	NA	NA	NA	NA	NA	NA	NA
Case only	FFAR2_FAM3C	mac_FCN1	mac_FCN1	FFAR2	FAM3C	3.2528	0.278263	1.76553	0	0	FFAR2	FAM3C	IMEx,IntAct	CPI-SS01158CABF	NA	NA	NA	NA	NA	NA	NA	NA	NA	NA	NA	NA	NA	NA
Case only	LGALS9_CD47	mac_FCN1	mac_FCN1	LGALS9	CD47	2.27386	1.17029	1.72207	0	0	LGALS9	CD47	InnateDB-All	CPI-SS014958F32	NA	NA	NA	NA	NA	NA	NA	NA	NA	NA	NA	NA	NA	NA
Case only	CD99_PILRA	mac_FCN1	mac_FCN1	CD99	PILRA	2.18427	1.86253	2.0234	0	0	CD99	PILRA	curated	CPI-SS01560CA22	NA	NA	NA	NA	NA	NA	NA	NA	NA	NA	NA	NA	NA	NA
both	C5AR1_RPS19	mac_FCN1	mac_FCN1	C5AR1	RPS19	5.07336	21.0739	13.0737	0	0	C5AR1	RPS19	guidetopharmacology.org	CPI-SS01946BE5C	C5AR1_RPS19	mac_FCN1	mac_FCN1	C5AR1	RPS19	6.9316	29.1787	18.0551	0	0	C5AR1	RPS19	guidetopharmacology.org	CPI-SS01946BE5C
Case only	TNFRSF10C_TNFSF10	mac_FCN1	mac_FCN1	TNFRSF10C	TNFSF10	0.858383	4.90845	2.88342	0	0	TNFRSF10C	TNFSF10	curated	CPI-SS01ECFDA18	NA	NA	NA	NA	NA	NA	NA	NA	NA	NA	NA	NA	NA	NA
Case only	VEGFA_EPHB2	mac_FCN1	mac_FCN1	VEGFA	EPHB2	1.24056	0.0623386	0.651449	0	0	VEGFA	EPHB2	I2D	CPI-SS02371A6D6	NA	NA	NA	NA	NA	NA	NA	NA	NA	NA	NA	NA	NA	NA
Case only	NRP2_SEMA3C	mac_FCN1	mac_FCN1	NRP2	SEMA3C	1.03695	0.162662	0.599809	0	0	NRP2	SEMA3C	curated	CPI-SS0241A1F57	NA	NA	NA	NA	NA	NA	NA	NA	NA	NA	NA	NA	NA	NA
Case only	PDGFB_LRP1	mac_FCN1	mac_FCN1	PDGFB	LRP1	0.250343	0.354711	0.302527	0.001	0.00744805	PDGFB	LRP1	I2D,InnateDB-All	CPI-SS02928C71A	NA	NA	NA	NA	NA	NA	NA	NA	NA	NA	NA	NA	NA	NA
Case only	ANXA1_FPR2	mac_FCN1	mac_FCN1	ANXA1	FPR2	3.52492	0.596757	2.06084	0	0	ANXA1	FPR2	curated	CPI-SS030BB46BB	NA	NA	NA	NA	NA	NA	NA	NA	NA	NA	NA	NA	NA	NA
Case only	TFRC_TNFSF13B	mac_FCN1	mac_FCN1	TFRC	TNFSF13B	1.7769	6.06875	3.92282	0	0	TFRC	TNFSF13B	IMEx,IntAct	CPI-SS03133B4F2	NA	NA	NA	NA	NA	NA	NA	NA	NA	NA	NA	NA	NA	NA
both	CXCL8_CXCR2	mac_FCN1	mac_FCN1	CXCL8	CXCR2	73.2527	1.57398	37.4133	0	0	CXCL8	CXCR2	curated	CPI-SS0315F51DD	CXCL8_CXCR2	mac_FCN1	mac_FCN1	CXCL8	CXCR2	36.3188	0.525086	18.4219	0	0	CXCL8	CXCR2	curated	CPI-SS0315F51DD
Case only	SIRPA_CD47	mac_FCN1	mac_FCN1	SIRPA	CD47	0.483824	1.17029	0.827055	0	0	SIRPA	CD47	curated	CPI-SS0339AE950	NA	NA	NA	NA	NA	NA	NA	NA	NA	NA	NA	NA	NA	NA
both	VSTM1_ADGRG3	mac_FCN1	mac_FCN1	VSTM1	ADGRG3	0.0624579	0.414411	0.238434	0	0	VSTM1	ADGRG3	IMEx,IntAct	CPI-SS033E857EB	VSTM1_ADGRG3	mac_FCN1	mac_FCN1	VSTM1	ADGRG3	0.109932	0.308166	0.209049	0.001	0.0123128	VSTM1	ADGRG3	IMEx,IntAct	CPI-SS033E857EB
Case only	AXL_GAS6	mac_FCN1	mac_FCN1	AXL	GAS6	0.255772	0.308761	0.282266	0.007	0.0399674	AXL	GAS6	guidetopharmacology.org	CPI-SS03A4F7DC8	NA	NA	NA	NA	NA	NA	NA	NA	NA	NA	NA	NA	NA	NA
Case only	C3_C3AR1	mac_FCN1	mac_FCN1	C3	C3AR1	0.152737	1.08886	0.620798	0	0	C3	C3AR1	guidetopharmacology.org	CPI-SS03E48EFEA	NA	NA	NA	NA	NA	NA	NA	NA	NA	NA	NA	NA	NA	NA
both	CXCL2_CXCR1	mac_FCN1	mac_FCN1	CXCL2	CXCR1	19.7648	0.410749	10.0878	0	0	CXCL2	CXCR1	I2D	CPI-SS040630206	CXCL2_CXCR1	mac_FCN1	mac_FCN1	CXCL2	CXCR1	36.2566	0.497381	18.377	0	0	CXCL2	CXCR1	I2D	CPI-SS040630206
both	LGALS9_LRP1	mac_FCN1	mac_FCN1	LGALS9	LRP1	2.27386	0.354711	1.31429	0	0	LGALS9	LRP1	InnateDB-All	CPI-SS0419B80C4	LGALS9_LRP1	mac_FCN1	mac_FCN1	LGALS9	LRP1	0.978224	1.48167	1.22995	0	0	LGALS9	LRP1	InnateDB-All	CPI-SS0419B80C4
Case only	EPHB2_EFNA5	mac_FCN1	mac_FCN1	EPHB2	EFNA5	0.0623386	0.0957387	0.0790386	0.001	0.00744805	EPHB2	EFNA5	curated	CPI-SS0586F2596	NA	NA	NA	NA	NA	NA	NA	NA	NA	NA	NA	NA	NA	NA
Case only	HLA-DPB1_TNFSF13B	mac_FCN1	mac_FCN1	HLA-DPB1	TNFSF13B	16.8116	6.06875	11.4402	0	0	HLA-DPB1	TNFSF13B	InnateDB-All	CPI-SS05D23BCE8	NA	NA	NA	NA	NA	NA	NA	NA	NA	NA	NA	NA	NA	NA
Case only	CD55_ADGRE5	mac_FCN1	mac_FCN1	CD55	ADGRE5	5.60899	1.03401	3.3215	0	0	CD55	ADGRE5	curated	CPI-SS061A7E099	NA	NA	NA	NA	NA	NA	NA	NA	NA	NA	NA	NA	NA	NA
both	CD44_HBEGF	mac_FCN1	mac_FCN1	CD44	HBEGF	3.50341	0.913024	2.20821	0	0	CD44	HBEGF	I2D,InnateDB-All	CPI-SS0632A027A	CD44_HBEGF	mac_FCN1	mac_FCN1	CD44	HBEGF	4.9697	2.18674	3.57822	0	0	CD44	HBEGF	I2D,InnateDB-All	CPI-SS0632A027A
both	LAMP1_VSTM1	mac_FCN1	mac_FCN1	LAMP1	VSTM1	0.906028	0.0624579	0.484243	0	0	LAMP1	VSTM1	IMEx,IntAct	CPI-SS064281234	LAMP1_VSTM1	mac_FCN1	mac_FCN1	LAMP1	VSTM1	1.41011	0.109932	0.760019	0.003	0.030955	LAMP1	VSTM1	IMEx,IntAct	CPI-SS064281234
Case only	COPA_P2RY6	mac_FCN1	mac_FCN1	COPA	P2RY6	0.59673	0.153032	0.374881	0	0	COPA	P2RY6	IMEx,IntAct	CPI-SS065F7DA2A	NA	NA	NA	NA	NA	NA	NA	NA	NA	NA	NA	NA	NA	NA
both	LAIR1_LILRB4	mac_FCN1	mac_FCN1	LAIR1	LILRB4	0.968594	2.18973	1.57916	0	0	LAIR1	LILRB4	curated	CPI-SS067BA9202	LAIR1_LILRB4	mac_FCN1	mac_FCN1	LAIR1	LILRB4	0.741936	0.862018	0.801977	0	0	LAIR1	LILRB4	curated	CPI-SS067BA9202
both	CXCL8_CXCR1	mac_FCN1	mac_FCN1	CXCL8	CXCR1	73.2527	0.410749	36.8317	0	0	CXCL8	CXCR1	curated	CPI-SS0698C4DC4	CXCL8_CXCR1	mac_FCN1	mac_FCN1	CXCL8	CXCR1	36.3188	0.497381	18.4081	0	0	CXCL8	CXCR1	curated	CPI-SS0698C4DC4
Case only	CCL21_CCR7	mac_FCN1	mac_FCN1	CCL21	CCR7	3.14504	0.827727	1.98638	0.001	0.00744805	CCL21	CCR7	curated	CPI-SS06C0074BD	NA	NA	NA	NA	NA	NA	NA	NA	NA	NA	NA	NA	NA	NA
Case only	LGALS9_CD44	mac_FCN1	mac_FCN1	LGALS9	CD44	2.27386	3.50341	2.88863	0	0	LGALS9	CD44	InnateDB	CPI-SS0703338F5	NA	NA	NA	NA	NA	NA	NA	NA	NA	NA	NA	NA	NA	NA
Case only	FFAR2_TNF	mac_FCN1	mac_FCN1	FFAR2	TNF	3.2528	3.55493	3.40387	0	0	FFAR2	TNF	IMEx,IntAct	CPI-SS072E1E27A	NA	NA	NA	NA	NA	NA	NA	NA	NA	NA	NA	NA	NA	NA
Case only	HLA-DPB1_NRG1	mac_FCN1	mac_FCN1	HLA-DPB1	NRG1	16.8116	0.109875	8.46072	0	0	HLA-DPB1	NRG1	InnateDB-All	CPI-SS076BC3BA6	NA	NA	NA	NA	NA	NA	NA	NA	NA	NA	NA	NA	NA	NA
Case only	ADORA2B_ENTPD1	mac_FCN1	mac_FCN1	ADORA2B	ENTPD1	0.0715073	0.544243	0.307875	0	0	ADORA2B	ENTPD1	curated	CPI-SS079728E8B	NA	NA	NA	NA	NA	NA	NA	NA	NA	NA	NA	NA	NA	NA
both	GRN_SORT1	mac_FCN1	mac_FCN1	GRN	SORT1	4.72507	0.129302	2.42718	0	0	GRN	SORT1	IMEx,InnateDB-All,MINT	CPI-SS07CCAD9BF	GRN_SORT1	mac_FCN1	mac_FCN1	GRN	SORT1	4.2335	0.217969	2.22574	0.005	0.0460492	GRN	SORT1	IMEx,InnateDB-All,MINT	CPI-SS07CCAD9BF
Case only	CMKLR1_RARRES2	mac_FCN1	mac_FCN1	CMKLR1	RARRES2	0.10181	0.167661	0.134736	0.003	0.0197885	CMKLR1	RARRES2	guidetopharmacology.org	CPI-SS07D56EB05	NA	NA	NA	NA	NA	NA	NA	NA	NA	NA	NA	NA	NA	NA
Case only	ALOX5_ALOX5AP	mac_FCN1	mac_FCN1	ALOX5	ALOX5AP	0.990367	2.05996	1.52516	0.004	0.0251474	ALOX5	ALOX5AP	guidetopharmacology.org	CPI-SS080611C5B	NA	NA	NA	NA	NA	NA	NA	NA	NA	NA	NA	NA	NA	NA
Case only	NRP1_SEMA3A	mac_FCN1	mac_FCN1	NRP1	SEMA3A	0.234874	0.0161491	0.125512	0.003	0.0197885	NRP1	SEMA3A	curated	CPI-SS08083B141	NA	NA	NA	NA	NA	NA	NA	NA	NA	NA	NA	NA	NA	NA
both	CXCL1_CXCR2	mac_FCN1	mac_FCN1	CXCL1	CXCR2	7.13573	1.57398	4.35485	0	0	CXCL1	CXCR2	curated	CPI-SS08102DC9E	CXCL1_CXCR2	mac_FCN1	mac_FCN1	CXCL1	CXCR2	2.15437	0.525086	1.33973	0	0	CXCL1	CXCR2	curated	CPI-SS08102DC9E
Case only	MDK_SORL1	mac_FCN1	mac_FCN1	MDK	SORL1	0.152549	1.85244	1.00249	0	0	MDK	SORL1	InnateDB-All	CPI-SS083CBFACD	NA	NA	NA	NA	NA	NA	NA	NA	NA	NA	NA	NA	NA	NA
Case only	NRP1_PGF	mac_FCN1	mac_FCN1	NRP1	PGF	0.234874	0.211811	0.223342	0.001	0.00744805	NRP1	PGF	curated	CPI-SS0855C0353	NA	NA	NA	NA	NA	NA	NA	NA	NA	NA	NA	NA	NA	NA
both	SELL_SELPLG	mac_FCN1	mac_FCN1	SELL	SELPLG	4.30354	1.02228	2.66291	0	0	SELL	SELPLG	curated	CPI-SS087321EB5	SELL_SELPLG	mac_FCN1	mac_FCN1	SELL	SELPLG	2.41218	0.712029	1.5621	0.001	0.0123128	SELL	SELPLG	curated	CPI-SS087321EB5
Case only	LGALS9_COLEC12	mac_FCN1	mac_FCN1	LGALS9	COLEC12	2.27386	0.125226	1.19954	0	0	LGALS9	COLEC12	InnateDB-All	CPI-SS08877A081	NA	NA	NA	NA	NA	NA	NA	NA	NA	NA	NA	NA	NA	NA
Case only	TNFRSF10B_TNFSF10	mac_FCN1	mac_FCN1	TNFRSF10B	TNFSF10	0.309968	4.90845	2.60921	0	0	TNFRSF10B	TNFSF10	curated	CPI-SS0898D7F7F	NA	NA	NA	NA	NA	NA	NA	NA	NA	NA	NA	NA	NA	NA
Case only	CCR1_CCL7	mac_FCN1	mac_FCN1	CCR1	CCL7	1.00461	2.88636	1.94548	0	0	CCR1	CCL7	curated	CPI-SS08B91FD2A	NA	NA	NA	NA	NA	NA	NA	NA	NA	NA	NA	NA	NA	NA
both	CCL3_CCR1	mac_FCN1	mac_FCN1	CCL3	CCR1	39.193	1.00461	20.0988	0	0	CCL3	CCR1	curated	CPI-SS08DA48A5A	CCL3_CCR1	mac_FCN1	mac_FCN1	CCL3	CCR1	10.0821	0.573383	5.32774	0	0	CCL3	CCR1	curated	CPI-SS08DA48A5A
Case only	CD80_CD274	mac_FCN1	mac_FCN1	CD80	CD274	0.110634	0.631846	0.37124	0.001	0.00744805	CD80	CD274	curated	CPI-SS08F13AD5C	NA	NA	NA	NA	NA	NA	NA	NA	NA	NA	NA	NA	NA	NA
both	CXCL8_ACKR1	mac_FCN1	mac_FCN1	CXCL8	ACKR1	73.2527	0.211811	36.7323	0	0	CXCL8	ACKR1	curated	CPI-SS0911EECCC	CXCL8_ACKR1	mac_FCN1	mac_FCN1	CXCL8	ACKR1	36.3188	1.89077	19.1048	0	0	CXCL8	ACKR1	curated	CPI-SS0911EECCC
both	CXCL3_CXCR2	mac_FCN1	mac_FCN1	CXCL3	CXCR2	5.85413	1.57398	3.71406	0	0	CXCL3	CXCR2	curated	CPI-SS09185EA8F	CXCL3_CXCR2	mac_FCN1	mac_FCN1	CXCL3	CXCR2	17.6041	0.525086	9.0646	0	0	CXCL3	CXCR2	curated	CPI-SS09185EA8F
Case only	CCR1_CCL23	mac_FCN1	mac_FCN1	CCR1	CCL23	1.00461	0.0544753	0.529544	0.002	0.0138564	CCR1	CCL23	curated	CPI-SS09199F78C	NA	NA	NA	NA	NA	NA	NA	NA	NA	NA	NA	NA	NA	NA
Case only	ADGRL1_NRG1	mac_FCN1	mac_FCN1	ADGRL1	NRG1	0.062766	0.109875	0.0863204	0.003	0.0197885	ADGRL1	NRG1	InnateDB-All	CPI-SS09375CA29	NA	NA	NA	NA	NA	NA	NA	NA	NA	NA	NA	NA	NA	NA
both	NRG1_MS4A4A	mac_FCN1	mac_FCN1	NRG1	MS4A4A	0.109875	0.984671	0.547273	0	0	NRG1	MS4A4A	IMEx,IntAct	CPI-SS0978D28AB	NRG1_MS4A4A	mac_FCN1	mac_FCN1	NRG1	MS4A4A	0.187372	0.777039	0.482205	0.001	0.0123128	NRG1	MS4A4A	IMEx,IntAct	CPI-SS0978D28AB
Case only	CD74_APP	mac_FCN1	mac_FCN1	CD74	APP	56.5447	0.618207	28.5814	0	0	CD74	APP	curated	CPI-SS09808DEAE	NA	NA	NA	NA	NA	NA	NA	NA	NA	NA	NA	NA	NA	NA
both	NAMPT_P2RY6	mac_FCN1	mac_FCN1	NAMPT	P2RY6	27.6132	0.153032	13.8831	0	0	NAMPT	P2RY6	IMEx,IntAct	CPI-SS09A3FA737	NAMPT_P2RY6	mac_FCN1	mac_FCN1	NAMPT	P2RY6	10.1347	0.136417	5.13556	0	0	NAMPT	P2RY6	IMEx,IntAct	CPI-SS09A3FA737
both	CCR2_CCL8	mac_FCN1	mac_FCN1	CCR2	CCL8	0.11907	1.8643	0.991685	0	0	CCR2	CCL8	curated	CPI-SS09AFCF898	CCR2_CCL8	mac_FCN1	mac_FCN1	CCR2	CCL8	0.0874329	1.03493	0.561181	0.002	0.0223459	CCR2	CCL8	curated	CPI-SS09AFCF898
both	LGALS9_SORL1	mac_FCN1	mac_FCN1	LGALS9	SORL1	2.27386	1.85244	2.06315	0	0	LGALS9	SORL1	InnateDB-All	CPI-SS09C52F54E	LGALS9_SORL1	mac_FCN1	mac_FCN1	LGALS9	SORL1	0.978224	1.05692	1.01757	0	0	LGALS9	SORL1	InnateDB-All	CPI-SS09C52F54E
Case only	EFNA1_EPHA3	mac_FCN1	mac_FCN1	EFNA1	EPHA3	0.263173	0.00992546	0.136549	0.001	0.00744805	EFNA1	EPHA3	curated	CPI-SS09CA492BA	NA	NA	NA	NA	NA	NA	NA	NA	NA	NA	NA	NA	NA	NA
both	CCL4L2_VSIR	mac_FCN1	mac_FCN1	CCL4L2	VSIR	20.2331	1.837	11.0351	0	0	CCL4L2	VSIR	IMEx,IntAct	CPI-SS0A42A3690	CCL4L2_VSIR	mac_FCN1	mac_FCN1	CCL4L2	VSIR	6.35361	3.82375	5.08868	0	0	CCL4L2	VSIR	IMEx,IntAct	CPI-SS0A42A3690
both	HLA-F_LILRB2	mac_FCN1	mac_FCN1	HLA-F	LILRB2	2.31228	1.3643	1.83829	0	0	HLA-F	LILRB2	curated	CPI-SS0A76A8E97	HLA-F_LILRB2	mac_FCN1	mac_FCN1	HLA-F	LILRB2	1.42181	2.64985	2.03583	0	0	HLA-F	LILRB2	curated	CPI-SS0A76A8E97
Case only	EPHA3_EFNA3	mac_FCN1	mac_FCN1	EPHA3	EFNA3	0.00992546	0.0796719	0.0447987	0.006	0.0352121	EPHA3	EFNA3	curated	CPI-SS0AB0604B5	NA	NA	NA	NA	NA	NA	NA	NA	NA	NA	NA	NA	NA	NA
Case only	CALCR_ADM	mac_FCN1	mac_FCN1	CALCR	ADM	0.059011	1.34365	0.701333	0	0	CALCR	ADM	guidetopharmacology.org	CPI-SS0B27088B4	NA	NA	NA	NA	NA	NA	NA	NA	NA	NA	NA	NA	NA	NA
Case only	NOTCH1_JAG1	mac_FCN1	mac_FCN1	NOTCH1	JAG1	0.578912	0.143971	0.361442	0.008	0.0444	NOTCH1	JAG1	curated	CPI-SS0B87FE6E0	NA	NA	NA	NA	NA	NA	NA	NA	NA	NA	NA	NA	NA	NA
Case only	CCR1_CCL13	mac_FCN1	mac_FCN1	CCR1	CCL13	1.00461	0.374651	0.689631	0	0	CCR1	CCL13	guidetopharmacology.org	CPI-SS0B887F7AC	NA	NA	NA	NA	NA	NA	NA	NA	NA	NA	NA	NA	NA	NA
Case only	EPHA3_EFNA5	mac_FCN1	mac_FCN1	EPHA3	EFNA5	0.00992546	0.0957387	0.0528321	0.002	0.0138564	EPHA3	EFNA5	curated	CPI-SS0BEAB521F	NA	NA	NA	NA	NA	NA	NA	NA	NA	NA	NA	NA	NA	NA
Case only	PLXNB2_PTN	mac_FCN1	mac_FCN1	PLXNB2	PTN	0.372035	0.062766	0.2174	0	0	PLXNB2	PTN	I2D,IMEx,InnateDB-All,IntAct	CPI-SS0BFB29A42	NA	NA	NA	NA	NA	NA	NA	NA	NA	NA	NA	NA	NA	NA
Case only	FCGR2A_CXCL9	mac_FCN1	mac_FCN1	FCGR2A	CXCL9	5.31939	4.63768	4.97853	0	0	FCGR2A	CXCL9	IMEx,IntAct	CPI-SS0C17BB772	NA	NA	NA	NA	NA	NA	NA	NA	NA	NA	NA	NA	NA	NA
both	FPR2_CAMP	mac_FCN1	mac_FCN1	FPR2	CAMP	0.596757	0.280424	0.43859	0	0	FPR2	CAMP	guidetopharmacology.org	CPI-SS0C321CE6D	FPR2_CAMP	mac_FCN1	mac_FCN1	FPR2	CAMP	0.474794	0.0154691	0.245132	0	0	FPR2	CAMP	guidetopharmacology.org	CPI-SS0C321CE6D
both	TNFRSF1B_GRN	mac_FCN1	mac_FCN1	TNFRSF1B	GRN	1.11277	4.72507	2.91892	0.001	0.00744805	TNFRSF1B	GRN	IMEx,InnateDB-All,MINT	CPI-SS0C4E86714	TNFRSF1B_GRN	mac_FCN1	mac_FCN1	TNFRSF1B	GRN	4.0195	4.2335	4.1265	0	0	TNFRSF1B	GRN	IMEx,InnateDB-All,MINT	CPI-SS0C4E86714
both	CXCL1_CXCR1	mac_FCN1	mac_FCN1	CXCL1	CXCR1	7.13573	0.410749	3.77324	0	0	CXCL1	CXCR1	curated	CPI-SS0C62E5DD8	CXCL1_CXCR1	mac_FCN1	mac_FCN1	CXCL1	CXCR1	2.15437	0.497381	1.32588	0	0	CXCL1	CXCR1	curated	CPI-SS0C62E5DD8
both	IL1B_ADRB2	mac_FCN1	mac_FCN1	IL1B	ADRB2	17.83	0.102608	8.96631	0.007	0.0399674	IL1B	ADRB2	I2D	CPI-SS0C6448B94	IL1B_ADRB2	mac_FCN1	mac_FCN1	IL1B	ADRB2	32.5024	0.35809	16.4302	0	0	IL1B	ADRB2	I2D	CPI-SS0C6448B94
Case only	CCR2_CCL13	mac_FCN1	mac_FCN1	CCR2	CCL13	0.11907	0.374651	0.246861	0	0	CCR2	CCL13	curated	CPI-SS0C98C08DA	NA	NA	NA	NA	NA	NA	NA	NA	NA	NA	NA	NA	NA	NA
Case only	CCL2_CCR2	mac_FCN1	mac_FCN1	CCL2	CCR2	12.5537	0.11907	6.33638	0	0	CCL2	CCR2	curated	CPI-SS0CF0E4DE9	NA	NA	NA	NA	NA	NA	NA	NA	NA	NA	NA	NA	NA	NA
both	CXCL3_CXCR1	mac_FCN1	mac_FCN1	CXCL3	CXCR1	5.85413	0.410749	3.13244	0	0	CXCL3	CXCR1	I2D	CPI-SS0D04AE221	CXCL3_CXCR1	mac_FCN1	mac_FCN1	CXCL3	CXCR1	17.6041	0.497381	9.05075	0	0	CXCL3	CXCR1	I2D	CPI-SS0D04AE221
Case only	NRP2_PGF	mac_FCN1	mac_FCN1	NRP2	PGF	1.03695	0.211811	0.624383	0	0	NRP2	PGF	curated	CPI-SS0D22A09AD	NA	NA	NA	NA	NA	NA	NA	NA	NA	NA	NA	NA	NA	NA
Case only	FPR3_HEBP1	mac_FCN1	mac_FCN1	FPR3	HEBP1	0.568641	0.386721	0.477681	0	0	FPR3	HEBP1	guidetopharmacology.org	CPI-SS0D2539AEB	NA	NA	NA	NA	NA	NA	NA	NA	NA	NA	NA	NA	NA	NA
both	ICAM1_AREG	mac_FCN1	mac_FCN1	ICAM1	AREG	4.89667	1.43749	3.16708	0.001	0.00744805	ICAM1	AREG	InnateDB-All	CPI-SS0D4C221B8	ICAM1_AREG	mac_FCN1	mac_FCN1	ICAM1	AREG	3.48384	18.8525	11.1681	0	0	ICAM1	AREG	InnateDB-All	CPI-SS0D4C221B8
both	TNFRSF1A_GRN	mac_FCN1	mac_FCN1	TNFRSF1A	GRN	1.05047	4.72507	2.88777	0	0	TNFRSF1A	GRN	IMEx,InnateDB-All,MINT	CPI-SS0DA033F03	TNFRSF1A_GRN	mac_FCN1	mac_FCN1	TNFRSF1A	GRN	1.28678	4.2335	2.76014	0	0	TNFRSF1A	GRN	IMEx,InnateDB-All,MINT	CPI-SS0DA033F03
both	HLA-G_LILRB2	mac_FCN1	mac_FCN1	HLA-G	LILRB2	0.0280927	1.3643	0.696197	0.001	0.00744805	HLA-G	LILRB2	curated	CPI-SS0DBA81CCF	HLA-G_LILRB2	mac_FCN1	mac_FCN1	HLA-G	LILRB2	0.165929	2.64985	1.40789	0	0	HLA-G	LILRB2	curated	CPI-SS0DBA81CCF
Case only	CCL2_ACKR1	mac_FCN1	mac_FCN1	CCL2	ACKR1	12.5537	0.211811	6.38275	0.009	0.0486679	CCL2	ACKR1	curated	CPI-SS0DBFB8BEA	NA	NA	NA	NA	NA	NA	NA	NA	NA	NA	NA	NA	NA	NA
both	IL6_HRH1	mac_FCN1	mac_FCN1	IL6	HRH1	0.846763	0.00992546	0.428344	0.009	0.0486679	IL6	HRH1	IMEx,InnateDB-All,IntAct	CPI-SS0DC2A6D35	IL6_HRH1	mac_FCN1	mac_FCN1	IL6	HRH1	0.864619	0.126507	0.495563	0.002	0.0223459	IL6	HRH1	IMEx,InnateDB-All,IntAct	CPI-SS0DC2A6D35
Case only	NRP1_VEGFA	mac_FCN1	mac_FCN1	NRP1	VEGFA	0.234874	1.24056	0.737716	0	0	NRP1	VEGFA	curated	CPI-SS0DE0A486F	NA	NA	NA	NA	NA	NA	NA	NA	NA	NA	NA	NA	NA	NA
Case only	TNFSF10_RIPK1	mac_FCN1	mac_FCN1	TNFSF10	RIPK1	4.90845	0.164211	2.53633	0.001	0.00744805	TNFSF10	RIPK1	InnateDB-All	CPI-SS0DEDA3567	NA	NA	NA	NA	NA	NA	NA	NA	NA	NA	NA	NA	NA	NA
Case only	CCR5_CCL8	mac_FCN1	mac_FCN1	CCR5	CCL8	0.140055	1.8643	1.00218	0.006	0.0352121	CCR5	CCL8	curated	CPI-SS0DFAF1FE2	NA	NA	NA	NA	NA	NA	NA	NA	NA	NA	NA	NA	NA	NA
both	NRP2_VEGFA	mac_FCN1	mac_FCN1	NRP2	VEGFA	1.03695	1.24056	1.13876	0	0	NRP2	VEGFA	curated	CPI-SS0E00478B4	NRP2_VEGFA	mac_FCN1	mac_FCN1	NRP2	VEGFA	0.476665	0.917346	0.697006	0.004	0.0386639	NRP2	VEGFA	curated	CPI-SS0E00478B4
Case only	NRG1_NETO2	mac_FCN1	mac_FCN1	NRG1	NETO2	0.109875	0.0616838	0.0857793	0.008	0.0444	NRG1	NETO2	InnateDB-All	CPI-SS0E075E5AF	NA	NA	NA	NA	NA	NA	NA	NA	NA	NA	NA	NA	NA	NA
both	LGALS9_HAVCR2	mac_FCN1	mac_FCN1	LGALS9	HAVCR2	2.27386	0.788056	1.53096	0	0	LGALS9	HAVCR2	curated	CPI-SS0E23CEB91	LGALS9_HAVCR2	mac_FCN1	mac_FCN1	LGALS9	HAVCR2	0.978224	0.816748	0.897486	0	0	LGALS9	HAVCR2	curated	CPI-SS0E23CEB91
Case only	NOTCH1_NOV	mac_FCN1	mac_FCN1	NOTCH1	NOV	0.578912	0.145151	0.362031	0.003	0.0197885	NOTCH1	NOV	I2D,InnateDB-All	CPI-SS0E5AF12B6	NA	NA	NA	NA	NA	NA	NA	NA	NA	NA	NA	NA	NA	NA
both	CD1D_LILRB2	mac_FCN1	mac_FCN1	CD1D	LILRB2	0.0466677	1.3643	0.705484	0	0	CD1D	LILRB2	curated	CPI-SS0EAB03260	CD1D_LILRB2	mac_FCN1	mac_FCN1	CD1D	LILRB2	0.325086	2.64985	1.48747	0	0	CD1D	LILRB2	curated	CPI-SS0EAB03260
Case only	CD40_TNFSF13B	mac_FCN1	mac_FCN1	CD40	TNFSF13B	0.540779	6.06875	3.30476	0	0	CD40	TNFSF13B	I2D,InnateDB	CPI-SS0F00D756A	NA	NA	NA	NA	NA	NA	NA	NA	NA	NA	NA	NA	NA	NA
both	CXCL2_CXCR2	mac_FCN1	mac_FCN1	CXCL2	CXCR2	19.7648	1.57398	10.6694	0	0	CXCL2	CXCR2	curated	CPI-SS0F562FEA5	CXCL2_CXCR2	mac_FCN1	mac_FCN1	CXCL2	CXCR2	36.2566	0.525086	18.3908	0	0	CXCL2	CXCR2	curated	CPI-SS0F562FEA5
Case only	APP_FPR2	mac_FCN1	mac_FCN1	APP	FPR2	0.618207	0.596757	0.607482	0	0	APP	FPR2	guidetopharmacology.org	CPI-SS0F66EA6BE	NA	NA	NA	NA	NA	NA	NA	NA	NA	NA	NA	NA	NA	NA
both	ANXA1_FPR1	mac_FCN1	mac_FCN1	ANXA1	FPR1	3.52492	4.61979	4.07235	0	0	ANXA1	FPR1	guidetopharmacology.org	CPI-SS0F739D3DB	ANXA1_FPR1	mac_FCN1	mac_FCN1	ANXA1	FPR1	9.25538	4.05637	6.65588	0	0	ANXA1	FPR1	guidetopharmacology.org	CPI-SS0F739D3DB
both	CCR1_CCL8	mac_FCN1	mac_FCN1	CCR1	CCL8	1.00461	1.8643	1.43446	0	0	CCR1	CCL8	curated	CPI-SS0F8C2FA91	CCR1_CCL8	mac_FCN1	mac_FCN1	CCR1	CCL8	0.573383	1.03493	0.804156	0	0	CCR1	CCL8	curated	CPI-SS0F8C2FA91
both	TNFSF13_TNFRSF1A	mac_FCN1	mac_FCN1	TNFSF13	TNFRSF1A	0.0361986	1.05047	0.543335	0	0	TNFSF13	TNFRSF1A	I2D,InnateDB-All	CPI-SS0F9B3B259	TNFSF13_TNFRSF1A	mac_FCN1	mac_FCN1	TNFSF13	TNFRSF1A	0.667287	1.28678	0.977036	0	0	TNFSF13	TNFRSF1A	I2D,InnateDB-All	CPI-SS0F9B3B259
Control only	EREG_EGFR	mac_FCN1	mac_FCN1	EREG	EGFR	NA	NA	NA	NA	NA	NA	NA	NA	NA	EREG_EGFR	mac_FCN1	mac_FCN1	EREG	EGFR	10.1134	0.244344	5.17888	0	0	EREG	EGFR	curated	CPI-SS004C23DCE
Control only	CCL8_ACKR1	mac_FCN1	mac_FCN1	CCL8	ACKR1	NA	NA	NA	NA	NA	NA	NA	NA	NA	CCL8_ACKR1	mac_FCN1	mac_FCN1	CCL8	ACKR1	1.03493	1.89077	1.46285	0.005	0.0460492	CCL8	ACKR1	I2D	CPI-SS008700E67
Control only	GPR42_CCL4L2	mac_FCN1	mac_FCN1	GPR42	CCL4L2	NA	NA	NA	NA	NA	NA	NA	NA	NA	GPR42_CCL4L2	mac_FCN1	mac_FCN1	GPR42	CCL4L2	0.12747	6.35361	3.24054	0.001	0.0123128	GPR42	CCL4L2	IMEx,IntAct	CPI-SS022AE18AF
Control only	MERTK_GAS6	mac_FCN1	mac_FCN1	MERTK	GAS6	NA	NA	NA	NA	NA	NA	NA	NA	NA	MERTK_GAS6	mac_FCN1	mac_FCN1	MERTK	GAS6	0.618132	0.456765	0.537449	0.003	0.030955	MERTK	GAS6	guidetopharmacology.org	CPI-SS0415CC75D
Control only	EGFR_AREG	mac_FCN1	mac_FCN1	EGFR	AREG	NA	NA	NA	NA	NA	NA	NA	NA	NA	EGFR_AREG	mac_FCN1	mac_FCN1	EGFR	AREG	0.244344	18.8525	9.5484	0	0	EGFR	AREG	curated	CPI-SS0481D83A4
Control only	CXCL1_ACKR1	mac_FCN1	mac_FCN1	CXCL1	ACKR1	NA	NA	NA	NA	NA	NA	NA	NA	NA	CXCL1_ACKR1	mac_FCN1	mac_FCN1	CXCL1	ACKR1	2.15437	1.89077	2.02257	0	0	CXCL1	ACKR1	curated	CPI-SS052BBD9F9
Control only	CCR1_CCL14	mac_FCN1	mac_FCN1	CCR1	CCL14	NA	NA	NA	NA	NA	NA	NA	NA	NA	CCR1_CCL14	mac_FCN1	mac_FCN1	CCR1	CCL14	0.573383	0.0455607	0.309472	0.002	0.0223459	CCR1	CCL14	curated	CPI-SS059CC19A3
Control only	HLA-G_LILRB1	mac_FCN1	mac_FCN1	HLA-G	LILRB1	NA	NA	NA	NA	NA	NA	NA	NA	NA	HLA-G_LILRB1	mac_FCN1	mac_FCN1	HLA-G	LILRB1	0.165929	0.585104	0.375516	0.001	0.0123128	HLA-G	LILRB1	curated	CPI-SS05CE87F88
Control only	ACKR3_CXCL12	mac_FCN1	mac_FCN1	ACKR3	CXCL12	NA	NA	NA	NA	NA	NA	NA	NA	NA	ACKR3_CXCL12	mac_FCN1	mac_FCN1	ACKR3	CXCL12	0.367625	0.270122	0.318874	0.004	0.0386639	ACKR3	CXCL12	guidetopharmacology.org	CPI-SS07155793F
Control only	PPBP_CXCR1	mac_FCN1	mac_FCN1	PPBP	CXCR1	NA	NA	NA	NA	NA	NA	NA	NA	NA	PPBP_CXCR1	mac_FCN1	mac_FCN1	PPBP	CXCR1	0.0227531	0.497381	0.260067	0	0	PPBP	CXCR1	curated	CPI-SS07AB1C381
Control only	PECAM1_CD177	mac_FCN1	mac_FCN1	PECAM1	CD177	NA	NA	NA	NA	NA	NA	NA	NA	NA	PECAM1_CD177	mac_FCN1	mac_FCN1	PECAM1	CD177	1.885	0.308166	1.09658	0	0	PECAM1	CD177	curated	CPI-SS081AD39D7
Control only	CSF3_CSF3R	mac_FCN1	mac_FCN1	CSF3	CSF3R	NA	NA	NA	NA	NA	NA	NA	NA	NA	CSF3_CSF3R	mac_FCN1	mac_FCN1	CSF3	CSF3R	0.728971	3.01145	1.87021	0	0	CSF3	CSF3R	curated	CPI-SS08376F0E6
Control only	EGFR_NRG1	mac_FCN1	mac_FCN1	EGFR	NRG1	NA	NA	NA	NA	NA	NA	NA	NA	NA	EGFR_NRG1	mac_FCN1	mac_FCN1	EGFR	NRG1	0.244344	0.187372	0.215858	0.003	0.030955	EGFR	NRG1	I2D,IMEx,InnateDB-All,IntAct	CPI-SS0B02DE712
Control only	EGFR_HBEGF	mac_FCN1	mac_FCN1	EGFR	HBEGF	NA	NA	NA	NA	NA	NA	NA	NA	NA	EGFR_HBEGF	mac_FCN1	mac_FCN1	EGFR	HBEGF	0.244344	2.18674	1.21554	0	0	EGFR	HBEGF	curated	CPI-SS0C10824C7
Control only	TNFSF13_TNFRSF14	mac_FCN1	mac_FCN1	TNFSF13	TNFRSF14	NA	NA	NA	NA	NA	NA	NA	NA	NA	TNFSF13_TNFRSF14	mac_FCN1	mac_FCN1	TNFSF13	TNFRSF14	0.667287	1.39155	1.02942	0	0	TNFSF13	TNFRSF14	I2D,InnateDB-All	CPI-SS0C28FEC7D
Control only	PPBP_CXCR2	mac_FCN1	mac_FCN1	PPBP	CXCR2	NA	NA	NA	NA	NA	NA	NA	NA	NA	PPBP_CXCR2	mac_FCN1	mac_FCN1	PPBP	CXCR2	0.0227531	0.525086	0.273919	0	0	PPBP	CXCR2	curated	CPI-SS0C491A3C1
Control only	PECAM1_CD38	mac_FCN1	mac_FCN1	PECAM1	CD38	NA	NA	NA	NA	NA	NA	NA	NA	NA	PECAM1_CD38	mac_FCN1	mac_FCN1	PECAM1	CD38	1.885	0.130164	1.00758	0	0	PECAM1	CD38	curated	CPI-SS0E0DEA7D5
Case only	LGALS9_SLC1A5	mac_FCN1	mac_LIPA	LGALS9	SLC1A5	2.27386	0.274984	1.27442	0.001	0.00744805	LGALS9	SLC1A5	I2D,InnateDB-All	CPI-SS002DF6C31	NA	NA	NA	NA	NA	NA	NA	NA	NA	NA	NA	NA	NA	NA
both	EREG_EGFR	mac_FCN1	mac_LIPA	EREG	EGFR	2.7725	0.0269709	1.39973	0.005	0.0303083	EREG	EGFR	curated	CPI-SS004C23DCE	EREG_EGFR	mac_FCN1	mac_LIPA	EREG	EGFR	10.1134	0.36409	5.23875	0	0	EREG	EGFR	curated	CPI-SS004C23DCE
Case only	C5_C5AR1	mac_FCN1	mac_LIPA	C5	C5AR1	0.063414	0.878423	0.470919	0.005	0.0303083	C5	C5AR1	guidetopharmacology.org	CPI-SS00581282E	NA	NA	NA	NA	NA	NA	NA	NA	NA	NA	NA	NA	NA	NA
Case only	MDK_LRP1	mac_FCN1	mac_LIPA	MDK	LRP1	0.152549	1.34836	0.750456	0	0	MDK	LRP1	I2D,InnateDB-All	CPI-SS006C6537E	NA	NA	NA	NA	NA	NA	NA	NA	NA	NA	NA	NA	NA	NA
Case only	CCL8_ACKR1	mac_FCN1	mac_LIPA	CCL8	ACKR1	1.8643	1.43227	1.64828	0	0	CCL8	ACKR1	I2D	CPI-SS008700E67	NA	NA	NA	NA	NA	NA	NA	NA	NA	NA	NA	NA	NA	NA
both	FFAR2_CCL4L2	mac_FCN1	mac_LIPA	FFAR2	CCL4L2	3.2528	11.6702	7.46153	0	0	FFAR2	CCL4L2	IMEx,IntAct	CPI-SS00FB3CB09	FFAR2_CCL4L2	mac_FCN1	mac_LIPA	FFAR2	CCL4L2	0.231817	8.55973	4.39578	0.003	0.030955	FFAR2	CCL4L2	IMEx,IntAct	CPI-SS00FB3CB09
Case only	FFAR2_FAM3C	mac_FCN1	mac_LIPA	FFAR2	FAM3C	3.2528	0.299132	1.77597	0	0	FFAR2	FAM3C	IMEx,IntAct	CPI-SS01158CABF	NA	NA	NA	NA	NA	NA	NA	NA	NA	NA	NA	NA	NA	NA
Case only	LGALS9_CD47	mac_FCN1	mac_LIPA	LGALS9	CD47	2.27386	1.61669	1.94527	0	0	LGALS9	CD47	InnateDB-All	CPI-SS014958F32	NA	NA	NA	NA	NA	NA	NA	NA	NA	NA	NA	NA	NA	NA
Case only	CD99_PILRA	mac_FCN1	mac_LIPA	CD99	PILRA	2.18427	1.18533	1.6848	0.002	0.0138564	CD99	PILRA	curated	CPI-SS01560CA22	NA	NA	NA	NA	NA	NA	NA	NA	NA	NA	NA	NA	NA	NA
both	C5AR1_RPS19	mac_FCN1	mac_LIPA	C5AR1	RPS19	5.07336	26.5691	15.8212	0	0	C5AR1	RPS19	guidetopharmacology.org	CPI-SS01946BE5C	C5AR1_RPS19	mac_FCN1	mac_LIPA	C5AR1	RPS19	6.9316	34.5966	20.7641	0	0	C5AR1	RPS19	guidetopharmacology.org	CPI-SS01946BE5C
Case only	TNFRSF10C_TNFSF10	mac_FCN1	mac_LIPA	TNFRSF10C	TNFSF10	0.858383	0.924242	0.891313	0	0	TNFRSF10C	TNFSF10	curated	CPI-SS01ECFDA18	NA	NA	NA	NA	NA	NA	NA	NA	NA	NA	NA	NA	NA	NA
both	VEGFA_EPHB2	mac_FCN1	mac_LIPA	VEGFA	EPHB2	1.24056	0.00920969	0.624884	0.008	0.0444	VEGFA	EPHB2	I2D	CPI-SS02371A6D6	VEGFA_EPHB2	mac_FCN1	mac_LIPA	VEGFA	EPHB2	0.917346	0.0467844	0.482065	0	0	VEGFA	EPHB2	I2D	CPI-SS02371A6D6
Case only	NRP2_SEMA3C	mac_FCN1	mac_LIPA	NRP2	SEMA3C	1.03695	0.124094	0.580524	0	0	NRP2	SEMA3C	curated	CPI-SS0241A1F57	NA	NA	NA	NA	NA	NA	NA	NA	NA	NA	NA	NA	NA	NA
both	NRG1_LGR4	mac_FCN1	mac_LIPA	NRG1	LGR4	0.109875	0.0137949	0.0618349	0.009	0.0486679	NRG1	LGR4	InnateDB-All	CPI-SS02572E1EF	NRG1_LGR4	mac_FCN1	mac_LIPA	NRG1	LGR4	0.187372	0.0391725	0.113272	0	0	NRG1	LGR4	InnateDB-All	CPI-SS02572E1EF
Case only	PDGFB_LRP1	mac_FCN1	mac_LIPA	PDGFB	LRP1	0.250343	1.34836	0.799354	0	0	PDGFB	LRP1	I2D,InnateDB-All	CPI-SS02928C71A	NA	NA	NA	NA	NA	NA	NA	NA	NA	NA	NA	NA	NA	NA
Case only	TFRC_TNFSF13B	mac_FCN1	mac_LIPA	TFRC	TNFSF13B	1.7769	1.96971	1.87331	0	0	TFRC	TNFSF13B	IMEx,IntAct	CPI-SS03133B4F2	NA	NA	NA	NA	NA	NA	NA	NA	NA	NA	NA	NA	NA	NA
Case only	SIRPA_CD47	mac_FCN1	mac_LIPA	SIRPA	CD47	0.483824	1.61669	1.05026	0	0	SIRPA	CD47	curated	CPI-SS0339AE950	NA	NA	NA	NA	NA	NA	NA	NA	NA	NA	NA	NA	NA	NA
Case only	NRP1_VEGFB	mac_FCN1	mac_LIPA	NRP1	VEGFB	0.234874	0.742871	0.488872	0	0	NRP1	VEGFB	curated	CPI-SS033E6DE7E	NA	NA	NA	NA	NA	NA	NA	NA	NA	NA	NA	NA	NA	NA
Case only	AXL_GAS6	mac_FCN1	mac_LIPA	AXL	GAS6	0.255772	0.795404	0.525588	0	0	AXL	GAS6	guidetopharmacology.org	CPI-SS03A4F7DC8	NA	NA	NA	NA	NA	NA	NA	NA	NA	NA	NA	NA	NA	NA
both	C3_C3AR1	mac_FCN1	mac_LIPA	C3	C3AR1	0.152737	0.707545	0.430141	0	0	C3	C3AR1	guidetopharmacology.org	CPI-SS03E48EFEA	C3_C3AR1	mac_FCN1	mac_LIPA	C3	C3AR1	0.298102	0.460583	0.379342	0.003	0.030955	C3	C3AR1	guidetopharmacology.org	CPI-SS03E48EFEA
both	MERTK_GAS6	mac_FCN1	mac_LIPA	MERTK	GAS6	0.020488	0.795404	0.407946	0.002	0.0138564	MERTK	GAS6	guidetopharmacology.org	CPI-SS0415CC75D	MERTK_GAS6	mac_FCN1	mac_LIPA	MERTK	GAS6	0.618132	1.01292	0.815525	0	0	MERTK	GAS6	guidetopharmacology.org	CPI-SS0415CC75D
both	CCR1_CCL18	mac_FCN1	mac_LIPA	CCR1	CCL18	1.00461	2.71611	1.86036	0	0	CCR1	CCL18	guidetopharmacology.org	CPI-SS041751A4D	CCR1_CCL18	mac_FCN1	mac_LIPA	CCR1	CCL18	0.573383	0.010446	0.291914	0	0	CCR1	CCL18	guidetopharmacology.org	CPI-SS041751A4D
both	LGALS9_LRP1	mac_FCN1	mac_LIPA	LGALS9	LRP1	2.27386	1.34836	1.81111	0	0	LGALS9	LRP1	InnateDB-All	CPI-SS0419B80C4	LGALS9_LRP1	mac_FCN1	mac_LIPA	LGALS9	LRP1	0.978224	1.59049	1.28436	0	0	LGALS9	LRP1	InnateDB-All	CPI-SS0419B80C4
both	SEMA4A_PLXND1	mac_FCN1	mac_LIPA	SEMA4A	PLXND1	0.297167	0.934426	0.615796	0	0	SEMA4A	PLXND1	curated	CPI-SS044C72D0D	SEMA4A_PLXND1	mac_FCN1	mac_LIPA	SEMA4A	PLXND1	0.99936	0.764427	0.881893	0	0	SEMA4A	PLXND1	curated	CPI-SS044C72D0D
Case only	LGALS9_MRC2	mac_FCN1	mac_LIPA	LGALS9	MRC2	2.27386	0.120841	1.19735	0	0	LGALS9	MRC2	InnateDB-All	CPI-SS048346C2B	NA	NA	NA	NA	NA	NA	NA	NA	NA	NA	NA	NA	NA	NA
Case only	COPA_SORT1	mac_FCN1	mac_LIPA	COPA	SORT1	0.59673	0.147137	0.371933	0.005	0.0303083	COPA	SORT1	IMEx,InnateDB-All,IntAct,MatrixDB	CPI-SS04F3A1E5C	NA	NA	NA	NA	NA	NA	NA	NA	NA	NA	NA	NA	NA	NA
both	CXCL1_ACKR1	mac_FCN1	mac_LIPA	CXCL1	ACKR1	7.13573	1.43227	4.284	0	0	CXCL1	ACKR1	curated	CPI-SS052BBD9F9	CXCL1_ACKR1	mac_FCN1	mac_LIPA	CXCL1	ACKR1	2.15437	1.494	1.82419	0.001	0.0123128	CXCL1	ACKR1	curated	CPI-SS052BBD9F9
Case only	CEACAM1_CD209	mac_FCN1	mac_LIPA	CEACAM1	CD209	0.450486	0.144256	0.297371	0	0	CEACAM1	CD209	curated	CPI-SS055B305F1	NA	NA	NA	NA	NA	NA	NA	NA	NA	NA	NA	NA	NA	NA
both	CCR1_CCL14	mac_FCN1	mac_LIPA	CCR1	CCL14	1.00461	0.391174	0.697893	0	0	CCR1	CCL14	curated	CPI-SS059CC19A3	CCR1_CCL14	mac_FCN1	mac_LIPA	CCR1	CCL14	0.573383	0.0884315	0.330907	0.001	0.0123128	CCR1	CCL14	curated	CPI-SS059CC19A3
Case only	HLA-DPB1_TNFSF13B	mac_FCN1	mac_LIPA	HLA-DPB1	TNFSF13B	16.8116	1.96971	9.39064	0	0	HLA-DPB1	TNFSF13B	InnateDB-All	CPI-SS05D23BCE8	NA	NA	NA	NA	NA	NA	NA	NA	NA	NA	NA	NA	NA	NA
Case only	JAG1_NOTCH2	mac_FCN1	mac_LIPA	JAG1	NOTCH2	0.143971	0.337234	0.240602	0.008	0.0444	JAG1	NOTCH2	curated	CPI-SS060B82BBC	NA	NA	NA	NA	NA	NA	NA	NA	NA	NA	NA	NA	NA	NA
Case only	COPA_P2RY6	mac_FCN1	mac_LIPA	COPA	P2RY6	0.59673	0.0950903	0.34591	0.005	0.0303083	COPA	P2RY6	IMEx,IntAct	CPI-SS065F7DA2A	NA	NA	NA	NA	NA	NA	NA	NA	NA	NA	NA	NA	NA	NA
both	LAIR1_LILRB4	mac_FCN1	mac_LIPA	LAIR1	LILRB4	0.968594	2.69878	1.83368	0	0	LAIR1	LILRB4	curated	CPI-SS067BA9202	LAIR1_LILRB4	mac_FCN1	mac_LIPA	LAIR1	LILRB4	0.741936	0.788675	0.765305	0	0	LAIR1	LILRB4	curated	CPI-SS067BA9202
Case only	CCL21_CCR7	mac_FCN1	mac_LIPA	CCL21	CCR7	3.14504	0.604178	1.87461	0.001	0.00744805	CCL21	CCR7	curated	CPI-SS06C0074BD	NA	NA	NA	NA	NA	NA	NA	NA	NA	NA	NA	NA	NA	NA
Case only	ANXA1_FPR3	mac_FCN1	mac_LIPA	ANXA1	FPR3	3.52492	1.51205	2.51848	0	0	ANXA1	FPR3	guidetopharmacology.org	CPI-SS06CCF5A54	NA	NA	NA	NA	NA	NA	NA	NA	NA	NA	NA	NA	NA	NA
Case only	CD44_SELE	mac_FCN1	mac_LIPA	CD44	SELE	3.50341	0.242219	1.87281	0.004	0.0251474	CD44	SELE	curated	CPI-SS06F83AE58	NA	NA	NA	NA	NA	NA	NA	NA	NA	NA	NA	NA	NA	NA
Case only	LGALS9_CD44	mac_FCN1	mac_LIPA	LGALS9	CD44	2.27386	2.44267	2.35826	0	0	LGALS9	CD44	InnateDB	CPI-SS0703338F5	NA	NA	NA	NA	NA	NA	NA	NA	NA	NA	NA	NA	NA	NA
Case only	FFAR2_TNF	mac_FCN1	mac_LIPA	FFAR2	TNF	3.2528	2.04357	2.64818	0	0	FFAR2	TNF	IMEx,IntAct	CPI-SS072E1E27A	NA	NA	NA	NA	NA	NA	NA	NA	NA	NA	NA	NA	NA	NA
Case only	CXCL11_ACKR3	mac_FCN1	mac_LIPA	CXCL11	ACKR3	2.49999	0.0683638	1.28418	0.001	0.00744805	CXCL11	ACKR3	guidetopharmacology.org	CPI-SS0747FCACD	NA	NA	NA	NA	NA	NA	NA	NA	NA	NA	NA	NA	NA	NA
Case only	ADORA2B_ENTPD1	mac_FCN1	mac_LIPA	ADORA2B	ENTPD1	0.0715073	0.545722	0.308615	0	0	ADORA2B	ENTPD1	curated	CPI-SS079728E8B	NA	NA	NA	NA	NA	NA	NA	NA	NA	NA	NA	NA	NA	NA
both	GRN_SORT1	mac_FCN1	mac_LIPA	GRN	SORT1	4.72507	0.147137	2.4361	0	0	GRN	SORT1	IMEx,InnateDB-All,MINT	CPI-SS07CCAD9BF	GRN_SORT1	mac_FCN1	mac_LIPA	GRN	SORT1	4.2335	0.284195	2.25885	0.002	0.0223459	GRN	SORT1	IMEx,InnateDB-All,MINT	CPI-SS07CCAD9BF
Case only	CMKLR1_RARRES2	mac_FCN1	mac_LIPA	CMKLR1	RARRES2	0.10181	0.265845	0.183827	0	0	CMKLR1	RARRES2	guidetopharmacology.org	CPI-SS07D56EB05	NA	NA	NA	NA	NA	NA	NA	NA	NA	NA	NA	NA	NA	NA
Case only	CCL7_ACKR1	mac_FCN1	mac_LIPA	CCL7	ACKR1	2.88636	1.43227	2.15931	0	0	CCL7	ACKR1	I2D	CPI-SS07EC65CED	NA	NA	NA	NA	NA	NA	NA	NA	NA	NA	NA	NA	NA	NA
Case only	NRP1_SEMA3A	mac_FCN1	mac_LIPA	NRP1	SEMA3A	0.234874	0.0202301	0.127552	0	0	NRP1	SEMA3A	curated	CPI-SS08083B141	NA	NA	NA	NA	NA	NA	NA	NA	NA	NA	NA	NA	NA	NA
Case only	PTPRC_MRC1	mac_FCN1	mac_LIPA	PTPRC	MRC1	6.88406	1.46168	4.17287	0	0	PTPRC	MRC1	curated	CPI-SS0822AEF5F	NA	NA	NA	NA	NA	NA	NA	NA	NA	NA	NA	NA	NA	NA
Case only	JAG1_NOTCH4	mac_FCN1	mac_LIPA	JAG1	NOTCH4	0.143971	0.256681	0.200326	0.003	0.0197885	JAG1	NOTCH4	curated	CPI-SS0837E9F59	NA	NA	NA	NA	NA	NA	NA	NA	NA	NA	NA	NA	NA	NA
Case only	SELL_SELPLG	mac_FCN1	mac_LIPA	SELL	SELPLG	4.30354	0.374761	2.33915	0	0	SELL	SELPLG	curated	CPI-SS087321EB5	NA	NA	NA	NA	NA	NA	NA	NA	NA	NA	NA	NA	NA	NA
both	LGALS9_COLEC12	mac_FCN1	mac_LIPA	LGALS9	COLEC12	2.27386	0.24373	1.2588	0	0	LGALS9	COLEC12	InnateDB-All	CPI-SS08877A081	LGALS9_COLEC12	mac_FCN1	mac_LIPA	LGALS9	COLEC12	0.978224	0.573281	0.775752	0	0	LGALS9	COLEC12	InnateDB-All	CPI-SS08877A081
Case only	CCL2_CCR10	mac_FCN1	mac_LIPA	CCL2	CCR10	12.5537	0.0384904	6.29609	0.009	0.0486679	CCL2	CCR10	I2D	CPI-SS08B249DBA	NA	NA	NA	NA	NA	NA	NA	NA	NA	NA	NA	NA	NA	NA
Case only	NOTCH1_JAG2	mac_FCN1	mac_LIPA	NOTCH1	JAG2	0.578912	0.131243	0.355078	0.009	0.0486679	NOTCH1	JAG2	curated	CPI-SS08C3D27F7	NA	NA	NA	NA	NA	NA	NA	NA	NA	NA	NA	NA	NA	NA
both	CCL3_CCR1	mac_FCN1	mac_LIPA	CCL3	CCR1	39.193	0.902212	20.0476	0	0	CCL3	CCR1	curated	CPI-SS08DA48A5A	CCL3_CCR1	mac_FCN1	mac_LIPA	CCL3	CCR1	10.0821	0.486544	5.28432	0.002	0.0223459	CCL3	CCR1	curated	CPI-SS08DA48A5A
both	CXCL8_ACKR1	mac_FCN1	mac_LIPA	CXCL8	ACKR1	73.2527	1.43227	37.3425	0	0	CXCL8	ACKR1	curated	CPI-SS0911EECCC	CXCL8_ACKR1	mac_FCN1	mac_LIPA	CXCL8	ACKR1	36.3188	1.494	18.9064	0	0	CXCL8	ACKR1	curated	CPI-SS0911EECCC
Case only	CCR1_CCL23	mac_FCN1	mac_LIPA	CCR1	CCL23	1.00461	0.0912289	0.54792	0	0	CCR1	CCL23	curated	CPI-SS09199F78C	NA	NA	NA	NA	NA	NA	NA	NA	NA	NA	NA	NA	NA	NA
Case only	TNFSF10_TNFRSF10D	mac_FCN1	mac_LIPA	TNFSF10	TNFRSF10D	4.90845	0.0442182	2.47633	0	0	TNFSF10	TNFRSF10D	curated	CPI-SS095E52E66	NA	NA	NA	NA	NA	NA	NA	NA	NA	NA	NA	NA	NA	NA
both	NRG1_MS4A4A	mac_FCN1	mac_LIPA	NRG1	MS4A4A	0.109875	3.00334	1.55661	0	0	NRG1	MS4A4A	IMEx,IntAct	CPI-SS0978D28AB	NRG1_MS4A4A	mac_FCN1	mac_LIPA	NRG1	MS4A4A	0.187372	2.32172	1.25455	0	0	NRG1	MS4A4A	IMEx,IntAct	CPI-SS0978D28AB
Case only	CD74_APP	mac_FCN1	mac_LIPA	CD74	APP	56.5447	0.812631	28.6786	0	0	CD74	APP	curated	CPI-SS09808DEAE	NA	NA	NA	NA	NA	NA	NA	NA	NA	NA	NA	NA	NA	NA
Case only	NAMPT_P2RY6	mac_FCN1	mac_LIPA	NAMPT	P2RY6	27.6132	0.0950903	13.8541	0	0	NAMPT	P2RY6	IMEx,IntAct	CPI-SS09A3FA737	NA	NA	NA	NA	NA	NA	NA	NA	NA	NA	NA	NA	NA	NA
Case only	CCR2_CCL8	mac_FCN1	mac_LIPA	CCR2	CCL8	0.11907	1.27186	0.695467	0	0	CCR2	CCL8	curated	CPI-SS09AFCF898	NA	NA	NA	NA	NA	NA	NA	NA	NA	NA	NA	NA	NA	NA
Case only	ICAM1_SPN	mac_FCN1	mac_LIPA	ICAM1	SPN	4.89667	0.242001	2.56934	0.008	0.0444	ICAM1	SPN	curated	CPI-SS09C4FCB90	NA	NA	NA	NA	NA	NA	NA	NA	NA	NA	NA	NA	NA	NA
Case only	ICAM3_CD209	mac_FCN1	mac_LIPA	ICAM3	CD209	1.86491	0.144256	1.00458	0	0	ICAM3	CD209	curated	CPI-SS0A2949959	NA	NA	NA	NA	NA	NA	NA	NA	NA	NA	NA	NA	NA	NA
Case only	HLA-F_LILRB2	mac_FCN1	mac_LIPA	HLA-F	LILRB2	2.31228	0.566745	1.43951	0.002	0.0138564	HLA-F	LILRB2	curated	CPI-SS0A76A8E97	NA	NA	NA	NA	NA	NA	NA	NA	NA	NA	NA	NA	NA	NA
Case only	C5_C5AR2	mac_FCN1	mac_LIPA	C5	C5AR2	0.063414	0.0576892	0.0605516	0	0	C5	C5AR2	guidetopharmacology.org	CPI-SS0A7E3A1AF	NA	NA	NA	NA	NA	NA	NA	NA	NA	NA	NA	NA	NA	NA
Case only	EPHA3_EFNA3	mac_FCN1	mac_LIPA	EPHA3	EFNA3	0.00992546	0.0823285	0.046127	0.001	0.00744805	EPHA3	EFNA3	curated	CPI-SS0AB0604B5	NA	NA	NA	NA	NA	NA	NA	NA	NA	NA	NA	NA	NA	NA
Case only	CALCR_ADM	mac_FCN1	mac_LIPA	CALCR	ADM	0.059011	0.920283	0.489647	0	0	CALCR	ADM	guidetopharmacology.org	CPI-SS0B27088B4	NA	NA	NA	NA	NA	NA	NA	NA	NA	NA	NA	NA	NA	NA
Case only	CCR1_CCL13	mac_FCN1	mac_LIPA	CCR1	CCL13	1.00461	0.446328	0.72547	0	0	CCR1	CCL13	guidetopharmacology.org	CPI-SS0B887F7AC	NA	NA	NA	NA	NA	NA	NA	NA	NA	NA	NA	NA	NA	NA
Case only	VEGFA_FLT1	mac_FCN1	mac_LIPA	VEGFA	FLT1	1.24056	0.172184	0.706371	0	0	VEGFA	FLT1	curated	CPI-SS0B9B3870A	NA	NA	NA	NA	NA	NA	NA	NA	NA	NA	NA	NA	NA	NA
both	LGALS9_MET	mac_FCN1	mac_LIPA	LGALS9	MET	2.27386	0.0526021	1.16323	0	0	LGALS9	MET	InnateDB-All	CPI-SS0BC7CD11B	LGALS9_MET	mac_FCN1	mac_LIPA	LGALS9	MET	0.978224	0.0187576	0.498491	0.001	0.0123128	LGALS9	MET	InnateDB-All	CPI-SS0BC7CD11B
Case only	LGALS9_DAG1	mac_FCN1	mac_LIPA	LGALS9	DAG1	2.27386	0.11226	1.19306	0.002	0.0138564	LGALS9	DAG1	InnateDB-All	CPI-SS0BD9F32BA	NA	NA	NA	NA	NA	NA	NA	NA	NA	NA	NA	NA	NA	NA
Case only	CEACAM1_SELE	mac_FCN1	mac_LIPA	CEACAM1	SELE	0.450486	0.242219	0.346353	0	0	CEACAM1	SELE	curated	CPI-SS0BDC04683	NA	NA	NA	NA	NA	NA	NA	NA	NA	NA	NA	NA	NA	NA
Case only	VEGFA_KDR	mac_FCN1	mac_LIPA	VEGFA	KDR	1.24056	0.0665331	0.653546	0.002	0.0138564	VEGFA	KDR	curated	CPI-SS0C03F7CDC	NA	NA	NA	NA	NA	NA	NA	NA	NA	NA	NA	NA	NA	NA
Case only	CCL3_CCR5	mac_FCN1	mac_LIPA	CCL3	CCR5	39.193	0.196166	19.6946	0.002	0.0138564	CCL3	CCR5	curated	CPI-SS0C090A257	NA	NA	NA	NA	NA	NA	NA	NA	NA	NA	NA	NA	NA	NA
Case only	FCGR2A_CXCL9	mac_FCN1	mac_LIPA	FCGR2A	CXCL9	5.31939	2.97881	4.1491	0	0	FCGR2A	CXCL9	IMEx,IntAct	CPI-SS0C17BB772	NA	NA	NA	NA	NA	NA	NA	NA	NA	NA	NA	NA	NA	NA
both	TNFRSF1B_GRN	mac_FCN1	mac_LIPA	TNFRSF1B	GRN	1.11277	13.9834	7.54809	0	0	TNFRSF1B	GRN	IMEx,InnateDB-All,MINT	CPI-SS0C4E86714	TNFRSF1B_GRN	mac_FCN1	mac_LIPA	TNFRSF1B	GRN	4.0195	4.57934	4.29942	0	0	TNFRSF1B	GRN	IMEx,InnateDB-All,MINT	CPI-SS0C4E86714
both	IL1B_ADRB2	mac_FCN1	mac_LIPA	IL1B	ADRB2	17.83	0.164501	8.99725	0	0	IL1B	ADRB2	I2D	CPI-SS0C6448B94	IL1B_ADRB2	mac_FCN1	mac_LIPA	IL1B	ADRB2	32.5024	0.461796	16.4821	0	0	IL1B	ADRB2	I2D	CPI-SS0C6448B94
Case only	CCR2_CCL13	mac_FCN1	mac_LIPA	CCR2	CCL13	0.11907	0.446328	0.282699	0	0	CCR2	CCL13	curated	CPI-SS0C98C08DA	NA	NA	NA	NA	NA	NA	NA	NA	NA	NA	NA	NA	NA	NA
Case only	NRP2_PGF	mac_FCN1	mac_LIPA	NRP2	PGF	1.03695	0.0529936	0.544974	0.008	0.0444	NRP2	PGF	curated	CPI-SS0D22A09AD	NA	NA	NA	NA	NA	NA	NA	NA	NA	NA	NA	NA	NA	NA
Case only	FPR3_HEBP1	mac_FCN1	mac_LIPA	FPR3	HEBP1	0.568641	0.528711	0.548676	0	0	FPR3	HEBP1	guidetopharmacology.org	CPI-SS0D2539AEB	NA	NA	NA	NA	NA	NA	NA	NA	NA	NA	NA	NA	NA	NA
both	TNFRSF1A_GRN	mac_FCN1	mac_LIPA	TNFRSF1A	GRN	1.05047	13.9834	7.51694	0	0	TNFRSF1A	GRN	IMEx,InnateDB-All,MINT	CPI-SS0DA033F03	TNFRSF1A_GRN	mac_FCN1	mac_LIPA	TNFRSF1A	GRN	1.28678	4.57934	2.93306	0	0	TNFRSF1A	GRN	IMEx,InnateDB-All,MINT	CPI-SS0DA033F03
Case only	CCL2_ACKR1	mac_FCN1	mac_LIPA	CCL2	ACKR1	12.5537	1.43227	6.99298	0	0	CCL2	ACKR1	curated	CPI-SS0DBFB8BEA	NA	NA	NA	NA	NA	NA	NA	NA	NA	NA	NA	NA	NA	NA
Case only	IL6_HRH1	mac_FCN1	mac_LIPA	IL6	HRH1	0.846763	0.0672021	0.456982	0	0	IL6	HRH1	IMEx,InnateDB-All,IntAct	CPI-SS0DC2A6D35	NA	NA	NA	NA	NA	NA	NA	NA	NA	NA	NA	NA	NA	NA
Case only	NRP1_VEGFA	mac_FCN1	mac_LIPA	NRP1	VEGFA	0.234874	0.747783	0.491329	0	0	NRP1	VEGFA	curated	CPI-SS0DE0A486F	NA	NA	NA	NA	NA	NA	NA	NA	NA	NA	NA	NA	NA	NA
Case only	NRP2_VEGFA	mac_FCN1	mac_LIPA	NRP2	VEGFA	1.03695	0.747783	0.892369	0	0	NRP2	VEGFA	curated	CPI-SS0E00478B4	NA	NA	NA	NA	NA	NA	NA	NA	NA	NA	NA	NA	NA	NA
both	LGALS9_HAVCR2	mac_FCN1	mac_LIPA	LGALS9	HAVCR2	2.27386	1.23657	1.75522	0	0	LGALS9	HAVCR2	curated	CPI-SS0E23CEB91	LGALS9_HAVCR2	mac_FCN1	mac_LIPA	LGALS9	HAVCR2	0.978224	1.24692	1.11257	0	0	LGALS9	HAVCR2	curated	CPI-SS0E23CEB91
Case only	CD1D_LILRB2	mac_FCN1	mac_LIPA	CD1D	LILRB2	0.0466677	0.566745	0.306706	0	0	CD1D	LILRB2	curated	CPI-SS0EAB03260	NA	NA	NA	NA	NA	NA	NA	NA	NA	NA	NA	NA	NA	NA
both	SELL_CD34	mac_FCN1	mac_LIPA	SELL	CD34	4.30354	0.345623	2.32458	0	0	SELL	CD34	curated	CPI-SS0EB5AEC83	SELL_CD34	mac_FCN1	mac_LIPA	SELL	CD34	2.41218	0.209128	1.31065	0	0	SELL	CD34	curated	CPI-SS0EB5AEC83
Case only	CD40_TNFSF13B	mac_FCN1	mac_LIPA	CD40	TNFSF13B	0.540779	1.96971	1.25525	0	0	CD40	TNFSF13B	I2D,InnateDB	CPI-SS0F00D756A	NA	NA	NA	NA	NA	NA	NA	NA	NA	NA	NA	NA	NA	NA
Case only	NRP2_SEMA3F	mac_FCN1	mac_LIPA	NRP2	SEMA3F	1.03695	0.0890263	0.562991	0	0	NRP2	SEMA3F	curated	CPI-SS0F15C1AB3	NA	NA	NA	NA	NA	NA	NA	NA	NA	NA	NA	NA	NA	NA
Case only	CCR1_CCL8	mac_FCN1	mac_LIPA	CCR1	CCL8	1.00461	1.27186	1.13824	0	0	CCR1	CCL8	curated	CPI-SS0F8C2FA91	NA	NA	NA	NA	NA	NA	NA	NA	NA	NA	NA	NA	NA	NA
both	TNFSF13_TNFRSF1A	mac_FCN1	mac_LIPA	TNFSF13	TNFRSF1A	0.0361986	0.888493	0.462346	0.001	0.00744805	TNFSF13	TNFRSF1A	I2D,InnateDB-All	CPI-SS0F9B3B259	TNFSF13_TNFRSF1A	mac_FCN1	mac_LIPA	TNFSF13	TNFRSF1A	0.667287	1.4049	1.03609	0	0	TNFSF13	TNFRSF1A	I2D,InnateDB-All	CPI-SS0F9B3B259
Control only	GPR42_CCL4L2	mac_FCN1	mac_LIPA	GPR42	CCL4L2	NA	NA	NA	NA	NA	NA	NA	NA	NA	GPR42_CCL4L2	mac_FCN1	mac_LIPA	GPR42	CCL4L2	0.12747	8.55973	4.3436	0	0	GPR42	CCL4L2	IMEx,IntAct	CPI-SS022AE18AF
Control only	NRG1_LSR	mac_FCN1	mac_LIPA	NRG1	LSR	NA	NA	NA	NA	NA	NA	NA	NA	NA	NRG1_LSR	mac_FCN1	mac_LIPA	NRG1	LSR	0.187372	0.464346	0.325859	0.001	0.0123128	NRG1	LSR	InnateDB-All	CPI-SS0708FE6FF
Control only	ACKR3_CXCL12	mac_FCN1	mac_LIPA	ACKR3	CXCL12	NA	NA	NA	NA	NA	NA	NA	NA	NA	ACKR3_CXCL12	mac_FCN1	mac_LIPA	ACKR3	CXCL12	0.367625	0.346923	0.357274	0.003	0.030955	ACKR3	CXCL12	guidetopharmacology.org	CPI-SS07155793F
Control only	NOTCH1_DLK1	mac_FCN1	mac_LIPA	NOTCH1	DLK1	NA	NA	NA	NA	NA	NA	NA	NA	NA	NOTCH1_DLK1	mac_FCN1	mac_LIPA	NOTCH1	DLK1	0.35863	0.0318077	0.195219	0.001	0.0123128	NOTCH1	DLK1	curated	CPI-SS0A34EE366
Control only	NOTCH1_WNT4	mac_FCN1	mac_LIPA	NOTCH1	WNT4	NA	NA	NA	NA	NA	NA	NA	NA	NA	NOTCH1_WNT4	mac_FCN1	mac_LIPA	NOTCH1	WNT4	0.35863	0.0482054	0.203418	0.001	0.0123128	NOTCH1	WNT4	I2D	CPI-SS0B42AD9EF
Control only	PLXNB2_PTN	mac_FCN1	mac_LIPA	PLXNB2	PTN	NA	NA	NA	NA	NA	NA	NA	NA	NA	PLXNB2_PTN	mac_FCN1	mac_LIPA	PLXNB2	PTN	0.661519	0.218648	0.440083	0	0	PLXNB2	PTN	I2D,IMEx,InnateDB-All,IntAct	CPI-SS0BFB29A42
Control only	EGFR_HBEGF	mac_FCN1	mac_LIPA	EGFR	HBEGF	NA	NA	NA	NA	NA	NA	NA	NA	NA	EGFR_HBEGF	mac_FCN1	mac_LIPA	EGFR	HBEGF	0.244344	1.92882	1.08658	0	0	EGFR	HBEGF	curated	CPI-SS0C10824C7
Control only	WNT7B_FZD1	mac_FCN1	mac_LIPA	WNT7B	FZD1	NA	NA	NA	NA	NA	NA	NA	NA	NA	WNT7B_FZD1	mac_FCN1	mac_LIPA	WNT7B	FZD1	0.0573208	0.440999	0.24916	0.001	0.0123128	WNT7B	FZD1	curated	CPI-SS0D81C6C1D
Control only	EGFR_TGFA	mac_FCN1	mac_LIPA	EGFR	TGFA	NA	NA	NA	NA	NA	NA	NA	NA	NA	EGFR_TGFA	mac_FCN1	mac_LIPA	EGFR	TGFA	0.244344	0.0783665	0.161355	0.002	0.0223459	EGFR	TGFA	curated	CPI-SS0E25CE362
Control only	EPOR_KITLG	mac_FCN1	mac_LIPA	EPOR	KITLG	NA	NA	NA	NA	NA	NA	NA	NA	NA	EPOR_KITLG	mac_FCN1	mac_LIPA	EPOR	KITLG	0.197128	0.311465	0.254296	0	0	EPOR	KITLG	I2D	CPI-SS0EDAE16B6
Control only	SEMA3E_PLXND1	mac_FCN1	mac_LIPA	SEMA3E	PLXND1	NA	NA	NA	NA	NA	NA	NA	NA	NA	SEMA3E_PLXND1	mac_FCN1	mac_LIPA	SEMA3E	PLXND1	0.0113902	0.764427	0.387908	0.001	0.0123128	SEMA3E	PLXND1	curated	CPI-SS0F3A089DE
Case only	LGALS9_SLC1A5	mac_LIPA	CD4+ T	LGALS9	SLC1A5	1.97846	0.288576	1.13352	0	0	LGALS9	SLC1A5	I2D,InnateDB-All	CPI-SS002DF6C31	NA	NA	NA	NA	NA	NA	NA	NA	NA	NA	NA	NA	NA	NA
Case only	PVR_TIGIT	mac_LIPA	CD4+ T	PVR	TIGIT	0.0829124	1.964	1.02345	0	0	PVR	TIGIT	curated	CPI-SS00561BBD7	NA	NA	NA	NA	NA	NA	NA	NA	NA	NA	NA	NA	NA	NA
Case only	BMP7_SLAMF1	mac_LIPA	CD4+ T	BMP7	SLAMF1	0.0388362	0.744331	0.391584	0	0	BMP7	SLAMF1	InnateDB-All	CPI-SS0097929A7	NA	NA	NA	NA	NA	NA	NA	NA	NA	NA	NA	NA	NA	NA
Case only	PVR_TNFSF9	mac_LIPA	CD4+ T	PVR	TNFSF9	0.0829124	2.98986	1.53638	0	0	PVR	TNFSF9	InnateDB-All	CPI-SS00A8596B5	NA	NA	NA	NA	NA	NA	NA	NA	NA	NA	NA	NA	NA	NA
Case only	LGALS9_CD47	mac_LIPA	CD4+ T	LGALS9	CD47	1.97846	1.18001	1.57924	0	0	LGALS9	CD47	InnateDB-All	CPI-SS014958F32	NA	NA	NA	NA	NA	NA	NA	NA	NA	NA	NA	NA	NA	NA
Case only	NOTCH2_JAG2	mac_LIPA	CD4+ T	NOTCH2	JAG2	0.337234	0.051692	0.194463	0.007	0.0399674	NOTCH2	JAG2	curated	CPI-SS02770D68F	NA	NA	NA	NA	NA	NA	NA	NA	NA	NA	NA	NA	NA	NA
Case only	HLA-DPA1_TNFSF9	mac_LIPA	CD4+ T	HLA-DPA1	TNFSF9	30.4108	2.98986	16.7003	0	0	HLA-DPA1	TNFSF9	InnateDB-All	CPI-SS028784FC6	NA	NA	NA	NA	NA	NA	NA	NA	NA	NA	NA	NA	NA	NA
both	SPP1_CD44	mac_LIPA	CD4+ T	SPP1	CD44	23.233	3.12049	13.1768	0	0	SPP1	CD44	I2D,IMEx,InnateDB-All,IntAct	CPI-SS02AB0C3E0	SPP1_CD44	mac_LIPA	CD4+ T	SPP1	CD44	28.7717	7.33638	18.054	0	0	SPP1	CD44	I2D,IMEx,InnateDB-All,IntAct	CPI-SS02AB0C3E0
Case only	NECTIN2_NECTIN3	mac_LIPA	CD4+ T	NECTIN2	NECTIN3	0.579703	0.051252	0.315477	0	0	NECTIN2	NECTIN3	curated	CPI-SS02FBD007E	NA	NA	NA	NA	NA	NA	NA	NA	NA	NA	NA	NA	NA	NA
Case only	CD74_COPA	mac_LIPA	CD4+ T	CD74	COPA	117.433	0.585086	59.0088	0	0	CD74	COPA	IMEx,IntAct	CPI-SS0302E8E8F	NA	NA	NA	NA	NA	NA	NA	NA	NA	NA	NA	NA	NA	NA
Case only	SIRPA_CD47	mac_LIPA	CD4+ T	SIRPA	CD47	0.799758	1.18001	0.989884	0	0	SIRPA	CD47	curated	CPI-SS0339AE950	NA	NA	NA	NA	NA	NA	NA	NA	NA	NA	NA	NA	NA	NA
Case only	NRP1_VEGFB	mac_LIPA	CD4+ T	NRP1	VEGFB	0.827953	0.240303	0.534128	0	0	NRP1	VEGFB	curated	CPI-SS033E6DE7E	NA	NA	NA	NA	NA	NA	NA	NA	NA	NA	NA	NA	NA	NA
Case only	HGF_CD44	mac_LIPA	CD4+ T	HGF	CD44	0.237179	3.12049	1.67883	0	0	HGF	CD44	IMEx,InnateDB-All,IntAct	CPI-SS03722104E	NA	NA	NA	NA	NA	NA	NA	NA	NA	NA	NA	NA	NA	NA
both	SPP1_CCR8	mac_LIPA	CD4+ T	SPP1	CCR8	23.233	0.0525381	11.6428	0	0	SPP1	CCR8	IMEx,MINT	CPI-SS04297753E	SPP1_CCR8	mac_LIPA	CD4+ T	SPP1	CCR8	28.7717	0.240001	14.5058	0	0	SPP1	CCR8	IMEx,MINT	CPI-SS04297753E
Case only	LGALS9_MRC2	mac_LIPA	CD4+ T	LGALS9	MRC2	1.97846	0.0469674	1.01272	0	0	LGALS9	MRC2	InnateDB-All	CPI-SS048346C2B	NA	NA	NA	NA	NA	NA	NA	NA	NA	NA	NA	NA	NA	NA
Case only	ADM_MRGPRX2	mac_LIPA	CD4+ T	ADM	MRGPRX2	0.920283	0.00278914	0.461536	0	0	ADM	MRGPRX2	guidetopharmacology.org	CPI-SS0522A6CFA	NA	NA	NA	NA	NA	NA	NA	NA	NA	NA	NA	NA	NA	NA
Case only	CCRL2_CCL19	mac_LIPA	CD4+ T	CCRL2	CCL19	1.34696	0.121761	0.734359	0	0	CCRL2	CCL19	guidetopharmacology.org	CPI-SS056BE1011	NA	NA	NA	NA	NA	NA	NA	NA	NA	NA	NA	NA	NA	NA
Case only	CD40_INSL3	mac_LIPA	CD4+ T	CD40	INSL3	0.685024	0.0198403	0.352432	0.002	0.0138564	CD40	INSL3	I2D	CPI-SS05834E385	NA	NA	NA	NA	NA	NA	NA	NA	NA	NA	NA	NA	NA	NA
Case only	NOTCH4_JAG2	mac_LIPA	CD4+ T	NOTCH4	JAG2	0.256681	0.051692	0.154186	0.004	0.0251474	NOTCH4	JAG2	curated	CPI-SS05FEE05CB	NA	NA	NA	NA	NA	NA	NA	NA	NA	NA	NA	NA	NA	NA
Case only	CD72_SEMA4D	mac_LIPA	CD4+ T	CD72	SEMA4D	0.549624	1.25879	0.904208	0	0	CD72	SEMA4D	curated	CPI-SS06AA638A8	NA	NA	NA	NA	NA	NA	NA	NA	NA	NA	NA	NA	NA	NA
both	LTBR_LTB	mac_LIPA	CD4+ T	LTBR	LTB	0.451979	8.03524	4.24361	0	0	LTBR	LTB	curated	CPI-SS06CBC985C	LTBR_LTB	mac_LIPA	CD4+ T	LTBR	LTB	0.734833	7.9208	4.32781	0	0	LTBR	LTB	curated	CPI-SS06CBC985C
Case only	LGALS9_CD44	mac_LIPA	CD4+ T	LGALS9	CD44	1.97846	3.12049	2.54948	0	0	LGALS9	CD44	InnateDB	CPI-SS0703338F5	NA	NA	NA	NA	NA	NA	NA	NA	NA	NA	NA	NA	NA	NA
Case only	NOTCH2_IL24	mac_LIPA	CD4+ T	NOTCH2	IL24	0.337234	0.016143	0.176688	0	0	NOTCH2	IL24	IMEx,InnateDB-All,MINT	CPI-SS07D71C546	NA	NA	NA	NA	NA	NA	NA	NA	NA	NA	NA	NA	NA	NA
Case only	PECAM1_CD177	mac_LIPA	CD4+ T	PECAM1	CD177	1.28796	0.00362349	0.645793	0	0	PECAM1	CD177	curated	CPI-SS081AD39D7	NA	NA	NA	NA	NA	NA	NA	NA	NA	NA	NA	NA	NA	NA
Case only	CD40_CD40LG	mac_LIPA	CD4+ T	CD40	CD40LG	0.685024	1.3177	1.00136	0	0	CD40	CD40LG	curated	CPI-SS083296041	NA	NA	NA	NA	NA	NA	NA	NA	NA	NA	NA	NA	NA	NA
Case only	NRP1_PGF	mac_LIPA	CD4+ T	NRP1	PGF	0.827953	0.0346998	0.431327	0	0	NRP1	PGF	curated	CPI-SS0855C0353	NA	NA	NA	NA	NA	NA	NA	NA	NA	NA	NA	NA	NA	NA
Case only	PODXL_SELL	mac_LIPA	CD4+ T	PODXL	SELL	0.121753	0.677155	0.399454	0	0	PODXL	SELL	curated	CPI-SS08920B6FF	NA	NA	NA	NA	NA	NA	NA	NA	NA	NA	NA	NA	NA	NA
both	CCL2_CCR10	mac_LIPA	CD4+ T	CCL2	CCR10	11.3223	0.0739439	5.69813	0	0	CCL2	CCR10	I2D	CPI-SS08B249DBA	CCL2_CCR10	mac_LIPA	CD4+ T	CCL2	CCR10	11.4227	0.252908	5.8378	0	0	CCL2	CCR10	I2D	CPI-SS08B249DBA
both	PLXNB2_SEMA4D	mac_LIPA	CD4+ T	PLXNB2	SEMA4D	0.587744	1.25879	0.923268	0	0	PLXNB2	SEMA4D	curated	CPI-SS08FAC0A55	PLXNB2_SEMA4D	mac_LIPA	CD4+ T	PLXNB2	SEMA4D	0.605749	0.470175	0.537962	0	0	PLXNB2	SEMA4D	curated	CPI-SS08FAC0A55
both	CD74_APP	mac_LIPA	CD4+ T	CD74	APP	117.433	0.14234	58.7875	0	0	CD74	APP	curated	CPI-SS09808DEAE	CD74_APP	mac_LIPA	CD4+ T	CD74	APP	219.417	0.716063	110.066	0	0	CD74	APP	curated	CPI-SS09808DEAE
Case only	PROS1_TYRO3	mac_LIPA	CD4+ T	PROS1	TYRO3	0.206026	0.00986065	0.107943	0.008	0.0444	PROS1	TYRO3	guidetopharmacology.org	CPI-SS09C4988F8	NA	NA	NA	NA	NA	NA	NA	NA	NA	NA	NA	NA	NA	NA
Case only	ICAM1_SPN	mac_LIPA	CD4+ T	ICAM1	SPN	2.03917	0.446777	1.24297	0.007	0.0399674	ICAM1	SPN	curated	CPI-SS09C4FCB90	NA	NA	NA	NA	NA	NA	NA	NA	NA	NA	NA	NA	NA	NA
Case only	LGALS9_SORL1	mac_LIPA	CD4+ T	LGALS9	SORL1	1.97846	0.28244	1.13045	0	0	LGALS9	SORL1	InnateDB-All	CPI-SS09C52F54E	NA	NA	NA	NA	NA	NA	NA	NA	NA	NA	NA	NA	NA	NA
Case only	CXCL12_CXCR4	mac_LIPA	CD4+ T	CXCL12	CXCR4	0.544262	9.88965	5.21695	0	0	CXCL12	CXCR4	curated	CPI-SS0A28DCA72	NA	NA	NA	NA	NA	NA	NA	NA	NA	NA	NA	NA	NA	NA
Case only	PVR_CD226	mac_LIPA	CD4+ T	PVR	CD226	0.0829124	0.384367	0.233639	0	0	PVR	CD226	curated	CPI-SS0A8627ED6	NA	NA	NA	NA	NA	NA	NA	NA	NA	NA	NA	NA	NA	NA
Case only	LGALS9_PTPRK	mac_LIPA	CD4+ T	LGALS9	PTPRK	1.97846	0.0586557	1.01856	0.001	0.00744805	LGALS9	PTPRK	InnateDB-All	CPI-SS0A9FB762A	NA	NA	NA	NA	NA	NA	NA	NA	NA	NA	NA	NA	NA	NA
both	PLXNB2_SEMA4C	mac_LIPA	CD4+ T	PLXNB2	SEMA4C	0.587744	0.103198	0.345471	0	0	PLXNB2	SEMA4C	curated	CPI-SS0AB21032D	PLXNB2_SEMA4C	mac_LIPA	CD4+ T	PLXNB2	SEMA4C	0.605749	0.258141	0.431945	0.003	0.030955	PLXNB2	SEMA4C	curated	CPI-SS0AB21032D
both	CD74_MIF	mac_LIPA	CD4+ T	CD74	MIF	117.433	4.5515	60.992	0	0	CD74	MIF	I2D,InnateDB-All	CPI-SS0ABC5C1B8	CD74_MIF	mac_LIPA	CD4+ T	CD74	MIF	219.417	9.83066	114.624	0	0	CD74	MIF	I2D,InnateDB-All	CPI-SS0ABC5C1B8
Case only	CSF1R_CSF1	mac_LIPA	CD4+ T	CSF1R	CSF1	1.11458	0.574242	0.844412	0	0	CSF1R	CSF1	curated	CPI-SS0B01CF3AB	NA	NA	NA	NA	NA	NA	NA	NA	NA	NA	NA	NA	NA	NA
both	TNFSF15_TNFRSF25	mac_LIPA	CD4+ T	TNFSF15	TNFRSF25	0.266551	0.601778	0.434165	0	0	TNFSF15	TNFRSF25	guidetopharmacology.org	CPI-SS0B0CF0EDF	TNFSF15_TNFRSF25	mac_LIPA	CD4+ T	TNFSF15	TNFRSF25	0.191585	1.31355	0.752566	0.002	0.0223459	TNFSF15	TNFRSF25	guidetopharmacology.org	CPI-SS0B0CF0EDF
Case only	PVR_CD96	mac_LIPA	CD4+ T	PVR	CD96	0.0829124	1.2464	0.664655	0	0	PVR	CD96	curated	CPI-SS0B84DAE3D	NA	NA	NA	NA	NA	NA	NA	NA	NA	NA	NA	NA	NA	NA
Case only	LGALS9_DAG1	mac_LIPA	CD4+ T	LGALS9	DAG1	1.97846	0.0250478	1.00176	0.003	0.0197885	LGALS9	DAG1	InnateDB-All	CPI-SS0BD9F32BA	NA	NA	NA	NA	NA	NA	NA	NA	NA	NA	NA	NA	NA	NA
Case only	PLXNB2_PTN	mac_LIPA	CD4+ T	PLXNB2	PTN	0.587744	0.00352947	0.295637	0.003	0.0197885	PLXNB2	PTN	I2D,IMEx,InnateDB-All,IntAct	CPI-SS0BFB29A42	NA	NA	NA	NA	NA	NA	NA	NA	NA	NA	NA	NA	NA	NA
Case only	VEGFA_KDR	mac_LIPA	CD4+ T	VEGFA	KDR	0.747783	0.0134634	0.380623	0.007	0.0399674	VEGFA	KDR	curated	CPI-SS0C03F7CDC	NA	NA	NA	NA	NA	NA	NA	NA	NA	NA	NA	NA	NA	NA
both	SPP1_PTGER4	mac_LIPA	CD4+ T	SPP1	PTGER4	23.233	2.7032	12.9681	0	0	SPP1	PTGER4	IMEx,MINT	CPI-SS0C1BD22BC	SPP1_PTGER4	mac_LIPA	CD4+ T	SPP1	PTGER4	28.7717	3.89113	16.3314	0	0	SPP1	PTGER4	IMEx,MINT	CPI-SS0C1BD22BC
Case only	CXCL2_DPP4	mac_LIPA	CD4+ T	CXCL2	DPP4	10.6317	0.0812098	5.35646	0	0	CXCL2	DPP4	curated	CPI-SS0CDAC688B	NA	NA	NA	NA	NA	NA	NA	NA	NA	NA	NA	NA	NA	NA
Case only	CCL2_CCR2	mac_LIPA	CD4+ T	CCL2	CCR2	11.3223	0.0256675	5.67399	0	0	CCL2	CCR2	curated	CPI-SS0CF0E4DE9	NA	NA	NA	NA	NA	NA	NA	NA	NA	NA	NA	NA	NA	NA
Case only	AXL_IL15RA	mac_LIPA	CD4+ T	AXL	IL15RA	0.332871	0.104944	0.218907	0.008	0.0444	AXL	IL15RA	I2D	CPI-SS0D0252D87	NA	NA	NA	NA	NA	NA	NA	NA	NA	NA	NA	NA	NA	NA
Case only	NRP2_PGF	mac_LIPA	CD4+ T	NRP2	PGF	1.39455	0.0346998	0.714627	0	0	NRP2	PGF	curated	CPI-SS0D22A09AD	NA	NA	NA	NA	NA	NA	NA	NA	NA	NA	NA	NA	NA	NA
both	FPR3_HEBP1	mac_LIPA	CD4+ T	FPR3	HEBP1	1.51205	0.0340826	0.773065	0.008	0.0444	FPR3	HEBP1	guidetopharmacology.org	CPI-SS0D2539AEB	FPR3_HEBP1	mac_LIPA	CD4+ T	FPR3	HEBP1	1.45827	0.240563	0.849415	0.004	0.0386639	FPR3	HEBP1	guidetopharmacology.org	CPI-SS0D2539AEB
Case only	ADCYAP1_DPP4	mac_LIPA	CD4+ T	ADCYAP1	DPP4	0.0143854	0.0812098	0.0477976	0.002	0.0138564	ADCYAP1	DPP4	InnateDB-All,MINT	CPI-SS0D377BBBF	NA	NA	NA	NA	NA	NA	NA	NA	NA	NA	NA	NA	NA	NA
Case only	ICAM1_AREG	mac_LIPA	CD4+ T	ICAM1	AREG	2.03917	3.26828	2.65372	0	0	ICAM1	AREG	InnateDB-All	CPI-SS0D4C221B8	NA	NA	NA	NA	NA	NA	NA	NA	NA	NA	NA	NA	NA	NA
Case only	NRP1_VEGFA	mac_LIPA	CD4+ T	NRP1	VEGFA	0.827953	0.164725	0.496339	0	0	NRP1	VEGFA	curated	CPI-SS0DE0A486F	NA	NA	NA	NA	NA	NA	NA	NA	NA	NA	NA	NA	NA	NA
Case only	CSF1R_IL34	mac_LIPA	CD4+ T	CSF1R	IL34	1.11458	0.00577284	0.560177	0	0	CSF1R	IL34	curated	CPI-SS0DFA98A14	NA	NA	NA	NA	NA	NA	NA	NA	NA	NA	NA	NA	NA	NA
Case only	NRP2_VEGFA	mac_LIPA	CD4+ T	NRP2	VEGFA	1.39455	0.164725	0.77964	0	0	NRP2	VEGFA	curated	CPI-SS0E00478B4	NA	NA	NA	NA	NA	NA	NA	NA	NA	NA	NA	NA	NA	NA
Case only	IGF1_IGF1R	mac_LIPA	CD4+ T	IGF1	IGF1R	0.582719	0.0228118	0.302765	0	0	IGF1	IGF1R	curated	CPI-SS0E41702C1	NA	NA	NA	NA	NA	NA	NA	NA	NA	NA	NA	NA	NA	NA
Case only	ICAM1_ITGAL	mac_LIPA	CD4+ T	ICAM1	ITGAL	2.03917	1.05403	1.5466	0.002	0.0138564	ICAM1	ITGAL	curated	CPI-SS0E9A581F8	NA	NA	NA	NA	NA	NA	NA	NA	NA	NA	NA	NA	NA	NA
Case only	CXCL12_CXCR3	mac_LIPA	CD4+ T	CXCL12	CXCR3	0.544262	0.611299	0.577781	0	0	CXCL12	CXCR3	guidetopharmacology.org	CPI-SS0EFE0B07A	NA	NA	NA	NA	NA	NA	NA	NA	NA	NA	NA	NA	NA	NA
Case only	NRP2_SEMA3F	mac_LIPA	CD4+ T	NRP2	SEMA3F	1.39455	0.0248248	0.709689	0	0	NRP2	SEMA3F	curated	CPI-SS0F15C1AB3	NA	NA	NA	NA	NA	NA	NA	NA	NA	NA	NA	NA	NA	NA
Case only	PVR_NECTIN3	mac_LIPA	CD4+ T	PVR	NECTIN3	0.0829124	0.051252	0.0670822	0	0	PVR	NECTIN3	curated	CPI-SS0F1A060D4	NA	NA	NA	NA	NA	NA	NA	NA	NA	NA	NA	NA	NA	NA
Control only	NRP2_SEMA3C	mac_LIPA	CD4+ T	NRP2	SEMA3C	NA	NA	NA	NA	NA	NA	NA	NA	NA	NRP2_SEMA3C	mac_LIPA	CD4+ T	NRP2	SEMA3C	1.21647	0.20543	0.710948	0	0	NRP2	SEMA3C	curated	CPI-SS0241A1F57
Control only	FGFR3_NECTIN1	mac_LIPA	CD4+ T	FGFR3	NECTIN1	NA	NA	NA	NA	NA	NA	NA	NA	NA	FGFR3_NECTIN1	mac_LIPA	CD4+ T	FGFR3	NECTIN1	0.134955	0.194999	0.164977	0.003	0.030955	FGFR3	NECTIN1	InnateDB-All	CPI-SS02C29C238
Control only	IGF2_IGF2R	mac_LIPA	CD4+ T	IGF2	IGF2R	NA	NA	NA	NA	NA	NA	NA	NA	NA	IGF2_IGF2R	mac_LIPA	CD4+ T	IGF2	IGF2R	0.043693	0.530733	0.287213	0.001	0.0123128	IGF2	IGF2R	curated	CPI-SS042A6F835
Control only	EFNA1_EPHA2	mac_LIPA	CD4+ T	EFNA1	EPHA2	NA	NA	NA	NA	NA	NA	NA	NA	NA	EFNA1_EPHA2	mac_LIPA	CD4+ T	EFNA1	EPHA2	0.535561	0.185827	0.360694	0	0	EFNA1	EPHA2	curated	CPI-SS046F6F0C1
Control only	PTN_PTPRZ1	mac_LIPA	CD4+ T	PTN	PTPRZ1	NA	NA	NA	NA	NA	NA	NA	NA	NA	PTN_PTPRZ1	mac_LIPA	CD4+ T	PTN	PTPRZ1	0.218648	0.214652	0.21665	0.001	0.0123128	PTN	PTPRZ1	curated	CPI-SS04E690D72
Control only	FGF1_TGFBR3	mac_LIPA	CD4+ T	FGF1	TGFBR3	NA	NA	NA	NA	NA	NA	NA	NA	NA	FGF1_TGFBR3	mac_LIPA	CD4+ T	FGF1	TGFBR3	0.0102344	1.04373	0.526984	0	0	FGF1	TGFBR3	InnateDB-All	CPI-SS068C742A1
Control only	CCL3_IDE	mac_LIPA	CD4+ T	CCL3	IDE	NA	NA	NA	NA	NA	NA	NA	NA	NA	CCL3_IDE	mac_LIPA	CD4+ T	CCL3	IDE	11.8591	0.421833	6.14049	0	0	CCL3	IDE	IMEx,InnateDB-All,MINT	CPI-SS076D8415B
Control only	FGFR3_FGF9	mac_LIPA	CD4+ T	FGFR3	FGF9	NA	NA	NA	NA	NA	NA	NA	NA	NA	FGFR3_FGF9	mac_LIPA	CD4+ T	FGFR3	FGF9	0.134955	0.0171677	0.0760612	0.005	0.0460492	FGFR3	FGF9	I2D,InnateDB-All	CPI-SS07A9A501C
Control only	NTF4_NTRK2	mac_LIPA	CD4+ T	NTF4	NTRK2	NA	NA	NA	NA	NA	NA	NA	NA	NA	NTF4_NTRK2	mac_LIPA	CD4+ T	NTF4	NTRK2	0.0266986	0.347767	0.187233	0	0	NTF4	NTRK2	I2D,IMEx,InnateDB-All,IntAct	CPI-SS088C1035B
Control only	IGF2_IDE	mac_LIPA	CD4+ T	IGF2	IDE	NA	NA	NA	NA	NA	NA	NA	NA	NA	IGF2_IDE	mac_LIPA	CD4+ T	IGF2	IDE	0.043693	0.421833	0.232763	0	0	IGF2	IDE	I2D,InnateDB-All	CPI-SS0A3569604
Control only	TNFSF13_FAS	mac_LIPA	CD4+ T	TNFSF13	FAS	NA	NA	NA	NA	NA	NA	NA	NA	NA	TNFSF13_FAS	mac_LIPA	CD4+ T	TNFSF13	FAS	0.535649	1.34327	0.939462	0	0	TNFSF13	FAS	I2D,InnateDB-All	CPI-SS0A83A7E30
Control only	EPHB2_EFNB2	mac_LIPA	CD4+ T	EPHB2	EFNB2	NA	NA	NA	NA	NA	NA	NA	NA	NA	EPHB2_EFNB2	mac_LIPA	CD4+ T	EPHB2	EFNB2	0.0467844	0.222268	0.134526	0	0	EPHB2	EFNB2	curated	CPI-SS0B9E8C0DE
Control only	PLXNB1_SEMA4D	mac_LIPA	CD4+ T	PLXNB1	SEMA4D	NA	NA	NA	NA	NA	NA	NA	NA	NA	PLXNB1_SEMA4D	mac_LIPA	CD4+ T	PLXNB1	SEMA4D	0.0490176	0.470175	0.259596	0.002	0.0223459	PLXNB1	SEMA4D	curated	CPI-SS0CCCF7C69
Control only	CXCL10_DPP4	mac_LIPA	CD4+ T	CXCL10	DPP4	NA	NA	NA	NA	NA	NA	NA	NA	NA	CXCL10_DPP4	mac_LIPA	CD4+ T	CXCL10	DPP4	0.186341	0.19182	0.189081	0.001	0.0123128	CXCL10	DPP4	curated	CPI-SS0FDAB7BA8
Case only	LGALS9_SLC1A5	mac_LIPA	CD8+ T	LGALS9	SLC1A5	1.97846	0.375138	1.1768	0	0	LGALS9	SLC1A5	I2D,InnateDB-All	CPI-SS002DF6C31	NA	NA	NA	NA	NA	NA	NA	NA	NA	NA	NA	NA	NA	NA
Case only	NOTCH2_DLL3	mac_LIPA	CD8+ T	NOTCH2	DLL3	0.337234	0.00548869	0.171361	0.005	0.0303083	NOTCH2	DLL3	curated	CPI-SS003C9A532	NA	NA	NA	NA	NA	NA	NA	NA	NA	NA	NA	NA	NA	NA
Case only	TNFRSF10B_FASLG	mac_LIPA	CD8+ T	TNFRSF10B	FASLG	0.228412	0.949585	0.588999	0.005	0.0303083	TNFRSF10B	FASLG	I2D,InnateDB-All	CPI-SS0049FD74F	NA	NA	NA	NA	NA	NA	NA	NA	NA	NA	NA	NA	NA	NA
Case only	PVR_TIGIT	mac_LIPA	CD8+ T	PVR	TIGIT	0.0829124	3.00613	1.54452	0	0	PVR	TIGIT	curated	CPI-SS00561BBD7	NA	NA	NA	NA	NA	NA	NA	NA	NA	NA	NA	NA	NA	NA
Case only	CCL8_ACKR1	mac_LIPA	CD8+ T	CCL8	ACKR1	1.27186	0.333577	0.80272	0.001	0.00744805	CCL8	ACKR1	I2D	CPI-SS008700E67	NA	NA	NA	NA	NA	NA	NA	NA	NA	NA	NA	NA	NA	NA
Case only	PVR_TNFSF9	mac_LIPA	CD8+ T	PVR	TNFSF9	0.0829124	3.92158	2.00225	0	0	PVR	TNFSF9	InnateDB-All	CPI-SS00A8596B5	NA	NA	NA	NA	NA	NA	NA	NA	NA	NA	NA	NA	NA	NA
Case only	LGALS9_CD47	mac_LIPA	CD8+ T	LGALS9	CD47	1.97846	1.31261	1.64553	0	0	LGALS9	CD47	InnateDB-All	CPI-SS014958F32	NA	NA	NA	NA	NA	NA	NA	NA	NA	NA	NA	NA	NA	NA
both	HLA-DPA1_TNFSF9	mac_LIPA	CD8+ T	HLA-DPA1	TNFSF9	30.4108	3.92158	17.1662	0	0	HLA-DPA1	TNFSF9	InnateDB-All	CPI-SS028784FC6	HLA-DPA1_TNFSF9	mac_LIPA	CD8+ T	HLA-DPA1	TNFSF9	39.1323	0.843248	19.9878	0	0	HLA-DPA1	TNFSF9	InnateDB-All	CPI-SS028784FC6
both	SPP1_CD44	mac_LIPA	CD8+ T	SPP1	CD44	23.233	2.76175	12.9974	0	0	SPP1	CD44	I2D,IMEx,InnateDB-All,IntAct	CPI-SS02AB0C3E0	SPP1_CD44	mac_LIPA	CD8+ T	SPP1	CD44	28.7717	6.70421	17.738	0	0	SPP1	CD44	I2D,IMEx,InnateDB-All,IntAct	CPI-SS02AB0C3E0
Case only	NECTIN2_NECTIN3	mac_LIPA	CD8+ T	NECTIN2	NECTIN3	0.579703	0.0375789	0.308641	0.001	0.00744805	NECTIN2	NECTIN3	curated	CPI-SS02FBD007E	NA	NA	NA	NA	NA	NA	NA	NA	NA	NA	NA	NA	NA	NA
Case only	CD74_COPA	mac_LIPA	CD8+ T	CD74	COPA	117.433	0.408721	58.9206	0	0	CD74	COPA	IMEx,IntAct	CPI-SS0302E8E8F	NA	NA	NA	NA	NA	NA	NA	NA	NA	NA	NA	NA	NA	NA
Case only	HLA-E_KLRK1	mac_LIPA	CD8+ T	HLA-E	KLRK1	11.688	0.16536	5.92666	0	0	HLA-E	KLRK1	curated	CPI-SS03339363E	NA	NA	NA	NA	NA	NA	NA	NA	NA	NA	NA	NA	NA	NA
Case only	SIRPA_CD47	mac_LIPA	CD8+ T	SIRPA	CD47	0.799758	1.31261	1.05618	0	0	SIRPA	CD47	curated	CPI-SS0339AE950	NA	NA	NA	NA	NA	NA	NA	NA	NA	NA	NA	NA	NA	NA
Case only	CXADR_FAM3C	mac_LIPA	CD8+ T	CXADR	FAM3C	0.0971718	1.15884	0.628008	0.006	0.0352121	CXADR	FAM3C	IMEx,IntAct	CPI-SS033CB0BB2	NA	NA	NA	NA	NA	NA	NA	NA	NA	NA	NA	NA	NA	NA
Case only	NRP1_VEGFB	mac_LIPA	CD8+ T	NRP1	VEGFB	0.827953	0.272988	0.55047	0	0	NRP1	VEGFB	curated	CPI-SS033E6DE7E	NA	NA	NA	NA	NA	NA	NA	NA	NA	NA	NA	NA	NA	NA
Case only	HLA-C_FAM3C	mac_LIPA	CD8+ T	HLA-C	FAM3C	23.2941	1.15884	12.2265	0	0	HLA-C	FAM3C	InnateDB-All	CPI-SS034D36D2F	NA	NA	NA	NA	NA	NA	NA	NA	NA	NA	NA	NA	NA	NA
Case only	HGF_CD44	mac_LIPA	CD8+ T	HGF	CD44	0.237179	2.76175	1.49946	0	0	HGF	CD44	IMEx,InnateDB-All,IntAct	CPI-SS03722104E	NA	NA	NA	NA	NA	NA	NA	NA	NA	NA	NA	NA	NA	NA
Case only	BMP7_PTPRK	mac_LIPA	CD8+ T	BMP7	PTPRK	0.0388362	0.120838	0.0798371	0.002	0.0138564	BMP7	PTPRK	InnateDB-All	CPI-SS0472C478C	NA	NA	NA	NA	NA	NA	NA	NA	NA	NA	NA	NA	NA	NA
both	SELE_GLG1	mac_LIPA	CD8+ T	SELE	GLG1	0.242219	0.455458	0.348839	0.001	0.00744805	SELE	GLG1	curated	CPI-SS04F90EE0D	SELE_GLG1	mac_LIPA	CD8+ T	SELE	GLG1	0.776697	1.11405	0.945374	0	0	SELE	GLG1	curated	CPI-SS04F90EE0D
Case only	LAMP1_FAM3C	mac_LIPA	CD8+ T	LAMP1	FAM3C	3.03916	1.15884	2.099	0	0	LAMP1	FAM3C	InnateDB-All	CPI-SS055E061C9	NA	NA	NA	NA	NA	NA	NA	NA	NA	NA	NA	NA	NA	NA
Case only	CD40_INSL3	mac_LIPA	CD8+ T	CD40	INSL3	0.685024	0.0259833	0.355504	0.002	0.0138564	CD40	INSL3	I2D	CPI-SS05834E385	NA	NA	NA	NA	NA	NA	NA	NA	NA	NA	NA	NA	NA	NA
Case only	CCR1_CCL14	mac_LIPA	CD8+ T	CCR1	CCL14	0.902212	0.075063	0.488638	0	0	CCR1	CCL14	curated	CPI-SS059CC19A3	NA	NA	NA	NA	NA	NA	NA	NA	NA	NA	NA	NA	NA	NA
Case only	PDGFB_PDGFRB	mac_LIPA	CD8+ T	PDGFB	PDGFRB	0.243666	0.038033	0.14085	0	0	PDGFB	PDGFRB	curated	CPI-SS05A26A1DE	NA	NA	NA	NA	NA	NA	NA	NA	NA	NA	NA	NA	NA	NA
Case only	CD72_SEMA4D	mac_LIPA	CD8+ T	CD72	SEMA4D	0.549624	1.75544	1.15253	0	0	CD72	SEMA4D	curated	CPI-SS06AA638A8	NA	NA	NA	NA	NA	NA	NA	NA	NA	NA	NA	NA	NA	NA
Case only	LGALS9_CD44	mac_LIPA	CD8+ T	LGALS9	CD44	1.97846	2.76175	2.37011	0	0	LGALS9	CD44	InnateDB	CPI-SS0703338F5	NA	NA	NA	NA	NA	NA	NA	NA	NA	NA	NA	NA	NA	NA
Case only	CCL3_IDE	mac_LIPA	CD8+ T	CCL3	IDE	26.6621	0.130585	13.3963	0	0	CCL3	IDE	IMEx,InnateDB-All,MINT	CPI-SS076D8415B	NA	NA	NA	NA	NA	NA	NA	NA	NA	NA	NA	NA	NA	NA
Case only	GRN_SORT1	mac_LIPA	CD8+ T	GRN	SORT1	13.9834	0.0124754	6.99794	0	0	GRN	SORT1	IMEx,InnateDB-All,MINT	CPI-SS07CCAD9BF	NA	NA	NA	NA	NA	NA	NA	NA	NA	NA	NA	NA	NA	NA
Case only	CCL3_CCR1	mac_LIPA	CD8+ T	CCL3	CCR1	26.6621	0.178753	13.4204	0	0	CCL3	CCR1	curated	CPI-SS08DA48A5A	NA	NA	NA	NA	NA	NA	NA	NA	NA	NA	NA	NA	NA	NA
both	PLXNB2_SEMA4D	mac_LIPA	CD8+ T	PLXNB2	SEMA4D	0.587744	1.75544	1.17159	0	0	PLXNB2	SEMA4D	curated	CPI-SS08FAC0A55	PLXNB2_SEMA4D	mac_LIPA	CD8+ T	PLXNB2	SEMA4D	0.605749	0.446721	0.526235	0	0	PLXNB2	SEMA4D	curated	CPI-SS08FAC0A55
Case only	HLA-C_KIR2DL3	mac_LIPA	CD8+ T	HLA-C	KIR2DL3	23.2941	0.0472851	11.6707	0.001	0.00744805	HLA-C	KIR2DL3	curated	CPI-SS0917CBD53	NA	NA	NA	NA	NA	NA	NA	NA	NA	NA	NA	NA	NA	NA
Case only	CCR1_CCL23	mac_LIPA	CD8+ T	CCR1	CCL23	0.902212	0.0327127	0.467462	0	0	CCR1	CCL23	curated	CPI-SS09199F78C	NA	NA	NA	NA	NA	NA	NA	NA	NA	NA	NA	NA	NA	NA
Case only	CD74_APP	mac_LIPA	CD8+ T	CD74	APP	117.433	0.116201	58.7744	0.001	0.00744805	CD74	APP	curated	CPI-SS09808DEAE	NA	NA	NA	NA	NA	NA	NA	NA	NA	NA	NA	NA	NA	NA
Case only	HLA-B_KIR3DL2	mac_LIPA	CD8+ T	HLA-B	KIR3DL2	41.1673	0.106499	20.6369	0.005	0.0303083	HLA-B	KIR3DL2	curated	CPI-SS0987A89AE	NA	NA	NA	NA	NA	NA	NA	NA	NA	NA	NA	NA	NA	NA
Case only	ICAM1_SPN	mac_LIPA	CD8+ T	ICAM1	SPN	2.03917	0.81904	1.4291	0	0	ICAM1	SPN	curated	CPI-SS09C4FCB90	NA	NA	NA	NA	NA	NA	NA	NA	NA	NA	NA	NA	NA	NA
Case only	LGALS9_SORL1	mac_LIPA	CD8+ T	LGALS9	SORL1	1.97846	0.152475	1.06547	0.003	0.0197885	LGALS9	SORL1	InnateDB-All	CPI-SS09C52F54E	NA	NA	NA	NA	NA	NA	NA	NA	NA	NA	NA	NA	NA	NA
Case only	NOTCH4_DLL3	mac_LIPA	CD8+ T	NOTCH4	DLL3	0.256681	0.00548869	0.131085	0.003	0.0197885	NOTCH4	DLL3	curated	CPI-SS09D379E5B	NA	NA	NA	NA	NA	NA	NA	NA	NA	NA	NA	NA	NA	NA
both	CXCL12_CXCR4	mac_LIPA	CD8+ T	CXCL12	CXCR4	0.544262	7.69626	4.12026	0	0	CXCL12	CXCR4	curated	CPI-SS0A28DCA72	CXCL12_CXCR4	mac_LIPA	CD8+ T	CXCL12	CXCR4	0.346923	8.27562	4.31127	0	0	CXCL12	CXCR4	curated	CPI-SS0A28DCA72
both	TNFRSF1A_FASLG	mac_LIPA	CD8+ T	TNFRSF1A	FASLG	0.888493	0.949585	0.919039	0	0	TNFRSF1A	FASLG	I2D,InnateDB-All	CPI-SS0A4F27388	TNFRSF1A_FASLG	mac_LIPA	CD8+ T	TNFRSF1A	FASLG	1.4049	0.250579	0.827741	0.003	0.030955	TNFRSF1A	FASLG	I2D,InnateDB-All	CPI-SS0A4F27388
Case only	PVR_CD226	mac_LIPA	CD8+ T	PVR	CD226	0.0829124	0.432334	0.257623	0	0	PVR	CD226	curated	CPI-SS0A8627ED6	NA	NA	NA	NA	NA	NA	NA	NA	NA	NA	NA	NA	NA	NA
Case only	LGALS9_PTPRK	mac_LIPA	CD8+ T	LGALS9	PTPRK	1.97846	0.120838	1.04965	0	0	LGALS9	PTPRK	InnateDB-All	CPI-SS0A9FB762A	NA	NA	NA	NA	NA	NA	NA	NA	NA	NA	NA	NA	NA	NA
both	PLXNB2_SEMA4C	mac_LIPA	CD8+ T	PLXNB2	SEMA4C	0.587744	0.0481362	0.31794	0.002	0.0138564	PLXNB2	SEMA4C	curated	CPI-SS0AB21032D	PLXNB2_SEMA4C	mac_LIPA	CD8+ T	PLXNB2	SEMA4C	0.605749	0.261372	0.43356	0	0	PLXNB2	SEMA4C	curated	CPI-SS0AB21032D
Case only	CD74_MIF	mac_LIPA	CD8+ T	CD74	MIF	117.433	4.13376	60.7832	0	0	CD74	MIF	I2D,InnateDB-All	CPI-SS0ABC5C1B8	NA	NA	NA	NA	NA	NA	NA	NA	NA	NA	NA	NA	NA	NA
Case only	CSF1R_CSF1	mac_LIPA	CD8+ T	CSF1R	CSF1	1.11458	0.943332	1.02896	0	0	CSF1R	CSF1	curated	CPI-SS0B01CF3AB	NA	NA	NA	NA	NA	NA	NA	NA	NA	NA	NA	NA	NA	NA
Case only	TNFSF15_TNFRSF25	mac_LIPA	CD8+ T	TNFSF15	TNFRSF25	0.266551	0.188087	0.227319	0.003	0.0197885	TNFSF15	TNFRSF25	guidetopharmacology.org	CPI-SS0B0CF0EDF	NA	NA	NA	NA	NA	NA	NA	NA	NA	NA	NA	NA	NA	NA
Case only	PVR_CD96	mac_LIPA	CD8+ T	PVR	CD96	0.0829124	1.8043	0.943607	0	0	PVR	CD96	curated	CPI-SS0B84DAE3D	NA	NA	NA	NA	NA	NA	NA	NA	NA	NA	NA	NA	NA	NA
Case only	CCL3_CCR5	mac_LIPA	CD8+ T	CCL3	CCR5	26.6621	0.388296	13.5252	0	0	CCL3	CCR5	curated	CPI-SS0C090A257	NA	NA	NA	NA	NA	NA	NA	NA	NA	NA	NA	NA	NA	NA
both	SPP1_PTGER4	mac_LIPA	CD8+ T	SPP1	PTGER4	23.233	2.36292	12.798	0	0	SPP1	PTGER4	IMEx,MINT	CPI-SS0C1BD22BC	SPP1_PTGER4	mac_LIPA	CD8+ T	SPP1	PTGER4	28.7717	2.98282	15.8773	0	0	SPP1	PTGER4	IMEx,MINT	CPI-SS0C1BD22BC
Case only	HLA-E_KLRC2	mac_LIPA	CD8+ T	HLA-E	KLRC2	11.688	0.272322	5.98014	0	0	HLA-E	KLRC2	curated	CPI-SS0C4FA643F	NA	NA	NA	NA	NA	NA	NA	NA	NA	NA	NA	NA	NA	NA
Case only	CCR1_CCL15	mac_LIPA	CD8+ T	CCR1	CCL15	0.902212	0.00506968	0.453641	0	0	CCR1	CCL15	curated	CPI-SS0C84DF380	NA	NA	NA	NA	NA	NA	NA	NA	NA	NA	NA	NA	NA	NA
Case only	CXCL2_DPP4	mac_LIPA	CD8+ T	CXCL2	DPP4	10.6317	0.0508182	5.34126	0	0	CXCL2	DPP4	curated	CPI-SS0CDAC688B	NA	NA	NA	NA	NA	NA	NA	NA	NA	NA	NA	NA	NA	NA
[truncated: 371 more rows]
