# Supplementary material for: The immune-suppressive landscape in lepromatous leprosy revealed by single-cell RNA sequencing
Source: Cell Discov. 2022 Jan 11;8:2. doi: 10.1038/s41421-021-00353-3 (PMC8748782; doi:10.1038/s41421-021-00353-3)
Supplement: Supplementary file 8 — Supplementary Table S7 [file 41421_2021_353_MOESM8_ESM.xlsx]

## Sheet: all pbmc
Table S7 Ligand and receptor interactions of PBMCs of the discovery cohort.
	case														control
SUM	interationPair	CellTypeA_cluster	CellTypeB_cluster	partnerA	partnerB	expValueA	expValueB	SCORE	pValue	FDR	Ligand.ApprovedSymbol	Receptor.ApprovedSymbol	annotation_strategy	id_cp_interaction	interationPair	CellTypeA_cluster	CellTypeB_cluster	partnerA	partnerB	expValueA	expValueB	SCORE	pValue	FDR	Ligand.ApprovedSymbol	Receptor.ApprovedSymbol	annotation_strategy	id_cp_interaction
both	EPHA4_EFNB1	1	1	EPHA4	EFNB1	0.165786	0.0390944	0.10244	0	0	EPHA4	EFNB1	curated	CPI-SS00046DCF3	EPHA4_EFNB1	1	1	EPHA4	EFNB1	0.194954	0.0369724	0.115963	0	0	EPHA4	EFNB1	curated	CPI-SS00046DCF3
case only	HLA-F_LILRB1	1	1	HLA-F	LILRB1	3.6493	0.253061	1.95118	0	0	HLA-F	LILRB1	curated	CPI-SS00150FB64	/	/	/	/	/	/	/	/	/	/	/	/	/	/
both	TNFRSF10B_FASLG	1	1	TNFRSF10B	FASLG	0.0675896	0.849528	0.458559	0	0	TNFRSF10B	FASLG	I2D,InnateDB-All	CPI-SS0049FD74F	TNFRSF10B_FASLG	1	1	TNFRSF10B	FASLG	0.0805395	0.876374	0.478457	0	0	TNFRSF10B	FASLG	I2D,InnateDB-All	CPI-SS0049FD74F
case only	PVR_TIGIT	1	1	PVR	TIGIT	0.0120343	2.96369	1.48786	0	0	PVR	TIGIT	curated	CPI-SS00561BBD7	/	/	/	/	/	/	/	/	/	/	/	/	/	/
case only	CD2_CD58	1	1	CD2	CD58	4.72665	1.01007	2.86836	0	0	CD2	CD58	curated	CPI-SS00B1BEE64	/	/	/	/	/	/	/	/	/	/	/	/	/	/
both	POMC_MC1R	1	1	POMC	MC1R	0.145428	0.0230707	0.0842496	0	0	POMC	MC1R	guidetopharmacology.org	CPI-SS00BD8FF72	POMC_MC1R	1	1	POMC	MC1R	0.267232	0.0374645	0.152348	0	0	POMC	MC1R	guidetopharmacology.org	CPI-SS00BD8FF72
both	TNFSF14_TNFRSF14	1	1	TNFSF14	TNFRSF14	0.325036	1.1221	0.723568	0	0	TNFSF14	TNFRSF14	curated	CPI-SS019C98396	TNFSF14_TNFRSF14	1	1	TNFSF14	TNFRSF14	0.302073	1.07394	0.688007	0	0	TNFSF14	TNFRSF14	curated	CPI-SS019C98396
case only	PF4_CXCR3	1	1	PF4	CXCR3	0.0246762	3.28535	1.65501	0.001	0.0093226	PF4	CXCR3	curated	CPI-SS01A6823FA	/	/	/	/	/	/	/	/	/	/	/	/	/	/
case only	EPHA1_EFNA3	1	1	EPHA1	EFNA3	0.175737	0.0320443	0.10389	0	0	EPHA1	EFNA3	curated	CPI-SS01A8F745A	/	/	/	/	/	/	/	/	/	/	/	/	/	/
both	CLEC2B_KLRF1	1	1	CLEC2B	KLRF1	5.75955	5.61081	5.68518	0	0	CLEC2B	KLRF1	curated	CPI-SS025C8F785	CLEC2B_KLRF1	1	1	CLEC2B	KLRF1	6.19166	7.86074	7.0262	0	0	CLEC2B	KLRF1	curated	CPI-SS025C8F785
case only	NOTCH2_JAG2	1	1	NOTCH2	JAG2	0.162218	0.01764	0.0899289	0	0	NOTCH2	JAG2	curated	CPI-SS02770D68F	/	/	/	/	/	/	/	/	/	/	/	/	/	/
both	NCR3_BAG6	1	1	NCR3	BAG6	0.204023	0.527039	0.365531	0	0	NCR3	BAG6	curated	CPI-SS027AFFC0E	NCR3_BAG6	1	1	NCR3	BAG6	0.494563	0.612744	0.553653	0	0	NCR3	BAG6	curated	CPI-SS027AFFC0E
case only	EPHA2_EFNA5	1	1	EPHA2	EFNA5	0.00274702	0.055611	0.029179	0	0	EPHA2	EFNA5	curated	CPI-SS02AFCED82	/	/	/	/	/	/	/	/	/	/	/	/	/	/
both	KIR2DL3_FAM3C	1	1	KIR2DL3	FAM3C	0.565185	0.287463	0.426324	0	0	KIR2DL3	FAM3C	IMEx,IntAct	CPI-SS02CF96625	KIR2DL3_FAM3C	1	1	KIR2DL3	FAM3C	0.46254	0.388249	0.425394	0	0	KIR2DL3	FAM3C	IMEx,IntAct	CPI-SS02CF96625
both	TNFSF12_TNFRSF12A	1	1	TNFSF12	TNFRSF12A	0.294447	0.0501392	0.172293	0	0	TNFSF12	TNFRSF12A	curated	CPI-SS02EF3E1BA	TNFSF12_TNFRSF12A	1	1	TNFSF12	TNFRSF12A	0.409542	0.0450256	0.227284	0	0	TNFSF12	TNFRSF12A	curated	CPI-SS02EF3E1BA
both	HLA-E_KLRK1	1	1	HLA-E	KLRK1	21.049	0.107938	10.5785	0	0	HLA-E	KLRK1	curated	CPI-SS03339363E	HLA-E_KLRK1	1	1	HLA-E	KLRK1	23.2793	0.0482134	11.6638	0	0	HLA-E	KLRK1	curated	CPI-SS03339363E
both	HLA-C_FAM3C	1	1	HLA-C	FAM3C	61.4949	0.287463	30.8912	0	0	HLA-C	FAM3C	InnateDB-All	CPI-SS034D36D2F	HLA-C_FAM3C	1	1	HLA-C	FAM3C	44.6845	0.388249	22.5364	0	0	HLA-C	FAM3C	InnateDB-All	CPI-SS034D36D2F
both	TIGIT_NECTIN3	1	1	TIGIT	NECTIN3	2.96369	0.0300106	1.49685	0	0	TIGIT	NECTIN3	curated	CPI-SS03859E16F	TIGIT_NECTIN3	1	1	TIGIT	NECTIN3	1.69613	0.0373072	0.86672	0.003	0.0275504	TIGIT	NECTIN3	curated	CPI-SS03859E16F
both	FAS_FASLG	1	1	FAS	FASLG	0.18695	0.849528	0.518239	0	0	FAS	FASLG	curated	CPI-SS03A0C857B	FAS_FASLG	1	1	FAS	FASLG	0.258349	0.876374	0.567361	0	0	FAS	FASLG	curated	CPI-SS03A0C857B
both	EPHA1_EFNA5	1	1	EPHA1	EFNA5	0.175737	0.055611	0.115674	0	0	EPHA1	EFNA5	curated	CPI-SS03A2EFDD5	EPHA1_EFNA5	1	1	EPHA1	EFNA5	0.0438291	0.106119	0.074974	0	0	EPHA1	EFNA5	curated	CPI-SS03A2EFDD5
case only	MST1_MST1R	1	1	MST1	MST1R	0.0194381	0.00133857	0.0103883	0.005	0.0394894	MST1	MST1R	curated	CPI-SS03EACE0E0	/	/	/	/	/	/	/	/	/	/	/	/	/	/
both	HLA-E_KLRC1	1	1	HLA-E	KLRC1	21.049	3.27731	12.1632	0	0	HLA-E	KLRC1	curated	CPI-SS03EF699C7	HLA-E_KLRC1	1	1	HLA-E	KLRC1	23.2793	2.40801	12.8437	0	0	HLA-E	KLRC1	curated	CPI-SS03EF699C7
case only	TNFSF9_ADGRG5	1	1	TNFSF9	ADGRG5	0.0101104	0.359486	0.184798	0.006	0.0461998	TNFSF9	ADGRG5	InnateDB-All	CPI-SS047CD2E9F	/	/	/	/	/	/	/	/	/	/	/	/	/	/
both	HLA-F_KIR3DL1	1	1	HLA-F	KIR3DL1	3.6493	0.227289	1.9383	0	0	HLA-F	KIR3DL1	curated	CPI-SS048242083	HLA-F_KIR3DL1	1	1	HLA-F	KIR3DL1	4.81264	0.413208	2.61293	0	0	HLA-F	KIR3DL1	curated	CPI-SS048242083
both	LAMP1_FAM3C	1	1	LAMP1	FAM3C	1.93502	0.287463	1.11124	0	0	LAMP1	FAM3C	InnateDB-All	CPI-SS055E061C9	LAMP1_FAM3C	1	1	LAMP1	FAM3C	1.6211	0.388249	1.00467	0	0	LAMP1	FAM3C	InnateDB-All	CPI-SS055E061C9
both	CD48_CD244	1	1	CD48	CD244	2.60225	0.37095	1.4866	0	0	CD48	CD244	curated	CPI-SS056FF4363	CD48_CD244	1	1	CD48	CD244	2.31288	0.586959	1.44992	0	0	CD48	CD244	curated	CPI-SS056FF4363
both	EFNA3_EPHA4	1	1	EFNA3	EPHA4	0.0320443	0.165786	0.098915	0	0	EFNA3	EPHA4	curated	CPI-SS05B4EB419	EFNA3_EPHA4	1	1	EFNA3	EPHA4	0.0263581	0.194954	0.110656	0.001	0.0101622	EFNA3	EPHA4	curated	CPI-SS05B4EB419
both	CCL4_CNR2	1	1	CCL4	CNR2	11.2747	0.0165793	5.64566	0.001	0.0093226	CCL4	CNR2	IMEx,IntAct	CPI-SS05BA6D9C3	CCL4_CNR2	1	1	CCL4	CNR2	10.9696	0.0285567	5.49905	0	0	CCL4	CNR2	IMEx,IntAct	CPI-SS05BA6D9C3
case only	PLD2_ARF1	1	1	PLD2	ARF1	0.0422166	3.12692	1.58457	0.001	0.0093226	PLD2	ARF1	guidetopharmacology.org	CPI-SS06A999D25	/	/	/	/	/	/	/	/	/	/	/	/	/	/
both	IL15_IL15RA	1	1	IL15	IL15RA	0.130989	0.0763217	0.103655	0	0	IL15	IL15RA	guidetopharmacology.org	CPI-SS077B160B9	IL15_IL15RA	1	1	IL15	IL15RA	0.129234	0.124857	0.127046	0	0	IL15	IL15RA	guidetopharmacology.org	CPI-SS077B160B9
case only	CCL4_SLC7A1	1	1	CCL4	SLC7A1	11.2747	0.0191098	5.64693	0	0	CCL4	SLC7A1	IMEx,IntAct	CPI-SS0795802F6	/	/	/	/	/	/	/	/	/	/	/	/	/	/
case only	EPHA2_EFNA3	1	1	EPHA2	EFNA3	0.00274702	0.0320443	0.0173957	0.005	0.0394894	EPHA2	EFNA3	curated	CPI-SS07BECB892	/	/	/	/	/	/	/	/	/	/	/	/	/	/
case only	EPHA4_EFNB3	1	1	EPHA4	EFNB3	0.165786	0.00170734	0.0837465	0	0	EPHA4	EFNB3	curated	CPI-SS07CA5A6F1	/	/	/	/	/	/	/	/	/	/	/	/	/	/
both	TGFB1_TGFBR3	1	1	TGFB1	TGFBR3	1.4694	0.379142	0.924269	0	0	TGFB1	TGFBR3	curated	CPI-SS085EE60B1	TGFB1_TGFBR3	1	1	TGFB1	TGFBR3	2.74151	0.85581	1.79866	0	0	TGFB1	TGFBR3	curated	CPI-SS085EE60B1
both	CD160_TNFRSF14	1	1	CD160	TNFRSF14	0.141732	1.1221	0.631916	0	0	CD160	TNFRSF14	curated	CPI-SS0879B8E95	CD160_TNFRSF14	1	1	CD160	TNFRSF14	0.176499	1.07394	0.62522	0	0	CD160	TNFRSF14	curated	CPI-SS0879B8E95
both	CADM1_CADM1	1	1	CADM1	CADM1	0.16059	0.16059	0.16059	0	0	CADM1	CADM1	curated	CPI-SS0889E281D	CADM1_CADM1	1	1	CADM1	CADM1	0.242413	0.242413	0.242413	0	0	CADM1	CADM1	curated	CPI-SS0889E281D
both	NOTCH1_JAG2	1	1	NOTCH1	JAG2	0.102889	0.01764	0.0602644	0.003	0.0252241	NOTCH1	JAG2	curated	CPI-SS08C3D27F7	NOTCH1_JAG2	1	1	NOTCH1	JAG2	0.190777	0.00987118	0.100324	0	0	NOTCH1	JAG2	curated	CPI-SS08C3D27F7
both	HLA-C_KIR2DL3	1	1	HLA-C	KIR2DL3	61.4949	0.565185	31.0301	0	0	HLA-C	KIR2DL3	curated	CPI-SS0917CBD53	HLA-C_KIR2DL3	1	1	HLA-C	KIR2DL3	44.6845	0.46254	22.5735	0	0	HLA-C	KIR2DL3	curated	CPI-SS0917CBD53
both	ADRB2_VEGFB	1	1	ADRB2	VEGFB	0.741152	0.132033	0.436592	0	0	ADRB2	VEGFB	InnateDB-All	CPI-SS098425155	ADRB2_VEGFB	1	1	ADRB2	VEGFB	1.31509	0.388179	0.851637	0	0	ADRB2	VEGFB	InnateDB-All	CPI-SS098425155
both	HLA-B_KIR3DL2	1	1	HLA-B	KIR3DL2	66.2526	0.731971	33.4923	0	0	HLA-B	KIR3DL2	curated	CPI-SS0987A89AE	HLA-B_KIR3DL2	1	1	HLA-B	KIR3DL2	73.8297	0.734743	37.2822	0	0	HLA-B	KIR3DL2	curated	CPI-SS0987A89AE
both	CCL4L2_VSIR	1	1	CCL4L2	VSIR	3.57677	0.754872	2.16582	0	0	CCL4L2	VSIR	IMEx,IntAct	CPI-SS0A42A3690	CCL4L2_VSIR	1	1	CCL4L2	VSIR	2.0441	0.600973	1.32254	0	0	CCL4L2	VSIR	IMEx,IntAct	CPI-SS0A42A3690
both	TNFRSF1A_FASLG	1	1	TNFRSF1A	FASLG	0.822023	0.849528	0.835775	0	0	TNFRSF1A	FASLG	I2D,InnateDB-All	CPI-SS0A4F27388	TNFRSF1A_FASLG	1	1	TNFRSF1A	FASLG	0.770561	0.876374	0.823468	0	0	TNFRSF1A	FASLG	I2D,InnateDB-All	CPI-SS0A4F27388
both	HLA-C_KIR2DL1	1	1	HLA-C	KIR2DL1	61.4949	0.145885	30.8204	0	0	HLA-C	KIR2DL1	curated	CPI-SS0ABD11350	HLA-C_KIR2DL1	1	1	HLA-C	KIR2DL1	44.6845	0.59197	22.6382	0	0	HLA-C	KIR2DL1	curated	CPI-SS0ABD11350
both	ADGRG5_FAM3C	1	1	ADGRG5	FAM3C	0.359486	0.287463	0.323475	0	0	ADGRG5	FAM3C	InnateDB-All	CPI-SS0AFC7BACF	ADGRG5_FAM3C	1	1	ADGRG5	FAM3C	0.375977	0.388249	0.382113	0	0	ADGRG5	FAM3C	InnateDB-All	CPI-SS0AFC7BACF
case only	CCL5_CCR5	1	1	CCL5	CCR5	93.9324	0.0734088	47.0029	0	0	CCL5	CCR5	curated	CPI-SS0B01D306C	/	/	/	/	/	/	/	/	/	/	/	/	/	/
case only	PVR_CD96	1	1	PVR	CD96	0.0120343	1.53411	0.773073	0.003	0.0252241	PVR	CD96	curated	CPI-SS0B84DAE3D	/	/	/	/	/	/	/	/	/	/	/	/	/	/
case only	CADM1_NECTIN3	1	1	CADM1	NECTIN3	0.16059	0.0300106	0.0953001	0	0	CADM1	NECTIN3	curated	CPI-SS0B990492C	/	/	/	/	/	/	/	/	/	/	/	/	/	/
both	HLA-F_KIR3DL2	1	1	HLA-F	KIR3DL2	3.6493	0.731971	2.19064	0	0	HLA-F	KIR3DL2	curated	CPI-SS0BDD10277	HLA-F_KIR3DL2	1	1	HLA-F	KIR3DL2	4.81264	0.734743	2.77369	0	0	HLA-F	KIR3DL2	curated	CPI-SS0BDD10277
both	HLA-E_KLRC2	1	1	HLA-E	KLRC2	21.049	3.4806	12.2648	0	0	HLA-E	KLRC2	curated	CPI-SS0C4FA643F	HLA-E_KLRC2	1	1	HLA-E	KLRC2	23.2793	3.87415	13.5767	0	0	HLA-E	KLRC2	curated	CPI-SS0C4FA643F
both	CXCR1_YARS	1	1	CXCR1	YARS	0.027364	0.449528	0.238446	0	0	CXCR1	YARS	guidetopharmacology.org	CPI-SS0C7012011	CXCR1_YARS	1	1	CXCR1	YARS	0.0829995	0.552152	0.317576	0	0	CXCR1	YARS	guidetopharmacology.org	CPI-SS0C7012011
case only	CRTAM_CADM1	1	1	CRTAM	CADM1	0.0685449	0.16059	0.114567	0.001	0.0093226	CRTAM	CADM1	curated	CPI-SS0C9696AAA	/	/	/	/	/	/	/	/	/	/	/	/	/	/
both	HLA-A_KIR3DL1	1	1	HLA-A	KIR3DL1	81.0882	0.227289	40.6577	0	0	HLA-A	KIR3DL1	curated	CPI-SS0CBAA9BCC	HLA-A_KIR3DL1	1	1	HLA-A	KIR3DL1	50.6225	0.413208	25.5179	0	0	HLA-A	KIR3DL1	curated	CPI-SS0CBAA9BCC
case only	CCL4_CCR5	1	1	CCL4	CCR5	11.2747	0.0734088	5.67408	0	0	CCL4	CCR5	curated	CPI-SS0D1D95883	/	/	/	/	/	/	/	/	/	/	/	/	/	/
both	TGFB3_TGFBR3	1	1	TGFB3	TGFBR3	0.0106992	0.379142	0.194921	0	0	TGFB3	TGFBR3	curated	CPI-SS0D46E2B45	TGFB3_TGFBR3	1	1	TGFB3	TGFBR3	0.00815261	0.85581	0.431981	0.003	0.0275504	TGFB3	TGFBR3	curated	CPI-SS0D46E2B45
both	PDGFRB_PDGFD	1	1	PDGFRB	PDGFD	0.139766	0.158184	0.148975	0	0	PDGFRB	PDGFD	curated	CPI-SS0D954EA1C	PDGFRB_PDGFD	1	1	PDGFRB	PDGFD	0.0643298	0.323634	0.193982	0	0	PDGFRB	PDGFD	curated	CPI-SS0D954EA1C
both	TNFSF10_RIPK1	1	1	TNFSF10	RIPK1	0.691459	0.147799	0.419629	0	0	TNFSF10	RIPK1	InnateDB-All	CPI-SS0DEDA3567	TNFSF10_RIPK1	1	1	TNFSF10	RIPK1	0.807689	0.216223	0.511956	0	0	TNFSF10	RIPK1	InnateDB-All	CPI-SS0DEDA3567
both	KLRB1_CLEC2D	1	1	KLRB1	CLEC2D	17.0315	2.55728	9.79438	0	0	KLRB1	CLEC2D	curated	CPI-SS0E292C126	KLRB1_CLEC2D	1	1	KLRB1	CLEC2D	18.5385	4.4174	11.478	0	0	KLRB1	CLEC2D	curated	CPI-SS0E292C126
both	GHSR_LEAP2	1	1	GHSR	LEAP2	0.00159636	0.0785177	0.0400571	0	0	GHSR	LEAP2	guidetopharmacology.org	CPI-SS0EB3C2743	GHSR_LEAP2	1	1	GHSR	LEAP2	0.000466911	0.0610697	0.0307683	0.005	0.0429806	GHSR	LEAP2	guidetopharmacology.org	CPI-SS0EB3C2743
case only	CXCL12_CXCR3	1	1	CXCL12	CXCR3	0.0028983	3.28535	1.64412	0	0	CXCL12	CXCR3	guidetopharmacology.org	CPI-SS0EFE0B07A	/	/	/	/	/	/	/	/	/	/	/	/	/	/
case only	SEMA3E_PLXND1	1	1	SEMA3E	PLXND1	0.0346981	0.275089	0.154894	0	0	SEMA3E	PLXND1	curated	CPI-SS0F3A089DE	/	/	/	/	/	/	/	/	/	/	/	/	/	/
both	PGRMC2_CCL4L2	1	1	PGRMC2	CCL4L2	0.260249	3.57677	1.91851	0	0	PGRMC2	CCL4L2	IMEx,IntAct	CPI-SS0F3D40856	PGRMC2_CCL4L2	1	1	PGRMC2	CCL4L2	0.448688	2.0441	1.2464	0	0	PGRMC2	CCL4L2	IMEx,IntAct	CPI-SS0F3D40856
case only	CCL5_CCR3	1	1	CCL5	CCR3	93.9324	0.00857989	46.9705	0	0	CCL5	CCR3	curated	CPI-SS0F6B529A1	/	/	/	/	/	/	/	/	/	/	/	/	/	/
both	EFNA5_EPHA4	1	1	EFNA5	EPHA4	0.055611	0.165786	0.110698	0	0	EFNA5	EPHA4	curated	CPI-SS0FC01B947	EFNA5_EPHA4	1	1	EFNA5	EPHA4	0.106119	0.194954	0.150536	0	0	EFNA5	EPHA4	curated	CPI-SS0FC01B947
control only	LGALS9_SLC1A5	1	1	LGALS9	SLC1A5	/	/	/	/	/	/	/	/	/	LGALS9_SLC1A5	1	1	LGALS9	SLC1A5	0.260702	0.149943	0.205322	0.005	0.0429806	LGALS9	SLC1A5	I2D,InnateDB-All	CPI-SS002DF6C31
control only	LGALS9_CD47	1	1	LGALS9	CD47	/	/	/	/	/	/	/	/	/	LGALS9_CD47	1	1	LGALS9	CD47	0.260702	4.12272	2.19171	0	0	LGALS9	CD47	InnateDB-All	CPI-SS014958F32
control only	CD46_JAG1	1	1	CD46	JAG1	/	/	/	/	/	/	/	/	/	CD46_JAG1	1	1	CD46	JAG1	0.992362	0.0312809	0.511822	0	0	CD46	JAG1	curated	CPI-SS01A07768A
control only	FAM3C_CLEC2D	1	1	FAM3C	CLEC2D	/	/	/	/	/	/	/	/	/	FAM3C_CLEC2D	1	1	FAM3C	CLEC2D	0.388249	4.4174	2.40283	0	0	FAM3C	CLEC2D	IMEx,InnateDB-All,IntAct	CPI-SS02A0FF87F
control only	TNF_NOTCH1	1	1	TNF	NOTCH1	/	/	/	/	/	/	/	/	/	TNF_NOTCH1	1	1	TNF	NOTCH1	0.0672208	0.190777	0.128999	0	0	TNF	NOTCH1	I2D	CPI-SS02EBC1BB0
control only	TNF_CELSR2	1	1	TNF	CELSR2	/	/	/	/	/	/	/	/	/	TNF_CELSR2	1	1	TNF	CELSR2	0.0672208	0.0292612	0.048241	0.002	0.0191203	TNF	CELSR2	InnateDB-All	CPI-SS034B442CE
control only	FGFR1_NCAM1	1	1	FGFR1	NCAM1	/	/	/	/	/	/	/	/	/	FGFR1_NCAM1	1	1	FGFR1	NCAM1	0.0175276	0.160582	0.0890546	0	0	FGFR1	NCAM1	curated	CPI-SS039799099
control only	TNF_TNFRSF1A	1	1	TNF	TNFRSF1A	/	/	/	/	/	/	/	/	/	TNF_TNFRSF1A	1	1	TNF	TNFRSF1A	0.0672208	0.770561	0.418891	0	0	TNF	TNFRSF1A	curated	CPI-SS04B4619D0
control only	NTRK1_GRN	1	1	NTRK1	GRN	/	/	/	/	/	/	/	/	/	NTRK1_GRN	1	1	NTRK1	GRN	0.0177025	0.493662	0.255682	0	0	NTRK1	GRN	InnateDB-All	CPI-SS054D158CC
control only	NTRK1_AIMP1	1	1	NTRK1	AIMP1	/	/	/	/	/	/	/	/	/	NTRK1_AIMP1	1	1	NTRK1	AIMP1	0.0177025	0.704835	0.361269	0	0	NTRK1	AIMP1	InnateDB-All	CPI-SS05D1A6BEF
control only	NOTCH4_JAG2	1	1	NOTCH4	JAG2	/	/	/	/	/	/	/	/	/	NOTCH4_JAG2	1	1	NOTCH4	JAG2	0.0180483	0.00987118	0.0139597	0.001	0.0101622	NOTCH4	JAG2	curated	CPI-SS05FEE05CB
control only	JAG1_NOTCH2	1	1	JAG1	NOTCH2	/	/	/	/	/	/	/	/	/	JAG1_NOTCH2	1	1	JAG1	NOTCH2	0.0312809	0.131237	0.0812591	0	0	JAG1	NOTCH2	curated	CPI-SS060B82BBC
control only	GHSR_GHRL	1	1	GHSR	GHRL	/	/	/	/	/	/	/	/	/	GHSR_GHRL	1	1	GHSR	GHRL	0.000466911	0.162417	0.0814421	0	0	GHSR	GHRL	guidetopharmacology.org	CPI-SS07D40A3F3
control only	JAG1_NOTCH4	1	1	JAG1	NOTCH4	/	/	/	/	/	/	/	/	/	JAG1_NOTCH4	1	1	JAG1	NOTCH4	0.0312809	0.0180483	0.0246646	0	0	JAG1	NOTCH4	curated	CPI-SS0837E9F59
control only	ACE2_GHRL	1	1	ACE2	GHRL	/	/	/	/	/	/	/	/	/	ACE2_GHRL	1	1	ACE2	GHRL	0.000525641	0.162417	0.0814715	0	0	ACE2	GHRL	I2D	CPI-SS085C150CE
control only	LGALS9_SORL1	1	1	LGALS9	SORL1	/	/	/	/	/	/	/	/	/	LGALS9_SORL1	1	1	LGALS9	SORL1	0.260702	2.04273	1.15172	0	0	LGALS9	SORL1	InnateDB-All	CPI-SS09C52F54E
control only	NOTCH1_DLK1	1	1	NOTCH1	DLK1	/	/	/	/	/	/	/	/	/	NOTCH1_DLK1	1	1	NOTCH1	DLK1	0.190777	0.00391823	0.0973477	0	0	NOTCH1	DLK1	curated	CPI-SS0A34EE366
control only	NTRK1_GPI	1	1	NTRK1	GPI	/	/	/	/	/	/	/	/	/	NTRK1_GPI	1	1	NTRK1	GPI	0.0177025	0.313811	0.165756	0	0	NTRK1	GPI	InnateDB-All	CPI-SS0B1AB068C
control only	TNF_SEMA4C	1	1	TNF	SEMA4C	/	/	/	/	/	/	/	/	/	TNF_SEMA4C	1	1	TNF	SEMA4C	0.0672208	0.128659	0.09794	0.003	0.0275504	TNF	SEMA4C	InnateDB-All	CPI-SS0B81F1BF5
control only	NOTCH1_JAG1	1	1	NOTCH1	JAG1	/	/	/	/	/	/	/	/	/	NOTCH1_JAG1	1	1	NOTCH1	JAG1	0.190777	0.0312809	0.111029	0	0	NOTCH1	JAG1	curated	CPI-SS0B87FE6E0
control only	WISP3_SORL1	1	1	WISP3	SORL1	/	/	/	/	/	/	/	/	/	WISP3_SORL1	1	1	WISP3	SORL1	0.00107497	2.04273	1.0219	0.002	0.0191203	WISP3	SORL1	InnateDB-All	CPI-SS0D3C90DDA
control only	TNFRSF1A_GRN	1	1	TNFRSF1A	GRN	/	/	/	/	/	/	/	/	/	TNFRSF1A_GRN	1	1	TNFRSF1A	GRN	0.770561	0.493662	0.632112	0	0	TNFRSF1A	GRN	IMEx,InnateDB-All,MINT	CPI-SS0DA033F03
control only	LGALS9_HAVCR2	1	1	LGALS9	HAVCR2	/	/	/	/	/	/	/	/	/	LGALS9_HAVCR2	1	1	LGALS9	HAVCR2	0.260702	0.333523	0.297113	0	0	LGALS9	HAVCR2	curated	CPI-SS0E23CEB91
control only	NTRK1_COPA	1	1	NTRK1	COPA	/	/	/	/	/	/	/	/	/	NTRK1_COPA	1	1	NTRK1	COPA	0.0177025	0.442518	0.23011	0	0	NTRK1	COPA	InnateDB-All	CPI-SS0E6E8A727
control only	CCL5_ACKR4	1	1	CCL5	ACKR4	/	/	/	/	/	/	/	/	/	CCL5_ACKR4	1	1	CCL5	ACKR4	81.6095	0.00604279	40.8078	0	0	CCL5	ACKR4	I2D	CPI-SS0F3BF2B34
control only	NCR3_NCR3LG1	1	1	NCR3	NCR3LG1	/	/	/	/	/	/	/	/	/	NCR3_NCR3LG1	1	1	NCR3	NCR3LG1	0.494563	0.00948504	0.252024	0	0	NCR3	NCR3LG1	curated	CPI-SS0F94547B2
both	EPHA4_EFNB1	1	2	EPHA4	EFNB1	0.165786	0.0285463	0.097166	0	0	EPHA4	EFNB1	curated	CPI-SS00046DCF3	EPHA4_EFNB1	1	2	EPHA4	EFNB1	0.194954	0.0318008	0.113377	0.005	0.0429806	EPHA4	EFNB1	curated	CPI-SS00046DCF3
case only	HLA-F_LILRB1	1	2	HLA-F	LILRB1	3.6493	0.351985	2.00064	0	0	HLA-F	LILRB1	curated	CPI-SS00150FB64	/	/	/	/	/	/	/	/	/	/	/	/	/	/
case only	TNFRSF10B_FASLG	1	2	TNFRSF10B	FASLG	0.0675896	0.501193	0.284391	0.001	0.0093226	TNFRSF10B	FASLG	I2D,InnateDB-All	CPI-SS0049FD74F	/	/	/	/	/	/	/	/	/	/	/	/	/	/
case only	CD2_CD58	1	2	CD2	CD58	4.72665	0.931426	2.82904	0	0	CD2	CD58	curated	CPI-SS00B1BEE64	/	/	/	/	/	/	/	/	/	/	/	/	/	/
both	POMC_MC1R	1	2	POMC	MC1R	0.145428	0.0350683	0.0902483	0	0	POMC	MC1R	guidetopharmacology.org	CPI-SS00BD8FF72	POMC_MC1R	1	2	POMC	MC1R	0.267232	0.0298576	0.148545	0	0	POMC	MC1R	guidetopharmacology.org	CPI-SS00BD8FF72
both	TNFSF14_TNFRSF14	1	2	TNFSF14	TNFRSF14	0.325036	1.02997	0.677503	0	0	TNFSF14	TNFRSF14	curated	CPI-SS019C98396	TNFSF14_TNFRSF14	1	2	TNFSF14	TNFRSF14	0.302073	1.06422	0.683148	0	0	TNFSF14	TNFRSF14	curated	CPI-SS019C98396
case only	PF4_CXCR3	1	2	PF4	CXCR3	0.0246762	3.98919	2.00693	0	0	PF4	CXCR3	curated	CPI-SS01A6823FA	/	/	/	/	/	/	/	/	/	/	/	/	/	/
both	NCR3_BAG6	1	2	NCR3	BAG6	0.204023	0.470235	0.337129	0.002	0.0175683	NCR3	BAG6	curated	CPI-SS027AFFC0E	NCR3_BAG6	1	2	NCR3	BAG6	0.494563	0.463933	0.479248	0	0	NCR3	BAG6	curated	CPI-SS027AFFC0E
both	FAM3C_CLEC2D	1	2	FAM3C	CLEC2D	0.287463	4.10263	2.19505	0	0	FAM3C	CLEC2D	IMEx,InnateDB-All,IntAct	CPI-SS02A0FF87F	FAM3C_CLEC2D	1	2	FAM3C	CLEC2D	0.388249	6.09839	3.24332	0	0	FAM3C	CLEC2D	IMEx,InnateDB-All,IntAct	CPI-SS02A0FF87F
case only	EPHA2_EFNA5	1	2	EPHA2	EFNA5	0.00274702	0.0832495	0.0429983	0	0	EPHA2	EFNA5	curated	CPI-SS02AFCED82	/	/	/	/	/	/	/	/	/	/	/	/	/	/
both	KIR2DL3_FAM3C	1	2	KIR2DL3	FAM3C	0.565185	0.22974	0.397462	0	0	KIR2DL3	FAM3C	IMEx,IntAct	CPI-SS02CF96625	KIR2DL3_FAM3C	1	2	KIR2DL3	FAM3C	0.46254	0.329757	0.396148	0	0	KIR2DL3	FAM3C	IMEx,IntAct	CPI-SS02CF96625
both	TNFSF12_TNFRSF12A	1	2	TNFSF12	TNFRSF12A	0.294447	0.0430776	0.168762	0.002	0.0175683	TNFSF12	TNFRSF12A	curated	CPI-SS02EF3E1BA	TNFSF12_TNFRSF12A	1	2	TNFSF12	TNFRSF12A	0.409542	0.0629183	0.23623	0	0	TNFSF12	TNFRSF12A	curated	CPI-SS02EF3E1BA
both	HLA-E_KLRK1	1	2	HLA-E	KLRK1	21.049	0.084388	10.5667	0	0	HLA-E	KLRK1	curated	CPI-SS03339363E	HLA-E_KLRK1	1	2	HLA-E	KLRK1	23.2793	0.0514803	11.6654	0	0	HLA-E	KLRK1	curated	CPI-SS03339363E
both	HLA-C_FAM3C	1	2	HLA-C	FAM3C	61.4949	0.22974	30.8623	0	0	HLA-C	FAM3C	InnateDB-All	CPI-SS034D36D2F	HLA-C_FAM3C	1	2	HLA-C	FAM3C	44.6845	0.329757	22.5071	0	0	HLA-C	FAM3C	InnateDB-All	CPI-SS034D36D2F
both	TIGIT_NECTIN3	1	2	TIGIT	NECTIN3	2.96369	0.0541047	1.5089	0	0	TIGIT	NECTIN3	curated	CPI-SS03859E16F	TIGIT_NECTIN3	1	2	TIGIT	NECTIN3	1.69613	0.0878065	0.89197	0	0	TIGIT	NECTIN3	curated	CPI-SS03859E16F
both	FAS_FASLG	1	2	FAS	FASLG	0.18695	0.501193	0.344071	0	0	FAS	FASLG	curated	CPI-SS03A0C857B	FAS_FASLG	1	2	FAS	FASLG	0.258349	0.519135	0.388742	0	0	FAS	FASLG	curated	CPI-SS03A0C857B
both	EPHA1_EFNA5	1	2	EPHA1	EFNA5	0.175737	0.0832495	0.129493	0	0	EPHA1	EFNA5	curated	CPI-SS03A2EFDD5	EPHA1_EFNA5	1	2	EPHA1	EFNA5	0.0438291	0.123831	0.0838298	0	0	EPHA1	EFNA5	curated	CPI-SS03A2EFDD5
both	HLA-E_KLRC1	1	2	HLA-E	KLRC1	21.049	1.21638	11.1327	0	0	HLA-E	KLRC1	curated	CPI-SS03EF699C7	HLA-E_KLRC1	1	2	HLA-E	KLRC1	23.2793	1.6473	12.4633	0	0	HLA-E	KLRC1	curated	CPI-SS03EF699C7
case only	CD96_NECTIN1	1	2	CD96	NECTIN1	1.53411	0.00713321	0.770622	0	0	CD96	NECTIN1	curated	CPI-SS03F821467	/	/	/	/	/	/	/	/	/	/	/	/	/	/
both	LAMP1_FAM3C	1	2	LAMP1	FAM3C	1.93502	0.22974	1.08238	0	0	LAMP1	FAM3C	InnateDB-All	CPI-SS055E061C9	LAMP1_FAM3C	1	2	LAMP1	FAM3C	1.6211	0.329757	0.975429	0	0	LAMP1	FAM3C	InnateDB-All	CPI-SS055E061C9
case only	CD48_CD244	1	2	CD48	CD244	2.60225	0.200805	1.40153	0	0	CD48	CD244	curated	CPI-SS056FF4363	/	/	/	/	/	/	/	/	/	/	/	/	/	/
case only	EFNA3_EPHA4	1	2	EFNA3	EPHA4	0.0320443	0.14385	0.0879473	0	0	EFNA3	EPHA4	curated	CPI-SS05B4EB419	/	/	/	/	/	/	/	/	/	/	/	/	/	/
case only	CCL4_CNR2	1	2	CCL4	CNR2	11.2747	0.0185373	5.64664	0	0	CCL4	CNR2	IMEx,IntAct	CPI-SS05BA6D9C3	/	/	/	/	/	/	/	/	/	/	/	/	/	/
case only	EPHA1_EFNA4	1	2	EPHA1	EFNA4	0.175737	0.0575176	0.116627	0.002	0.0175683	EPHA1	EFNA4	curated	CPI-SS05E6D620E	/	/	/	/	/	/	/	/	/	/	/	/	/	/
case only	CD44_FGFR2	1	2	CD44	FGFR2	4.84905	0.00829211	2.42867	0.002	0.0175683	CD44	FGFR2	InnateDB-All	CPI-SS06B86672A	/	/	/	/	/	/	/	/	/	/	/	/	/	/
case only	IL15_IL15RA	1	2	IL15	IL15RA	0.130989	0.0743849	0.102687	0	0	IL15	IL15RA	guidetopharmacology.org	CPI-SS077B160B9	/	/	/	/	/	/	/	/	/	/	/	/	/	/
both	CCL4_SLC7A1	1	2	CCL4	SLC7A1	11.2747	0.0180246	5.64638	0.003	0.0252241	CCL4	SLC7A1	IMEx,IntAct	CPI-SS0795802F6	CCL4_SLC7A1	1	2	CCL4	SLC7A1	10.9696	0.0695117	5.51953	0	0	CCL4	SLC7A1	IMEx,IntAct	CPI-SS0795802F6
both	TGFB1_TGFBR3	1	2	TGFB1	TGFBR3	1.4694	0.30218	0.885788	0	0	TGFB1	TGFBR3	curated	CPI-SS085EE60B1	TGFB1_TGFBR3	1	2	TGFB1	TGFBR3	2.74151	0.559613	1.65056	0	0	TGFB1	TGFBR3	curated	CPI-SS085EE60B1
both	CD160_TNFRSF14	1	2	CD160	TNFRSF14	0.141732	1.02997	0.585851	0	0	CD160	TNFRSF14	curated	CPI-SS0879B8E95	CD160_TNFRSF14	1	2	CD160	TNFRSF14	0.176499	1.06422	0.620361	0	0	CD160	TNFRSF14	curated	CPI-SS0879B8E95
both	CADM1_CADM1	1	2	CADM1	CADM1	0.16059	0.116022	0.138306	0	0	CADM1	CADM1	curated	CPI-SS0889E281D	CADM1_CADM1	1	2	CADM1	CADM1	0.242413	0.34932	0.295866	0	0	CADM1	CADM1	curated	CPI-SS0889E281D
case only	HLA-C_KIR2DL3	1	2	HLA-C	KIR2DL3	61.4949	0.108534	30.8017	0	0	HLA-C	KIR2DL3	curated	CPI-SS0917CBD53	/	/	/	/	/	/	/	/	/	/	/	/	/	/
both	ADRB2_VEGFB	1	2	ADRB2	VEGFB	0.741152	0.122875	0.432014	0	0	ADRB2	VEGFB	InnateDB-All	CPI-SS098425155	ADRB2_VEGFB	1	2	ADRB2	VEGFB	1.31509	0.556697	0.935896	0	0	ADRB2	VEGFB	InnateDB-All	CPI-SS098425155
case only	HLA-B_KIR3DL2	1	2	HLA-B	KIR3DL2	66.2526	0.219137	33.2359	0	0	HLA-B	KIR3DL2	curated	CPI-SS0987A89AE	/	/	/	/	/	/	/	/	/	/	/	/	/	/
both	CCL4L2_VSIR	1	2	CCL4L2	VSIR	3.57677	0.854288	2.21553	0	0	CCL4L2	VSIR	IMEx,IntAct	CPI-SS0A42A3690	CCL4L2_VSIR	1	2	CCL4L2	VSIR	2.0441	0.568023	1.30606	0	0	CCL4L2	VSIR	IMEx,IntAct	CPI-SS0A42A3690
both	TNFRSF1A_FASLG	1	2	TNFRSF1A	FASLG	0.822023	0.501193	0.661608	0	0	TNFRSF1A	FASLG	I2D,InnateDB-All	CPI-SS0A4F27388	TNFRSF1A_FASLG	1	2	TNFRSF1A	FASLG	0.770561	0.519135	0.644848	0	0	TNFRSF1A	FASLG	I2D,InnateDB-All	CPI-SS0A4F27388
both	ADGRG5_FAM3C	1	2	ADGRG5	FAM3C	0.359486	0.22974	0.294613	0	0	ADGRG5	FAM3C	InnateDB-All	CPI-SS0AFC7BACF	ADGRG5_FAM3C	1	2	ADGRG5	FAM3C	0.375977	0.329757	0.352867	0	0	ADGRG5	FAM3C	InnateDB-All	CPI-SS0AFC7BACF
both	CCL5_CCR5	1	2	CCL5	CCR5	93.9324	0.35826	47.1453	0	0	CCL5	CCR5	curated	CPI-SS0B01D306C	CCL5_CCR5	1	2	CCL5	CCR5	81.6095	0.19406	40.9018	0	0	CCL5	CCR5	curated	CPI-SS0B01D306C
both	CADM1_NECTIN3	1	2	CADM1	NECTIN3	0.16059	0.0541047	0.107347	0	0	CADM1	NECTIN3	curated	CPI-SS0B990492C	CADM1_NECTIN3	1	2	CADM1	NECTIN3	0.242413	0.0878065	0.16511	0	0	CADM1	NECTIN3	curated	CPI-SS0B990492C
case only	HLA-F_KIR3DL2	1	2	HLA-F	KIR3DL2	3.6493	0.219137	1.93422	0	0	HLA-F	KIR3DL2	curated	CPI-SS0BDD10277	/	/	/	/	/	/	/	/	/	/	/	/	/	/
both	CCL3_CCR5	1	2	CCL3	CCR5	2.6095	0.35826	1.48388	0	0	CCL3	CCR5	curated	CPI-SS0C090A257	CCL3_CCR5	1	2	CCL3	CCR5	3.07816	0.19406	1.63611	0.003	0.0275504	CCL3	CCR5	curated	CPI-SS0C090A257
case only	HLA-E_KLRC2	1	2	HLA-E	KLRC2	21.049	0.755392	10.9022	0	0	HLA-E	KLRC2	curated	CPI-SS0C4FA643F	/	/	/	/	/	/	/	/	/	/	/	/	/	/
both	CXCR1_YARS	1	2	CXCR1	YARS	0.027364	0.376603	0.201984	0	0	CXCR1	YARS	guidetopharmacology.org	CPI-SS0C7012011	CXCR1_YARS	1	2	CXCR1	YARS	0.0829995	0.482534	0.282767	0	0	CXCR1	YARS	guidetopharmacology.org	CPI-SS0C7012011
both	CCL4_CCR5	1	2	CCL4	CCR5	11.2747	0.35826	5.8165	0	0	CCL4	CCR5	curated	CPI-SS0D1D95883	CCL4_CCR5	1	2	CCL4	CCR5	10.9696	0.19406	5.58181	0	0	CCL4	CCR5	curated	CPI-SS0D1D95883
case only	TGFB3_TGFBR3	1	2	TGFB3	TGFBR3	0.0106992	0.30218	0.156439	0	0	TGFB3	TGFBR3	curated	CPI-SS0D46E2B45	/	/	/	/	/	/	/	/	/	/	/	/	/	/
both	PDGFRB_PDGFD	1	2	PDGFRB	PDGFD	0.139766	0.100696	0.120231	0	0	PDGFRB	PDGFD	curated	CPI-SS0D954EA1C	PDGFRB_PDGFD	1	2	PDGFRB	PDGFD	0.0643298	0.14435	0.10434	0	0	PDGFRB	PDGFD	curated	CPI-SS0D954EA1C
both	TNFSF10_RIPK1	1	2	TNFSF10	RIPK1	0.691459	0.147979	0.419719	0	0	TNFSF10	RIPK1	InnateDB-All	CPI-SS0DEDA3567	TNFSF10_RIPK1	1	2	TNFSF10	RIPK1	0.807689	0.276192	0.54194	0	0	TNFSF10	RIPK1	InnateDB-All	CPI-SS0DEDA3567
both	KLRB1_CLEC2D	1	2	KLRB1	CLEC2D	17.0315	4.10263	10.5671	0	0	KLRB1	CLEC2D	curated	CPI-SS0E292C126	KLRB1_CLEC2D	1	2	KLRB1	CLEC2D	18.5385	6.09839	12.3184	0	0	KLRB1	CLEC2D	curated	CPI-SS0E292C126
case only	CXCL12_CXCR3	1	2	CXCL12	CXCR3	0.0028983	3.98919	1.99604	0	0	CXCL12	CXCR3	guidetopharmacology.org	CPI-SS0EFE0B07A	/	/	/	/	/	/	/	/	/	/	/	/	/	/
case only	PVR_NECTIN3	1	2	PVR	NECTIN3	0.0120343	0.0541047	0.0330695	0	0	PVR	NECTIN3	curated	CPI-SS0F1A060D4	/	/	/	/	/	/	/	/	/	/	/	/	/	/
both	SEMA3E_PLXND1	1	2	SEMA3E	PLXND1	0.0346981	0.228753	0.131726	0	0	SEMA3E	PLXND1	curated	CPI-SS0F3A089DE	SEMA3E_PLXND1	1	2	SEMA3E	PLXND1	0.0603974	0.402509	0.231453	0	0	SEMA3E	PLXND1	curated	CPI-SS0F3A089DE
both	EFNA5_EPHA4	1	2	EFNA5	EPHA4	0.055611	0.14385	0.0997306	0	0	EFNA5	EPHA4	curated	CPI-SS0FC01B947	EFNA5_EPHA4	1	2	EFNA5	EPHA4	0.106119	0.169379	0.137749	0	0	EFNA5	EPHA4	curated	CPI-SS0FC01B947
control only	ICAM3_CLEC4M	1	2	ICAM3	CLEC4M	/	/	/	/	/	/	/	/	/	ICAM3_CLEC4M	1	2	ICAM3	CLEC4M	1.3879	0.000418052	0.69416	0	0	ICAM3	CLEC4M	curated	CPI-SS00F979E99
control only	HLA-DPA1_TNFSF9	1	2	HLA-DPA1	TNFSF9	/	/	/	/	/	/	/	/	/	HLA-DPA1_TNFSF9	1	2	HLA-DPA1	TNFSF9	2.70665	0.0564168	1.38153	0	0	HLA-DPA1	TNFSF9	InnateDB-All	CPI-SS028784FC6
control only	CD74_COPA	1	2	CD74	COPA	/	/	/	/	/	/	/	/	/	CD74_COPA	1	2	CD74	COPA	9.18756	0.510641	4.8491	0	0	CD74	COPA	IMEx,IntAct	CPI-SS0302E8E8F
control only	GDF11_ANTXR1	1	2	GDF11	ANTXR1	/	/	/	/	/	/	/	/	/	GDF11_ANTXR1	1	2	GDF11	ANTXR1	0.242354	0.000499625	0.121427	0.001	0.0101622	GDF11	ANTXR1	InnateDB-All	CPI-SS0331C5A49
control only	TNF_RIPK1	1	2	TNF	RIPK1	/	/	/	/	/	/	/	/	/	TNF_RIPK1	1	2	TNF	RIPK1	0.0672208	0.276192	0.171706	0	0	TNF	RIPK1	I2D,IMEx,InnateDB,InnateDB-All,IntAct,MINT	CPI-SS048A2311A
control only	NTRK1_AIMP1	1	2	NTRK1	AIMP1	/	/	/	/	/	/	/	/	/	NTRK1_AIMP1	1	2	NTRK1	AIMP1	0.0177025	0.777763	0.397733	0	0	NTRK1	AIMP1	InnateDB-All	CPI-SS05D1A6BEF
control only	JAG1_NOTCH2	1	2	JAG1	NOTCH2	/	/	/	/	/	/	/	/	/	JAG1_NOTCH2	1	2	JAG1	NOTCH2	0.0312809	0.134311	0.0827957	0	0	JAG1	NOTCH2	curated	CPI-SS060B82BBC
control only	NTRK1_GPI	1	2	NTRK1	GPI	/	/	/	/	/	/	/	/	/	NTRK1_GPI	1	2	NTRK1	GPI	0.0177025	0.395159	0.206431	0	0	NTRK1	GPI	InnateDB-All	CPI-SS0B1AB068C
control only	NOTCH1_WNT4	1	2	NOTCH1	WNT4	/	/	/	/	/	/	/	/	/	NOTCH1_WNT4	1	2	NOTCH1	WNT4	0.190777	0.00379766	0.0972874	0.002	0.0191203	NOTCH1	WNT4	I2D	CPI-SS0B42AD9EF
control only	POMC_MC2R	1	2	POMC	MC2R	/	/	/	/	/	/	/	/	/	POMC_MC2R	1	2	POMC	MC2R	0.267232	0.00124417	0.134238	0	0	POMC	MC2R	I2D	CPI-SS0C0E2C69C
control only	CCL4L2_GPR101	1	2	CCL4L2	GPR101	/	/	/	/	/	/	/	/	/	CCL4L2_GPR101	1	2	CCL4L2	GPR101	2.0441	0.000510364	1.02231	0	0	CCL4L2	GPR101	IMEx,IntAct	CPI-SS0CCB8E3D3
control only	NTRK1_COPA	1	2	NTRK1	COPA	/	/	/	/	/	/	/	/	/	NTRK1_COPA	1	2	NTRK1	COPA	0.0177025	0.510641	0.264172	0	0	NTRK1	COPA	InnateDB-All	CPI-SS0E6E8A727
control only	CCL5_CCR3	1	2	CCL5	CCR3	/	/	/	/	/	/	/	/	/	CCL5_CCR3	1	2	CCL5	CCR3	81.6095	0.00456533	40.807	0.002	0.0191203	CCL5	CCR3	curated	CPI-SS0F6B529A1
case only	EPHA4_EFNB1	1	3	EPHA4	EFNB1	0.165786	0.0239753	0.0948804	0.002	0.0175683	EPHA4	EFNB1	curated	CPI-SS00046DCF3	/	/	/	/	/	/	/	/	/	/	/	/	/	/
both	TNFSF14_TNFRSF14	1	3	TNFSF14	TNFRSF14	0.325036	0.78112	0.553078	0	0	TNFSF14	TNFRSF14	curated	CPI-SS019C98396	TNFSF14_TNFRSF14	1	3	TNFSF14	TNFRSF14	0.302073	1.24542	0.773748	0	0	TNFSF14	TNFRSF14	curated	CPI-SS019C98396
case only	EPHA1_EFNA3	1	3	EPHA1	EFNA3	0.175737	0.0190159	0.0973763	0.005	0.0394894	EPHA1	EFNA3	curated	CPI-SS01A8F745A	/	/	/	/	/	/	/	/	/	/	/	/	/	/
both	KIR2DL3_FAM3C	1	3	KIR2DL3	FAM3C	0.565185	0.163537	0.364361	0	0	KIR2DL3	FAM3C	IMEx,IntAct	CPI-SS02CF96625	KIR2DL3_FAM3C	1	3	KIR2DL3	FAM3C	0.46254	0.207756	0.335148	0	0	KIR2DL3	FAM3C	IMEx,IntAct	CPI-SS02CF96625
case only	CX3CR1_CX3CL1	1	3	CX3CR1	CX3CL1	0.327235	0.00103098	0.164133	0	0	CX3CR1	CX3CL1	curated	CPI-SS032E9A219	/	/	/	/	/	/	/	/	/	/	/	/	/	/
case only	HLA-C_FAM3C	1	3	HLA-C	FAM3C	61.4949	0.163537	30.8292	0.005	0.0394894	HLA-C	FAM3C	InnateDB-All	CPI-SS034D36D2F	/	/	/	/	/	/	/	/	/	/	/	/	/	/
case only	EPHA1_EFNA4	1	3	EPHA1	EFNA4	0.175737	0.0728187	0.124278	0	0	EPHA1	EFNA4	curated	CPI-SS05E6D620E	/	/	/	/	/	/	/	/	/	/	/	/	/	/
case only	CCL21_CCR7	1	3	CCL21	CCR7	0.00240788	9.75964	4.88103	0	0	CCL21	CCR7	curated	CPI-SS06C0074BD	/	/	/	/	/	/	/	/	/	/	/	/	/	/
both	CCL4_SLC7A1	1	3	CCL4	SLC7A1	11.2747	0.0354674	5.6551	0	0	CCL4	SLC7A1	IMEx,IntAct	CPI-SS0795802F6	CCL4_SLC7A1	1	3	CCL4	SLC7A1	10.9696	0.0548786	5.51222	0	0	CCL4	SLC7A1	IMEx,IntAct	CPI-SS0795802F6
both	TNFSF12_TNFRSF25	1	3	TNFSF12	TNFRSF25	0.294447	1.05972	0.677085	0	0	TNFSF12	TNFRSF25	I2D	CPI-SS079DDF890	TNFSF12_TNFRSF25	1	3	TNFSF12	TNFRSF25	0.409542	1.34459	0.877065	0	0	TNFSF12	TNFRSF25	I2D	CPI-SS079DDF890
case only	GPR19_ENHO	1	3	GPR19	ENHO	0.0275597	0.00665217	0.0171059	0.004	0.0325301	GPR19	ENHO	guidetopharmacology.org	CPI-SS07DFEBFA8	/	/	/	/	/	/	/	/	/	/	/	/	/	/
both	CD160_TNFRSF14	1	3	CD160	TNFRSF14	0.141732	0.78112	0.461426	0	0	CD160	TNFRSF14	curated	CPI-SS0879B8E95	CD160_TNFRSF14	1	3	CD160	TNFRSF14	0.176499	1.24542	0.710961	0	0	CD160	TNFRSF14	curated	CPI-SS0879B8E95
both	ADRB2_VEGFB	1	3	ADRB2	VEGFB	0.741152	0.122591	0.431872	0	0	ADRB2	VEGFB	InnateDB-All	CPI-SS098425155	ADRB2_VEGFB	1	3	ADRB2	VEGFB	1.31509	0.608799	0.961946	0	0	ADRB2	VEGFB	InnateDB-All	CPI-SS098425155
case only	CCL4L2_VSIR	1	3	CCL4L2	VSIR	3.57677	0.49941	2.03809	0.002	0.0175683	CCL4L2	VSIR	IMEx,IntAct	CPI-SS0A42A3690	/	/	/	/	/	/	/	/	/	/	/	/	/	/
both	ADGRG5_FAM3C	1	3	ADGRG5	FAM3C	0.359486	0.163537	0.261512	0	0	ADGRG5	FAM3C	InnateDB-All	CPI-SS0AFC7BACF	ADGRG5_FAM3C	1	3	ADGRG5	FAM3C	0.375977	0.207756	0.291866	0	0	ADGRG5	FAM3C	InnateDB-All	CPI-SS0AFC7BACF
case only	CXCR1_YARS	1	3	CXCR1	YARS	0.027364	0.11206	0.0697119	0.006	0.0461998	CXCR1	YARS	guidetopharmacology.org	CPI-SS0C7012011	/	/	/	/	/	/	/	/	/	/	/	/	/	/
both	KLRB1_CLEC2D	1	3	KLRB1	CLEC2D	17.0315	2.63396	9.83272	0	0	KLRB1	CLEC2D	curated	CPI-SS0E292C126	KLRB1_CLEC2D	1	3	KLRB1	CLEC2D	18.5385	3.47494	11.0067	0	0	KLRB1	CLEC2D	curated	CPI-SS0E292C126
both	CD47_SIRPG	1	3	CD47	SIRPG	2.09102	0.186516	1.13877	0	0	CD47	SIRPG	curated	CPI-SS0E9015902	CD47_SIRPG	1	3	CD47	SIRPG	4.12272	0.168806	2.14576	0	0	CD47	SIRPG	curated	CPI-SS0E9015902
case only	PYY_DPP4	1	3	PYY	DPP4	0.00121408	0.215741	0.108477	0	0	PYY	DPP4	InnateDB-All,MINT	CPI-SS0FAE7ABEF	/	/	/	/	/	/	/	/	/	/	/	/	/	/
control only	NCAM1_BDNF	1	3	NCAM1	BDNF	/	/	/	/	/	/	/	/	/	NCAM1_BDNF	1	3	NCAM1	BDNF	0.160582	0.000601575	0.0805916	0	0	NCAM1	BDNF	I2D	CPI-SS01BCB9360
control only	NCR3_BAG6	1	3	NCR3	BAG6	/	/	/	/	/	/	/	/	/	NCR3_BAG6	1	3	NCR3	BAG6	0.494563	0.416817	0.45569	0	0	NCR3	BAG6	curated	CPI-SS027AFFC0E
control only	TNF_ICOS	1	3	TNF	ICOS	/	/	/	/	/	/	/	/	/	TNF_ICOS	1	3	TNF	ICOS	0.0672208	0.328874	0.198047	0	0	TNF	ICOS	InnateDB-All	CPI-SS03B8E2D7A
control only	MST1_MST1R	1	3	MST1	MST1R	/	/	/	/	/	/	/	/	/	MST1_MST1R	1	3	MST1	MST1R	0.0199251	0.00180073	0.0108629	0.001	0.0101622	MST1	MST1R	curated	CPI-SS03EACE0E0
control only	IGF2_IGF1R	1	3	IGF2	IGF1R	/	/	/	/	/	/	/	/	/	IGF2_IGF1R	1	3	IGF2	IGF1R	0.00156015	0.250277	0.125919	0	0	IGF2	IGF1R	curated	CPI-SS0579FA162
control only	NTRK1_AIMP1	1	3	NTRK1	AIMP1	/	/	/	/	/	/	/	/	/	NTRK1_AIMP1	1	3	NTRK1	AIMP1	0.0177025	0.811443	0.414573	0	0	NTRK1	AIMP1	InnateDB-All	CPI-SS05D1A6BEF
control only	HLA-DPB1_TNFSF13B	1	3	HLA-DPB1	TNFSF13B	/	/	/	/	/	/	/	/	/	HLA-DPB1_TNFSF13B	1	3	HLA-DPB1	TNFSF13B	5.24346	0.461396	2.85243	0	0	HLA-DPB1	TNFSF13B	InnateDB-All	CPI-SS05D23BCE8
control only	CD40_CD40LG	1	3	CD40	CD40LG	/	/	/	/	/	/	/	/	/	CD40_CD40LG	1	3	CD40	CD40LG	0.16253	0.279494	0.221012	0	0	CD40	CD40LG	curated	CPI-SS083296041
control only	PODXL_SELL	1	3	PODXL	SELL	/	/	/	/	/	/	/	/	/	PODXL_SELL	1	3	PODXL	SELL	0.0123874	8.6888	4.35059	0	0	PODXL	SELL	curated	CPI-SS08920B6FF
control only	CD74_APP	1	3	CD74	APP	/	/	/	/	/	/	/	/	/	CD74_APP	1	3	CD74	APP	9.18756	0.234039	4.7108	0	0	CD74	APP	curated	CPI-SS09808DEAE
control only	CD74_MIF	1	3	CD74	MIF	/	/	/	/	/	/	/	/	/	CD74_MIF	1	3	CD74	MIF	9.18756	3.72221	6.45488	0	0	CD74	MIF	I2D,InnateDB-All	CPI-SS0ABC5C1B8
control only	NTRK1_GPI	1	3	NTRK1	GPI	/	/	/	/	/	/	/	/	/	NTRK1_GPI	1	3	NTRK1	GPI	0.0177025	0.337635	0.177669	0	0	NTRK1	GPI	InnateDB-All	CPI-SS0B1AB068C
control only	WNT3_FZD1	1	3	WNT3	FZD1	/	/	/	/	/	/	/	/	/	WNT3_FZD1	1	3	WNT3	FZD1	0.00288396	0.0131125	0.00799821	0.001	0.0101622	WNT3	FZD1	I2D	CPI-SS0E7523314
both	TNFSF14_TNFRSF14	1	4	TNFSF14	TNFRSF14	0.325036	0.834659	0.579848	0	0	TNFSF14	TNFRSF14	curated	CPI-SS019C98396	TNFSF14_TNFRSF14	1	4	TNFSF14	TNFRSF14	0.302073	1.05124	0.676658	0	0	TNFSF14	TNFRSF14	curated	CPI-SS019C98396
both	FAM3C_CLEC2D	1	4	FAM3C	CLEC2D	0.287463	2.98937	1.63842	0.002	0.0175683	FAM3C	CLEC2D	IMEx,InnateDB-All,IntAct	CPI-SS02A0FF87F	FAM3C_CLEC2D	1	4	FAM3C	CLEC2D	0.388249	4.10294	2.2456	0.003	0.0275504	FAM3C	CLEC2D	IMEx,InnateDB-All,IntAct	CPI-SS02A0FF87F
both	KIR2DL3_FAM3C	1	4	KIR2DL3	FAM3C	0.565185	0.149985	0.357585	0	0	KIR2DL3	FAM3C	IMEx,IntAct	CPI-SS02CF96625	KIR2DL3_FAM3C	1	4	KIR2DL3	FAM3C	0.46254	0.173971	0.318255	0	0	KIR2DL3	FAM3C	IMEx,IntAct	CPI-SS02CF96625
both	TFRC_TNFSF13B	1	4	TFRC	TNFSF13B	0.0696329	0.97138	0.520506	0.001	0.0093226	TFRC	TNFSF13B	IMEx,IntAct	CPI-SS03133B4F2	TFRC_TNFSF13B	1	4	TFRC	TNFSF13B	0.102112	0.650686	0.376399	0	0	TFRC	TNFSF13B	IMEx,IntAct	CPI-SS03133B4F2
both	TIGIT_NECTIN3	1	4	TIGIT	NECTIN3	2.96369	0.022135	1.49291	0	0	TIGIT	NECTIN3	curated	CPI-SS03859E16F	TIGIT_NECTIN3	1	4	TIGIT	NECTIN3	1.69613	0.0794223	0.887778	0	0	TIGIT	NECTIN3	curated	CPI-SS03859E16F
both	CCL16_CCR8	1	4	CCL16	CCR8	0.00386133	0.000689542	0.00227544	0.005	0.0394894	CCL16	CCR8	I2D	CPI-SS03A875239	CCL16_CCR8	1	4	CCL16	CCR8	0.014761	0.00121336	0.00798717	0.004	0.0354845	CCL16	CCR8	I2D	CPI-SS03A875239
both	TNF_ICOS	1	4	TNF	ICOS	0.0358245	0.324985	0.180405	0.002	0.0175683	TNF	ICOS	InnateDB-All	CPI-SS03B8E2D7A	TNF_ICOS	1	4	TNF	ICOS	0.0672208	0.476132	0.271677	0	0	TNF	ICOS	InnateDB-All	CPI-SS03B8E2D7A
both	TNFSF4_TNFRSF4	1	4	TNFSF4	TNFRSF4	0.0246375	0.533189	0.278913	0	0	TNFSF4	TNFRSF4	curated	CPI-SS04456F441	TNFSF4_TNFRSF4	1	4	TNFSF4	TNFRSF4	0.0319199	0.320191	0.176056	0	0	TNFSF4	TNFRSF4	curated	CPI-SS04456F441
both	CCL16_HRH4	1	4	CCL16	HRH4	0.00386133	0.012837	0.00834917	0	0	CCL16	HRH4	guidetopharmacology.org	CPI-SS04587A7C5	CCL16_HRH4	1	4	CCL16	HRH4	0.014761	0.00847123	0.0116161	0	0	CCL16	HRH4	guidetopharmacology.org	CPI-SS04587A7C5
both	CCL22_CCR4	1	4	CCL22	CCR4	0.0906655	0.0820617	0.0863636	0.003	0.0252241	CCL22	CCR4	curated	CPI-SS052B38F1C	CCL22_CCR4	1	4	CCL22	CCR4	0.105039	0.256406	0.180722	0	0	CCL22	CCR4	curated	CPI-SS052B38F1C
case only	EFNA3_EPHA4	1	4	EFNA3	EPHA4	0.0320443	0.0954097	0.063727	0.001	0.0093226	EFNA3	EPHA4	curated	CPI-SS05B4EB419	/	/	/	/	/	/	/	/	/	/	/	/	/	/
case only	CCL5_ACKR1	1	4	CCL5	ACKR1	93.9324	0.00284888	46.9676	0	0	CCL5	ACKR1	curated	CPI-SS05B7D3407	/	/	/	/	/	/	/	/	/	/	/	/	/	/
both	HLA-DPB1_TNFSF13B	1	4	HLA-DPB1	TNFSF13B	6.85995	0.97138	3.91567	0	0	HLA-DPB1	TNFSF13B	InnateDB-All	CPI-SS05D23BCE8	HLA-DPB1_TNFSF13B	1	4	HLA-DPB1	TNFSF13B	5.24346	0.650686	2.94707	0	0	HLA-DPB1	TNFSF13B	InnateDB-All	CPI-SS05D23BCE8
case only	EPHA1_EFNA4	1	4	EPHA1	EFNA4	0.175737	0.0768679	0.126302	0	0	EPHA1	EFNA4	curated	CPI-SS05E6D620E	/	/	/	/	/	/	/	/	/	/	/	/	/	/
case only	IL15_IL15RA	1	4	IL15	IL15RA	0.130989	0.0544551	0.0927219	0.004	0.0325301	IL15	IL15RA	guidetopharmacology.org	CPI-SS077B160B9	/	/	/	/	/	/	/	/	/	/	/	/	/	/
both	CCL4_SLC7A1	1	4	CCL4	SLC7A1	11.2747	0.0399093	5.65733	0	0	CCL4	SLC7A1	IMEx,IntAct	CPI-SS0795802F6	CCL4_SLC7A1	1	4	CCL4	SLC7A1	10.9696	0.0737737	5.52166	0	0	CCL4	SLC7A1	IMEx,IntAct	CPI-SS0795802F6
both	TNFSF12_TNFRSF25	1	4	TNFSF12	TNFRSF25	0.294447	1.63674	0.965595	0	0	TNFSF12	TNFRSF25	I2D	CPI-SS079DDF890	TNFSF12_TNFRSF25	1	4	TNFSF12	TNFRSF25	0.409542	1.54971	0.979625	0	0	TNFSF12	TNFRSF25	I2D	CPI-SS079DDF890
case only	GHSR_GHRL	1	4	GHSR	GHRL	0.00159636	0.166323	0.0839599	0	0	GHSR	GHRL	guidetopharmacology.org	CPI-SS07D40A3F3	/	/	/	/	/	/	/	/	/	/	/	/	/	/
both	CD40_CD40LG	1	4	CD40	CD40LG	0.118143	0.622753	0.370448	0	0	CD40	CD40LG	curated	CPI-SS083296041	CD40_CD40LG	1	4	CD40	CD40LG	0.16253	0.436824	0.299677	0	0	CD40	CD40LG	curated	CPI-SS083296041
both	CD160_TNFRSF14	1	4	CD160	TNFRSF14	0.141732	0.834659	0.488195	0	0	CD160	TNFRSF14	curated	CPI-SS0879B8E95	CD160_TNFRSF14	1	4	CD160	TNFRSF14	0.176499	1.05124	0.613871	0	0	CD160	TNFRSF14	curated	CPI-SS0879B8E95
case only	CCL3_CCR3	1	4	CCL3	CCR3	2.6095	0.0229703	1.31624	0	0	CCL3	CCR3	curated	CPI-SS08BFF4F9B	/	/	/	/	/	/	/	/	/	/	/	/	/	/
both	ADRB2_VEGFB	1	4	ADRB2	VEGFB	0.741152	0.122765	0.431959	0	0	ADRB2	VEGFB	InnateDB-All	CPI-SS098425155	ADRB2_VEGFB	1	4	ADRB2	VEGFB	1.31509	0.680046	0.99757	0	0	ADRB2	VEGFB	InnateDB-All	CPI-SS098425155
both	CCL4L2_VSIR	1	4	CCL4L2	VSIR	3.57677	0.853089	2.21493	0	0	CCL4L2	VSIR	IMEx,IntAct	CPI-SS0A42A3690	CCL4L2_VSIR	1	4	CCL4L2	VSIR	2.0441	0.502205	1.27315	0.002	0.0191203	CCL4L2	VSIR	IMEx,IntAct	CPI-SS0A42A3690
both	CCL4_CCR8	1	4	CCL4	CCR8	11.2747	0.000689542	5.63772	0	0	CCL4	CCR8	I2D	CPI-SS0ADC886E5	CCL4_CCR8	1	4	CCL4	CCR8	10.9696	0.00121336	5.48538	0	0	CCL4	CCR8	I2D	CPI-SS0ADC886E5
case only	ADGRG5_FAM3C	1	4	ADGRG5	FAM3C	0.359486	0.149985	0.254736	0	0	ADGRG5	FAM3C	InnateDB-All	CPI-SS0AFC7BACF	/	/	/	/	/	/	/	/	/	/	/	/	/	/
both	CADM1_NECTIN3	1	4	CADM1	NECTIN3	0.16059	0.022135	0.0913623	0	0	CADM1	NECTIN3	curated	CPI-SS0B990492C	CADM1_NECTIN3	1	4	CADM1	NECTIN3	0.242413	0.0794223	0.160918	0	0	CADM1	NECTIN3	curated	CPI-SS0B990492C
both	CXCR1_YARS	1	4	CXCR1	YARS	0.027364	0.175282	0.101323	0	0	CXCR1	YARS	guidetopharmacology.org	CPI-SS0C7012011	CXCR1_YARS	1	4	CXCR1	YARS	0.0829995	0.284808	0.183904	0	0	CXCR1	YARS	guidetopharmacology.org	CPI-SS0C7012011
both	KLRB1_CLEC2D	1	4	KLRB1	CLEC2D	17.0315	2.98937	10.0104	0	0	KLRB1	CLEC2D	curated	CPI-SS0E292C126	KLRB1_CLEC2D	1	4	KLRB1	CLEC2D	18.5385	4.10294	11.3207	0	0	KLRB1	CLEC2D	curated	CPI-SS0E292C126
both	CD47_SIRPG	1	4	CD47	SIRPG	2.09102	0.194324	1.14267	0	0	CD47	SIRPG	curated	CPI-SS0E9015902	CD47_SIRPG	1	4	CD47	SIRPG	4.12272	0.143724	2.13322	0	0	CD47	SIRPG	curated	CPI-SS0E9015902
both	CCL5_CCR4	1	4	CCL5	CCR4	93.9324	0.0820617	47.0072	0	0	CCL5	CCR4	curated	CPI-SS0EA05941A	CCL5_CCR4	1	4	CCL5	CCR4	81.6095	0.256406	40.9329	0	0	CCL5	CCR4	curated	CPI-SS0EA05941A
case only	CCL5_CCR3	1	4	CCL5	CCR3	93.9324	0.0229703	46.9777	0	0	CCL5	CCR3	curated	CPI-SS0F6B529A1	/	/	/	/	/	/	/	/	/	/	/	/	/	/
case only	CXCR3_CCL20	1	4	CXCR3	CCL20	3.28535	0.255554	1.77045	0	0	CXCR3	CCL20	guidetopharmacology.org	CPI-SS0F8C664D9	/	/	/	/	/	/	/	/	/	/	/	/	/	/
case only	PYY_DPP4	1	4	PYY	DPP4	0.00121408	0.261386	0.1313	0	0	PYY	DPP4	InnateDB-All,MINT	CPI-SS0FAE7ABEF	/	/	/	/	/	/	/	/	/	/	/	/	/	/
both	EFNA5_EPHA4	1	4	EFNA5	EPHA4	0.055611	0.0954097	0.0755103	0	0	EFNA5	EPHA4	curated	CPI-SS0FC01B947	EFNA5_EPHA4	1	4	EFNA5	EPHA4	0.106119	0.167394	0.136757	0	0	EFNA5	EPHA4	curated	CPI-SS0FC01B947
control only	NCR3_BAG6	1	4	NCR3	BAG6	/	/	/	/	/	/	/	/	/	NCR3_BAG6	1	4	NCR3	BAG6	0.494563	0.378907	0.436735	0	0	NCR3	BAG6	curated	CPI-SS027AFFC0E
control only	INHBC_ACVR2B	1	4	INHBC	ACVR2B	/	/	/	/	/	/	/	/	/	INHBC_ACVR2B	1	4	INHBC	ACVR2B	0.00279174	0.0686337	0.0357127	0.004	0.0354845	INHBC	ACVR2B	curated	CPI-SS04BE14432
control only	NTRK1_AIMP1	1	4	NTRK1	AIMP1	/	/	/	/	/	/	/	/	/	NTRK1_AIMP1	1	4	NTRK1	AIMP1	0.0177025	0.8516	0.434651	0	0	NTRK1	AIMP1	InnateDB-All	CPI-SS05D1A6BEF
control only	FGFR4_FGF9	1	4	FGFR4	FGF9	/	/	/	/	/	/	/	/	/	FGFR4_FGF9	1	4	FGFR4	FGF9	0.00379544	0.0340821	0.0189388	0.001	0.0101622	FGFR4	FGF9	I2D	CPI-SS0649EA05F
control only	PODXL_SELL	1	4	PODXL	SELL	/	/	/	/	/	/	/	/	/	PODXL_SELL	1	4	PODXL	SELL	0.0123874	4.66259	2.33749	0	0	PODXL	SELL	curated	CPI-SS08920B6FF
control only	TNF_FAS	1	4	TNF	FAS	/	/	/	/	/	/	/	/	/	TNF_FAS	1	4	TNF	FAS	0.0672208	0.333455	0.200338	0	0	TNF	FAS	InnateDB-All	CPI-SS08B7D54A3
control only	CD74_APP	1	4	CD74	APP	/	/	/	/	/	/	/	/	/	CD74_APP	1	4	CD74	APP	9.18756	0.210186	4.69887	0.001	0.0101622	CD74	APP	curated	CPI-SS09808DEAE
control only	CD74_MIF	1	4	CD74	MIF	/	/	/	/	/	/	/	/	/	CD74_MIF	1	4	CD74	MIF	9.18756	3.51	6.34878	0	0	CD74	MIF	I2D,InnateDB-All	CPI-SS0ABC5C1B8
control only	NTRK1_GPI	1	4	NTRK1	GPI	/	/	/	/	/	/	/	/	/	NTRK1_GPI	1	4	NTRK1	GPI	0.0177025	0.361597	0.18965	0	0	NTRK1	GPI	InnateDB-All	CPI-SS0B1AB068C
control only	NTRK1_COPA	1	4	NTRK1	COPA	/	/	/	/	/	/	/	/	/	NTRK1_COPA	1	4	NTRK1	COPA	0.0177025	0.367242	0.192472	0.001	0.0101622	NTRK1	COPA	InnateDB-All	CPI-SS0E6E8A727
control only	CD40_TNFSF13B	1	4	CD40	TNFSF13B	/	/	/	/	/	/	/	/	/	CD40_TNFSF13B	1	4	CD40	TNFSF13B	0.16253	0.650686	0.406608	0	0	CD40	TNFSF13B	I2D,InnateDB	CPI-SS0F00D756A
case only	EPHA4_EFNB1	1	5	EPHA4	EFNB1	0.165786	0.0309972	0.0983914	0	0	EPHA4	EFNB1	curated	CPI-SS00046DCF3	/	/	/	/	/	/	/	/	/	/	/	/	/	/
both	HLA-F_LILRB1	1	5	HLA-F	LILRB1	3.6493	1.00938	2.32934	0	0	HLA-F	LILRB1	curated	CPI-SS00150FB64	HLA-F_LILRB1	1	5	HLA-F	LILRB1	4.81264	3.49813	4.15539	0	0	HLA-F	LILRB1	curated	CPI-SS00150FB64
both	C5_C5AR1	1	5	C5	C5AR1	0.0106309	1.96208	0.986356	0	0	C5	C5AR1	guidetopharmacology.org	CPI-SS00581282E	C5_C5AR1	1	5	C5	C5AR1	0.00522931	3.27947	1.64235	0	0	C5	C5AR1	guidetopharmacology.org	CPI-SS00581282E
both	MDK_LRP1	1	5	MDK	LRP1	0.00890743	1.14823	0.578569	0	0	MDK	LRP1	I2D,InnateDB-All	CPI-SS006C6537E	MDK_LRP1	1	5	MDK	LRP1	0.0229155	1.36123	0.692074	0	0	MDK	LRP1	I2D,InnateDB-All	CPI-SS006C6537E
both	ADORA2A_NAMPT	1	5	ADORA2A	NAMPT	0.00878167	3.94992	1.97935	0	0	ADORA2A	NAMPT	I2D,IMEx,InnateDB-All,MINT	CPI-SS00A6D366F	ADORA2A_NAMPT	1	5	ADORA2A	NAMPT	0.00395679	26.4464	13.2252	0	0	ADORA2A	NAMPT	I2D,IMEx,InnateDB-All,MINT	CPI-SS00A6D366F
case only	CD2_CD58	1	5	CD2	CD58	4.72665	0.924534	2.82559	0	0	CD2	CD58	curated	CPI-SS00B1BEE64	/	/	/	/	/	/	/	/	/	/	/	/	/	/
both	CXCR6_CXCL16	1	5	CXCR6	CXCL16	0.113712	3.39274	1.75323	0	0	CXCR6	CXCL16	guidetopharmacology.org	CPI-SS00F282936	CXCR6_CXCL16	1	5	CXCR6	CXCL16	0.108074	2.25957	1.18382	0	0	CXCR6	CXCL16	guidetopharmacology.org	CPI-SS00F282936
both	CD99_PILRA	1	5	CD99	PILRA	4.60917	3.75451	4.18184	0	0	CD99	PILRA	curated	CPI-SS01560CA22	CD99_PILRA	1	5	CD99	PILRA	4.36929	5.67474	5.02202	0	0	CD99	PILRA	curated	CPI-SS01560CA22
both	TNFSF14_TNFRSF14	1	5	TNFSF14	TNFRSF14	0.325036	0.802309	0.563672	0	0	TNFSF14	TNFRSF14	curated	CPI-SS019C98396	TNFSF14_TNFRSF14	1	5	TNFSF14	TNFRSF14	0.302073	0.856825	0.579449	0.005	0.0429806	TNFSF14	TNFRSF14	curated	CPI-SS019C98396
case only	CD46_JAG1	1	5	CD46	JAG1	0.65359	0.0436471	0.348619	0	0	CD46	JAG1	curated	CPI-SS01A07768A	/	/	/	/	/	/	/	/	/	/	/	/	/	/
case only	WNT5A_FZD2	1	5	WNT5A	FZD2	0.0027493	0.0591773	0.0309633	0	0	WNT5A	FZD2	curated	CPI-SS01C2BA5C8	/	/	/	/	/	/	/	/	/	/	/	/	/	/
case only	CXCR3_CXCL9	1	5	CXCR3	CXCL9	3.28535	0.25555	1.77045	0	0	CXCR3	CXCL9	curated	CPI-SS02246DA17	/	/	/	/	/	/	/	/	/	/	/	/	/	/
both	NCR3_BAG6	1	5	NCR3	BAG6	0.204023	0.569418	0.386721	0	0	NCR3	BAG6	curated	CPI-SS027AFFC0E	NCR3_BAG6	1	5	NCR3	BAG6	0.494563	0.597606	0.546084	0	0	NCR3	BAG6	curated	CPI-SS027AFFC0E
both	CXCR1_CXCL6	1	5	CXCR1	CXCL6	0.027364	0.0263065	0.0268353	0	0	CXCR1	CXCL6	curated	CPI-SS0288E42FB	CXCR1_CXCL6	1	5	CXCR1	CXCL6	0.0829995	2.28942	1.18621	0	0	CXCR1	CXCL6	curated	CPI-SS0288E42FB
case only	PDGFB_LRP1	1	5	PDGFB	LRP1	0.00836593	1.14823	0.578299	0	0	PDGFB	LRP1	I2D,InnateDB-All	CPI-SS02928C71A	/	/	/	/	/	/	/	/	/	/	/	/	/	/
both	SPN_SIGLEC1	1	5	SPN	SIGLEC1	1.59995	0.0570179	0.828485	0	0	SPN	SIGLEC1	curated	CPI-SS02A170A99	SPN_SIGLEC1	1	5	SPN	SIGLEC1	1.37421	0.0931643	0.733686	0	0	SPN	SIGLEC1	curated	CPI-SS02A170A99
both	KIR2DL3_FAM3C	1	5	KIR2DL3	FAM3C	0.565185	0.1984	0.381793	0	0	KIR2DL3	FAM3C	IMEx,IntAct	CPI-SS02CF96625	KIR2DL3_FAM3C	1	5	KIR2DL3	FAM3C	0.46254	0.280072	0.371306	0	0	KIR2DL3	FAM3C	IMEx,IntAct	CPI-SS02CF96625
both	KIT_KITLG	1	5	KIT	KITLG	0.0142378	0.00258267	0.00841023	0	0	KIT	KITLG	curated	CPI-SS02D7A1DDE	KIT_KITLG	1	5	KIT	KITLG	0.0347379	0.0261628	0.0304504	0	0	KIT	KITLG	curated	CPI-SS02D7A1DDE
both	TNF_NOTCH1	1	5	TNF	NOTCH1	0.0358245	0.329337	0.182581	0	0	TNF	NOTCH1	I2D	CPI-SS02EBC1BB0	TNF_NOTCH1	1	5	TNF	NOTCH1	0.0672208	0.309385	0.188303	0	0	TNF	NOTCH1	I2D	CPI-SS02EBC1BB0
both	TNFSF12_TNFRSF12A	1	5	TNFSF12	TNFRSF12A	0.294447	0.0900905	0.192269	0	0	TNFSF12	TNFRSF12A	curated	CPI-SS02EF3E1BA	TNFSF12_TNFRSF12A	1	5	TNFSF12	TNFRSF12A	0.409542	0.0631411	0.236342	0.004	0.0354845	TNFSF12	TNFRSF12A	curated	CPI-SS02EF3E1BA
both	ANXA1_FPR2	1	5	ANXA1	FPR2	4.61999	0.238591	2.42929	0	0	ANXA1	FPR2	curated	CPI-SS030BB46BB	ANXA1_FPR2	1	5	ANXA1	FPR2	6.17221	1.22748	3.69984	0	0	ANXA1	FPR2	curated	CPI-SS030BB46BB
case only	TFRC_TNFSF13B	1	5	TFRC	TNFSF13B	0.0696329	1.60696	0.838296	0	0	TFRC	TNFSF13B	IMEx,IntAct	CPI-SS03133B4F2	/	/	/	/	/	/	/	/	/	/	/	/	/	/
both	LTA_LTBR	1	5	LTA	LTBR	0.0574808	0.338092	0.197786	0	0	LTA	LTBR	I2D	CPI-SS03156A825	LTA_LTBR	1	5	LTA	LTBR	0.038489	0.359396	0.198942	0	0	LTA	LTBR	I2D	CPI-SS03156A825
both	CCL16_CCR1	1	5	CCL16	CCR1	0.00386133	1.90265	0.953254	0	0	CCL16	CCR1	curated	CPI-SS0348B76E5	CCL16_CCR1	1	5	CCL16	CCR1	0.014761	1.74256	0.878661	0	0	CCL16	CCR1	curated	CPI-SS0348B76E5
case only	HLA-C_FAM3C	1	5	HLA-C	FAM3C	61.4949	0.1984	30.8467	0	0	HLA-C	FAM3C	InnateDB-All	CPI-SS034D36D2F	/	/	/	/	/	/	/	/	/	/	/	/	/	/
both	NTRK1_NAMPT	1	5	NTRK1	NAMPT	0.00653616	3.94992	1.97823	0	0	NTRK1	NAMPT	InnateDB-All	CPI-SS0391D4602	NTRK1_NAMPT	1	5	NTRK1	NAMPT	0.0177025	26.4464	13.232	0	0	NTRK1	NAMPT	InnateDB-All	CPI-SS0391D4602
case only	ADORA2A_ENTPD1	1	5	ADORA2A	ENTPD1	0.00878167	0.192357	0.100569	0.003	0.0252241	ADORA2A	ENTPD1	curated	CPI-SS03E273233	/	/	/	/	/	/	/	/	/	/	/	/	/	/
both	CD96_NECTIN1	1	5	CD96	NECTIN1	1.53411	0.0123444	0.773228	0	0	CD96	NECTIN1	curated	CPI-SS03F821467	CD96_NECTIN1	1	5	CD96	NECTIN1	1.65244	0.0246951	0.838569	0.004	0.0354845	CD96	NECTIN1	curated	CPI-SS03F821467
both	TNF_VSIR	1	5	TNF	VSIR	0.0358245	1.87364	0.954733	0	0	TNF	VSIR	IMEx,IntAct	CPI-SS03FA58286	TNF_VSIR	1	5	TNF	VSIR	0.0672208	1.38282	0.725019	0	0	TNF	VSIR	IMEx,IntAct	CPI-SS03FA58286
both	LGALS9_LRP1	1	5	LGALS9	LRP1	0.06401	1.14823	0.606121	0	0	LGALS9	LRP1	InnateDB-All	CPI-SS0419B80C4	LGALS9_LRP1	1	5	LGALS9	LRP1	0.260702	1.36123	0.810967	0	0	LGALS9	LRP1	InnateDB-All	CPI-SS0419B80C4
both	TNF_TNFRSF1A	1	5	TNF	TNFRSF1A	0.0358245	1.3001	0.667962	0	0	TNF	TNFRSF1A	curated	CPI-SS04B4619D0	TNF_TNFRSF1A	1	5	TNF	TNFRSF1A	0.0672208	1.2285	0.647861	0	0	TNF	TNFRSF1A	curated	CPI-SS04B4619D0
both	COPA_SORT1	1	5	COPA	SORT1	0.347721	0.221149	0.284435	0	0	COPA	SORT1	IMEx,InnateDB-All,IntAct,MatrixDB	CPI-SS04F3A1E5C	COPA_SORT1	1	5	COPA	SORT1	0.442518	0.129082	0.2858	0	0	COPA	SORT1	IMEx,InnateDB-All,IntAct,MatrixDB	CPI-SS04F3A1E5C
both	NTRK1_GRN	1	5	NTRK1	GRN	0.00653616	8.76323	4.38488	0	0	NTRK1	GRN	InnateDB-All	CPI-SS054D158CC	NTRK1_GRN	1	5	NTRK1	GRN	0.0177025	4.22422	2.12096	0	0	NTRK1	GRN	InnateDB-All	CPI-SS054D158CC
both	CEACAM1_CD209	1	5	CEACAM1	CD209	0.0398525	0.097735	0.0687937	0	0	CEACAM1	CD209	curated	CPI-SS055B305F1	CEACAM1_CD209	1	5	CEACAM1	CD209	0.0208299	0.0343093	0.0275696	0	0	CEACAM1	CD209	curated	CPI-SS055B305F1
case only	LAMP1_FAM3C	1	5	LAMP1	FAM3C	1.93502	0.1984	1.06671	0	0	LAMP1	FAM3C	InnateDB-All	CPI-SS055E061C9	/	/	/	/	/	/	/	/	/	/	/	/	/	/
both	HLA-DPB1_TNFSF13B	1	5	HLA-DPB1	TNFSF13B	6.85995	1.60696	4.23346	0	0	HLA-DPB1	TNFSF13B	InnateDB-All	CPI-SS05D23BCE8	HLA-DPB1_TNFSF13B	1	5	HLA-DPB1	TNFSF13B	5.24346	0.42834	2.8359	0	0	HLA-DPB1	TNFSF13B	InnateDB-All	CPI-SS05D23BCE8
both	CXCR1_CXCL5	1	5	CXCR1	CXCL5	0.027364	6.06976	3.04856	0	0	CXCR1	CXCL5	curated	CPI-SS05E63FBEC	CXCR1_CXCL5	1	5	CXCR1	CXCL5	0.0829995	105.413	52.7481	0	0	CXCR1	CXCL5	curated	CPI-SS05E63FBEC
both	JAG1_NOTCH2	1	5	JAG1	NOTCH2	0.0153594	0.54538	0.280369	0	0	JAG1	NOTCH2	curated	CPI-SS060B82BBC	JAG1_NOTCH2	1	5	JAG1	NOTCH2	0.0312809	0.749735	0.390508	0	0	JAG1	NOTCH2	curated	CPI-SS060B82BBC
both	CD226_NECTIN2	1	5	CD226	NECTIN2	0.173066	0.478668	0.325867	0	0	CD226	NECTIN2	curated	CPI-SS06207F70E	CD226_NECTIN2	1	5	CD226	NECTIN2	0.386758	0.896513	0.641636	0	0	CD226	NECTIN2	curated	CPI-SS06207F70E
both	CD44_HBEGF	1	5	CD44	HBEGF	4.84905	0.596954	2.723	0	0	CD44	HBEGF	I2D,InnateDB-All	CPI-SS0632A027A	CD44_HBEGF	1	5	CD44	HBEGF	2.6382	0.999102	1.81865	0	0	CD44	HBEGF	I2D,InnateDB-All	CPI-SS0632A027A
both	CCR10_CCL7	1	5	CCR10	CCL7	0.00709262	11.3666	5.68684	0	0	CCR10	CCL7	I2D	CPI-SS0638E0E29	CCR10_CCL7	1	5	CCR10	CCL7	0.0122401	2.7598	1.38602	0	0	CCR10	CCL7	I2D	CPI-SS0638E0E29
both	LAMP1_VSTM1	1	5	LAMP1	VSTM1	1.93502	0.0282009	0.981611	0	0	LAMP1	VSTM1	IMEx,IntAct	CPI-SS064281234	LAMP1_VSTM1	1	5	LAMP1	VSTM1	1.6211	0.00585796	0.813479	0	0	LAMP1	VSTM1	IMEx,IntAct	CPI-SS064281234
both	COPA_P2RY6	1	5	COPA	P2RY6	0.347721	0.4811	0.41441	0	0	COPA	P2RY6	IMEx,IntAct	CPI-SS065F7DA2A	COPA_P2RY6	1	5	COPA	P2RY6	0.442518	0.279648	0.361083	0	0	COPA	P2RY6	IMEx,IntAct	CPI-SS065F7DA2A
case only	LEP_LEPR	1	5	LEP	LEPR	0.00132732	0.0499554	0.0256413	0.002	0.0175683	LEP	LEPR	curated	CPI-SS066FE05CA	/	/	/	/	/	/	/	/	/	/	/	/	/	/
both	LAIR1_LILRB4	1	5	LAIR1	LILRB4	0.449258	1.45435	0.951801	0	0	LAIR1	LILRB4	curated	CPI-SS067BA9202	LAIR1_LILRB4	1	5	LAIR1	LILRB4	0.643798	1.38618	1.01499	0	0	LAIR1	LILRB4	curated	CPI-SS067BA9202
both	CSF1_SIRPA	1	5	CSF1	SIRPA	0.0189694	1.06577	0.542371	0	0	CSF1	SIRPA	I2D	CPI-SS068C129D6	CSF1_SIRPA	1	5	CSF1	SIRPA	0.00479789	1.38199	0.693392	0	0	CSF1	SIRPA	I2D	CPI-SS068C129D6
both	ANXA1_FPR3	1	5	ANXA1	FPR3	4.61999	3.13561	3.8778	0	0	ANXA1	FPR3	guidetopharmacology.org	CPI-SS06CCF5A54	ANXA1_FPR3	1	5	ANXA1	FPR3	6.17221	1.27601	3.72411	0	0	ANXA1	FPR3	guidetopharmacology.org	CPI-SS06CCF5A54
case only	CD44_SELE	1	5	CD44	SELE	4.84905	0.000997046	2.42502	0	0	CD44	SELE	curated	CPI-SS06F83AE58	/	/	/	/	/	/	/	/	/	/	/	/	/	/
both	CD52_SIGLEC10	1	5	CD52	SIGLEC10	11.6992	0.129197	5.91422	0	0	CD52	SIGLEC10	curated	CPI-SS073C1B796	CD52_SIGLEC10	1	5	CD52	SIGLEC10	13.6402	0.110958	6.8756	0	0	CD52	SIGLEC10	curated	CPI-SS073C1B796
both	HLA-DPB1_NRG1	1	5	HLA-DPB1	NRG1	6.85995	0.308583	3.58427	0	0	HLA-DPB1	NRG1	InnateDB-All	CPI-SS076BC3BA6	HLA-DPB1_NRG1	1	5	HLA-DPB1	NRG1	5.24346	0.198462	2.72096	0	0	HLA-DPB1	NRG1	InnateDB-All	CPI-SS076BC3BA6
case only	CCL3_IDE	1	5	CCL3	IDE	2.6095	0.134534	1.37202	0	0	CCL3	IDE	IMEx,InnateDB-All,MINT	CPI-SS076D8415B	/	/	/	/	/	/	/	/	/	/	/	/	/	/
both	IL15_IL15RA	1	5	IL15	IL15RA	0.130989	0.0738177	0.102403	0	0	IL15	IL15RA	guidetopharmacology.org	CPI-SS077B160B9	IL15_IL15RA	1	5	IL15	IL15RA	0.129234	0.251303	0.190268	0	0	IL15	IL15RA	guidetopharmacology.org	CPI-SS077B160B9
case only	CD28_CD86	1	5	CD28	CD86	0.0391216	1.90852	0.97382	0	0	CD28	CD86	curated	CPI-SS077D7365D	/	/	/	/	/	/	/	/	/	/	/	/	/	/
case only	CCL4_SLC7A1	1	5	CCL4	SLC7A1	11.2747	0.0223852	5.64856	0	0	CCL4	SLC7A1	IMEx,IntAct	CPI-SS0795802F6	/	/	/	/	/	/	/	/	/	/	/	/	/	/
both	GRN_SORT1	1	5	GRN	SORT1	0.595945	0.221149	0.408547	0	0	GRN	SORT1	IMEx,InnateDB-All,MINT	CPI-SS07CCAD9BF	GRN_SORT1	1	5	GRN	SORT1	0.493662	0.129082	0.311372	0	0	GRN	SORT1	IMEx,InnateDB-All,MINT	CPI-SS07CCAD9BF
both	NOTCH2_IL24	1	5	NOTCH2	IL24	0.162218	0.0699521	0.116085	0	0	NOTCH2	IL24	IMEx,InnateDB-All,MINT	CPI-SS07D71C546	NOTCH2_IL24	1	5	NOTCH2	IL24	0.131237	3.29262	1.71193	0	0	NOTCH2	IL24	IMEx,InnateDB-All,MINT	CPI-SS07D71C546
both	LTA_TNFRSF1B	1	5	LTA	TNFRSF1B	0.0574808	1.76628	0.911882	0.004	0.0325301	LTA	TNFRSF1B	curated	CPI-SS07D9A48A2	LTA_TNFRSF1B	1	5	LTA	TNFRSF1B	0.038489	11.9196	5.97903	0	0	LTA	TNFRSF1B	curated	CPI-SS07D9A48A2
both	PTPRC_MRC1	1	5	PTPRC	MRC1	8.63799	0.994914	4.81645	0	0	PTPRC	MRC1	curated	CPI-SS0822AEF5F	PTPRC_MRC1	1	5	PTPRC	MRC1	13.4332	0.328051	6.88061	0	0	PTPRC	MRC1	curated	CPI-SS0822AEF5F
both	FZD6_WNT5A	1	5	FZD6	WNT5A	0.0252759	0.00942362	0.0173498	0	0	FZD6	WNT5A	curated	CPI-SS082AD7B6A	FZD6_WNT5A	1	5	FZD6	WNT5A	0.0135479	0.212283	0.112915	0	0	FZD6	WNT5A	curated	CPI-SS082AD7B6A
case only	LTA_TNFRSF1A	1	5	LTA	TNFRSF1A	0.0574808	1.3001	0.67879	0.002	0.0175683	LTA	TNFRSF1A	curated	CPI-SS084BE3E4B	/	/	/	/	/	/	/	/	/	/	/	/	/	/
both	TNFSF14_LTBR	1	5	TNFSF14	LTBR	0.325036	0.338092	0.331564	0	0	TNFSF14	LTBR	curated	CPI-SS0859C173B	TNFSF14_LTBR	1	5	TNFSF14	LTBR	0.302073	0.359396	0.330734	0	0	TNFSF14	LTBR	curated	CPI-SS0859C173B
both	CD160_TNFRSF14	1	5	CD160	TNFRSF14	0.141732	0.802309	0.47202	0	0	CD160	TNFRSF14	curated	CPI-SS0879B8E95	CD160_TNFRSF14	1	5	CD160	TNFRSF14	0.176499	0.856825	0.516662	0	0	CD160	TNFRSF14	curated	CPI-SS0879B8E95
both	CXCR2_CXCL5	1	5	CXCR2	CXCL5	0.0763435	6.06976	3.07305	0	0	CXCR2	CXCL5	curated	CPI-SS087BD262F	CXCR2_CXCL5	1	5	CXCR2	CXCL5	0.150014	105.413	52.7816	0	0	CXCR2	CXCL5	curated	CPI-SS087BD262F
case only	CADM1_CADM1	1	5	CADM1	CADM1	0.16059	0.119483	0.140036	0	0	CADM1	CADM1	curated	CPI-SS0889E281D	/	/	/	/	/	/	/	/	/	/	/	/	/	/
both	CD6_ALCAM	1	5	CD6	ALCAM	0.716348	0.236675	0.476512	0	0	CD6	ALCAM	curated	CPI-SS08991B378	CD6_ALCAM	1	5	CD6	ALCAM	0.865136	0.348105	0.60662	0	0	CD6	ALCAM	curated	CPI-SS08991B378
both	CCR1_CCL7	1	5	CCR1	CCL7	0.0910476	11.3666	5.72882	0	0	CCR1	CCL7	curated	CPI-SS08B91FD2A	CCR1_CCL7	1	5	CCR1	CCL7	0.0356627	2.7598	1.39773	0	0	CCR1	CCL7	curated	CPI-SS08B91FD2A
both	CCL3_CCR1	1	5	CCL3	CCR1	2.6095	1.90265	2.25607	0	0	CCL3	CCR1	curated	CPI-SS08DA48A5A	CCL3_CCR1	1	5	CCL3	CCR1	3.07816	1.74256	2.41036	0	0	CCL3	CCR1	curated	CPI-SS08DA48A5A
both	ADGRL1_NRG1	1	5	ADGRL1	NRG1	0.071514	0.308583	0.190048	0	0	ADGRL1	NRG1	InnateDB-All	CPI-SS09375CA29	ADGRL1_NRG1	1	5	ADGRL1	NRG1	0.0844413	0.198462	0.141452	0	0	ADGRL1	NRG1	InnateDB-All	CPI-SS09375CA29
both	CCL16_CCR2	1	5	CCL16	CCR2	0.00386133	0.601218	0.30254	0	0	CCL16	CCR2	curated	CPI-SS093922D5A	CCL16_CCR2	1	5	CCL16	CCR2	0.014761	0.371393	0.193077	0	0	CCL16	CCR2	curated	CPI-SS093922D5A
both	TNFSF10_TNFRSF10D	1	5	TNFSF10	TNFRSF10D	0.691459	0.037518	0.364488	0	0	TNFSF10	TNFRSF10D	curated	CPI-SS095E52E66	TNFSF10_TNFRSF10D	1	5	TNFSF10	TNFRSF10D	0.807689	0.0797413	0.443715	0	0	TNFSF10	TNFRSF10D	curated	CPI-SS095E52E66
both	CD74_APP	1	5	CD74	APP	10.6427	0.42065	5.53166	0.001	0.0093226	CD74	APP	curated	CPI-SS09808DEAE	CD74_APP	1	5	CD74	APP	9.18756	0.72655	4.95706	0	0	CD74	APP	curated	CPI-SS09808DEAE
case only	ADRB2_VEGFB	1	5	ADRB2	VEGFB	0.741152	0.19779	0.469471	0	0	ADRB2	VEGFB	InnateDB-All	CPI-SS098425155	/	/	/	/	/	/	/	/	/	/	/	/	/	/
both	NAMPT_P2RY6	1	5	NAMPT	P2RY6	0.263959	0.4811	0.372529	0	0	NAMPT	P2RY6	IMEx,IntAct	CPI-SS09A3FA737	NAMPT_P2RY6	1	5	NAMPT	P2RY6	0.324318	0.279648	0.301983	0.005	0.0429806	NAMPT	P2RY6	IMEx,IntAct	CPI-SS09A3FA737
both	CCL5_CCR1	1	5	CCL5	CCR1	93.9324	1.90265	47.9175	0	0	CCL5	CCR1	curated	CPI-SS0A021DB6E	CCL5_CCR1	1	5	CCL5	CCR1	81.6095	1.74256	41.676	0	0	CCL5	CCR1	curated	CPI-SS0A021DB6E
both	ICAM3_CD209	1	5	ICAM3	CD209	1.59091	0.097735	0.844323	0	0	ICAM3	CD209	curated	CPI-SS0A2949959	ICAM3_CD209	1	5	ICAM3	CD209	1.3879	0.0343093	0.711106	0	0	ICAM3	CD209	curated	CPI-SS0A2949959
both	CCL4L2_VSIR	1	5	CCL4L2	VSIR	3.57677	1.87364	2.72521	0	0	CCL4L2	VSIR	IMEx,IntAct	CPI-SS0A42A3690	CCL4L2_VSIR	1	5	CCL4L2	VSIR	2.0441	1.38282	1.71346	0	0	CCL4L2	VSIR	IMEx,IntAct	CPI-SS0A42A3690
both	TIGIT_NECTIN2	1	5	TIGIT	NECTIN2	2.96369	0.478668	1.72118	0	0	TIGIT	NECTIN2	curated	CPI-SS0A5DF05C0	TIGIT_NECTIN2	1	5	TIGIT	NECTIN2	1.69613	0.896513	1.29632	0	0	TIGIT	NECTIN2	curated	CPI-SS0A5DF05C0
both	HLA-F_LILRB2	1	5	HLA-F	LILRB2	3.6493	1.56269	2.60599	0	0	HLA-F	LILRB2	curated	CPI-SS0A76A8E97	HLA-F_LILRB2	1	5	HLA-F	LILRB2	4.81264	2.10692	3.45978	0	0	HLA-F	LILRB2	curated	CPI-SS0A76A8E97
both	C5_C5AR2	1	5	C5	C5AR2	0.0106309	0.211112	0.110872	0	0	C5	C5AR2	guidetopharmacology.org	CPI-SS0A7E3A1AF	C5_C5AR2	1	5	C5	C5AR2	0.00522931	0.245691	0.12546	0	0	C5	C5AR2	guidetopharmacology.org	CPI-SS0A7E3A1AF
both	ADGRG5_FAM3C	1	5	ADGRG5	FAM3C	0.359486	0.1984	0.278943	0	0	ADGRG5	FAM3C	InnateDB-All	CPI-SS0AFC7BACF	ADGRG5_FAM3C	1	5	ADGRG5	FAM3C	0.375977	0.280072	0.328025	0	0	ADGRG5	FAM3C	InnateDB-All	CPI-SS0AFC7BACF
both	CCL5_CCR5	1	5	CCL5	CCR5	93.9324	0.300488	47.1164	0	0	CCL5	CCR5	curated	CPI-SS0B01D306C	CCL5_CCR5	1	5	CCL5	CCR5	81.6095	0.351971	40.9807	0	0	CCL5	CCR5	curated	CPI-SS0B01D306C
both	CCR5_CCL7	1	5	CCR5	CCL7	0.0734088	11.3666	5.72	0	0	CCR5	CCL7	curated	CPI-SS0B186A32C	CCR5_CCL7	1	5	CCR5	CCL7	0.0318155	2.7598	1.39581	0	0	CCR5	CCL7	curated	CPI-SS0B186A32C
case only	WNT5A_FZD1	1	5	WNT5A	FZD1	0.0027493	0.0723142	0.0375317	0	0	WNT5A	FZD1	curated	CPI-SS0B2D5BA95	/	/	/	/	/	/	/	/	/	/	/	/	/	/
case only	CCL24_CCR2	1	5	CCL24	CCR2	0.00431913	0.601218	0.302769	0	0	CCL24	CCR2	guidetopharmacology.org	CPI-SS0B7BC0E4D	/	/	/	/	/	/	/	/	/	/	/	/	/	/
case only	NOTCH1_JAG1	1	5	NOTCH1	JAG1	0.102889	0.0436471	0.0732679	0	0	NOTCH1	JAG1	curated	CPI-SS0B87FE6E0	/	/	/	/	/	/	/	/	/	/	/	/	/	/
both	JAG1_NOTCH3	1	5	JAG1	NOTCH3	0.0153594	0.0168213	0.0160903	0	0	JAG1	NOTCH3	curated	CPI-SS0B99F22A2	JAG1_NOTCH3	1	5	JAG1	NOTCH3	0.0312809	0.0423928	0.0368368	0	0	JAG1	NOTCH3	curated	CPI-SS0B99F22A2
both	ERBB3_NRG1	1	5	ERBB3	NRG1	0.00712302	0.308583	0.157853	0	0	ERBB3	NRG1	curated	CPI-SS0BF9FA3F2	ERBB3_NRG1	1	5	ERBB3	NRG1	0.00918004	0.198462	0.103821	0	0	ERBB3	NRG1	curated	CPI-SS0BF9FA3F2
both	CCL3_CCR5	1	5	CCL3	CCR5	2.6095	0.300488	1.455	0	0	CCL3	CCR5	curated	CPI-SS0C090A257	CCL3_CCR5	1	5	CCL3	CCR5	3.07816	0.351971	1.71507	0	0	CCL3	CCR5	curated	CPI-SS0C090A257
both	TNFRSF1B_GRN	1	5	TNFRSF1B	GRN	0.992076	8.76323	4.87765	0	0	TNFRSF1B	GRN	IMEx,InnateDB-All,MINT	CPI-SS0C4E86714	TNFRSF1B_GRN	1	5	TNFRSF1B	GRN	1.5037	4.22422	2.86396	0	0	TNFRSF1B	GRN	IMEx,InnateDB-All,MINT	CPI-SS0C4E86714
case only	CXCR1_YARS	1	5	CXCR1	YARS	0.027364	0.163761	0.0955626	0	0	CXCR1	YARS	guidetopharmacology.org	CPI-SS0C7012011	/	/	/	/	/	/	/	/	/	/	/	/	/	/
both	CXCR2_CXCL6	1	5	CXCR2	CXCL6	0.0763435	0.0263065	0.051325	0	0	CXCR2	CXCL6	curated	CPI-SS0C7915758	CXCR2_CXCL6	1	5	CXCR2	CXCL6	0.150014	2.28942	1.21972	0	0	CXCR2	CXCL6	curated	CPI-SS0C7915758
case only	CCR3_CCL7	1	5	CCR3	CCL7	0.00857989	11.3666	5.68759	0	0	CCR3	CCL7	curated	CPI-SS0CBA3DA0D	/	/	/	/	/	/	/	/	/	/	/	/	/	/
both	CCL2_CCR2	1	5	CCL2	CCR2	3.87758	0.601218	2.2394	0.001	0.0093226	CCL2	CCR2	curated	CPI-SS0CF0E4DE9	CCL2_CCR2	1	5	CCL2	CCR2	1.36574	0.371393	0.868566	0	0	CCL2	CCR2	curated	CPI-SS0CF0E4DE9
both	CCL4_CCR5	1	5	CCL4	CCR5	11.2747	0.300488	5.78761	0	0	CCL4	CCR5	curated	CPI-SS0D1D95883	CCL4_CCR5	1	5	CCL4	CCR5	10.9696	0.351971	5.66076	0	0	CCL4	CCR5	curated	CPI-SS0D1D95883
case only	KIR2DL3_CXCL9	1	5	KIR2DL3	CXCL9	0.565185	0.25555	0.410367	0	0	KIR2DL3	CXCL9	IMEx,IntAct	CPI-SS0D26F639E	/	/	/	/	/	/	/	/	/	/	/	/	/	/
both	IDE_CCL23	1	5	IDE	CCL23	0.0585438	0.077579	0.0680614	0	0	IDE	CCL23	InnateDB-All	CPI-SS0D57FCA8C	IDE_CCL23	1	5	IDE	CCL23	0.0648983	0.166197	0.115548	0	0	IDE	CCL23	InnateDB-All	CPI-SS0D57FCA8C
both	TNFRSF1A_GRN	1	5	TNFRSF1A	GRN	0.822023	8.76323	4.79262	0	0	TNFRSF1A	GRN	IMEx,InnateDB-All,MINT	CPI-SS0DA033F03	TNFRSF1A_GRN	1	5	TNFRSF1A	GRN	0.770561	4.22422	2.49739	0	0	TNFRSF1A	GRN	IMEx,InnateDB-All,MINT	CPI-SS0DA033F03
both	HLA-G_LILRB2	1	5	HLA-G	LILRB2	0.00390279	1.56269	0.783294	0	0	HLA-G	LILRB2	curated	CPI-SS0DBA81CCF	HLA-G_LILRB2	1	5	HLA-G	LILRB2	0.0385366	2.10692	1.07273	0	0	HLA-G	LILRB2	curated	CPI-SS0DBA81CCF
both	NRP1_VEGFA	1	5	NRP1	VEGFA	0.0160303	0.576959	0.296495	0.006	0.0461998	NRP1	VEGFA	curated	CPI-SS0DE0A486F	NRP1_VEGFA	1	5	NRP1	VEGFA	0.01158	1.61238	0.811979	0	0	NRP1	VEGFA	curated	CPI-SS0DE0A486F
case only	SCGB3A1_MARCO	1	5	SCGB3A1	MARCO	0.00180985	0.131774	0.0667918	0	0	SCGB3A1	MARCO	I2D,InnateDB-All	CPI-SS0DF5E47DB	/	/	/	/	/	/	/	/	/	/	/	/	/	/
case only	CCR5_CCL8	1	5	CCR5	CCL8	0.0734088	0.434336	0.253873	0	0	CCR5	CCL8	curated	CPI-SS0DFAF1FE2	/	/	/	/	/	/	/	/	/	/	/	/	/	/
case only	WNT5A_FZD5	1	5	WNT5A	FZD5	0.0027493	0.0363073	0.0195283	0	0	WNT5A	FZD5	curated	CPI-SS0E32BEF02	/	/	/	/	/	/	/	/	/	/	/	/	/	/
both	BMP8B_PLAUR	1	5	BMP8B	PLAUR	0.00537865	4.89961	2.45249	0	0	BMP8B	PLAUR	InnateDB-All	CPI-SS0E5593D5C	BMP8B_PLAUR	1	5	BMP8B	PLAUR	0.0064407	12.5275	6.26699	0	0	BMP8B	PLAUR	InnateDB-All	CPI-SS0E5593D5C
both	NTRK1_COPA	1	5	NTRK1	COPA	0.00653616	0.54918	0.277858	0.005	0.0394894	NTRK1	COPA	InnateDB-All	CPI-SS0E6E8A727	NTRK1_COPA	1	5	NTRK1	COPA	0.0177025	0.651632	0.334667	0	0	NTRK1	COPA	InnateDB-All	CPI-SS0E6E8A727
both	TNF_TNFRSF1B	1	5	TNF	TNFRSF1B	0.0358245	1.76628	0.901054	0	0	TNF	TNFRSF1B	curated	CPI-SS0E7D5974D	TNF_TNFRSF1B	1	5	TNF	TNFRSF1B	0.0672208	11.9196	5.99339	0	0	TNF	TNFRSF1B	curated	CPI-SS0E7D5974D
case only	CCR3_CCL8	1	5	CCR3	CCL8	0.00857989	0.434336	0.221458	0	0	CCR3	CCL8	curated	CPI-SS0E7EDE823	/	/	/	/	/	/	/	/	/	/	/	/	/	/
both	EPOR_KITLG	1	5	EPOR	KITLG	0.117157	0.00258267	0.05987	0	0	EPOR	KITLG	I2D	CPI-SS0EDAE16B6	EPOR_KITLG	1	5	EPOR	KITLG	0.126692	0.0261628	0.0764272	0	0	EPOR	KITLG	I2D	CPI-SS0EDAE16B6
case only	CCR3_CCL13	1	5	CCR3	CCL13	0.00857989	0.277782	0.143181	0	0	CCR3	CCL13	curated	CPI-SS0EDD062F7	/	/	/	/	/	/	/	/	/	/	/	/	/	/
case only	CD40_TNFSF13B	1	5	CD40	TNFSF13B	0.118143	1.60696	0.862551	0	0	CD40	TNFSF13B	I2D,InnateDB	CPI-SS0F00D756A	/	/	/	/	/	/	/	/	/	/	/	/	/	/
case only	SCGB3A1_NOTCH3	1	5	SCGB3A1	NOTCH3	0.00180985	0.0168213	0.00931559	0.004	0.0325301	SCGB3A1	NOTCH3	InnateDB-All	CPI-SS0F21DBF93	/	/	/	/	/	/	/	/	/	/	/	/	/	/
both	SEMA3E_PLXND1	1	5	SEMA3E	PLXND1	0.0346981	0.492462	0.26358	0	0	SEMA3E	PLXND1	curated	CPI-SS0F3A089DE	SEMA3E_PLXND1	1	5	SEMA3E	PLXND1	0.0603974	0.522304	0.291351	0	0	SEMA3E	PLXND1	curated	CPI-SS0F3A089DE
case only	CCL5_ACKR4	1	5	CCL5	ACKR4	93.9324	0.0027025	46.9676	0	0	CCL5	ACKR4	I2D	CPI-SS0F3BF2B34	/	/	/	/	/	/	/	/	/	/	/	/	/	/
both	PGRMC2_CCL4L2	1	5	PGRMC2	CCL4L2	0.260249	2.62668	1.44346	0	0	PGRMC2	CCL4L2	IMEx,IntAct	CPI-SS0F3D40856	PGRMC2_CCL4L2	1	5	PGRMC2	CCL4L2	0.448688	6.18215	3.31542	0	0	PGRMC2	CCL4L2	IMEx,IntAct	CPI-SS0F3D40856
both	ANXA1_FPR1	1	5	ANXA1	FPR1	4.61999	1.26675	2.94337	0	0	ANXA1	FPR1	guidetopharmacology.org	CPI-SS0F739D3DB	ANXA1_FPR1	1	5	ANXA1	FPR1	6.17221	1.75153	3.96187	0	0	ANXA1	FPR1	guidetopharmacology.org	CPI-SS0F739D3DB
both	CXCR3_CCL20	1	5	CXCR3	CCL20	3.28535	0.21262	1.74898	0	0	CXCR3	CCL20	guidetopharmacology.org	CPI-SS0F8C664D9	CXCR3_CCL20	1	5	CXCR3	CCL20	1.37678	11.9301	6.65344	0	0	CXCR3	CCL20	guidetopharmacology.org	CPI-SS0F8C664D9
case only	NCR3_NCR3LG1	1	5	NCR3	NCR3LG1	0.204023	0.0141227	0.109073	0	0	NCR3	NCR3LG1	curated	CPI-SS0F94547B2	/	/	/	/	/	/	/	/	/	/	/	/	/	/
control only	LGALS9_SLC1A5	1	5	LGALS9	SLC1A5	/	/	/	/	/	/	/	/	/	LGALS9_SLC1A5	1	5	LGALS9	SLC1A5	0.260702	0.203235	0.231968	0.002	0.0191203	LGALS9	SLC1A5	I2D,InnateDB-All	CPI-SS002DF6C31
control only	CXCR3_CCL19	1	5	CXCR3	CCL19	/	/	/	/	/	/	/	/	/	CXCR3_CCL19	1	5	CXCR3	CCL19	1.37678	0.58087	0.978827	0.001	0.0101622	CXCR3	CCL19	guidetopharmacology.org	CPI-SS003610FF9
control only	DLK1_NOTCH3	1	5	DLK1	NOTCH3	/	/	/	/	/	/	/	/	/	DLK1_NOTCH3	1	5	DLK1	NOTCH3	0.00391823	0.0423928	0.0231555	0	0	DLK1	NOTCH3	curated	CPI-SS007AA9FDE
control only	PVR_TNFSF9	1	5	PVR	TNFSF9	/	/	/	/	/	/	/	/	/	PVR_TNFSF9	1	5	PVR	TNFSF9	0.00614574	0.108087	0.0571165	0.004	0.0354845	PVR	TNFSF9	InnateDB-All	CPI-SS00A8596B5
control only	FGFR2_CD83	1	5	FGFR2	CD83	/	/	/	/	/	/	/	/	/	FGFR2_CD83	1	5	FGFR2	CD83	0.00447673	0.73477	0.369624	0.004	0.0354845	FGFR2	CD83	InnateDB-All	CPI-SS00D9A0644
control only	NOTCH1_DLL4	1	5	NOTCH1	DLL4	/	/	/	/	/	/	/	/	/	NOTCH1_DLL4	1	5	NOTCH1	DLL4	0.190777	0.010002	0.10039	0.003	0.0275504	NOTCH1	DLL4	curated	CPI-SS012B7C21D
control only	PDCD1_CD274	1	5	PDCD1	CD274	/	/	/	/	/	/	/	/	/	PDCD1_CD274	1	5	PDCD1	CD274	0.0118614	0.759966	0.385914	0	0	PDCD1	CD274	curated	CPI-SS016EE0084
control only	NRP2_SEMA3C	1	5	NRP2	SEMA3C	/	/	/	/	/	/	/	/	/	NRP2_SEMA3C	1	5	NRP2	SEMA3C	0.00650449	0.283689	0.145097	0.004	0.0354845	NRP2	SEMA3C	curated	CPI-SS0241A1F57
control only	HLA-DPA1_TNFSF9	1	5	HLA-DPA1	TNFSF9	/	/	/	/	/	/	/	/	/	HLA-DPA1_TNFSF9	1	5	HLA-DPA1	TNFSF9	2.70665	0.108087	1.40737	0	0	HLA-DPA1	TNFSF9	InnateDB-All	CPI-SS028784FC6
control only	CD74_COPA	1	5	CD74	COPA	/	/	/	/	/	/	/	/	/	CD74_COPA	1	5	CD74	COPA	9.18756	0.651632	4.9196	0	0	CD74	COPA	IMEx,IntAct	CPI-SS0302E8E8F
control only	MERTK_GAS6	1	5	MERTK	GAS6	/	/	/	/	/	/	/	/	/	MERTK_GAS6	1	5	MERTK	GAS6	0.0189848	0.140968	0.0799764	0	0	MERTK	GAS6	guidetopharmacology.org	CPI-SS0415CC75D
control only	DLL1_NOTCH2	1	5	DLL1	NOTCH2	/	/	/	/	/	/	/	/	/	DLL1_NOTCH2	1	5	DLL1	NOTCH2	0.00862749	0.749735	0.379181	0.001	0.0101622	DLL1	NOTCH2	curated	CPI-SS0423580E5
control only	IGF2_IGF2R	1	5	IGF2	IGF2R	/	/	/	/	/	/	/	/	/	IGF2_IGF2R	1	5	IGF2	IGF2R	0.00156015	1.01666	0.50911	0	0	IGF2	IGF2R	curated	CPI-SS042A6F835
control only	DLL1_NOTCH3	1	5	DLL1	NOTCH3	/	/	/	/	/	/	/	/	/	DLL1_NOTCH3	1	5	DLL1	NOTCH3	0.00862749	0.0423928	0.0255102	0.001	0.0101622	DLL1	NOTCH3	curated	CPI-SS047232C64
control only	MIF_TNFRSF10D	1	5	MIF	TNFRSF10D	/	/	/	/	/	/	/	/	/	MIF_TNFRSF10D	1	5	MIF	TNFRSF10D	2.64113	0.0797413	1.36043	0	0	MIF	TNFRSF10D	I2D,IntAct	CPI-SS059EEFDC6
control only	CSF1R_CSF3	1	5	CSF1R	CSF3	/	/	/	/	/	/	/	/	/	CSF1R_CSF3	1	5	CSF1R	CSF3	0.037247	0.977555	0.507401	0	0	CSF1R	CSF3	guidetopharmacology.org	CPI-SS05BE83BC6
control only	HLA-G_LILRB1	1	5	HLA-G	LILRB1	/	/	/	/	/	/	/	/	/	HLA-G_LILRB1	1	5	HLA-G	LILRB1	0.0385366	3.49813	1.76833	0	0	HLA-G	LILRB1	curated	CPI-SS05CE87F88
control only	NTRK1_AIMP1	1	5	NTRK1	AIMP1	/	/	/	/	/	/	/	/	/	NTRK1_AIMP1	1	5	NTRK1	AIMP1	0.0177025	0.626375	0.322039	0.002	0.0191203	NTRK1	AIMP1	InnateDB-All	CPI-SS05D1A6BEF
control only	LGALS9_CD44	1	5	LGALS9	CD44	/	/	/	/	/	/	/	/	/	LGALS9_CD44	1	5	LGALS9	CD44	0.260702	14.7808	7.52074	0	0	LGALS9	CD44	InnateDB	CPI-SS0703338F5
control only	CMKLR1_RARRES2	1	5	CMKLR1	RARRES2	/	/	/	/	/	/	/	/	/	CMKLR1_RARRES2	1	5	CMKLR1	RARRES2	0.148137	0.0120498	0.0800934	0	0	CMKLR1	RARRES2	guidetopharmacology.org	CPI-SS07D56EB05
control only	CCR6_CCL20	1	5	CCR6	CCL20	/	/	/	/	/	/	/	/	/	CCR6_CCL20	1	5	CCR6	CCL20	0.0173208	11.9301	5.9737	0	0	CCR6	CCL20	curated	CPI-SS07F015051
control only	JAG1_NOTCH4	1	5	JAG1	NOTCH4	/	/	/	/	/	/	/	/	/	JAG1_NOTCH4	1	5	JAG1	NOTCH4	0.0312809	0.0326547	0.0319678	0	0	JAG1	NOTCH4	curated	CPI-SS0837E9F59
control only	TYRO3_GAS6	1	5	TYRO3	GAS6	/	/	/	/	/	/	/	/	/	TYRO3_GAS6	1	5	TYRO3	GAS6	0.00398154	0.140968	0.0724748	0.002	0.0191203	TYRO3	GAS6	guidetopharmacology.org	CPI-SS085195142
control only	LGALS9_COLEC12	1	5	LGALS9	COLEC12	/	/	/	/	/	/	/	/	/	LGALS9_COLEC12	1	5	LGALS9	COLEC12	0.260702	0.0389741	0.149838	0	0	LGALS9	COLEC12	InnateDB-All	CPI-SS08877A081
control only	IGF2_IDE	1	5	IGF2	IDE	/	/	/	/	/	/	/	/	/	IGF2_IDE	1	5	IGF2	IDE	0.00156015	0.129773	0.0656667	0.005	0.0429806	IGF2	IDE	I2D,InnateDB-All	CPI-SS0A3569604
control only	CTLA4_CD86	1	5	CTLA4	CD86	/	/	/	/	/	/	/	/	/	CTLA4_CD86	1	5	CTLA4	CD86	0.0172437	0.957627	0.487435	0.001	0.0101622	CTLA4	CD86	curated	CPI-SS0B0E09B1C
control only	NTRK1_GPI	1	5	NTRK1	GPI	/	/	/	/	/	/	/	/	/	NTRK1_GPI	1	5	NTRK1	GPI	0.0177025	0.432622	0.225162	0	0	NTRK1	GPI	InnateDB-All	CPI-SS0B1AB068C
control only	PDGFA_PDGFRA	1	5	PDGFA	PDGFRA	/	/	/	/	/	/	/	/	/	PDGFA_PDGFRA	1	5	PDGFA	PDGFRA	0.0360105	0.00886651	0.0224385	0	0	PDGFA	PDGFRA	curated	CPI-SS0B70EB09E
control only	LGALS9_MET	1	5	LGALS9	MET	/	/	/	/	/	/	/	/	/	LGALS9_MET	1	5	LGALS9	MET	0.260702	0.705588	0.483145	0	0	LGALS9	MET	InnateDB-All	CPI-SS0BC7CD11B
control only	EFNB2_EPHB1	1	5	EFNB2	EPHB1	/	/	/	/	/	/	/	/	/	EFNB2_EPHB1	1	5	EFNB2	EPHB1	0.00228675	0.0273689	0.0148278	0	0	EFNB2	EPHB1	curated	CPI-SS0BFD8E056
control only	WNT7B_FZD1	1	5	WNT7B	FZD1	/	/	/	/	/	/	/	/	/	WNT7B_FZD1	1	5	WNT7B	FZD1	0.00439096	0.0895809	0.0469859	0	0	WNT7B	FZD1	curated	CPI-SS0D81C6C1D
control only	WNT1_FZD1	1	5	WNT1	FZD1	/	/	/	/	/	/	/	/	/	WNT1_FZD1	1	5	WNT1	FZD1	0.00338963	0.0895809	0.0464853	0	0	WNT1	FZD1	curated	CPI-SS0DC5ADBF1
control only	NRP2_VEGFA	1	5	NRP2	VEGFA	/	/	/	/	/	/	/	/	/	NRP2_VEGFA	1	5	NRP2	VEGFA	0.00650449	1.61238	0.809442	0	0	NRP2	VEGFA	curated	CPI-SS0E00478B4
control only	DLK1_NOTCH2	1	5	DLK1	NOTCH2	/	/	/	/	/	/	/	/	/	DLK1_NOTCH2	1	5	DLK1	NOTCH2	0.00391823	0.749735	0.376827	0	0	DLK1	NOTCH2	curated	CPI-SS0E1A8414D
control only	LGALS9_HAVCR2	1	5	LGALS9	HAVCR2	/	/	/	/	/	/	/	/	/	LGALS9_HAVCR2	1	5	LGALS9	HAVCR2	0.260702	0.340474	0.300588	0	0	LGALS9	HAVCR2	curated	CPI-SS0E23CEB91
control only	NOTCH1_NOV	1	5	NOTCH1	NOV	/	/	/	/	/	/	/	/	/	NOTCH1_NOV	1	5	NOTCH1	NOV	0.190777	0.00194733	0.0963623	0	0	NOTCH1	NOV	I2D,InnateDB-All	CPI-SS0E5AF12B6
control only	WNT3_FZD1	1	5	WNT3	FZD1	/	/	/	/	/	/	/	/	/	WNT3_FZD1	1	5	WNT3	FZD1	0.00288396	0.0895809	0.0462324	0	0	WNT3	FZD1	I2D	CPI-SS0E7523314
control only	WNT1_CD36	1	5	WNT1	CD36	/	/	/	/	/	/	/	/	/	WNT1_CD36	1	5	WNT1	CD36	0.00338963	1.65471	0.829049	0	0	WNT1	CD36	InnateDB	CPI-SS0EB136379
control only	GPR25_RETN	1	5	GPR25	RETN	/	/	/	/	/	/	/	/	/	GPR25_RETN	1	5	GPR25	RETN	0.011755	2.49166	1.25171	0	0	GPR25	RETN	IMEx,IntAct	CPI-SS0EECD7662
control only	APP_FPR2	1	5	APP	FPR2	/	/	/	/	/	/	/	/	/	APP_FPR2	1	5	APP	FPR2	0.0523103	1.22748	0.639894	0	0	APP	FPR2	guidetopharmacology.org	CPI-SS0F66EA6BE
control only	CCL5_CCR3	1	5	CCL5	CCR3	/	/	/	/	/	/	/	/	/	CCL5_CCR3	1	5	CCL5	CCR3	81.6095	0.0163648	40.8129	0	0	CCL5	CCR3	curated	CPI-SS0F6B529A1
both	NOTCH2_DLL3	1	6	NOTCH2	DLL3	0.162218	0.0413657	0.101792	0	0	NOTCH2	DLL3	curated	CPI-SS003C9A532	NOTCH2_DLL3	1	6	NOTCH2	DLL3	0.131237	0.044134	0.0876857	0	0	NOTCH2	DLL3	curated	CPI-SS003C9A532
both	TNFSF14_TNFRSF14	1	6	TNFSF14	TNFRSF14	0.325036	0.730555	0.527796	0	0	TNFSF14	TNFRSF14	curated	CPI-SS019C98396	TNFSF14_TNFRSF14	1	6	TNFSF14	TNFRSF14	0.302073	1.10408	0.703075	0	0	TNFSF14	TNFRSF14	curated	CPI-SS019C98396
case only	HLA-DQB2_PRL	1	6	HLA-DQB2	PRL	0.00170121	0.00653	0.0041156	0.001	0.0093226	HLA-DQB2	PRL	InnateDB-All	CPI-SS026776C89	/	/	/	/	/	/	/	/	/	/	/	/	/	/
both	FAM3C_CLEC2D	1	6	FAM3C	CLEC2D	0.287463	3.29561	1.79154	0	0	FAM3C	CLEC2D	IMEx,InnateDB-All,IntAct	CPI-SS02A0FF87F	FAM3C_CLEC2D	1	6	FAM3C	CLEC2D	0.388249	4.28474	2.3365	0.002	0.0191203	FAM3C	CLEC2D	IMEx,InnateDB-All,IntAct	CPI-SS02A0FF87F
both	KIR2DL3_FAM3C	1	6	KIR2DL3	FAM3C	0.565185	0.127424	0.346304	0	0	KIR2DL3	FAM3C	IMEx,IntAct	CPI-SS02CF96625	KIR2DL3_FAM3C	1	6	KIR2DL3	FAM3C	0.46254	0.204536	0.333538	0	0	KIR2DL3	FAM3C	IMEx,IntAct	CPI-SS02CF96625
both	HLA-E_KLRK1	1	6	HLA-E	KLRK1	21.049	0.0504322	10.5497	0.001	0.0093226	HLA-E	KLRK1	curated	CPI-SS03339363E	HLA-E_KLRK1	1	6	HLA-E	KLRK1	23.2793	0.0690087	11.6742	0.001	0.0101622	HLA-E	KLRK1	curated	CPI-SS03339363E
case only	NRG2_ERBB3	1	6	NRG2	ERBB3	0.0140887	0.0339789	0.0240338	0	0	NRG2	ERBB3	curated	CPI-SS053613259	/	/	/	/	/	/	/	/	/	/	/	/	/	/
case only	EPHA1_EFNA4	1	6	EPHA1	EFNA4	0.175737	0.0647725	0.120255	0.002	0.0175683	EPHA1	EFNA4	curated	CPI-SS05E6D620E	/	/	/	/	/	/	/	/	/	/	/	/	/	/
both	NOTCH1_DLL3	1	6	NOTCH1	DLL3	0.102889	0.0413657	0.0721272	0	0	NOTCH1	DLL3	curated	CPI-SS0607D1101	NOTCH1_DLL3	1	6	NOTCH1	DLL3	0.190777	0.044134	0.117456	0	0	NOTCH1	DLL3	curated	CPI-SS0607D1101
case only	CCL21_CCR7	1	6	CCL21	CCR7	0.00240788	9.21943	4.61092	0	0	CCL21	CCR7	curated	CPI-SS06C0074BD	/	/	/	/	/	/	/	/	/	/	/	/	/	/
both	CCL4_SLC7A1	1	6	CCL4	SLC7A1	11.2747	0.0654574	5.6701	0	0	CCL4	SLC7A1	IMEx,IntAct	CPI-SS0795802F6	CCL4_SLC7A1	1	6	CCL4	SLC7A1	10.9696	0.0770227	5.52329	0	0	CCL4	SLC7A1	IMEx,IntAct	CPI-SS0795802F6
both	TNFSF12_TNFRSF25	1	6	TNFSF12	TNFRSF25	0.294447	0.905458	0.599952	0	0	TNFSF12	TNFRSF25	I2D	CPI-SS079DDF890	TNFSF12_TNFRSF25	1	6	TNFSF12	TNFRSF25	0.409542	0.976953	0.693248	0	0	TNFSF12	TNFRSF25	I2D	CPI-SS079DDF890
both	CD160_TNFRSF14	1	6	CD160	TNFRSF14	0.141732	0.730555	0.436143	0	0	CD160	TNFRSF14	curated	CPI-SS0879B8E95	CD160_TNFRSF14	1	6	CD160	TNFRSF14	0.176499	1.10408	0.640288	0	0	CD160	TNFRSF14	curated	CPI-SS0879B8E95
both	ADRB2_VEGFB	1	6	ADRB2	VEGFB	0.741152	0.108024	0.424588	0	0	ADRB2	VEGFB	InnateDB-All	CPI-SS098425155	ADRB2_VEGFB	1	6	ADRB2	VEGFB	1.31509	0.599693	0.957394	0	0	ADRB2	VEGFB	InnateDB-All	CPI-SS098425155
case only	CCL4L2_VSIR	1	6	CCL4L2	VSIR	3.57677	0.654343	2.11556	0	0	CCL4L2	VSIR	IMEx,IntAct	CPI-SS0A42A3690	/	/	/	/	/	/	/	/	/	/	/	/	/	/
both	ADGRG5_FAM3C	1	6	ADGRG5	FAM3C	0.359486	0.127424	0.243455	0	0	ADGRG5	FAM3C	InnateDB-All	CPI-SS0AFC7BACF	ADGRG5_FAM3C	1	6	ADGRG5	FAM3C	0.375977	0.204536	0.290257	0.002	0.0191203	ADGRG5	FAM3C	InnateDB-All	CPI-SS0AFC7BACF
case only	CXCR1_YARS	1	6	CXCR1	YARS	0.027364	0.129465	0.0784144	0.002	0.0175683	CXCR1	YARS	guidetopharmacology.org	CPI-SS0C7012011	/	/	/	/	/	/	/	/	/	/	/	/	/	/
case only	WNT5A_PTPRK	1	6	WNT5A	PTPRK	0.0027493	0.0349883	0.0188688	0.006	0.0461998	WNT5A	PTPRK	InnateDB-All	CPI-SS0CB863B46	/	/	/	/	/	/	/	/	/	/	/	/	/	/
both	KLRB1_CLEC2D	1	6	KLRB1	CLEC2D	17.0315	3.29561	10.1635	0	0	KLRB1	CLEC2D	curated	CPI-SS0E292C126	KLRB1_CLEC2D	1	6	KLRB1	CLEC2D	18.5385	4.28474	11.4116	0	0	KLRB1	CLEC2D	curated	CPI-SS0E292C126
both	CD47_SIRPG	1	6	CD47	SIRPG	2.09102	0.290151	1.19059	0	0	CD47	SIRPG	curated	CPI-SS0E9015902	CD47_SIRPG	1	6	CD47	SIRPG	4.12272	0.16103	2.14187	0	0	CD47	SIRPG	curated	CPI-SS0E9015902
control only	LGALS9_MRC2	1	6	LGALS9	MRC2	/	/	/	/	/	/	/	/	/	LGALS9_MRC2	1	6	LGALS9	MRC2	0.260702	0.0499674	0.155335	0	0	LGALS9	MRC2	InnateDB-All	CPI-SS048346C2B
control only	IGF2_IGF1R	1	6	IGF2	IGF1R	/	/	/	/	/	/	/	/	/	IGF2_IGF1R	1	6	IGF2	IGF1R	0.00156015	0.266536	0.134048	0	0	IGF2	IGF1R	curated	CPI-SS0579FA162
control only	NTRK1_AIMP1	1	6	NTRK1	AIMP1	/	/	/	/	/	/	/	/	/	NTRK1_AIMP1	1	6	NTRK1	AIMP1	0.0177025	0.740769	0.379236	0	0	NTRK1	AIMP1	InnateDB-All	CPI-SS05D1A6BEF
control only	PODXL_SELL	1	6	PODXL	SELL	/	/	/	/	/	/	/	/	/	PODXL_SELL	1	6	PODXL	SELL	0.0123874	6.49915	3.25577	0	0	PODXL	SELL	curated	CPI-SS08920B6FF
control only	NOTCH4_DLL3	1	6	NOTCH4	DLL3	/	/	/	/	/	/	/	/	/	NOTCH4_DLL3	1	6	NOTCH4	DLL3	0.0180483	0.044134	0.0310911	0	0	NOTCH4	DLL3	curated	CPI-SS09D379E5B
control only	LGALS9_PTPRK	1	6	LGALS9	PTPRK	/	/	/	/	/	/	/	/	/	LGALS9_PTPRK	1	6	LGALS9	PTPRK	0.260702	0.0675509	0.164126	0	0	LGALS9	PTPRK	InnateDB-All	CPI-SS0A9FB762A
control only	CD74_MIF	1	6	CD74	MIF	/	/	/	/	/	/	/	/	/	CD74_MIF	1	6	CD74	MIF	9.18756	3.3352	6.26138	0	0	CD74	MIF	I2D,InnateDB-All	CPI-SS0ABC5C1B8
control only	NTRK1_GPI	1	6	NTRK1	GPI	/	/	/	/	/	/	/	/	/	NTRK1_GPI	1	6	NTRK1	GPI	0.0177025	0.314145	0.165924	0	0	NTRK1	GPI	InnateDB-All	CPI-SS0B1AB068C
control only	SCT_VIPR1	1	6	SCT	VIPR1	/	/	/	/	/	/	/	/	/	SCT_VIPR1	1	6	SCT	VIPR1	0.00978611	0.144433	0.0771098	0	0	SCT	VIPR1	I2D,InnateDB-All	CPI-SS0EC70F078
both	FGFR2_CD83	1	7	FGFR2	CD83	0.00146	4.58117	2.29132	0	0	FGFR2	CD83	InnateDB-All	CPI-SS00D9A0644	FGFR2_CD83	1	7	FGFR2	CD83	0.00447673	3.45842	1.73145	0	0	FGFR2	CD83	InnateDB-All	CPI-SS00D9A0644
case only	ICAM3_CLEC4M	1	7	ICAM3	CLEC4M	1.59091	0.00328193	0.797096	0	0	ICAM3	CLEC4M	curated	CPI-SS00F979E99	/	/	/	/	/	/	/	/	/	/	/	/	/	/
both	TNFSF14_TNFRSF14	1	7	TNFSF14	TNFRSF14	0.325036	1.38004	0.85254	0	0	TNFSF14	TNFRSF14	curated	CPI-SS019C98396	TNFSF14_TNFRSF14	1	7	TNFSF14	TNFRSF14	0.302073	1.51848	0.910277	0	0	TNFSF14	TNFRSF14	curated	CPI-SS019C98396
case only	EPHA1_EFNA3	1	7	EPHA1	EFNA3	0.175737	0.0252895	0.100513	0	0	EPHA1	EFNA3	curated	CPI-SS01A8F745A	/	/	/	/	/	/	/	/	/	/	/	/	/	/
case only	TFF1_FCRL4	1	7	TFF1	FCRL4	0.0023957	0.0104509	0.00642329	0	0	TFF1	FCRL4	IMEx,InnateDB-All,IntAct	CPI-SS01F908B16	/	/	/	/	/	/	/	/	/	/	/	/	/	/
both	NCR3_BAG6	1	7	NCR3	BAG6	0.204023	0.537107	0.370565	0	0	NCR3	BAG6	curated	CPI-SS027AFFC0E	NCR3_BAG6	1	7	NCR3	BAG6	0.494563	0.475426	0.484995	0	0	NCR3	BAG6	curated	CPI-SS027AFFC0E
case only	FAM3C_CLEC2D	1	7	FAM3C	CLEC2D	0.287463	3.44997	1.86872	0	0	FAM3C	CLEC2D	IMEx,InnateDB-All,IntAct	CPI-SS02A0FF87F	/	/	/	/	/	/	/	/	/	/	/	/	/	/
both	PLXNC1_SEMA7A	1	7	PLXNC1	SEMA7A	0.0774612	0.11124	0.0943506	0	0	PLXNC1	SEMA7A	curated	CPI-SS02B567BC7	PLXNC1_SEMA7A	1	7	PLXNC1	SEMA7A	0.0603926	0.268092	0.164242	0	0	PLXNC1	SEMA7A	curated	CPI-SS02B567BC7
both	KIR2DL3_FAM3C	1	7	KIR2DL3	FAM3C	0.565185	0.826778	0.695981	0	0	KIR2DL3	FAM3C	IMEx,IntAct	CPI-SS02CF96625	KIR2DL3_FAM3C	1	7	KIR2DL3	FAM3C	0.46254	0.685548	0.574044	0	0	KIR2DL3	FAM3C	IMEx,IntAct	CPI-SS02CF96625
both	HLA-C_FAM3C	1	7	HLA-C	FAM3C	61.4949	0.826778	31.1609	0	0	HLA-C	FAM3C	InnateDB-All	CPI-SS034D36D2F	HLA-C_FAM3C	1	7	HLA-C	FAM3C	44.6845	0.685548	22.685	0	0	HLA-C	FAM3C	InnateDB-All	CPI-SS034D36D2F
case only	ADORA2A_ENTPD1	1	7	ADORA2A	ENTPD1	0.00878167	0.250172	0.129477	0	0	ADORA2A	ENTPD1	curated	CPI-SS03E273233	/	/	/	/	/	/	/	/	/	/	/	/	/	/
both	LAMP1_FAM3C	1	7	LAMP1	FAM3C	1.93502	0.826778	1.3809	0	0	LAMP1	FAM3C	InnateDB-All	CPI-SS055E061C9	LAMP1_FAM3C	1	7	LAMP1	FAM3C	1.6211	0.685548	1.15332	0	0	LAMP1	FAM3C	InnateDB-All	CPI-SS055E061C9
case only	CCL5_ACKR1	1	7	CCL5	ACKR1	93.9324	0.00336189	46.9679	0	0	CCL5	ACKR1	curated	CPI-SS05B7D3407	/	/	/	/	/	/	/	/	/	/	/	/	/	/
both	CCL4_CNR2	1	7	CCL4	CNR2	11.2747	0.260491	5.76762	0	0	CCL4	CNR2	IMEx,IntAct	CPI-SS05BA6D9C3	CCL4_CNR2	1	7	CCL4	CNR2	10.9696	0.236505	5.60303	0	0	CCL4	CNR2	IMEx,IntAct	CPI-SS05BA6D9C3
case only	EPHA1_EFNA4	1	7	EPHA1	EFNA4	0.175737	0.101166	0.138451	0	0	EPHA1	EFNA4	curated	CPI-SS05E6D620E	/	/	/	/	/	/	/	/	/	/	/	/	/	/
both	CD52_SIGLEC10	1	7	CD52	SIGLEC10	11.6992	0.122736	5.91099	0	0	CD52	SIGLEC10	curated	CPI-SS073C1B796	CD52_SIGLEC10	1	7	CD52	SIGLEC10	13.6402	0.0924107	6.86632	0	0	CD52	SIGLEC10	curated	CPI-SS073C1B796
case only	WNT5A_ROR1	1	7	WNT5A	ROR1	0.0027493	0.033808	0.0182787	0	0	WNT5A	ROR1	IMEx	CPI-SS073F3FAD5	/	/	/	/	/	/	/	/	/	/	/	/	/	/
both	CCL4_SLC7A1	1	7	CCL4	SLC7A1	11.2747	0.0223987	5.64857	0.001	0.0093226	CCL4	SLC7A1	IMEx,IntAct	CPI-SS0795802F6	CCL4_SLC7A1	1	7	CCL4	SLC7A1	10.9696	0.0861692	5.52786	0	0	CCL4	SLC7A1	IMEx,IntAct	CPI-SS0795802F6
case only	CMKLR1_RARRES2	1	7	CMKLR1	RARRES2	0.0886726	0.000621772	0.0446472	0.001	0.0093226	CMKLR1	RARRES2	guidetopharmacology.org	CPI-SS07D56EB05	/	/	/	/	/	/	/	/	/	/	/	/	/	/
both	JAG1_NOTCH4	1	7	JAG1	NOTCH4	0.0153594	0.0668336	0.0410965	0	0	JAG1	NOTCH4	curated	CPI-SS0837E9F59	JAG1_NOTCH4	1	7	JAG1	NOTCH4	0.0312809	0.0524663	0.0418736	0	0	JAG1	NOTCH4	curated	CPI-SS0837E9F59
both	CD160_TNFRSF14	1	7	CD160	TNFRSF14	0.141732	1.38004	0.760888	0	0	CD160	TNFRSF14	curated	CPI-SS0879B8E95	CD160_TNFRSF14	1	7	CD160	TNFRSF14	0.176499	1.51848	0.84749	0	0	CD160	TNFRSF14	curated	CPI-SS0879B8E95
both	ADRB2_VEGFB	1	7	ADRB2	VEGFB	0.741152	0.189478	0.465315	0	0	ADRB2	VEGFB	InnateDB-All	CPI-SS098425155	ADRB2_VEGFB	1	7	ADRB2	VEGFB	1.31509	1.01971	1.1674	0	0	ADRB2	VEGFB	InnateDB-All	CPI-SS098425155
case only	CXCL12_CXCR4	1	7	CXCL12	CXCR4	0.0028983	25.1623	12.5826	0.003	0.0252241	CXCL12	CXCR4	curated	CPI-SS0A28DCA72	/	/	/	/	/	/	/	/	/	/	/	/	/	/
both	ADGRG5_FAM3C	1	7	ADGRG5	FAM3C	0.359486	0.826778	0.593132	0	0	ADGRG5	FAM3C	InnateDB-All	CPI-SS0AFC7BACF	ADGRG5_FAM3C	1	7	ADGRG5	FAM3C	0.375977	0.685548	0.530763	0	0	ADGRG5	FAM3C	InnateDB-All	CPI-SS0AFC7BACF
case only	NCAM1_GDNF	1	7	NCAM1	GDNF	0.129931	0.0014138	0.0656724	0	0	NCAM1	GDNF	I2D	CPI-SS0C23EF34B	/	/	/	/	/	/	/	/	/	/	/	/	/	/
both	TNFRSF1B_GRN	1	7	TNFRSF1B	GRN	0.992076	1.53746	1.26477	0	0	TNFRSF1B	GRN	IMEx,InnateDB-All,MINT	CPI-SS0C4E86714	TNFRSF1B_GRN	1	7	TNFRSF1B	GRN	1.5037	1.01699	1.26035	0	0	TNFRSF1B	GRN	IMEx,InnateDB-All,MINT	CPI-SS0C4E86714
case only	WNT5A_PTPRK	1	7	WNT5A	PTPRK	0.0027493	0.0543203	0.0285348	0.001	0.0093226	WNT5A	PTPRK	InnateDB-All	CPI-SS0CB863B46	/	/	/	/	/	/	/	/	/	/	/	/	/	/
both	PTPRC_CD22	1	7	PTPRC	CD22	8.63799	0.873843	4.75592	0	0	PTPRC	CD22	curated	CPI-SS0CBC7840D	PTPRC_CD22	1	7	PTPRC	CD22	13.4332	0.571825	7.00249	0	0	PTPRC	CD22	curated	CPI-SS0CBC7840D
both	TNFRSF1A_GRN	1	7	TNFRSF1A	GRN	0.822023	1.53746	1.17974	0	0	TNFRSF1A	GRN	IMEx,InnateDB-All,MINT	CPI-SS0DA033F03	TNFRSF1A_GRN	1	7	TNFRSF1A	GRN	0.770561	1.01699	0.893776	0	0	TNFRSF1A	GRN	IMEx,InnateDB-All,MINT	CPI-SS0DA033F03
both	KLRB1_CLEC2D	1	7	KLRB1	CLEC2D	17.0315	3.44997	10.2407	0	0	KLRB1	CLEC2D	curated	CPI-SS0E292C126	KLRB1_CLEC2D	1	7	KLRB1	CLEC2D	18.5385	3.56162	11.0501	0	0	KLRB1	CLEC2D	curated	CPI-SS0E292C126
control only	LGALS9_SLC1A5	1	7	LGALS9	SLC1A5	/	/	/	/	/	/	/	/	/	LGALS9_SLC1A5	1	7	LGALS9	SLC1A5	0.260702	0.193795	0.227249	0.004	0.0354845	LGALS9	SLC1A5	I2D,InnateDB-All	CPI-SS002DF6C31
control only	CCL4_GPRC5D	1	7	CCL4	GPRC5D	/	/	/	/	/	/	/	/	/	CCL4_GPRC5D	1	7	CCL4	GPRC5D	10.9696	0.000874002	5.48521	0.001	0.0101622	CCL4	GPRC5D	IMEx,IntAct	CPI-SS008F83E02
control only	CXCR3_CXCL9	1	7	CXCR3	CXCL9	/	/	/	/	/	/	/	/	/	CXCR3_CXCL9	1	7	CXCR3	CXCL9	1.37678	0.0222856	0.699535	0	0	CXCR3	CXCL9	curated	CPI-SS02246DA17
control only	MIF_TNFRSF14	1	7	MIF	TNFRSF14	/	/	/	/	/	/	/	/	/	MIF_TNFRSF14	1	7	MIF	TNFRSF14	2.64113	1.51848	2.0798	0.001	0.0101622	MIF	TNFRSF14	I2D,IntAct	CPI-SS02ACCF1F7
control only	CD74_COPA	1	7	CD74	COPA	/	/	/	/	/	/	/	/	/	CD74_COPA	1	7	CD74	COPA	9.18756	0.578947	4.88325	0	0	CD74	COPA	IMEx,IntAct	CPI-SS0302E8E8F
control only	CXADR_FAM3C	1	7	CXADR	FAM3C	/	/	/	/	/	/	/	/	/	CXADR_FAM3C	1	7	CXADR	FAM3C	0.00991392	0.685548	0.347731	0.001	0.0101622	CXADR	FAM3C	IMEx,IntAct	CPI-SS033CB0BB2
control only	NTRK1_GRN	1	7	NTRK1	GRN	/	/	/	/	/	/	/	/	/	NTRK1_GRN	1	7	NTRK1	GRN	0.0177025	1.01699	0.517347	0	0	NTRK1	GRN	InnateDB-All	CPI-SS054D158CC
control only	NTRK1_AIMP1	1	7	NTRK1	AIMP1	/	/	/	/	/	/	/	/	/	NTRK1_AIMP1	1	7	NTRK1	AIMP1	0.0177025	0.848764	0.433233	0	0	NTRK1	AIMP1	InnateDB-All	CPI-SS05D1A6BEF
control only	NOTCH1_DLL3	1	7	NOTCH1	DLL3	/	/	/	/	/	/	/	/	/	NOTCH1_DLL3	1	7	NOTCH1	DLL3	0.190777	0.0287669	0.109772	0.001	0.0101622	NOTCH1	DLL3	curated	CPI-SS0607D1101
control only	JAG1_NOTCH2	1	7	JAG1	NOTCH2	/	/	/	/	/	/	/	/	/	JAG1_NOTCH2	1	7	JAG1	NOTCH2	0.0312809	0.210232	0.120757	0	0	JAG1	NOTCH2	curated	CPI-SS060B82BBC
control only	SELP_CD24	1	7	SELP	CD24	/	/	/	/	/	/	/	/	/	SELP_CD24	1	7	SELP	CD24	0.00219918	1.14571	0.573955	0	0	SELP	CD24	curated	CPI-SS06ABF2F5A
control only	HLA-DPA1_GAL	1	7	HLA-DPA1	GAL	/	/	/	/	/	/	/	/	/	HLA-DPA1_GAL	1	7	HLA-DPA1	GAL	2.70665	0.00073346	1.35369	0	0	HLA-DPA1	GAL	InnateDB-All	CPI-SS072B19293
control only	PODXL_SELL	1	7	PODXL	SELL	/	/	/	/	/	/	/	/	/	PODXL_SELL	1	7	PODXL	SELL	0.0123874	3.15473	1.58356	0.003	0.0275504	PODXL	SELL	curated	CPI-SS08920B6FF
control only	NOTCH4_DLL3	1	7	NOTCH4	DLL3	/	/	/	/	/	/	/	/	/	NOTCH4_DLL3	1	7	NOTCH4	DLL3	0.0180483	0.0287669	0.0234076	0.001	0.0101622	NOTCH4	DLL3	curated	CPI-SS09D379E5B
control only	CD74_MIF	1	7	CD74	MIF	/	/	/	/	/	/	/	/	/	CD74_MIF	1	7	CD74	MIF	9.18756	3.7984	6.49298	0	0	CD74	MIF	I2D,InnateDB-All	CPI-SS0ABC5C1B8
control only	NTRK1_GPI	1	7	NTRK1	GPI	/	/	/	/	/	/	/	/	/	NTRK1_GPI	1	7	NTRK1	GPI	0.0177025	0.410264	0.213983	0	0	NTRK1	GPI	InnateDB-All	CPI-SS0B1AB068C
control only	CXCR1_YARS	1	7	CXCR1	YARS	/	/	/	/	/	/	/	/	/	CXCR1_YARS	1	7	CXCR1	YARS	0.0829995	0.238689	0.160844	0.001	0.0101622	CXCR1	YARS	guidetopharmacology.org	CPI-SS0C7012011
control only	KIR2DL3_CXCL9	1	7	KIR2DL3	CXCL9	/	/	/	/	/	/	/	/	/	KIR2DL3_CXCL9	1	7	KIR2DL3	CXCL9	0.46254	0.0222856	0.242413	0	0	KIR2DL3	CXCL9	IMEx,IntAct	CPI-SS0D26F639E
control only	DLK1_NOTCH4	1	7	DLK1	NOTCH4	/	/	/	/	/	/	/	/	/	DLK1_NOTCH4	1	7	DLK1	NOTCH4	0.00391823	0.0524663	0.0281923	0	0	DLK1	NOTCH4	curated	CPI-SS0D37C7C70
control only	NTRK1_COPA	1	7	NTRK1	COPA	/	/	/	/	/	/	/	/	/	NTRK1_COPA	1	7	NTRK1	COPA	0.0177025	0.578947	0.298325	0	0	NTRK1	COPA	InnateDB-All	CPI-SS0E6E8A727
control only	TNF_PTPRS	1	7	TNF	PTPRS	/	/	/	/	/	/	/	/	/	TNF_PTPRS	1	7	TNF	PTPRS	0.0672208	0.013022	0.0401214	0	0	TNF	PTPRS	InnateDB-All	CPI-SS0FBC9234C
both	TNFSF14_TNFRSF14	1	8	TNFSF14	TNFRSF14	0.325036	0.943502	0.634269	0	0	TNFSF14	TNFRSF14	curated	CPI-SS019C98396	TNFSF14_TNFRSF14	1	8	TNFSF14	TNFRSF14	0.302073	1.01211	0.657091	0	0	TNFSF14	TNFRSF14	curated	CPI-SS019C98396
case only	CLEC2B_KLRF1	1	8	CLEC2B	KLRF1	5.75955	0.584089	3.17182	0.004	0.0325301	CLEC2B	KLRF1	curated	CPI-SS025C8F785	/	/	/	/	/	/	/	/	/	/	/	/	/	/
both	KIR2DL3_FAM3C	1	8	KIR2DL3	FAM3C	0.565185	0.214443	0.389814	0	0	KIR2DL3	FAM3C	IMEx,IntAct	CPI-SS02CF96625	KIR2DL3_FAM3C	1	8	KIR2DL3	FAM3C	0.46254	0.480982	0.471761	0	0	KIR2DL3	FAM3C	IMEx,IntAct	CPI-SS02CF96625
both	TFRC_TNFSF13B	1	8	TFRC	TNFSF13B	0.0696329	1.18491	0.627272	0.001	0.0093226	TFRC	TNFSF13B	IMEx,IntAct	CPI-SS03133B4F2	TFRC_TNFSF13B	1	8	TFRC	TNFSF13B	0.102112	0.798878	0.450495	0.001	0.0101622	TFRC	TNFSF13B	IMEx,IntAct	CPI-SS03133B4F2
both	TIGIT_NECTIN3	1	8	TIGIT	NECTIN3	2.96369	0.0466925	1.50519	0	0	TIGIT	NECTIN3	curated	CPI-SS03859E16F	TIGIT_NECTIN3	1	8	TIGIT	NECTIN3	1.69613	0.138836	0.917485	0	0	TIGIT	NECTIN3	curated	CPI-SS03859E16F
both	HLA-DPB1_TNFSF13B	1	8	HLA-DPB1	TNFSF13B	6.85995	1.18491	4.02243	0	0	HLA-DPB1	TNFSF13B	InnateDB-All	CPI-SS05D23BCE8	HLA-DPB1_TNFSF13B	1	8	HLA-DPB1	TNFSF13B	5.24346	0.798878	3.02117	0	0	HLA-DPB1	TNFSF13B	InnateDB-All	CPI-SS05D23BCE8
case only	IL15_IL15RA	1	8	IL15	IL15RA	0.130989	0.154206	0.142598	0	0	IL15	IL15RA	guidetopharmacology.org	CPI-SS077B160B9	/	/	/	/	/	/	/	/	/	/	/	/	/	/
both	TNFSF12_TNFRSF25	1	8	TNFSF12	TNFRSF25	0.294447	1.53002	0.912234	0	0	TNFSF12	TNFRSF25	I2D	CPI-SS079DDF890	TNFSF12_TNFRSF25	1	8	TNFSF12	TNFRSF25	0.409542	2.02857	1.21906	0	0	TNFSF12	TNFRSF25	I2D	CPI-SS079DDF890
both	CD160_TNFRSF14	1	8	CD160	TNFRSF14	0.141732	0.943502	0.542617	0	0	CD160	TNFRSF14	curated	CPI-SS0879B8E95	CD160_TNFRSF14	1	8	CD160	TNFRSF14	0.176499	1.01211	0.594304	0	0	CD160	TNFRSF14	curated	CPI-SS0879B8E95
both	CADM1_CADM1	1	8	CADM1	CADM1	0.16059	0.0928636	0.126727	0	0	CADM1	CADM1	curated	CPI-SS0889E281D	CADM1_CADM1	1	8	CADM1	CADM1	0.242413	0.30744	0.274927	0	0	CADM1	CADM1	curated	CPI-SS0889E281D
both	CCL16_CCR2	1	8	CCL16	CCR2	0.00386133	0.320011	0.161936	0	0	CCL16	CCR2	curated	CPI-SS093922D5A	CCL16_CCR2	1	8	CCL16	CCR2	0.014761	0.104547	0.0596539	0	0	CCL16	CCR2	curated	CPI-SS093922D5A
both	ADRB2_VEGFB	1	8	ADRB2	VEGFB	0.741152	0.377924	0.559538	0	0	ADRB2	VEGFB	InnateDB-All	CPI-SS098425155	ADRB2_VEGFB	1	8	ADRB2	VEGFB	1.31509	0.67713	0.996112	0	0	ADRB2	VEGFB	InnateDB-All	CPI-SS098425155
both	TNF_FLT4	1	8	TNF	FLT4	0.0358245	0.0735173	0.0546709	0	0	TNF	FLT4	InnateDB-All	CPI-SS09C917D22	TNF_FLT4	1	8	TNF	FLT4	0.0672208	0.141059	0.10414	0	0	TNF	FLT4	InnateDB-All	CPI-SS09C917D22
case only	CCL5_CCR1	1	8	CCL5	CCR1	93.9324	0.15824	47.0453	0.006	0.0461998	CCL5	CCR1	curated	CPI-SS0A021DB6E	/	/	/	/	/	/	/	/	/	/	/	/	/	/
case only	CXCL12_CXCR4	1	8	CXCL12	CXCR4	0.0028983	26.3999	13.2014	0.004	0.0325301	CXCL12	CXCR4	curated	CPI-SS0A28DCA72	/	/	/	/	/	/	/	/	/	/	/	/	/	/
both	CCL4L2_VSIR	1	8	CCL4L2	VSIR	3.57677	0.924937	2.25086	0	0	CCL4L2	VSIR	IMEx,IntAct	CPI-SS0A42A3690	CCL4L2_VSIR	1	8	CCL4L2	VSIR	2.0441	0.641433	1.34277	0	0	CCL4L2	VSIR	IMEx,IntAct	CPI-SS0A42A3690
case only	TIGIT_NECTIN2	1	8	TIGIT	NECTIN2	2.96369	0.059488	1.51159	0.001	0.0093226	TIGIT	NECTIN2	curated	CPI-SS0A5DF05C0	/	/	/	/	/	/	/	/	/	/	/	/	/	/
both	CCL22_DPP4	1	8	CCL22	DPP4	0.0906655	1.2972	0.693933	0	0	CCL22	DPP4	curated	CPI-SS0AEC33FF1	CCL22_DPP4	1	8	CCL22	DPP4	0.105039	1.27508	0.690058	0	0	CCL22	DPP4	curated	CPI-SS0AEC33FF1
both	ADGRG5_FAM3C	1	8	ADGRG5	FAM3C	0.359486	0.214443	0.286965	0	0	ADGRG5	FAM3C	InnateDB-All	CPI-SS0AFC7BACF	ADGRG5_FAM3C	1	8	ADGRG5	FAM3C	0.375977	0.480982	0.42848	0	0	ADGRG5	FAM3C	InnateDB-All	CPI-SS0AFC7BACF
both	CCL5_CCR5	1	8	CCL5	CCR5	93.9324	0.95516	47.4438	0	0	CCL5	CCR5	curated	CPI-SS0B01D306C	CCL5_CCR5	1	8	CCL5	CCR5	81.6095	0.267615	40.9386	0	0	CCL5	CCR5	curated	CPI-SS0B01D306C
case only	CCL24_CCR2	1	8	CCL24	CCR2	0.00431913	0.320011	0.162165	0.004	0.0325301	CCL24	CCR2	guidetopharmacology.org	CPI-SS0B7BC0E4D	/	/	/	/	/	/	/	/	/	/	/	/	/	/
both	CADM1_NECTIN3	1	8	CADM1	NECTIN3	0.16059	0.0466925	0.103641	0	0	CADM1	NECTIN3	curated	CPI-SS0B990492C	CADM1_NECTIN3	1	8	CADM1	NECTIN3	0.242413	0.138836	0.190624	0	0	CADM1	NECTIN3	curated	CPI-SS0B990492C
case only	CCL3_CCR5	1	8	CCL3	CCR5	2.6095	0.95516	1.78233	0	0	CCL3	CCR5	curated	CPI-SS0C090A257	/	/	/	/	/	/	/	/	/	/	/	/	/	/
both	CXCR1_YARS	1	8	CXCR1	YARS	0.027364	0.313603	0.170484	0	0	CXCR1	YARS	guidetopharmacology.org	CPI-SS0C7012011	CXCR1_YARS	1	8	CXCR1	YARS	0.0829995	0.436607	0.259803	0	0	CXCR1	YARS	guidetopharmacology.org	CPI-SS0C7012011
case only	CXCL2_DPP4	1	8	CXCL2	DPP4	0.323703	1.2972	0.810451	0	0	CXCL2	DPP4	curated	CPI-SS0CDAC688B	/	/	/	/	/	/	/	/	/	/	/	/	/	/
both	CCL4_CCR5	1	8	CCL4	CCR5	11.2747	0.95516	6.11495	0	0	CCL4	CCR5	curated	CPI-SS0D1D95883	CCL4_CCR5	1	8	CCL4	CCR5	10.9696	0.267615	5.61858	0	0	CCL4	CCR5	curated	CPI-SS0D1D95883
both	KLRB1_CLEC2D	1	8	KLRB1	CLEC2D	17.0315	3.01181	10.0216	0	0	KLRB1	CLEC2D	curated	CPI-SS0E292C126	KLRB1_CLEC2D	1	8	KLRB1	CLEC2D	18.5385	4.12855	11.3335	0	0	KLRB1	CLEC2D	curated	CPI-SS0E292C126
case only	WNT5A_ROR2	1	8	WNT5A	ROR2	0.0027493	0.022374	0.0125617	0.001	0.0093226	WNT5A	ROR2	I2D	CPI-SS0E7CBFD03	/	/	/	/	/	/	/	/	/	/	/	/	/	/
both	SEMA3E_PLXND1	1	8	SEMA3E	PLXND1	0.0346981	0.665629	0.350164	0	0	SEMA3E	PLXND1	curated	CPI-SS0F3A089DE	SEMA3E_PLXND1	1	8	SEMA3E	PLXND1	0.0603974	0.712356	0.386377	0	0	SEMA3E	PLXND1	curated	CPI-SS0F3A089DE
case only	CXCR3_CCL20	1	8	CXCR3	CCL20	3.28535	0.937482	2.11141	0	0	CXCR3	CCL20	guidetopharmacology.org	CPI-SS0F8C664D9	/	/	/	/	/	/	/	/	/	/	/	/	/	/
case only	NCR3_NCR3LG1	1	8	NCR3	NCR3LG1	0.204023	0.0502906	0.127157	0	0	NCR3	NCR3LG1	curated	CPI-SS0F94547B2	/	/	/	/	/	/	/	/	/	/	/	/	/	/
case only	PYY_DPP4	1	8	PYY	DPP4	0.00121408	1.2972	0.649207	0	0	PYY	DPP4	InnateDB-All,MINT	CPI-SS0FAE7ABEF	/	/	/	/	/	/	/	/	/	/	/	/	/	/
both	EFNA5_EPHA4	1	8	EFNA5	EPHA4	0.055611	0.115285	0.0854482	0.001	0.0093226	EFNA5	EPHA4	curated	CPI-SS0FC01B947	EFNA5_EPHA4	1	8	EFNA5	EPHA4	0.106119	0.230678	0.168399	0	0	EFNA5	EPHA4	curated	CPI-SS0FC01B947
control only	WNT1_ROR2	1	8	WNT1	ROR2	/	/	/	/	/	/	/	/	/	WNT1_ROR2	1	8	WNT1	ROR2	0.00338963	0.00750723	0.00544843	0.001	0.0101622	WNT1	ROR2	InnateDB-All	CPI-SS00A6240B6
control only	TNFSF12_TNFRSF12A	1	8	TNFSF12	TNFRSF12A	/	/	/	/	/	/	/	/	/	TNFSF12_TNFRSF12A	1	8	TNFSF12	TNFRSF12A	0.409542	0.091761	0.250652	0.001	0.0101622	TNFSF12	TNFRSF12A	curated	CPI-SS02EF3E1BA
control only	HLA-E_KLRK1	1	8	HLA-E	KLRK1	/	/	/	/	/	/	/	/	/	HLA-E_KLRK1	1	8	HLA-E	KLRK1	23.2793	0.0887012	11.684	0.005	0.0429806	HLA-E	KLRK1	curated	CPI-SS03339363E
control only	HLA-C_FAM3C	1	8	HLA-C	FAM3C	/	/	/	/	/	/	/	/	/	HLA-C_FAM3C	1	8	HLA-C	FAM3C	44.6845	0.480982	22.5827	0	0	HLA-C	FAM3C	InnateDB-All	CPI-SS034D36D2F
control only	FGFR4_SCGB3A1	1	8	FGFR4	SCGB3A1	/	/	/	/	/	/	/	/	/	FGFR4_SCGB3A1	1	8	FGFR4	SCGB3A1	0.00379544	0.0374132	0.0206043	0.003	0.0275504	FGFR4	SCGB3A1	IMEx,InnateDB-All,MINT	CPI-SS04861AD1A
control only	LAMP1_FAM3C	1	8	LAMP1	FAM3C	/	/	/	/	/	/	/	/	/	LAMP1_FAM3C	1	8	LAMP1	FAM3C	1.6211	0.480982	1.05104	0	0	LAMP1	FAM3C	InnateDB-All	CPI-SS055E061C9
control only	NTRK1_AIMP1	1	8	NTRK1	AIMP1	/	/	/	/	/	/	/	/	/	NTRK1_AIMP1	1	8	NTRK1	AIMP1	0.0177025	0.813711	0.415707	0	0	NTRK1	AIMP1	InnateDB-All	CPI-SS05D1A6BEF
control only	LGALS9_SORL1	1	8	LGALS9	SORL1	/	/	/	/	/	/	/	/	/	LGALS9_SORL1	1	8	LGALS9	SORL1	0.260702	1.71595	0.988327	0	0	LGALS9	SORL1	InnateDB-All	CPI-SS09C52F54E
control only	CD74_MIF	1	8	CD74	MIF	/	/	/	/	/	/	/	/	/	CD74_MIF	1	8	CD74	MIF	9.18756	3.46187	6.32472	0.002	0.0191203	CD74	MIF	I2D,InnateDB-All	CPI-SS0ABC5C1B8
control only	NTRK1_GPI	1	8	NTRK1	GPI	/	/	/	/	/	/	/	/	/	NTRK1_GPI	1	8	NTRK1	GPI	0.0177025	0.362184	0.189943	0.001	0.0101622	NTRK1	GPI	InnateDB-All	CPI-SS0B1AB068C
control only	NECTIN1_NECTIN3	1	8	NECTIN1	NECTIN3	/	/	/	/	/	/	/	/	/	NECTIN1_NECTIN3	1	8	NECTIN1	NECTIN3	0.00904722	0.138836	0.0739414	0.005	0.0429806	NECTIN1	NECTIN3	curated	CPI-SS0C5E9FBFB
control only	NTRK1_COPA	1	8	NTRK1	COPA	/	/	/	/	/	/	/	/	/	NTRK1_COPA	1	8	NTRK1	COPA	0.0177025	0.54384	0.280771	0	0	NTRK1	COPA	InnateDB-All	CPI-SS0E6E8A727
control only	CD40_TNFSF13B	1	8	CD40	TNFSF13B	/	/	/	/	/	/	/	/	/	CD40_TNFSF13B	1	8	CD40	TNFSF13B	0.16253	0.798878	0.480704	0.001	0.0101622	CD40	TNFSF13B	I2D,InnateDB	CPI-SS0F00D756A
case only	EPHA4_EFNB1	1	9	EPHA4	EFNB1	0.165786	0.0919207	0.128853	0	0	EPHA4	EFNB1	curated	CPI-SS00046DCF3	/	/	/	/	/	/	/	/	/	/	/	/	/	/
case only	HLA-F_LILRB1	1	9	HLA-F	LILRB1	3.6493	0.334551	1.99193	0	0	HLA-F	LILRB1	curated	CPI-SS00150FB64	/	/	/	/	/	/	/	/	/	/	/	/	/	/
case only	PVR_TNFSF9	1	9	PVR	TNFSF9	0.0120343	0.0894915	0.0507629	0.003	0.0252241	PVR	TNFSF9	InnateDB-All	CPI-SS00A8596B5	/	/	/	/	/	/	/	/	/	/	/	/	/	/
case only	CD2_CD58	1	9	CD2	CD58	4.72665	1.14734	2.93699	0	0	CD2	CD58	curated	CPI-SS00B1BEE64	/	/	/	/	/	/	/	/	/	/	/	/	/	/
case only	TNFSF14_TNFRSF14	1	9	TNFSF14	TNFRSF14	0.325036	1.20924	0.767139	0	0	TNFSF14	TNFRSF14	curated	CPI-SS019C98396	/	/	/	/	/	/	/	/	/	/	/	/	/	/
case only	CLEC2B_KLRF1	1	9	CLEC2B	KLRF1	5.75955	1.0326	3.39608	0	0	CLEC2B	KLRF1	curated	CPI-SS025C8F785	/	/	/	/	/	/	/	/	/	/	/	/	/	/
case only	NCR3_BAG6	1	9	NCR3	BAG6	0.204023	0.630798	0.417411	0	0	NCR3	BAG6	curated	CPI-SS027AFFC0E	/	/	/	/	/	/	/	/	/	/	/	/	/	/
case only	HLA-DPA1_TNFSF9	1	9	HLA-DPA1	TNFSF9	3.7097	0.0894915	1.89959	0.001	0.0093226	HLA-DPA1	TNFSF9	InnateDB-All	CPI-SS028784FC6	/	/	/	/	/	/	/	/	/	/	/	/	/	/
case only	CXCR1_CXCL6	1	9	CXCR1	CXCL6	0.027364	0.0198015	0.0235828	0.001	0.0093226	CXCR1	CXCL6	curated	CPI-SS0288E42FB	/	/	/	/	/	/	/	/	/	/	/	/	/	/
case only	FAM3C_CLEC2D	1	9	FAM3C	CLEC2D	0.287463	6.35182	3.31964	0	0	FAM3C	CLEC2D	IMEx,InnateDB-All,IntAct	CPI-SS02A0FF87F	/	/	/	/	/	/	/	/	/	/	/	/	/	/
both	KIR2DL3_FAM3C	1	9	KIR2DL3	FAM3C	0.565185	0.170549	0.367867	0	0	KIR2DL3	FAM3C	IMEx,IntAct	CPI-SS02CF96625	KIR2DL3_FAM3C	1	9	KIR2DL3	FAM3C	0.46254	0.366386	0.414463	0.002	0.0191203	KIR2DL3	FAM3C	IMEx,IntAct	CPI-SS02CF96625
case only	CSF1_SLC7A1	1	9	CSF1	SLC7A1	0.0189694	0.151737	0.0853534	0	0	CSF1	SLC7A1	I2D	CPI-SS03105D292	/	/	/	/	/	/	/	/	/	/	/	/	/	/
case only	HLA-E_KLRK1	1	9	HLA-E	KLRK1	21.049	0.0757923	10.5624	0.001	0.0093226	HLA-E	KLRK1	curated	CPI-SS03339363E	/	/	/	/	/	/	/	/	/	/	/	/	/	/
case only	FAS_FASLG	1	9	FAS	FASLG	0.18695	0.496778	0.341864	0	0	FAS	FASLG	curated	CPI-SS03A0C857B	/	/	/	/	/	/	/	/	/	/	/	/	/	/
both	TNF_ICOS	1	9	TNF	ICOS	0.0358245	0.497715	0.26677	0	0	TNF	ICOS	InnateDB-All	CPI-SS03B8E2D7A	TNF_ICOS	1	9	TNF	ICOS	0.0672208	0.496489	0.281855	0.001	0.0101622	TNF	ICOS	InnateDB-All	CPI-SS03B8E2D7A
case only	HLA-E_KLRC1	1	9	HLA-E	KLRC1	21.049	1.24785	11.1484	0	0	HLA-E	KLRC1	curated	CPI-SS03EF699C7	/	/	/	/	/	/	/	/	/	/	/	/	/	/
case only	CD96_NECTIN1	1	9	CD96	NECTIN1	1.53411	0.0219284	0.77802	0	0	CD96	NECTIN1	curated	CPI-SS03F821467	/	/	/	/	/	/	/	/	/	/	/	/	/	/
case only	TNFSF4_TNFRSF4	1	9	TNFSF4	TNFRSF4	0.0246375	1.06701	0.545822	0	0	TNFSF4	TNFRSF4	curated	CPI-SS04456F441	/	/	/	/	/	/	/	/	/	/	/	/	/	/
case only	HLA-F_KIR3DL1	1	9	HLA-F	KIR3DL1	3.6493	0.114755	1.88203	0	0	HLA-F	KIR3DL1	curated	CPI-SS048242083	/	/	/	/	/	/	/	/	/	/	/	/	/	/
case only	NRG2_ERBB3	1	9	NRG2	ERBB3	0.0140887	0.0531518	0.0336203	0	0	NRG2	ERBB3	curated	CPI-SS053613259	/	/	/	/	/	/	/	/	/	/	/	/	/	/
case only	EFNA3_EPHA4	1	9	EFNA3	EPHA4	0.0320443	0.280217	0.156131	0	0	EFNA3	EPHA4	curated	CPI-SS05B4EB419	/	/	/	/	/	/	/	/	/	/	/	/	/	/
case only	CCL4_CNR2	1	9	CCL4	CNR2	11.2747	0.0236827	5.64921	0.002	0.0175683	CCL4	CNR2	IMEx,IntAct	CPI-SS05BA6D9C3	/	/	/	/	/	/	/	/	/	/	/	/	/	/
case only	EPHA1_EFNA4	1	9	EPHA1	EFNA4	0.175737	0.117545	0.146641	0	0	EPHA1	EFNA4	curated	CPI-SS05E6D620E	/	/	/	/	/	/	/	/	/	/	/	/	/	/
case only	EFNA4_EPHA4	1	9	EFNA4	EPHA4	0.0459564	0.280217	0.163087	0	0	EFNA4	EPHA4	curated	CPI-SS0659DBE72	/	/	/	/	/	/	/	/	/	/	/	/	/	/
case only	CCL21_CCR7	1	9	CCL21	CCR7	0.00240788	10.7271	5.36474	0	0	CCL21	CCR7	curated	CPI-SS06C0074BD	/	/	/	/	/	/	/	/	/	/	/	/	/	/
case only	CCL3_IDE	1	9	CCL3	IDE	2.6095	0.131228	1.37037	0	0	CCL3	IDE	IMEx,InnateDB-All,MINT	CPI-SS076D8415B	/	/	/	/	/	/	/	/	/	/	/	/	/	/
case only	IL15_IL15RA	1	9	IL15	IL15RA	0.130989	0.0854334	0.108211	0.001	0.0093226	IL15	IL15RA	guidetopharmacology.org	CPI-SS077B160B9	/	/	/	/	/	/	/	/	/	/	/	/	/	/
both	CCL4_SLC7A1	1	9	CCL4	SLC7A1	11.2747	0.151737	5.71324	0	0	CCL4	SLC7A1	IMEx,IntAct	CPI-SS0795802F6	CCL4_SLC7A1	1	9	CCL4	SLC7A1	10.9696	0.310762	5.64016	0	0	CCL4	SLC7A1	IMEx,IntAct	CPI-SS0795802F6
both	TNFSF12_TNFRSF25	1	9	TNFSF12	TNFRSF25	0.294447	2.64054	1.46749	0	0	TNFSF12	TNFRSF25	I2D	CPI-SS079DDF890	TNFSF12_TNFRSF25	1	9	TNFSF12	TNFRSF25	0.409542	2.85093	1.63024	0	0	TNFSF12	TNFRSF25	I2D	CPI-SS079DDF890
case only	GHSR_GHRL	1	9	GHSR	GHRL	0.00159636	0.335719	0.168658	0	0	GHSR	GHRL	guidetopharmacology.org	CPI-SS07D40A3F3	/	/	/	/	/	/	/	/	/	/	/	/	/	/
both	MDK_SORL1	1	9	MDK	SORL1	0.00890743	2.92434	1.46662	0.001	0.0093226	MDK	SORL1	InnateDB-All	CPI-SS083CBFACD	MDK_SORL1	1	9	MDK	SORL1	0.0229155	3.66759	1.84525	0.001	0.0101622	MDK	SORL1	InnateDB-All	CPI-SS083CBFACD
case only	TGFB1_TGFBR3	1	9	TGFB1	TGFBR3	1.4694	0.30958	0.889488	0	0	TGFB1	TGFBR3	curated	CPI-SS085EE60B1	/	/	/	/	/	/	/	/	/	/	/	/	/	/
both	CD160_TNFRSF14	1	9	CD160	TNFRSF14	0.141732	1.20924	0.675486	0	0	CD160	TNFRSF14	curated	CPI-SS0879B8E95	CD160_TNFRSF14	1	9	CD160	TNFRSF14	0.176499	1.19724	0.686871	0	0	CD160	TNFRSF14	curated	CPI-SS0879B8E95
case only	CCL3_CCR3	1	9	CCL3	CCR3	2.6095	0.0549459	1.33222	0.001	0.0093226	CCL3	CCR3	curated	CPI-SS08BFF4F9B	/	/	/	/	/	/	/	/	/	/	/	/	/	/
case only	ADRB2_VEGFB	1	9	ADRB2	VEGFB	0.741152	0.103351	0.422251	0	0	ADRB2	VEGFB	InnateDB-All	CPI-SS098425155	/	/	/	/	/	/	/	/	/	/	/	/	/	/
case only	CXCL12_CXCR4	1	9	CXCL12	CXCR4	0.0028983	24.7334	12.3682	0.004	0.0325301	CXCL12	CXCR4	curated	CPI-SS0A28DCA72	/	/	/	/	/	/	/	/	/	/	/	/	/	/
case only	CCL4L2_VSIR	1	9	CCL4L2	VSIR	3.57677	0.998753	2.28776	0	0	CCL4L2	VSIR	IMEx,IntAct	CPI-SS0A42A3690	/	/	/	/	/	/	/	/	/	/	/	/	/	/
case only	TNFRSF1A_FASLG	1	9	TNFRSF1A	FASLG	0.822023	0.496778	0.6594	0	0	TNFRSF1A	FASLG	I2D,InnateDB-All	CPI-SS0A4F27388	/	/	/	/	/	/	/	/	/	/	/	/	/	/
case only	TIGIT_NECTIN2	1	9	TIGIT	NECTIN2	2.96369	0.0605815	1.51214	0	0	TIGIT	NECTIN2	curated	CPI-SS0A5DF05C0	/	/	/	/	/	/	/	/	/	/	/	/	/	/
case only	PVR_CD226	1	9	PVR	CD226	0.0120343	0.311108	0.161571	0.006	0.0461998	PVR	CD226	curated	CPI-SS0A8627ED6	/	/	/	/	/	/	/	/	/	/	/	/	/	/
case only	ADGRG5_FAM3C	1	9	ADGRG5	FAM3C	0.359486	0.170549	0.265018	0	0	ADGRG5	FAM3C	InnateDB-All	CPI-SS0AFC7BACF	/	/	/	/	/	/	/	/	/	/	/	/	/	/
case only	CCL5_CCR5	1	9	CCL5	CCR5	93.9324	0.163686	47.048	0	0	CCL5	CCR5	curated	CPI-SS0B01D306C	/	/	/	/	/	/	/	/	/	/	/	/	/	/
case only	PDGFA_PDGFRA	1	9	PDGFA	PDGFRA	0.0250762	0.025123	0.0250996	0	0	PDGFA	PDGFRA	curated	CPI-SS0B70EB09E	/	/	/	/	/	/	/	/	/	/	/	/	/	/
case only	PVR_CD96	1	9	PVR	CD96	0.0120343	2.00751	1.00977	0	0	PVR	CD96	curated	CPI-SS0B84DAE3D	/	/	/	/	/	/	/	/	/	/	/	/	/	/
case only	CCL3_CCR5	1	9	CCL3	CCR5	2.6095	0.163686	1.38659	0.006	0.0461998	CCL3	CCR5	curated	CPI-SS0C090A257	/	/	/	/	/	/	/	/	/	/	/	/	/	/
both	CXCR1_YARS	1	9	CXCR1	YARS	0.027364	0.39135	0.209357	0	0	CXCR1	YARS	guidetopharmacology.org	CPI-SS0C7012011	CXCR1_YARS	1	9	CXCR1	YARS	0.0829995	0.502554	0.292777	0	0	CXCR1	YARS	guidetopharmacology.org	CPI-SS0C7012011
case only	CXCR2_CXCL6	1	9	CXCR2	CXCL6	0.0763435	0.0198015	0.0480725	0	0	CXCR2	CXCL6	curated	CPI-SS0C7915758	/	/	/	/	/	/	/	/	/	/	/	/	/	/
case only	HLA-A_KIR3DL1	1	9	HLA-A	KIR3DL1	81.0882	0.114755	40.6015	0	0	HLA-A	KIR3DL1	curated	CPI-SS0CBAA9BCC	/	/	/	/	/	/	/	/	/	/	/	/	/	/
case only	PTPRC_CD22	1	9	PTPRC	CD22	8.63799	0.173816	4.4059	0	0	PTPRC	CD22	curated	CPI-SS0CBC7840D	/	/	/	/	/	/	/	/	/	/	/	/	/	/
case only	CCL4_CCR5	1	9	CCL4	CCR5	11.2747	0.163686	5.71921	0	0	CCL4	CCR5	curated	CPI-SS0D1D95883	/	/	/	/	/	/	/	/	/	/	/	/	/	/
case only	TGFB3_TGFBR3	1	9	TGFB3	TGFBR3	0.0106992	0.30958	0.16014	0	0	TGFB3	TGFBR3	curated	CPI-SS0D46E2B45	/	/	/	/	/	/	/	/	/	/	/	/	/	/
both	KLRB1_CLEC2D	1	9	KLRB1	CLEC2D	17.0315	6.35182	11.6916	0	0	KLRB1	CLEC2D	curated	CPI-SS0E292C126	KLRB1_CLEC2D	1	9	KLRB1	CLEC2D	18.5385	3.8374	11.188	0	0	KLRB1	CLEC2D	curated	CPI-SS0E292C126
case only	TNF_TNFRSF1B	1	9	TNF	TNFRSF1B	0.0358245	1.56019	0.798009	0.004	0.0325301	TNF	TNFRSF1B	curated	CPI-SS0E7D5974D	/	/	/	/	/	/	/	/	/	/	/	/	/	/
case only	CD47_SIRPG	1	9	CD47	SIRPG	2.09102	0.328648	1.20983	0	0	CD47	SIRPG	curated	CPI-SS0E9015902	/	/	/	/	/	/	/	/	/	/	/	/	/	/
case only	CCL5_CCR4	1	9	CCL5	CCR4	93.9324	0.0475849	46.99	0	0	CCL5	CCR4	curated	CPI-SS0EA05941A	/	/	/	/	/	/	/	/	/	/	/	/	/	/
case only	GHSR_LEAP2	1	9	GHSR	LEAP2	0.00159636	0.128945	0.0652705	0	0	GHSR	LEAP2	guidetopharmacology.org	CPI-SS0EB3C2743	/	/	/	/	/	/	/	/	/	/	/	/	/	/
case only	CCL5_CCR3	1	9	CCL5	CCR3	93.9324	0.0549459	46.9937	0	0	CCL5	CCR3	curated	CPI-SS0F6B529A1	/	/	/	/	/	/	/	/	/	/	/	/	/	/
case only	CXCR3_CCL20	1	9	CXCR3	CCL20	3.28535	0.206584	1.74597	0	0	CXCR3	CCL20	guidetopharmacology.org	CPI-SS0F8C664D9	/	/	/	/	/	/	/	/	/	/	/	/	/	/
case only	PYY_DPP4	1	9	PYY	DPP4	0.00121408	0.276408	0.138811	0	0	PYY	DPP4	InnateDB-All,MINT	CPI-SS0FAE7ABEF	/	/	/	/	/	/	/	/	/	/	/	/	/	/
both	EFNA5_EPHA4	1	9	EFNA5	EPHA4	0.055611	0.280217	0.167914	0	0	EFNA5	EPHA4	curated	CPI-SS0FC01B947	EFNA5_EPHA4	1	9	EFNA5	EPHA4	0.106119	0.339003	0.222561	0.003	0.0275504	EFNA5	EPHA4	curated	CPI-SS0FC01B947
control only	POMC_MC1R	1	9	POMC	MC1R	/	/	/	/	/	/	/	/	/	POMC_MC1R	1	9	POMC	MC1R	0.267232	0.175263	0.221248	0.004	0.0354845	POMC	MC1R	guidetopharmacology.org	CPI-SS00BD8FF72
control only	IGF2_IGF2R	1	9	IGF2	IGF2R	/	/	/	/	/	/	/	/	/	IGF2_IGF2R	1	9	IGF2	IGF2R	0.00156015	1.43977	0.720663	0	0	IGF2	IGF2R	curated	CPI-SS042A6F835
control only	INHBC_ACVR2B	1	9	INHBC	ACVR2B	/	/	/	/	/	/	/	/	/	INHBC_ACVR2B	1	9	INHBC	ACVR2B	0.00279174	0.228993	0.115893	0.002	0.0191203	INHBC	ACVR2B	curated	CPI-SS04BE14432
control only	IGF2_IGF1R	1	9	IGF2	IGF1R	/	/	/	/	/	/	/	/	/	IGF2_IGF1R	1	9	IGF2	IGF1R	0.00156015	0.331676	0.166618	0.002	0.0191203	IGF2	IGF1R	curated	CPI-SS0579FA162
control only	NOTCH4_JAG2	1	9	NOTCH4	JAG2	/	/	/	/	/	/	/	/	/	NOTCH4_JAG2	1	9	NOTCH4	JAG2	0.0180483	0.159252	0.0886502	0.001	0.0101622	NOTCH4	JAG2	curated	CPI-SS05FEE05CB
control only	TNFSF14_LTBR	1	9	TNFSF14	LTBR	/	/	/	/	/	/	/	/	/	TNFSF14_LTBR	1	9	TNFSF14	LTBR	0.302073	0.194416	0.248245	0.002	0.0191203	TNFSF14	LTBR	curated	CPI-SS0859C173B
control only	NOTCH1_JAG2	1	9	NOTCH1	JAG2	/	/	/	/	/	/	/	/	/	NOTCH1_JAG2	1	9	NOTCH1	JAG2	0.190777	0.159252	0.175015	0	0	NOTCH1	JAG2	curated	CPI-SS08C3D27F7
control only	LGALS9_SORL1	1	9	LGALS9	SORL1	/	/	/	/	/	/	/	/	/	LGALS9_SORL1	1	9	LGALS9	SORL1	0.260702	3.66759	1.96415	0	0	LGALS9	SORL1	InnateDB-All	CPI-SS09C52F54E
control only	PLXNB1_SEMA4D	1	9	PLXNB1	SEMA4D	/	/	/	/	/	/	/	/	/	PLXNB1_SEMA4D	1	9	PLXNB1	SEMA4D	0.0138646	1.24339	0.628627	0.002	0.0191203	PLXNB1	SEMA4D	curated	CPI-SS0CCCF7C69
control only	WISP3_SORL1	1	9	WISP3	SORL1	/	/	/	/	/	/	/	/	/	WISP3_SORL1	1	9	WISP3	SORL1	0.00107497	3.66759	1.83433	0	0	WISP3	SORL1	InnateDB-All	CPI-SS0D3C90DDA
control only	NTRK1_COPA	1	9	NTRK1	COPA	/	/	/	/	/	/	/	/	/	NTRK1_COPA	1	9	NTRK1	COPA	0.0177025	0.568613	0.293158	0.002	0.0191203	NTRK1	COPA	InnateDB-All	CPI-SS0E6E8A727
case only	EPHA4_EFNB1	1	10	EPHA4	EFNB1	0.165786	0.0718487	0.118817	0.001	0.0093226	EPHA4	EFNB1	curated	CPI-SS00046DCF3	/	/	/	/	/	/	/	/	/	/	/	/	/	/
both	PVR_TIGIT	1	10	PVR	TIGIT	0.0120343	3.44597	1.729	0	0	PVR	TIGIT	curated	CPI-SS00561BBD7	PVR_TIGIT	1	10	PVR	TIGIT	0.00614574	3.87033	1.93824	0	0	PVR	TIGIT	curated	CPI-SS00561BBD7
both	TNFSF14_TNFRSF14	1	10	TNFSF14	TNFRSF14	0.325036	0.894674	0.609855	0	0	TNFSF14	TNFRSF14	curated	CPI-SS019C98396	TNFSF14_TNFRSF14	1	10	TNFSF14	TNFRSF14	0.302073	1.31658	0.809324	0	0	TNFSF14	TNFRSF14	curated	CPI-SS019C98396
case only	KIR2DL3_FAM3C	1	10	KIR2DL3	FAM3C	0.565185	0.0970744	0.33113	0.005	0.0394894	KIR2DL3	FAM3C	IMEx,IntAct	CPI-SS02CF96625	/	/	/	/	/	/	/	/	/	/	/	/	/	/
both	TNF_ICOS	1	10	TNF	ICOS	0.0358245	0.560731	0.298278	0.001	0.0093226	TNF	ICOS	InnateDB-All	CPI-SS03B8E2D7A	TNF_ICOS	1	10	TNF	ICOS	0.0672208	0.713662	0.390441	0	0	TNF	ICOS	InnateDB-All	CPI-SS03B8E2D7A
case only	TNFSF9_TNFRSF9	1	10	TNFSF9	TNFRSF9	0.0101104	0.193705	0.101908	0.004	0.0325301	TNFSF9	TNFRSF9	curated	CPI-SS0431D2256	/	/	/	/	/	/	/	/	/	/	/	/	/	/
both	TNFSF4_TNFRSF4	1	10	TNFSF4	TNFRSF4	0.0246375	3.71529	1.86996	0	0	TNFSF4	TNFRSF4	curated	CPI-SS04456F441	TNFSF4_TNFRSF4	1	10	TNFSF4	TNFRSF4	0.0319199	0.850185	0.441052	0	0	TNFSF4	TNFRSF4	curated	CPI-SS04456F441
both	CCL22_CCR4	1	10	CCL22	CCR4	0.0906655	0.164188	0.127427	0.002	0.0175683	CCL22	CCR4	curated	CPI-SS052B38F1C	CCL22_CCR4	1	10	CCL22	CCR4	0.105039	0.561136	0.333087	0	0	CCL22	CCR4	curated	CPI-SS052B38F1C
case only	EPHA1_EFNA4	1	10	EPHA1	EFNA4	0.175737	0.0938278	0.134782	0.002	0.0175683	EPHA1	EFNA4	curated	CPI-SS05E6D620E	/	/	/	/	/	/	/	/	/	/	/	/	/	/
both	IL15_IL15RA	1	10	IL15	IL15RA	0.130989	0.124749	0.127869	0	0	IL15	IL15RA	guidetopharmacology.org	CPI-SS077B160B9	IL15_IL15RA	1	10	IL15	IL15RA	0.129234	0.338791	0.234012	0	0	IL15	IL15RA	guidetopharmacology.org	CPI-SS077B160B9
case only	CCL4_SLC7A1	1	10	CCL4	SLC7A1	11.2747	0.0528022	5.66377	0	0	CCL4	SLC7A1	IMEx,IntAct	CPI-SS0795802F6	/	/	/	/	/	/	/	/	/	/	/	/	/	/
both	TNFSF12_TNFRSF25	1	10	TNFSF12	TNFRSF25	0.294447	1.09564	0.695044	0	0	TNFSF12	TNFRSF25	I2D	CPI-SS079DDF890	TNFSF12_TNFRSF25	1	10	TNFSF12	TNFRSF25	0.409542	1.27534	0.842441	0	0	TNFSF12	TNFRSF25	I2D	CPI-SS079DDF890
case only	LTA_TNFRSF1B	1	10	LTA	TNFRSF1B	0.0574808	2.3323	1.19489	0	0	LTA	TNFRSF1B	curated	CPI-SS07D9A48A2	/	/	/	/	/	/	/	/	/	/	/	/	/	/
both	CD160_TNFRSF14	1	10	CD160	TNFRSF14	0.141732	0.894674	0.518203	0	0	CD160	TNFRSF14	curated	CPI-SS0879B8E95	CD160_TNFRSF14	1	10	CD160	TNFRSF14	0.176499	1.31658	0.746537	0	0	CD160	TNFRSF14	curated	CPI-SS0879B8E95
both	TNF_FAS	1	10	TNF	FAS	0.0358245	0.540655	0.28824	0	0	TNF	FAS	InnateDB-All	CPI-SS08B7D54A3	TNF_FAS	1	10	TNF	FAS	0.0672208	0.616591	0.341906	0.001	0.0101622	TNF	FAS	InnateDB-All	CPI-SS08B7D54A3
case only	CCL4L2_VSIR	1	10	CCL4L2	VSIR	3.57677	0.744387	2.16058	0	0	CCL4L2	VSIR	IMEx,IntAct	CPI-SS0A42A3690	/	/	/	/	/	/	/	/	/	/	/	/	/	/
case only	CCL5_CCR5	1	10	CCL5	CCR5	93.9324	0.120366	47.0264	0	0	CCL5	CCR5	curated	CPI-SS0B01D306C	/	/	/	/	/	/	/	/	/	/	/	/	/	/
case only	CXCR1_YARS	1	10	CXCR1	YARS	0.027364	0.272999	0.150181	0	0	CXCR1	YARS	guidetopharmacology.org	CPI-SS0C7012011	/	/	/	/	/	/	/	/	/	/	/	/	/	/
case only	CCL4_CCR5	1	10	CCL4	CCR5	11.2747	0.120366	5.69755	0	0	CCL4	CCR5	curated	CPI-SS0D1D95883	/	/	/	/	/	/	/	/	/	/	/	/	/	/
both	KLRB1_CLEC2D	1	10	KLRB1	CLEC2D	17.0315	1.88301	9.45724	0	0	KLRB1	CLEC2D	curated	CPI-SS0E292C126	KLRB1_CLEC2D	1	10	KLRB1	CLEC2D	18.5385	2.94636	10.7424	0	0	KLRB1	CLEC2D	curated	CPI-SS0E292C126
case only	TNF_TNFRSF1B	1	10	TNF	TNFRSF1B	0.0358245	2.3323	1.18406	0	0	TNF	TNFRSF1B	curated	CPI-SS0E7D5974D	/	/	/	/	/	/	/	/	/	/	/	/	/	/
case only	CD47_SIRPG	1	10	CD47	SIRPG	2.09102	0.235652	1.16334	0.006	0.0461998	CD47	SIRPG	curated	CPI-SS0E9015902	/	/	/	/	/	/	/	/	/	/	/	/	/	/
both	CCL5_CCR4	1	10	CCL5	CCR4	93.9324	0.164188	47.0483	0	0	CCL5	CCR4	curated	CPI-SS0EA05941A	CCL5_CCR4	1	10	CCL5	CCR4	81.6095	0.561136	41.0853	0	0	CCL5	CCR4	curated	CPI-SS0EA05941A
case only	PYY_DPP4	1	10	PYY	DPP4	0.00121408	0.287981	0.144597	0.001	0.0093226	PYY	DPP4	InnateDB-All,MINT	CPI-SS0FAE7ABEF	/	/	/	/	/	/	/	/	/	/	/	/	/	/
control only	CCL16_CCR8	1	10	CCL16	CCR8	/	/	/	/	/	/	/	/	/	CCL16_CCR8	1	10	CCL16	CCR8	0.014761	0.0166179	0.0156894	0	0	CCL16	CCR8	I2D	CPI-SS03A875239
control only	NTRK1_AIMP1	1	10	NTRK1	AIMP1	/	/	/	/	/	/	/	/	/	NTRK1_AIMP1	1	10	NTRK1	AIMP1	0.0177025	0.945811	0.481757	0	0	NTRK1	AIMP1	InnateDB-All	CPI-SS05D1A6BEF
control only	HLA-DPB1_TNFSF13B	1	10	HLA-DPB1	TNFSF13B	/	/	/	/	/	/	/	/	/	HLA-DPB1_TNFSF13B	1	10	HLA-DPB1	TNFSF13B	5.24346	0.547682	2.89557	0	0	HLA-DPB1	TNFSF13B	InnateDB-All	CPI-SS05D23BCE8
control only	EPHA4_EFNB3	1	10	EPHA4	EFNB3	/	/	/	/	/	/	/	/	/	EPHA4_EFNB3	1	10	EPHA4	EFNB3	0.194954	0.0108094	0.102882	0	0	EPHA4	EFNB3	curated	CPI-SS07CA5A6F1
control only	PODXL_SELL	1	10	PODXL	SELL	/	/	/	/	/	/	/	/	/	PODXL_SELL	1	10	PODXL	SELL	0.0123874	6.00106	3.00672	0	0	PODXL	SELL	curated	CPI-SS08920B6FF
control only	ADRB2_VEGFB	1	10	ADRB2	VEGFB	/	/	/	/	/	/	/	/	/	ADRB2_VEGFB	1	10	ADRB2	VEGFB	1.31509	0.632803	0.973949	0	0	ADRB2	VEGFB	InnateDB-All	CPI-SS098425155
control only	CD74_MIF	1	10	CD74	MIF	/	/	/	/	/	/	/	/	/	CD74_MIF	1	10	CD74	MIF	9.18756	3.92237	6.55497	0.001	0.0101622	CD74	MIF	I2D,InnateDB-All	CPI-SS0ABC5C1B8
control only	CCL4_CCR8	1	10	CCL4	CCR8	/	/	/	/	/	/	/	/	/	CCL4_CCR8	1	10	CCL4	CCR8	10.9696	0.0166179	5.49308	0	0	CCL4	CCR8	I2D	CPI-SS0ADC886E5
control only	CCL1_CCR8	1	10	CCL1	CCR8	/	/	/	/	/	/	/	/	/	CCL1_CCR8	1	10	CCL1	CCR8	0.000663164	0.0166179	0.00864052	0.005	0.0429806	CCL1	CCR8	curated	CPI-SS0B784A03E
control only	NTRK1_COPA	1	10	NTRK1	COPA	/	/	/	/	/	/	/	/	/	NTRK1_COPA	1	10	NTRK1	COPA	0.0177025	0.480442	0.249072	0.002	0.0191203	NTRK1	COPA	InnateDB-All	CPI-SS0E6E8A727
case only	TNFSF14_TNFRSF14	1	11	TNFSF14	TNFRSF14	0.325036	0.812369	0.568702	0.001	0.0093226	TNFSF14	TNFRSF14	curated	CPI-SS019C98396	/	/	/	/	/	/	/	/	/	/	/	/	/	/
case only	PF4_CXCR3	1	11	PF4	CXCR3	0.0246762	5.07493	2.5498	0.001	0.0093226	PF4	CXCR3	curated	CPI-SS01A6823FA	/	/	/	/	/	/	/	/	/	/	/	/	/	/
both	CLEC2B_KLRF1	1	11	CLEC2B	KLRF1	5.75955	5.36928	5.56441	0	0	CLEC2B	KLRF1	curated	CPI-SS025C8F785	CLEC2B_KLRF1	1	11	CLEC2B	KLRF1	6.19166	5.9527	6.07218	0	0	CLEC2B	KLRF1	curated	CPI-SS025C8F785
both	KIR2DL3_FAM3C	1	11	KIR2DL3	FAM3C	0.565185	0.370199	0.467692	0	0	KIR2DL3	FAM3C	IMEx,IntAct	CPI-SS02CF96625	KIR2DL3_FAM3C	1	11	KIR2DL3	FAM3C	0.46254	0.4271	0.44482	0	0	KIR2DL3	FAM3C	IMEx,IntAct	CPI-SS02CF96625
case only	TNFSF12_TNFRSF12A	1	11	TNFSF12	TNFRSF12A	0.294447	0.138322	0.216385	0.001	0.0093226	TNFSF12	TNFRSF12A	curated	CPI-SS02EF3E1BA	/	/	/	/	/	/	/	/	/	/	/	/	/	/
case only	HLA-C_FAM3C	1	11	HLA-C	FAM3C	61.4949	0.370199	30.9326	0	0	HLA-C	FAM3C	InnateDB-All	CPI-SS034D36D2F	/	/	/	/	/	/	/	/	/	/	/	/	/	/
case only	TIGIT_NECTIN3	1	11	TIGIT	NECTIN3	2.96369	0.0461766	1.50493	0	0	TIGIT	NECTIN3	curated	CPI-SS03859E16F	/	/	/	/	/	/	/	/	/	/	/	/	/	/
both	FGFR1_NCAM1	1	11	FGFR1	NCAM1	0.0109573	0.788686	0.399821	0	0	FGFR1	NCAM1	curated	CPI-SS039799099	FGFR1_NCAM1	1	11	FGFR1	NCAM1	0.0175276	0.791646	0.404587	0	0	FGFR1	NCAM1	curated	CPI-SS039799099
both	FAS_FASLG	1	11	FAS	FASLG	0.18695	0.520687	0.353818	0.004	0.0325301	FAS	FASLG	curated	CPI-SS03A0C857B	FAS_FASLG	1	11	FAS	FASLG	0.258349	0.89833	0.578339	0	0	FAS	FASLG	curated	CPI-SS03A0C857B
both	HLA-E_KLRC1	1	11	HLA-E	KLRC1	21.049	4.23678	12.6429	0	0	HLA-E	KLRC1	curated	CPI-SS03EF699C7	HLA-E_KLRC1	1	11	HLA-E	KLRC1	23.2793	7.18246	15.2309	0	0	HLA-E	KLRC1	curated	CPI-SS03EF699C7
both	TNFSF4_TNFRSF4	1	11	TNFSF4	TNFRSF4	0.0246375	0.573225	0.298931	0.006	0.0461998	TNFSF4	TNFRSF4	curated	CPI-SS04456F441	TNFSF4_TNFRSF4	1	11	TNFSF4	TNFRSF4	0.0319199	0.498477	0.265199	0	0	TNFSF4	TNFRSF4	curated	CPI-SS04456F441
case only	XCR1_XCL2	1	11	XCR1	XCL2	0.00133159	6.26824	3.13478	0.001	0.0093226	XCR1	XCL2	curated	CPI-SS052D34F0B	/	/	/	/	/	/	/	/	/	/	/	/	/	/
case only	LAMP1_FAM3C	1	11	LAMP1	FAM3C	1.93502	0.370199	1.15261	0	0	LAMP1	FAM3C	InnateDB-All	CPI-SS055E061C9	/	/	/	/	/	/	/	/	/	/	/	/	/	/
both	EFNA3_EPHA4	1	11	EFNA3	EPHA4	0.0320443	0.37154	0.201792	0	0	EFNA3	EPHA4	curated	CPI-SS05B4EB419	EFNA3_EPHA4	1	11	EFNA3	EPHA4	0.0263581	0.332665	0.179511	0.005	0.0429806	EFNA3	EPHA4	curated	CPI-SS05B4EB419
both	CCL4_CNR2	1	11	CCL4	CNR2	11.2747	0.287133	5.78094	0	0	CCL4	CNR2	IMEx,IntAct	CPI-SS05BA6D9C3	CCL4_CNR2	1	11	CCL4	CNR2	10.9696	0.370143	5.66985	0	0	CCL4	CNR2	IMEx,IntAct	CPI-SS05BA6D9C3
case only	PLD2_ARF1	1	11	PLD2	ARF1	0.0422166	3.61272	1.82747	0.002	0.0175683	PLD2	ARF1	guidetopharmacology.org	CPI-SS06A999D25	/	/	/	/	/	/	/	/	/	/	/	/	/	/
both	CD160_TNFRSF14	1	11	CD160	TNFRSF14	0.141732	0.812369	0.47705	0	0	CD160	TNFRSF14	curated	CPI-SS0879B8E95	CD160_TNFRSF14	1	11	CD160	TNFRSF14	0.176499	0.88208	0.529289	0	0	CD160	TNFRSF14	curated	CPI-SS0879B8E95
both	ADRB2_VEGFB	1	11	ADRB2	VEGFB	0.741152	0.215	0.478076	0	0	ADRB2	VEGFB	InnateDB-All	CPI-SS098425155	ADRB2_VEGFB	1	11	ADRB2	VEGFB	1.31509	0.383922	0.849508	0	0	ADRB2	VEGFB	InnateDB-All	CPI-SS098425155
case only	CCL5_CCR1	1	11	CCL5	CCR1	93.9324	0.271654	47.102	0	0	CCL5	CCR1	curated	CPI-SS0A021DB6E	/	/	/	/	/	/	/	/	/	/	/	/	/	/
both	CCL4L2_VSIR	1	11	CCL4L2	VSIR	3.57677	0.728704	2.15274	0	0	CCL4L2	VSIR	IMEx,IntAct	CPI-SS0A42A3690	CCL4L2_VSIR	1	11	CCL4L2	VSIR	2.0441	0.610806	1.32745	0.003	0.0275504	CCL4L2	VSIR	IMEx,IntAct	CPI-SS0A42A3690
both	TNFRSF1A_FASLG	1	11	TNFRSF1A	FASLG	0.822023	0.520687	0.671355	0	0	TNFRSF1A	FASLG	I2D,InnateDB-All	CPI-SS0A4F27388	TNFRSF1A_FASLG	1	11	TNFRSF1A	FASLG	0.770561	0.89833	0.834446	0	0	TNFRSF1A	FASLG	I2D,InnateDB-All	CPI-SS0A4F27388
both	ADGRG5_FAM3C	1	11	ADGRG5	FAM3C	0.359486	0.370199	0.364843	0	0	ADGRG5	FAM3C	InnateDB-All	CPI-SS0AFC7BACF	ADGRG5_FAM3C	1	11	ADGRG5	FAM3C	0.375977	0.4271	0.401539	0	0	ADGRG5	FAM3C	InnateDB-All	CPI-SS0AFC7BACF
case only	CCL5_CCR5	1	11	CCL5	CCR5	93.9324	0.230846	47.0816	0	0	CCL5	CCR5	curated	CPI-SS0B01D306C	/	/	/	/	/	/	/	/	/	/	/	/	/	/
case only	XCR1_XCL1	1	11	XCR1	XCL1	0.00133159	4.97774	2.48954	0	0	XCR1	XCL1	curated	CPI-SS0B6643F31	/	/	/	/	/	/	/	/	/	/	/	/	/	/
case only	PVR_CD96	1	11	PVR	CD96	0.0120343	2.02935	1.02069	0.001	0.0093226	PVR	CD96	curated	CPI-SS0B84DAE3D	/	/	/	/	/	/	/	/	/	/	/	/	/	/
case only	CADM1_NECTIN3	1	11	CADM1	NECTIN3	0.16059	0.0461766	0.103383	0.004	0.0325301	CADM1	NECTIN3	curated	CPI-SS0B990492C	/	/	/	/	/	/	/	/	/	/	/	/	/	/
both	HLA-E_KLRC2	1	11	HLA-E	KLRC2	21.049	1.42643	11.2377	0	0	HLA-E	KLRC2	curated	CPI-SS0C4FA643F	HLA-E_KLRC2	1	11	HLA-E	KLRC2	23.2793	1.77407	12.5267	0.001	0.0101622	HLA-E	KLRC2	curated	CPI-SS0C4FA643F
both	CXCR1_YARS	1	11	CXCR1	YARS	0.027364	0.4409	0.234132	0	0	CXCR1	YARS	guidetopharmacology.org	CPI-SS0C7012011	CXCR1_YARS	1	11	CXCR1	YARS	0.0829995	0.482515	0.282757	0	0	CXCR1	YARS	guidetopharmacology.org	CPI-SS0C7012011
case only	CCL4_CCR5	1	11	CCL4	CCR5	11.2747	0.230846	5.75279	0	0	CCL4	CCR5	curated	CPI-SS0D1D95883	/	/	/	/	/	/	/	/	/	/	/	/	/	/
both	KLRB1_CLEC2D	1	11	KLRB1	CLEC2D	17.0315	1.4435	9.23748	0	0	KLRB1	CLEC2D	curated	CPI-SS0E292C126	KLRB1_CLEC2D	1	11	KLRB1	CLEC2D	18.5385	2.56071	10.5496	0	0	KLRB1	CLEC2D	curated	CPI-SS0E292C126
case only	CXCL12_CXCR3	1	11	CXCL12	CXCR3	0.0028983	5.07493	2.53891	0	0	CXCL12	CXCR3	guidetopharmacology.org	CPI-SS0EFE0B07A	/	/	/	/	/	/	/	/	/	/	/	/	/	/
both	EFNA5_EPHA4	1	11	EFNA5	EPHA4	0.055611	0.37154	0.213576	0	0	EFNA5	EPHA4	curated	CPI-SS0FC01B947	EFNA5_EPHA4	1	11	EFNA5	EPHA4	0.106119	0.332665	0.219392	0	0	EFNA5	EPHA4	curated	CPI-SS0FC01B947
control only	FGFR2_CD83	1	11	FGFR2	CD83	/	/	/	/	/	/	/	/	/	FGFR2_CD83	1	11	FGFR2	CD83	0.00447673	1.4285	0.716488	0	0	FGFR2	CD83	InnateDB-All	CPI-SS00D9A0644
control only	CD46_JAG1	1	11	CD46	JAG1	/	/	/	/	/	/	/	/	/	CD46_JAG1	1	11	CD46	JAG1	0.992362	0.177773	0.585068	0	0	CD46	JAG1	curated	CPI-SS01A07768A
control only	TNF_NOTCH1	1	11	TNF	NOTCH1	/	/	/	/	/	/	/	/	/	TNF_NOTCH1	1	11	TNF	NOTCH1	0.0672208	0.283095	0.175158	0.004	0.0354845	TNF	NOTCH1	I2D	CPI-SS02EBC1BB0
control only	ADORA2A_ENTPD1	1	11	ADORA2A	ENTPD1	/	/	/	/	/	/	/	/	/	ADORA2A_ENTPD1	1	11	ADORA2A	ENTPD1	0.00395679	0.5597	0.281828	0.002	0.0191203	ADORA2A	ENTPD1	curated	CPI-SS03E273233
control only	NTRK1_AIMP1	1	11	NTRK1	AIMP1	/	/	/	/	/	/	/	/	/	NTRK1_AIMP1	1	11	NTRK1	AIMP1	0.0177025	0.938295	0.477999	0	0	NTRK1	AIMP1	InnateDB-All	CPI-SS05D1A6BEF
control only	LGALS9_CD44	1	11	LGALS9	CD44	/	/	/	/	/	/	/	/	/	LGALS9_CD44	1	11	LGALS9	CD44	0.260702	7.51547	3.88809	0	0	LGALS9	CD44	InnateDB	CPI-SS0703338F5
control only	PODXL_SELL	1	11	PODXL	SELL	/	/	/	/	/	/	/	/	/	PODXL_SELL	1	11	PODXL	SELL	0.0123874	7.55197	3.78218	0	0	PODXL	SELL	curated	CPI-SS08920B6FF
control only	IL16_GRIN2C	1	11	IL16	GRIN2C	/	/	/	/	/	/	/	/	/	IL16_GRIN2C	1	11	IL16	GRIN2C	2.48451	0.0558846	1.2702	0	0	IL16	GRIN2C	I2D	CPI-SS0893BD6B6
control only	TNFRSF10B_TNFSF10	1	11	TNFRSF10B	TNFSF10	/	/	/	/	/	/	/	/	/	TNFRSF10B_TNFSF10	1	11	TNFRSF10B	TNFSF10	0.0805395	2.01518	1.04786	0.001	0.0101622	TNFRSF10B	TNFSF10	curated	CPI-SS0898D7F7F
control only	HLA-C_KIR2DL3	1	11	HLA-C	KIR2DL3	/	/	/	/	/	/	/	/	/	HLA-C_KIR2DL3	1	11	HLA-C	KIR2DL3	44.6845	0.336525	22.5105	0.002	0.0191203	HLA-C	KIR2DL3	curated	CPI-SS0917CBD53
control only	NOTCH1_JAG1	1	11	NOTCH1	JAG1	/	/	/	/	/	/	/	/	/	NOTCH1_JAG1	1	11	NOTCH1	JAG1	0.190777	0.177773	0.184275	0	0	NOTCH1	JAG1	curated	CPI-SS0B87FE6E0
control only	LGALS9_HAVCR2	1	11	LGALS9	HAVCR2	/	/	/	/	/	/	/	/	/	LGALS9_HAVCR2	1	11	LGALS9	HAVCR2	0.260702	1.0012	0.630952	0	0	LGALS9	HAVCR2	curated	CPI-SS0E23CEB91
control only	NTRK1_COPA	1	11	NTRK1	COPA	/	/	/	/	/	/	/	/	/	NTRK1_COPA	1	11	NTRK1	COPA	0.0177025	0.520541	0.269122	0	0	NTRK1	COPA	InnateDB-All	CPI-SS0E6E8A727
control only	TNFSF11_TNFRSF11A	1	11	TNFSF11	TNFRSF11A	/	/	/	/	/	/	/	/	/	TNFSF11_TNFRSF11A	1	11	TNFSF11	TNFRSF11A	0.00239149	0.297299	0.149845	0.004	0.0354845	TNFSF11	TNFRSF11A	curated	CPI-SS0ED2573CA
case only	TNFSF4_TNFRSF4	1	12	TNFSF4	TNFRSF4	0.0246375	4.04106	2.03285	0	0	TNFSF4	TNFRSF4	curated	CPI-SS04456F441	/	/	/	/	/	/	/	/	/	/	/	/	/	/
both	KLRB1_CLEC2D	1	12	KLRB1	CLEC2D	17.0315	6.04587	11.5387	0.001	0.0093226	KLRB1	CLEC2D	curated	CPI-SS0E292C126	KLRB1_CLEC2D	1	12	KLRB1	CLEC2D	18.5385	5.90842	12.2235	0	0	KLRB1	CLEC2D	curated	CPI-SS0E292C126
control only	WNT1_FZD8	1	12	WNT1	FZD8	/	/	/	/	/	/	/	/	/	WNT1_FZD8	1	12	WNT1	FZD8	0.00338963	0.0493271	0.0263584	0.001	0.0101622	WNT1	FZD8	I2D,InnateDB-All	CPI-SS0193C3064
control only	FAM3C_CLEC2D	1	12	FAM3C	CLEC2D	/	/	/	/	/	/	/	/	/	FAM3C_CLEC2D	1	12	FAM3C	CLEC2D	0.388249	5.90842	3.14833	0	0	FAM3C	CLEC2D	IMEx,InnateDB-All,IntAct	CPI-SS02A0FF87F
control only	KIR2DL3_FAM3C	1	12	KIR2DL3	FAM3C	/	/	/	/	/	/	/	/	/	KIR2DL3_FAM3C	1	12	KIR2DL3	FAM3C	0.46254	0.400135	0.431337	0	0	KIR2DL3	FAM3C	IMEx,IntAct	CPI-SS02CF96625
control only	CD74_COPA	1	12	CD74	COPA	/	/	/	/	/	/	/	/	/	CD74_COPA	1	12	CD74	COPA	9.18756	0.824735	5.00615	0	0	CD74	COPA	IMEx,IntAct	CPI-SS0302E8E8F
control only	TIGIT_NECTIN3	1	12	TIGIT	NECTIN3	/	/	/	/	/	/	/	/	/	TIGIT_NECTIN3	1	12	TIGIT	NECTIN3	1.69613	0.158379	0.927256	0	0	TIGIT	NECTIN3	curated	CPI-SS03859E16F
control only	TNF_ICOS	1	12	TNF	ICOS	/	/	/	/	/	/	/	/	/	TNF_ICOS	1	12	TNF	ICOS	0.0672208	0.343896	0.205558	0.002	0.0191203	TNF	ICOS	InnateDB-All	CPI-SS03B8E2D7A
control only	TNF_RIPK1	1	12	TNF	RIPK1	/	/	/	/	/	/	/	/	/	TNF_RIPK1	1	12	TNF	RIPK1	0.0672208	0.409793	0.238507	0.001	0.0101622	TNF	RIPK1	I2D,IMEx,InnateDB,InnateDB-All,IntAct,MINT	CPI-SS048A2311A
control only	IGF2_IGF1R	1	12	IGF2	IGF1R	/	/	/	/	/	/	/	/	/	IGF2_IGF1R	1	12	IGF2	IGF1R	0.00156015	0.227501	0.114531	0.005	0.0429806	IGF2	IGF1R	curated	CPI-SS0579FA162
control only	NTRK1_AIMP1	1	12	NTRK1	AIMP1	/	/	/	/	/	/	/	/	/	NTRK1_AIMP1	1	12	NTRK1	AIMP1	0.0177025	1.27575	0.646726	0	0	NTRK1	AIMP1	InnateDB-All	CPI-SS05D1A6BEF
control only	JAG1_NOTCH2	1	12	JAG1	NOTCH2	/	/	/	/	/	/	/	/	/	JAG1_NOTCH2	1	12	JAG1	NOTCH2	0.0312809	0.217689	0.124485	0	0	JAG1	NOTCH2	curated	CPI-SS060B82BBC
control only	NPR2_NPPC	1	12	NPR2	NPPC	/	/	/	/	/	/	/	/	/	NPR2_NPPC	1	12	NPR2	NPPC	0.0196053	0.0510302	0.0353177	0.001	0.0101622	NPR2	NPPC	guidetopharmacology.org	CPI-SS06B94F144
control only	CCL4_SLC7A1	1	12	CCL4	SLC7A1	/	/	/	/	/	/	/	/	/	CCL4_SLC7A1	1	12	CCL4	SLC7A1	10.9696	0.163838	5.56669	0	0	CCL4	SLC7A1	IMEx,IntAct	CPI-SS0795802F6
control only	ADRB2_VEGFB	1	12	ADRB2	VEGFB	/	/	/	/	/	/	/	/	/	ADRB2_VEGFB	1	12	ADRB2	VEGFB	1.31509	0.421138	0.868116	0	0	ADRB2	VEGFB	InnateDB-All	CPI-SS098425155
control only	LGALS9_PTPRK	1	12	LGALS9	PTPRK	/	/	/	/	/	/	/	/	/	LGALS9_PTPRK	1	12	LGALS9	PTPRK	0.260702	0.10546	0.183081	0	0	LGALS9	PTPRK	InnateDB-All	CPI-SS0A9FB762A
control only	ADGRG5_FAM3C	1	12	ADGRG5	FAM3C	/	/	/	/	/	/	/	/	/	ADGRG5_FAM3C	1	12	ADGRG5	FAM3C	0.375977	0.400135	0.388056	0	0	ADGRG5	FAM3C	InnateDB-All	CPI-SS0AFC7BACF
control only	CADM1_NECTIN3	1	12	CADM1	NECTIN3	/	/	/	/	/	/	/	/	/	CADM1_NECTIN3	1	12	CADM1	NECTIN3	0.242413	0.158379	0.200396	0	0	CADM1	NECTIN3	curated	CPI-SS0B990492C
control only	CXCR1_YARS	1	12	CXCR1	YARS	/	/	/	/	/	/	/	/	/	CXCR1_YARS	1	12	CXCR1	YARS	0.0829995	0.981344	0.532171	0	0	CXCR1	YARS	guidetopharmacology.org	CPI-SS0C7012011
control only	WNT1_RYK	1	12	WNT1	RYK	/	/	/	/	/	/	/	/	/	WNT1_RYK	1	12	WNT1	RYK	0.00338963	0.455053	0.229222	0.004	0.0354845	WNT1	RYK	I2D	CPI-SS0D8972B21
control only	TNFSF10_RIPK1	1	12	TNFSF10	RIPK1	/	/	/	/	/	/	/	/	/	TNFSF10_RIPK1	1	12	TNFSF10	RIPK1	0.807689	0.409793	0.608741	0	0	TNFSF10	RIPK1	InnateDB-All	CPI-SS0DEDA3567
control only	NTRK1_COPA	1	12	NTRK1	COPA	/	/	/	/	/	/	/	/	/	NTRK1_COPA	1	12	NTRK1	COPA	0.0177025	0.824735	0.421219	0	0	NTRK1	COPA	InnateDB-All	CPI-SS0E6E8A727
control only	CCL5_CCR4	1	12	CCL5	CCR4	/	/	/	/	/	/	/	/	/	CCL5_CCR4	1	12	CCL5	CCR4	81.6095	0.0918342	40.8507	0	0	CCL5	CCR4	curated	CPI-SS0EA05941A
control only	TNF_PTPRS	1	12	TNF	PTPRS	/	/	/	/	/	/	/	/	/	TNF_PTPRS	1	12	TNF	PTPRS	0.0672208	0.0320834	0.0496521	0.002	0.0191203	TNF	PTPRS	InnateDB-All	CPI-SS0FBC9234C
both	CCL4_GPRC5D	1	13	CCL4	GPRC5D	11.2747	0.0413971	5.65807	0	0	CCL4	GPRC5D	IMEx,IntAct	CPI-SS008F83E02	CCL4_GPRC5D	1	13	CCL4	GPRC5D	10.9696	0.0257988	5.49768	0	0	CCL4	GPRC5D	IMEx,IntAct	CPI-SS008F83E02
both	KIR2DL3_FAM3C	1	13	KIR2DL3	FAM3C	0.565185	0.391431	0.478308	0	0	KIR2DL3	FAM3C	IMEx,IntAct	CPI-SS02CF96625	KIR2DL3_FAM3C	1	13	KIR2DL3	FAM3C	0.46254	0.544926	0.503733	0	0	KIR2DL3	FAM3C	IMEx,IntAct	CPI-SS02CF96625
case only	HLA-C_FAM3C	1	13	HLA-C	FAM3C	61.4949	0.391431	30.9432	0	0	HLA-C	FAM3C	InnateDB-All	CPI-SS034D36D2F	/	/	/	/	/	/	/	/	/	/	/	/	/	/
case only	ADORA2A_ENTPD1	1	13	ADORA2A	ENTPD1	0.00878167	0.699512	0.354147	0	0	ADORA2A	ENTPD1	curated	CPI-SS03E273233	/	/	/	/	/	/	/	/	/	/	/	/	/	/
case only	MERTK_GAS6	1	13	MERTK	GAS6	0.0280994	0.449772	0.238936	0.003	0.0252241	MERTK	GAS6	guidetopharmacology.org	CPI-SS0415CC75D	/	/	/	/	/	/	/	/	/	/	/	/	/	/
case only	LAMP1_FAM3C	1	13	LAMP1	FAM3C	1.93502	0.391431	1.16323	0.001	0.0093226	LAMP1	FAM3C	InnateDB-All	CPI-SS055E061C9	/	/	/	/	/	/	/	/	/	/	/	/	/	/
case only	CD160_TNFRSF14	1	13	CD160	TNFRSF14	0.141732	0.522856	0.332294	0.005	0.0394894	CD160	TNFRSF14	curated	CPI-SS0879B8E95	/	/	/	/	/	/	/	/	/	/	/	/	/	/
case only	CADM1_CADM1	1	13	CADM1	CADM1	0.16059	0.168438	0.164514	0	0	CADM1	CADM1	curated	CPI-SS0889E281D	/	/	/	/	/	/	/	/	/	/	/	/	/	/
both	ADGRG5_FAM3C	1	13	ADGRG5	FAM3C	0.359486	0.391431	0.375459	0	0	ADGRG5	FAM3C	InnateDB-All	CPI-SS0AFC7BACF	ADGRG5_FAM3C	1	13	ADGRG5	FAM3C	0.375977	0.544926	0.460452	0.002	0.0191203	ADGRG5	FAM3C	InnateDB-All	CPI-SS0AFC7BACF
case only	CD70_TNFRSF17	1	13	CD70	TNFRSF17	0.0127366	2.91304	1.46289	0	0	CD70	TNFRSF17	InnateDB-All	CPI-SS0C412B7DE	/	/	/	/	/	/	/	/	/	/	/	/	/	/
both	CXCR1_YARS	1	13	CXCR1	YARS	0.027364	0.227202	0.127283	0	0	CXCR1	YARS	guidetopharmacology.org	CPI-SS0C7012011	CXCR1_YARS	1	13	CXCR1	YARS	0.0829995	0.599088	0.341044	0	0	CXCR1	YARS	guidetopharmacology.org	CPI-SS0C7012011
case only	PECAM1_CD38	1	13	PECAM1	CD38	0.102263	2.07332	1.08779	0	0	PECAM1	CD38	curated	CPI-SS0E0DEA7D5	/	/	/	/	/	/	/	/	/	/	/	/	/	/
case only	CCL5_CCR4	1	13	CCL5	CCR4	93.9324	0.0491584	46.9908	0.004	0.0325301	CCL5	CCR4	curated	CPI-SS0EA05941A	/	/	/	/	/	/	/	/	/	/	/	/	/	/
control only	CLEC2B_KLRF1	1	13	CLEC2B	KLRF1	/	/	/	/	/	/	/	/	/	CLEC2B_KLRF1	1	13	CLEC2B	KLRF1	6.19166	3.72765	4.95965	0	0	CLEC2B	KLRF1	curated	CPI-SS025C8F785
control only	NCR3_BAG6	1	13	NCR3	BAG6	/	/	/	/	/	/	/	/	/	NCR3_BAG6	1	13	NCR3	BAG6	0.494563	1.19896	0.84676	0	0	NCR3	BAG6	curated	CPI-SS027AFFC0E
control only	TNFSF4_TNFRSF4	1	13	TNFSF4	TNFRSF4	/	/	/	/	/	/	/	/	/	TNFSF4_TNFRSF4	1	13	TNFSF4	TNFRSF4	0.0319199	0.614335	0.323128	0.005	0.0429806	TNFSF4	TNFRSF4	curated	CPI-SS04456F441
control only	CCL5_CCR5	1	13	CCL5	CCR5	/	/	/	/	/	/	/	/	/	CCL5_CCR5	1	13	CCL5	CCR5	81.6095	0.651533	41.1305	0	0	CCL5	CCR5	curated	CPI-SS0B01D306C
control only	TNFSF13_TNFRSF17	1	13	TNFSF13	TNFRSF17	/	/	/	/	/	/	/	/	/	TNFSF13_TNFRSF17	1	13	TNFSF13	TNFRSF17	0.00324202	1.82161	0.912428	0	0	TNFSF13	TNFRSF17	curated	CPI-SS0B89DD8C1
control only	CCL4_CCR5	1	13	CCL4	CCR5	/	/	/	/	/	/	/	/	/	CCL4_CCR5	1	13	CCL4	CCR5	10.9696	0.651533	5.81054	0	0	CCL4	CCR5	curated	CPI-SS0D1D95883
control only	LGALS9_HAVCR2	1	13	LGALS9	HAVCR2	/	/	/	/	/	/	/	/	/	LGALS9_HAVCR2	1	13	LGALS9	HAVCR2	0.260702	0.6241	0.442401	0.002	0.0191203	LGALS9	HAVCR2	curated	CPI-SS0E23CEB91
control only	KLRB1_CLEC2D	1	13	KLRB1	CLEC2D	/	/	/	/	/	/	/	/	/	KLRB1_CLEC2D	1	13	KLRB1	CLEC2D	18.5385	3.04121	10.7899	0.002	0.0191203	KLRB1	CLEC2D	curated	CPI-SS0E292C126
both	CXCR3_CCL19	1	14	CXCR3	CCL19	3.28535	2.58023	2.93279	0	0	CXCR3	CCL19	guidetopharmacology.org	CPI-SS003610FF9	CXCR3_CCL19	1	14	CXCR3	CCL19	1.37678	39.1745	20.2757	0	0	CXCR3	CCL19	guidetopharmacology.org	CPI-SS003610FF9
both	NOTCH4_DLL4	1	14	NOTCH4	DLL4	0.00514863	0.203946	0.104547	0	0	NOTCH4	DLL4	curated	CPI-SS00D153A8A	NOTCH4_DLL4	1	14	NOTCH4	DLL4	0.0180483	0.880641	0.449345	0	0	NOTCH4	DLL4	curated	CPI-SS00D153A8A
both	FGFR2_CD83	1	14	FGFR2	CD83	0.00146	11.1821	5.59176	0.001	0.0093226	FGFR2	CD83	InnateDB-All	CPI-SS00D9A0644	FGFR2_CD83	1	14	FGFR2	CD83	0.00447673	7.22622	3.61535	0	0	FGFR2	CD83	InnateDB-All	CPI-SS00D9A0644
both	NOTCH1_DLL4	1	14	NOTCH1	DLL4	0.102889	0.203946	0.153418	0	0	NOTCH1	DLL4	curated	CPI-SS012B7C21D	NOTCH1_DLL4	1	14	NOTCH1	DLL4	0.190777	0.880641	0.535709	0	0	NOTCH1	DLL4	curated	CPI-SS012B7C21D
case only	XCL1_ADGRV1	1	14	XCL1	ADGRV1	0.0477216	0.0226436	0.0351826	0.002	0.0175683	XCL1	ADGRV1	InnateDB-All	CPI-SS023ABAE18	/	/	/	/	/	/	/	/	/	/	/	/	/	/
both	NOTCH2_DLL4	1	14	NOTCH2	DLL4	0.162218	0.203946	0.183082	0	0	NOTCH2	DLL4	curated	CPI-SS027CDEA08	NOTCH2_DLL4	1	14	NOTCH2	DLL4	0.131237	0.880641	0.505939	0	0	NOTCH2	DLL4	curated	CPI-SS027CDEA08
case only	MST1_MST1R	1	14	MST1	MST1R	0.0194381	0.0681896	0.0438138	0	0	MST1	MST1R	curated	CPI-SS03EACE0E0	/	/	/	/	/	/	/	/	/	/	/	/	/	/
both	TNFSF9_TNFRSF9	1	14	TNFSF9	TNFRSF9	0.0101104	0.579472	0.294791	0.004	0.0325301	TNFSF9	TNFRSF9	curated	CPI-SS0431D2256	TNFSF9_TNFRSF9	1	14	TNFSF9	TNFRSF9	0.00682532	1.1299	0.56836	0.002	0.0191203	TNFSF9	TNFRSF9	curated	CPI-SS0431D2256
both	TNFSF4_TNFRSF4	1	14	TNFSF4	TNFRSF4	0.0246375	1.54508	0.78486	0.002	0.0175683	TNFSF4	TNFRSF4	curated	CPI-SS04456F441	TNFSF4_TNFRSF4	1	14	TNFSF4	TNFRSF4	0.0319199	1.33443	0.683176	0	0	TNFSF4	TNFRSF4	curated	CPI-SS04456F441
case only	EFNA1_EPHA2	1	14	EFNA1	EPHA2	0.00812177	0.0639591	0.0360404	0.004	0.0325301	EFNA1	EPHA2	curated	CPI-SS046F6F0C1	/	/	/	/	/	/	/	/	/	/	/	/	/	/
both	CCRL2_CCL19	1	14	CCRL2	CCL19	0.0627029	2.58023	1.32147	0	0	CCRL2	CCL19	guidetopharmacology.org	CPI-SS056BE1011	CCRL2_CCL19	1	14	CCRL2	CCL19	0.0337241	39.1745	19.6041	0	0	CCRL2	CCL19	guidetopharmacology.org	CPI-SS056BE1011
both	HLA-DPB1_TNFSF13B	1	14	HLA-DPB1	TNFSF13B	6.85995	1.83798	4.34896	0.003	0.0252241	HLA-DPB1	TNFSF13B	InnateDB-All	CPI-SS05D23BCE8	HLA-DPB1_TNFSF13B	1	14	HLA-DPB1	TNFSF13B	5.24346	4.24636	4.74491	0	0	HLA-DPB1	TNFSF13B	InnateDB-All	CPI-SS05D23BCE8
both	CD226_NECTIN2	1	14	CD226	NECTIN2	0.173066	0.528465	0.350765	0.002	0.0175683	CD226	NECTIN2	curated	CPI-SS06207F70E	CD226_NECTIN2	1	14	CD226	NECTIN2	0.386758	1.78651	1.08663	0	0	CD226	NECTIN2	curated	CPI-SS06207F70E
case only	CCL21_CCR7	1	14	CCL21	CCR7	0.00240788	36.6619	18.3321	0	0	CCL21	CCR7	curated	CPI-SS06C0074BD	/	/	/	/	/	/	/	/	/	/	/	/	/	/
case only	DSC2_DSG2	1	14	DSC2	DSG2	0.00481728	0.441218	0.223018	0.004	0.0325301	DSC2	DSG2	curated	CPI-SS06D13FCD3	/	/	/	/	/	/	/	/	/	/	/	/	/	/
case only	CMKLR1_RARRES2	1	14	CMKLR1	RARRES2	0.0886726	0.0307503	0.0597115	0	0	CMKLR1	RARRES2	guidetopharmacology.org	CPI-SS07D56EB05	/	/	/	/	/	/	/	/	/	/	/	/	/	/
case only	FZD6_WNT5A	1	14	FZD6	WNT5A	0.0252759	0.114596	0.0699358	0.005	0.0394894	FZD6	WNT5A	curated	CPI-SS082AD7B6A	/	/	/	/	/	/	/	/	/	/	/	/	/	/
both	CCR7_CCL19	1	14	CCR7	CCL19	0.446531	2.58023	1.51338	0.006	0.0461998	CCR7	CCL19	curated	CPI-SS098EFF959	CCR7_CCL19	1	14	CCR7	CCL19	0.465403	39.1745	19.82	0	0	CCR7	CCL19	curated	CPI-SS098EFF959
both	TIGIT_NECTIN2	1	14	TIGIT	NECTIN2	2.96369	0.528465	1.74608	0	0	TIGIT	NECTIN2	curated	CPI-SS0A5DF05C0	TIGIT_NECTIN2	1	14	TIGIT	NECTIN2	1.69613	1.78651	1.74132	0	0	TIGIT	NECTIN2	curated	CPI-SS0A5DF05C0
both	PDGFA_PDGFRA	1	14	PDGFA	PDGFRA	0.0250762	0.164961	0.0950189	0	0	PDGFA	PDGFRA	curated	CPI-SS0B70EB09E	PDGFA_PDGFRA	1	14	PDGFA	PDGFRA	0.0360105	0.239169	0.13759	0	0	PDGFA	PDGFRA	curated	CPI-SS0B70EB09E
case only	PDGFB_ADGRV1	1	14	PDGFB	ADGRV1	0.00836593	0.0226436	0.0155048	0.003	0.0252241	PDGFB	ADGRV1	InnateDB-All	CPI-SS0CB4F2FE4	/	/	/	/	/	/	/	/	/	/	/	/	/	/
case only	CCL21_ACKR4	1	14	CCL21	ACKR4	0.00240788	0.322056	0.162232	0	0	CCL21	ACKR4	curated	CPI-SS0ECD9BB5E	/	/	/	/	/	/	/	/	/	/	/	/	/	/
case only	CCR4_CCL17	1	14	CCR4	CCL17	0.00228351	1.68269	0.842485	0.006	0.0461998	CCR4	CCL17	curated	CPI-SS0EF1A7415	/	/	/	/	/	/	/	/	/	/	/	/	/	/
both	CCL5_ACKR4	1	14	CCL5	ACKR4	93.9324	0.322056	47.1272	0	0	CCL5	ACKR4	I2D	CPI-SS0F3BF2B34	CCL5_ACKR4	1	14	CCL5	ACKR4	81.6095	0.418436	41.014	0	0	CCL5	ACKR4	I2D	CPI-SS0F3BF2B34
case only	PDGFB_PDGFRA	1	14	PDGFB	PDGFRA	0.00836593	0.164961	0.0866637	0.002	0.0175683	PDGFB	PDGFRA	curated	CPI-SS0FEEB187C	/	/	/	/	/	/	/	/	/	/	/	/	/	/
control only	CXCR6_CXCL16	1	14	CXCR6	CXCL16	/	/	/	/	/	/	/	/	/	CXCR6_CXCL16	1	14	CXCR6	CXCL16	0.108074	2.79022	1.44915	0.003	0.0275504	CXCR6	CXCL16	guidetopharmacology.org	CPI-SS00F282936
control only	TFRC_TNFSF13B	1	14	TFRC	TNFSF13B	/	/	/	/	/	/	/	/	/	TFRC_TNFSF13B	1	14	TFRC	TNFSF13B	0.102112	4.24636	2.17424	0	0	TFRC	TNFSF13B	IMEx,IntAct	CPI-SS03133B4F2
control only	NTRK1_NAMPT	1	14	NTRK1	NAMPT	/	/	/	/	/	/	/	/	/	NTRK1_NAMPT	1	14	NTRK1	NAMPT	0.0177025	4.45924	2.23847	0	0	NTRK1	NAMPT	InnateDB-All	CPI-SS0391D4602
control only	MERTK_GAS6	1	14	MERTK	GAS6	/	/	/	/	/	/	/	/	/	MERTK_GAS6	1	14	MERTK	GAS6	0.0189848	1.74121	0.880099	0	0	MERTK	GAS6	guidetopharmacology.org	CPI-SS0415CC75D
control only	NTRK1_GRN	1	14	NTRK1	GRN	/	/	/	/	/	/	/	/	/	NTRK1_GRN	1	14	NTRK1	GRN	0.0177025	0.829527	0.423615	0.002	0.0191203	NTRK1	GRN	InnateDB-All	CPI-SS054D158CC
control only	JAG1_NOTCH2	1	14	JAG1	NOTCH2	/	/	/	/	/	/	/	/	/	JAG1_NOTCH2	1	14	JAG1	NOTCH2	0.0312809	0.347612	0.189446	0.002	0.0191203	JAG1	NOTCH2	curated	CPI-SS060B82BBC
control only	LGALS9_CD44	1	14	LGALS9	CD44	/	/	/	/	/	/	/	/	/	LGALS9_CD44	1	14	LGALS9	CD44	0.260702	5.72842	2.99456	0	0	LGALS9	CD44	InnateDB	CPI-SS0703338F5
control only	CCL4_SLC7A1	1	14	CCL4	SLC7A1	/	/	/	/	/	/	/	/	/	CCL4_SLC7A1	1	14	CCL4	SLC7A1	10.9696	0.231036	5.60029	0.004	0.0354845	CCL4	SLC7A1	IMEx,IntAct	CPI-SS0795802F6
control only	GPR19_ENHO	1	14	GPR19	ENHO	/	/	/	/	/	/	/	/	/	GPR19_ENHO	1	14	GPR19	ENHO	0.0236781	0.0879878	0.0558329	0.002	0.0191203	GPR19	ENHO	guidetopharmacology.org	CPI-SS07DFEBFA8
control only	TYRO3_GAS6	1	14	TYRO3	GAS6	/	/	/	/	/	/	/	/	/	TYRO3_GAS6	1	14	TYRO3	GAS6	0.00398154	1.74121	0.872598	0	0	TYRO3	GAS6	guidetopharmacology.org	CPI-SS085195142
control only	CTLA4_CD86	1	14	CTLA4	CD86	/	/	/	/	/	/	/	/	/	CTLA4_CD86	1	14	CTLA4	CD86	0.0172437	3.51293	1.76509	0.001	0.0101622	CTLA4	CD86	curated	CPI-SS0B0E09B1C
control only	TNF_TNFRSF1B	1	14	TNF	TNFRSF1B	/	/	/	/	/	/	/	/	/	TNF_TNFRSF1B	1	14	TNF	TNFRSF1B	0.0672208	5.79638	2.9318	0	0	TNF	TNFRSF1B	curated	CPI-SS0E7D5974D
control only	CD40_TNFSF13B	1	14	CD40	TNFSF13B	/	/	/	/	/	/	/	/	/	CD40_TNFSF13B	1	14	CD40	TNFSF13B	0.16253	4.24636	2.20445	0	0	CD40	TNFSF13B	I2D,InnateDB	CPI-SS0F00D756A
control only	SEMA3E_PLXND1	1	14	SEMA3E	PLXND1	/	/	/	/	/	/	/	/	/	SEMA3E_PLXND1	1	14	SEMA3E	PLXND1	0.0603974	0.718006	0.389202	0.002	0.0191203	SEMA3E	PLXND1	curated	CPI-SS0F3A089DE
both	EPHA4_EFNB1	2	1	EPHA4	EFNB1	0.14385	0.0390944	0.0914723	0	0	EPHA4	EFNB1	curated	CPI-SS00046DCF3	EPHA4_EFNB1	2	1	EPHA4	EFNB1	0.169379	0.0369724	0.103176	0	0	EPHA4	EFNB1	curated	CPI-SS00046DCF3
case only	HLA-F_LILRB1	2	1	HLA-F	LILRB1	3.07884	0.253061	1.66595	0	0	HLA-F	LILRB1	curated	CPI-SS00150FB64	/	/	/	/	/	/	/	/	/	/	/	/	/	/
both	TNFRSF10B_FASLG	2	1	TNFRSF10B	FASLG	0.0876737	0.849528	0.468601	0	0	TNFRSF10B	FASLG	I2D,InnateDB-All	CPI-SS0049FD74F	TNFRSF10B_FASLG	2	1	TNFRSF10B	FASLG	0.100241	0.876374	0.488307	0	0	TNFRSF10B	FASLG	I2D,InnateDB-All	CPI-SS0049FD74F
both	CD2_CD58	2	1	CD2	CD58	9.28282	1.01007	5.14644	0	0	CD2	CD58	curated	CPI-SS00B1BEE64	CD2_CD58	2	1	CD2	CD58	8.26596	0.967299	4.61663	0	0	CD2	CD58	curated	CPI-SS00B1BEE64
case only	POMC_MC1R	2	1	POMC	MC1R	0.110875	0.0230707	0.0669731	0.001	0.0093226	POMC	MC1R	guidetopharmacology.org	CPI-SS00BD8FF72	/	/	/	/	/	/	/	/	/	/	/	/	/	/
both	TNFSF14_TNFRSF14	2	1	TNFSF14	TNFRSF14	0.278516	1.1221	0.700308	0	0	TNFSF14	TNFRSF14	curated	CPI-SS019C98396	TNFSF14_TNFRSF14	2	1	TNFSF14	TNFRSF14	0.26316	1.07394	0.668551	0	0	TNFSF14	TNFRSF14	curated	CPI-SS019C98396
case only	EPHA1_EFNA3	2	1	EPHA1	EFNA3	0.159752	0.0320443	0.095898	0	0	EPHA1	EFNA3	curated	CPI-SS01A8F745A	/	/	/	/	/	/	/	/	/	/	/	/	/	/
both	CLEC2B_KLRF1	2	1	CLEC2B	KLRF1	2.91339	5.61081	4.2621	0	0	CLEC2B	KLRF1	curated	CPI-SS025C8F785	CLEC2B_KLRF1	2	1	CLEC2B	KLRF1	3.74427	7.86074	5.8025	0	0	CLEC2B	KLRF1	curated	CPI-SS025C8F785
case only	HLA-E_KLRK1	2	1	HLA-E	KLRK1	17.0318	0.107938	8.56989	0	0	HLA-E	KLRK1	curated	CPI-SS03339363E	/	/	/	/	/	/	/	/	/	/	/	/	/	/
both	HLA-C_FAM3C	2	1	HLA-C	FAM3C	49.5076	0.287463	24.8975	0	0	HLA-C	FAM3C	InnateDB-All	CPI-SS034D36D2F	HLA-C_FAM3C	2	1	HLA-C	FAM3C	38.9099	0.388249	19.6491	0	0	HLA-C	FAM3C	InnateDB-All	CPI-SS034D36D2F
case only	TIGIT_NECTIN3	2	1	TIGIT	NECTIN3	1.39961	0.0300106	0.714812	0	0	TIGIT	NECTIN3	curated	CPI-SS03859E16F	/	/	/	/	/	/	/	/	/	/	/	/	/	/
both	FGFR1_NCAM1	2	1	FGFR1	NCAM1	0.047573	0.129931	0.088752	0	0	FGFR1	NCAM1	curated	CPI-SS039799099	FGFR1_NCAM1	2	1	FGFR1	NCAM1	0.0375896	0.160582	0.0990856	0	0	FGFR1	NCAM1	curated	CPI-SS039799099
both	FAS_FASLG	2	1	FAS	FASLG	0.277903	0.849528	0.563716	0	0	FAS	FASLG	curated	CPI-SS03A0C857B	FAS_FASLG	2	1	FAS	FASLG	0.276016	0.876374	0.576195	0	0	FAS	FASLG	curated	CPI-SS03A0C857B
both	EPHA1_EFNA5	2	1	EPHA1	EFNA5	0.159752	0.055611	0.107681	0	0	EPHA1	EFNA5	curated	CPI-SS03A2EFDD5	EPHA1_EFNA5	2	1	EPHA1	EFNA5	0.0455745	0.106119	0.0758467	0	0	EPHA1	EFNA5	curated	CPI-SS03A2EFDD5
both	HLA-E_KLRC1	2	1	HLA-E	KLRC1	17.0318	3.27731	10.1546	0	0	HLA-E	KLRC1	curated	CPI-SS03EF699C7	HLA-E_KLRC1	2	1	HLA-E	KLRC1	18.5887	2.40801	10.4984	0	0	HLA-E	KLRC1	curated	CPI-SS03EF699C7
both	TNFSF9_ADGRG5	2	1	TNFSF9	ADGRG5	0.0376545	0.359486	0.19857	0	0	TNFSF9	ADGRG5	InnateDB-All	CPI-SS047CD2E9F	TNFSF9_ADGRG5	2	1	TNFSF9	ADGRG5	0.0564168	0.375977	0.216197	0	0	TNFSF9	ADGRG5	InnateDB-All	CPI-SS047CD2E9F
both	HLA-F_KIR3DL1	2	1	HLA-F	KIR3DL1	3.07884	0.227289	1.65306	0	0	HLA-F	KIR3DL1	curated	CPI-SS048242083	HLA-F_KIR3DL1	2	1	HLA-F	KIR3DL1	4.97968	0.413208	2.69644	0	0	HLA-F	KIR3DL1	curated	CPI-SS048242083
both	CD48_CD244	2	1	CD48	CD244	2.91167	0.37095	1.64131	0	0	CD48	CD244	curated	CPI-SS056FF4363	CD48_CD244	2	1	CD48	CD244	2.82133	0.586959	1.70414	0	0	CD48	CD244	curated	CPI-SS056FF4363
both	PDGFB_PDGFRB	2	1	PDGFB	PDGFRB	0.0277832	0.139766	0.0837748	0	0	PDGFB	PDGFRB	curated	CPI-SS05A26A1DE	PDGFB_PDGFRB	2	1	PDGFB	PDGFRB	0.0375987	0.0643298	0.0509643	0	0	PDGFB	PDGFRB	curated	CPI-SS05A26A1DE
both	EFNA4_EPHA4	2	1	EFNA4	EPHA4	0.0575176	0.165786	0.111652	0	0	EFNA4	EPHA4	curated	CPI-SS0659DBE72	EFNA4_EPHA4	2	1	EFNA4	EPHA4	0.100339	0.194954	0.147646	0	0	EFNA4	EPHA4	curated	CPI-SS0659DBE72
case only	FGFR2_EPHA4	2	1	FGFR2	EPHA4	0.00829211	0.165786	0.0870389	0	0	FGFR2	EPHA4	I2D,InnateDB-All	CPI-SS06A0B20BD	/	/	/	/	/	/	/	/	/	/	/	/	/	/
case only	CD52_SIGLEC10	2	1	CD52	SIGLEC10	34.9499	0.0379184	17.4939	0	0	CD52	SIGLEC10	curated	CPI-SS073C1B796	/	/	/	/	/	/	/	/	/	/	/	/	/	/
case only	EPHA4_EFNB3	2	1	EPHA4	EFNB3	0.14385	0.00170734	0.0727788	0	0	EPHA4	EFNB3	curated	CPI-SS07CA5A6F1	/	/	/	/	/	/	/	/	/	/	/	/	/	/
case only	FGFR4_EPHA4	2	1	FGFR4	EPHA4	0.00411586	0.165786	0.0849507	0	0	FGFR4	EPHA4	I2D,InnateDB-All	CPI-SS0816A4ED4	/	/	/	/	/	/	/	/	/	/	/	/	/	/
both	TGFB1_TGFBR3	2	1	TGFB1	TGFBR3	1.16081	0.379142	0.769978	0	0	TGFB1	TGFBR3	curated	CPI-SS085EE60B1	TGFB1_TGFBR3	2	1	TGFB1	TGFBR3	2.15526	0.85581	1.50553	0	0	TGFB1	TGFBR3	curated	CPI-SS085EE60B1
case only	CD160_TNFRSF14	2	1	CD160	TNFRSF14	0.0724493	1.1221	0.597274	0	0	CD160	TNFRSF14	curated	CPI-SS0879B8E95	/	/	/	/	/	/	/	/	/	/	/	/	/	/
case only	EPO_EPOR	2	1	EPO	EPOR	0.00278112	0.117157	0.0599692	0.001	0.0093226	EPO	EPOR	curated	CPI-SS087A17AD6	/	/	/	/	/	/	/	/	/	/	/	/	/	/
both	CADM1_CADM1	2	1	CADM1	CADM1	0.116022	0.16059	0.138306	0	0	CADM1	CADM1	curated	CPI-SS0889E281D	CADM1_CADM1	2	1	CADM1	CADM1	0.34932	0.242413	0.295866	0	0	CADM1	CADM1	curated	CPI-SS0889E281D
both	HLA-C_KIR2DL3	2	1	HLA-C	KIR2DL3	49.5076	0.565185	25.0364	0	0	HLA-C	KIR2DL3	curated	CPI-SS0917CBD53	HLA-C_KIR2DL3	2	1	HLA-C	KIR2DL3	38.9099	0.46254	19.6862	0	0	HLA-C	KIR2DL3	curated	CPI-SS0917CBD53
case only	ADRB2_VEGFB	2	1	ADRB2	VEGFB	0.711605	0.132033	0.421819	0	0	ADRB2	VEGFB	InnateDB-All	CPI-SS098425155	/	/	/	/	/	/	/	/	/	/	/	/	/	/
both	HLA-B_KIR3DL2	2	1	HLA-B	KIR3DL2	66.3532	0.731971	33.5426	0	0	HLA-B	KIR3DL2	curated	CPI-SS0987A89AE	HLA-B_KIR3DL2	2	1	HLA-B	KIR3DL2	59.9975	0.734743	30.3661	0	0	HLA-B	KIR3DL2	curated	CPI-SS0987A89AE
case only	FGFR2_XPR1	2	1	FGFR2	XPR1	0.00829211	0.0810559	0.044674	0.003	0.0252241	FGFR2	XPR1	InnateDB-All	CPI-SS098F416C1	/	/	/	/	/	/	/	/	/	/	/	/	/	/
both	TNFRSF1A_FASLG	2	1	TNFRSF1A	FASLG	0.614019	0.849528	0.731773	0	0	TNFRSF1A	FASLG	I2D,InnateDB-All	CPI-SS0A4F27388	TNFRSF1A_FASLG	2	1	TNFRSF1A	FASLG	0.484712	0.876374	0.680543	0	0	TNFRSF1A	FASLG	I2D,InnateDB-All	CPI-SS0A4F27388
both	HLA-C_KIR2DL1	2	1	HLA-C	KIR2DL1	49.5076	0.145885	24.8267	0	0	HLA-C	KIR2DL1	curated	CPI-SS0ABD11350	HLA-C_KIR2DL1	2	1	HLA-C	KIR2DL1	38.9099	0.59197	19.751	0	0	HLA-C	KIR2DL1	curated	CPI-SS0ABD11350
both	ADGRG5_FAM3C	2	1	ADGRG5	FAM3C	0.188963	0.287463	0.238213	0	0	ADGRG5	FAM3C	InnateDB-All	CPI-SS0AFC7BACF	ADGRG5_FAM3C	2	1	ADGRG5	FAM3C	0.216744	0.388249	0.302496	0	0	ADGRG5	FAM3C	InnateDB-All	CPI-SS0AFC7BACF
case only	CCL5_CCR5	2	1	CCL5	CCR5	88.1561	0.0734088	44.1148	0	0	CCL5	CCR5	curated	CPI-SS0B01D306C	/	/	/	/	/	/	/	/	/	/	/	/	/	/
both	CADM1_NECTIN3	2	1	CADM1	NECTIN3	0.116022	0.0300106	0.0730161	0	0	CADM1	NECTIN3	curated	CPI-SS0B990492C	CADM1_NECTIN3	2	1	CADM1	NECTIN3	0.34932	0.0373072	0.193314	0	0	CADM1	NECTIN3	curated	CPI-SS0B990492C
both	HLA-F_KIR3DL2	2	1	HLA-F	KIR3DL2	3.07884	0.731971	1.9054	0	0	HLA-F	KIR3DL2	curated	CPI-SS0BDD10277	HLA-F_KIR3DL2	2	1	HLA-F	KIR3DL2	4.97968	0.734743	2.85721	0	0	HLA-F	KIR3DL2	curated	CPI-SS0BDD10277
both	HLA-E_KLRC2	2	1	HLA-E	KLRC2	17.0318	3.4806	10.2562	0	0	HLA-E	KLRC2	curated	CPI-SS0C4FA643F	HLA-E_KLRC2	2	1	HLA-E	KLRC2	18.5887	3.87415	11.2314	0	0	HLA-E	KLRC2	curated	CPI-SS0C4FA643F
both	CRTAM_CADM1	2	1	CRTAM	CADM1	0.182407	0.16059	0.171498	0	0	CRTAM	CADM1	curated	CPI-SS0C9696AAA	CRTAM_CADM1	2	1	CRTAM	CADM1	0.120361	0.242413	0.181387	0	0	CRTAM	CADM1	curated	CPI-SS0C9696AAA
both	HLA-A_KIR3DL1	2	1	HLA-A	KIR3DL1	68.9408	0.227289	34.584	0	0	HLA-A	KIR3DL1	curated	CPI-SS0CBAA9BCC	HLA-A_KIR3DL1	2	1	HLA-A	KIR3DL1	44.475	0.413208	22.4441	0	0	HLA-A	KIR3DL1	curated	CPI-SS0CBAA9BCC
case only	TGFB3_TGFBR3	2	1	TGFB3	TGFBR3	0.00527187	0.379142	0.192207	0	0	TGFB3	TGFBR3	curated	CPI-SS0D46E2B45	/	/	/	/	/	/	/	/	/	/	/	/	/	/
case only	WNT1_RYK	2	1	WNT1	RYK	0.00164254	0.133478	0.0675602	0	0	WNT1	RYK	I2D	CPI-SS0D8972B21	/	/	/	/	/	/	/	/	/	/	/	/	/	/
both	PDGFRB_PDGFD	2	1	PDGFRB	PDGFD	0.0939932	0.158184	0.126089	0	0	PDGFRB	PDGFD	curated	CPI-SS0D954EA1C	PDGFRB_PDGFD	2	1	PDGFRB	PDGFD	0.0554997	0.323634	0.189567	0	0	PDGFRB	PDGFD	curated	CPI-SS0D954EA1C
both	PECAM1_CD38	2	1	PECAM1	CD38	0.198037	0.532428	0.365233	0	0	PECAM1	CD38	curated	CPI-SS0E0DEA7D5	PECAM1_CD38	2	1	PECAM1	CD38	0.127532	0.796303	0.461918	0	0	PECAM1	CD38	curated	CPI-SS0E0DEA7D5
both	PDCD1_FAM3C	2	1	PDCD1	FAM3C	0.0933102	0.287463	0.190387	0	0	PDCD1	FAM3C	InnateDB-All	CPI-SS0E2431C09	PDCD1_FAM3C	2	1	PDCD1	FAM3C	0.108037	0.388249	0.248143	0	0	PDCD1	FAM3C	InnateDB-All	CPI-SS0E2431C09
both	SEMA3E_PLXND1	2	1	SEMA3E	PLXND1	0.0238204	0.275089	0.149455	0	0	SEMA3E	PLXND1	curated	CPI-SS0F3A089DE	SEMA3E_PLXND1	2	1	SEMA3E	PLXND1	0.0780095	0.252531	0.16527	0	0	SEMA3E	PLXND1	curated	CPI-SS0F3A089DE
both	PGRMC2_CCL4L2	2	1	PGRMC2	CCL4L2	0.238549	3.57677	1.90766	0	0	PGRMC2	CCL4L2	IMEx,IntAct	CPI-SS0F3D40856	PGRMC2_CCL4L2	2	1	PGRMC2	CCL4L2	0.404976	2.0441	1.22454	0	0	PGRMC2	CCL4L2	IMEx,IntAct	CPI-SS0F3D40856
case only	CCL5_CCR3	2	1	CCL5	CCR3	88.1561	0.00857989	44.0823	0	0	CCL5	CCR3	curated	CPI-SS0F6B529A1	/	/	/	/	/	/	/	/	/	/	/	/	/	/
both	EFNA5_EPHA4	2	1	EFNA5	EPHA4	0.0832495	0.165786	0.124518	0	0	EFNA5	EPHA4	curated	CPI-SS0FC01B947	EFNA5_EPHA4	2	1	EFNA5	EPHA4	0.123831	0.194954	0.159392	0	0	EFNA5	EPHA4	curated	CPI-SS0FC01B947
control only	NMU_NMUR1	2	1	NMU	NMUR1	/	/	/	/	/	/	/	/	/	NMU_NMUR1	2	1	NMU	NMUR1	0.00189883	0.286031	0.143965	0	0	NMU	NMUR1	guidetopharmacology.org	CPI-SS018BD4882
control only	CD46_JAG1	2	1	CD46	JAG1	/	/	/	/	/	/	/	/	/	CD46_JAG1	2	1	CD46	JAG1	1.08702	0.0312809	0.559151	0	0	CD46	JAG1	curated	CPI-SS01A07768A
control only	VGF_NTRK1	2	1	VGF	NTRK1	/	/	/	/	/	/	/	/	/	VGF_NTRK1	2	1	VGF	NTRK1	0.000806483	0.0177025	0.00925449	0.004	0.0354845	VGF	NTRK1	InnateDB-All	CPI-SS04C396C5D
control only	LAMP1_FAM3C	2	1	LAMP1	FAM3C	/	/	/	/	/	/	/	/	/	LAMP1_FAM3C	2	1	LAMP1	FAM3C	1.06258	0.388249	0.725415	0.004	0.0354845	LAMP1	FAM3C	InnateDB-All	CPI-SS055E061C9
control only	FGFR1_FGF23	2	1	FGFR1	FGF23	/	/	/	/	/	/	/	/	/	FGFR1_FGF23	2	1	FGFR1	FGF23	0.0375896	0.00451962	0.0210546	0.005	0.0429806	FGFR1	FGF23	IMEx,InnateDB-All	CPI-SS07A0F4D73
control only	PDGFB_ADGRV1	2	1	PDGFB	ADGRV1	/	/	/	/	/	/	/	/	/	PDGFB_ADGRV1	2	1	PDGFB	ADGRV1	0.0375987	0.00767667	0.0226377	0.003	0.0275504	PDGFB	ADGRV1	InnateDB-All	CPI-SS0CB4F2FE4
control only	CDH1_KLRG1	2	1	CDH1	KLRG1	/	/	/	/	/	/	/	/	/	CDH1_KLRG1	2	1	CDH1	KLRG1	0.00506995	0.957729	0.4814	0.003	0.0275504	CDH1	KLRG1	curated	CPI-SS0CC5DCE80
control only	GPR75_CCL5	2	1	GPR75	CCL5	/	/	/	/	/	/	/	/	/	GPR75_CCL5	2	1	GPR75	CCL5	0.00202279	81.6095	40.8058	0.001	0.0101622	GPR75	CCL5	guidetopharmacology.org	CPI-SS0DA291AD9
control only	EPHB6_EFNB1	2	1	EPHB6	EFNB1	/	/	/	/	/	/	/	/	/	EPHB6_EFNB1	2	1	EPHB6	EFNB1	0.307408	0.0369724	0.17219	0	0	EPHB6	EFNB1	curated	CPI-SS0DC4D593E
control only	CCL5_ACKR4	2	1	CCL5	ACKR4	/	/	/	/	/	/	/	/	/	CCL5_ACKR4	2	1	CCL5	ACKR4	73.1757	0.00604279	36.5909	0.002	0.0191203	CCL5	ACKR4	I2D	CPI-SS0F3BF2B34
control only	TNFSF18_TNFRSF18	2	1	TNFSF18	TNFRSF18	/	/	/	/	/	/	/	/	/	TNFSF18_TNFRSF18	2	1	TNFSF18	TNFRSF18	0.000420233	0.566585	0.283503	0	0	TNFSF18	TNFRSF18	curated	CPI-SS0FF51A757
case only	HLA-F_LILRB1	2	2	HLA-F	LILRB1	3.07884	0.351985	1.71541	0	0	HLA-F	LILRB1	curated	CPI-SS00150FB64	/	/	/	/	/	/	/	/	/	/	/	/	/	/
case only	TNFRSF10B_FASLG	2	2	TNFRSF10B	FASLG	0.0876737	0.501193	0.294433	0	0	TNFRSF10B	FASLG	I2D,InnateDB-All	CPI-SS0049FD74F	/	/	/	/	/	/	/	/	/	/	/	/	/	/
both	CD2_CD58	2	2	CD2	CD58	9.28282	0.931426	5.10712	0	0	CD2	CD58	curated	CPI-SS00B1BEE64	CD2_CD58	2	2	CD2	CD58	8.26596	1.03572	4.65084	0	0	CD2	CD58	curated	CPI-SS00B1BEE64
case only	POMC_MC1R	2	2	POMC	MC1R	0.110875	0.0350683	0.0729718	0	0	POMC	MC1R	guidetopharmacology.org	CPI-SS00BD8FF72	/	/	/	/	/	/	/	/	/	/	/	/	/	/
both	TNFSF14_TNFRSF14	2	2	TNFSF14	TNFRSF14	0.278516	1.02997	0.654243	0	0	TNFSF14	TNFRSF14	curated	CPI-SS019C98396	TNFSF14_TNFRSF14	2	2	TNFSF14	TNFRSF14	0.26316	1.06422	0.663691	0	0	TNFSF14	TNFRSF14	curated	CPI-SS019C98396
both	HLA-DPA1_TNFSF9	2	2	HLA-DPA1	TNFSF9	5.17063	0.0376545	2.60414	0.002	0.0175683	HLA-DPA1	TNFSF9	InnateDB-All	CPI-SS028784FC6	HLA-DPA1_TNFSF9	2	2	HLA-DPA1	TNFSF9	3.16206	0.0564168	1.60924	0	0	HLA-DPA1	TNFSF9	InnateDB-All	CPI-SS028784FC6
both	FAM3C_CLEC2D	2	2	FAM3C	CLEC2D	0.22974	4.10263	2.16619	0	0	FAM3C	CLEC2D	IMEx,InnateDB-All,IntAct	CPI-SS02A0FF87F	FAM3C_CLEC2D	2	2	FAM3C	CLEC2D	0.329757	6.09839	3.21407	0	0	FAM3C	CLEC2D	IMEx,InnateDB-All,IntAct	CPI-SS02A0FF87F
case only	FGFR2_NECTIN1	2	2	FGFR2	NECTIN1	0.00829211	0.00713321	0.00771266	0.006	0.0461998	FGFR2	NECTIN1	InnateDB-All	CPI-SS02E314589	/	/	/	/	/	/	/	/	/	/	/	/	/	/
both	HLA-E_KLRK1	2	2	HLA-E	KLRK1	17.0318	0.084388	8.55812	0	0	HLA-E	KLRK1	curated	CPI-SS03339363E	HLA-E_KLRK1	2	2	HLA-E	KLRK1	18.5887	0.0514803	9.32009	0.003	0.0275504	HLA-E	KLRK1	curated	CPI-SS03339363E
case only	FGFR1_FGFR2	2	2	FGFR1	FGFR2	0.047573	0.00829211	0.0279326	0	0	FGFR1	FGFR2	InnateDB-All	CPI-SS0348DB5E3	/	/	/	/	/	/	/	/	/	/	/	/	/	/
both	HLA-C_FAM3C	2	2	HLA-C	FAM3C	49.5076	0.22974	24.8687	0	0	HLA-C	FAM3C	InnateDB-All	CPI-SS034D36D2F	HLA-C_FAM3C	2	2	HLA-C	FAM3C	38.9099	0.329757	19.6198	0	0	HLA-C	FAM3C	InnateDB-All	CPI-SS034D36D2F
both	TIGIT_NECTIN3	2	2	TIGIT	NECTIN3	1.39961	0.0541047	0.726859	0	0	TIGIT	NECTIN3	curated	CPI-SS03859E16F	TIGIT_NECTIN3	2	2	TIGIT	NECTIN3	1.31099	0.0878065	0.699398	0	0	TIGIT	NECTIN3	curated	CPI-SS03859E16F
both	FAS_FASLG	2	2	FAS	FASLG	0.277903	0.501193	0.389548	0	0	FAS	FASLG	curated	CPI-SS03A0C857B	FAS_FASLG	2	2	FAS	FASLG	0.276016	0.519135	0.397575	0	0	FAS	FASLG	curated	CPI-SS03A0C857B
both	EPHA1_EFNA5	2	2	EPHA1	EFNA5	0.159752	0.0832495	0.121501	0	0	EPHA1	EFNA5	curated	CPI-SS03A2EFDD5	EPHA1_EFNA5	2	2	EPHA1	EFNA5	0.0455745	0.123831	0.0847025	0	0	EPHA1	EFNA5	curated	CPI-SS03A2EFDD5
both	HLA-E_KLRC1	2	2	HLA-E	KLRC1	17.0318	1.21638	9.12411	0	0	HLA-E	KLRC1	curated	CPI-SS03EF699C7	HLA-E_KLRC1	2	2	HLA-E	KLRC1	18.5887	1.6473	10.118	0	0	HLA-E	KLRC1	curated	CPI-SS03EF699C7
case only	TNFSF9_TNFRSF9	2	2	TNFSF9	TNFRSF9	0.0376545	0.0269303	0.0322924	0	0	TNFSF9	TNFRSF9	curated	CPI-SS0431D2256	/	/	/	/	/	/	/	/	/	/	/	/	/	/
case only	TFF1_FGFR2	2	2	TFF1	FGFR2	0.00617261	0.00829211	0.00723236	0.003	0.0252241	TFF1	FGFR2	IMEx,InnateDB-All,MINT	CPI-SS04640F9C3	/	/	/	/	/	/	/	/	/	/	/	/	/	/
both	TNFSF9_ADGRG5	2	2	TNFSF9	ADGRG5	0.0376545	0.188963	0.113309	0	0	TNFSF9	ADGRG5	InnateDB-All	CPI-SS047CD2E9F	TNFSF9_ADGRG5	2	2	TNFSF9	ADGRG5	0.0564168	0.216744	0.13658	0	0	TNFSF9	ADGRG5	InnateDB-All	CPI-SS047CD2E9F
case only	CD48_CD244	2	2	CD48	CD244	2.91167	0.200805	1.55624	0	0	CD48	CD244	curated	CPI-SS056FF4363	/	/	/	/	/	/	/	/	/	/	/	/	/	/
both	PDGFB_PDGFRB	2	2	PDGFB	PDGFRB	0.0277832	0.0939932	0.0608882	0	0	PDGFB	PDGFRB	curated	CPI-SS05A26A1DE	PDGFB_PDGFRB	2	2	PDGFB	PDGFRB	0.0375987	0.0554997	0.0465492	0	0	PDGFB	PDGFRB	curated	CPI-SS05A26A1DE
case only	FGFR4_FGF8	2	2	FGFR4	FGF8	0.00411586	0.00273756	0.00342671	0.001	0.0093226	FGFR4	FGF8	I2D	CPI-SS05C077A1E	/	/	/	/	/	/	/	/	/	/	/	/	/	/
case only	FGFR2_EPHA4	2	2	FGFR2	EPHA4	0.00829211	0.14385	0.0760712	0	0	FGFR2	EPHA4	I2D,InnateDB-All	CPI-SS06A0B20BD	/	/	/	/	/	/	/	/	/	/	/	/	/	/
case only	CD44_FGFR2	2	2	CD44	FGFR2	4.54147	0.00829211	2.27488	0.004	0.0325301	CD44	FGFR2	InnateDB-All	CPI-SS06B86672A	/	/	/	/	/	/	/	/	/	/	/	/	/	/
case only	FGFR1_FGF8	2	2	FGFR1	FGF8	0.047573	0.00273756	0.0251553	0.001	0.0093226	FGFR1	FGF8	I2D,IMEx,InnateDB-All,IntAct	CPI-SS0769B1FF3	/	/	/	/	/	/	/	/	/	/	/	/	/	/
case only	FGFR2_FGF8	2	2	FGFR2	FGF8	0.00829211	0.00273756	0.00551484	0.001	0.0093226	FGFR2	FGF8	I2D,IMEx,InnateDB-All,IntAct	CPI-SS07BA4A3B7	/	/	/	/	/	/	/	/	/	/	/	/	/	/
case only	FGFR4_EPHA4	2	2	FGFR4	EPHA4	0.00411586	0.14385	0.0739831	0	0	FGFR4	EPHA4	I2D,InnateDB-All	CPI-SS0816A4ED4	/	/	/	/	/	/	/	/	/	/	/	/	/	/
both	TGFB1_TGFBR3	2	2	TGFB1	TGFBR3	1.16081	0.30218	0.731497	0	0	TGFB1	TGFBR3	curated	CPI-SS085EE60B1	TGFB1_TGFBR3	2	2	TGFB1	TGFBR3	2.15526	0.559613	1.35743	0	0	TGFB1	TGFBR3	curated	CPI-SS085EE60B1
case only	CD160_TNFRSF14	2	2	CD160	TNFRSF14	0.0724493	1.02997	0.55121	0	0	CD160	TNFRSF14	curated	CPI-SS0879B8E95	/	/	/	/	/	/	/	/	/	/	/	/	/	/
case only	EPO_EPOR	2	2	EPO	EPOR	0.00278112	0.12007	0.0614255	0.004	0.0325301	EPO	EPOR	curated	CPI-SS087A17AD6	/	/	/	/	/	/	/	/	/	/	/	/	/	/
both	CADM1_CADM1	2	2	CADM1	CADM1	0.116022	0.116022	0.116022	0	0	CADM1	CADM1	curated	CPI-SS0889E281D	CADM1_CADM1	2	2	CADM1	CADM1	0.34932	0.34932	0.34932	0	0	CADM1	CADM1	curated	CPI-SS0889E281D
both	ADRB2_VEGFB	2	2	ADRB2	VEGFB	0.711605	0.122875	0.41724	0	0	ADRB2	VEGFB	InnateDB-All	CPI-SS098425155	ADRB2_VEGFB	2	2	ADRB2	VEGFB	0.621572	0.556697	0.589135	0.002	0.0191203	ADRB2	VEGFB	InnateDB-All	CPI-SS098425155
case only	HLA-B_KIR3DL2	2	2	HLA-B	KIR3DL2	66.3532	0.219137	33.2862	0	0	HLA-B	KIR3DL2	curated	CPI-SS0987A89AE	/	/	/	/	/	/	/	/	/	/	/	/	/	/
both	TNFRSF1A_FASLG	2	2	TNFRSF1A	FASLG	0.614019	0.501193	0.557606	0	0	TNFRSF1A	FASLG	I2D,InnateDB-All	CPI-SS0A4F27388	TNFRSF1A_FASLG	2	2	TNFRSF1A	FASLG	0.484712	0.519135	0.501923	0	0	TNFRSF1A	FASLG	I2D,InnateDB-All	CPI-SS0A4F27388
both	ADGRG5_FAM3C	2	2	ADGRG5	FAM3C	0.188963	0.22974	0.209352	0	0	ADGRG5	FAM3C	InnateDB-All	CPI-SS0AFC7BACF	ADGRG5_FAM3C	2	2	ADGRG5	FAM3C	0.216744	0.329757	0.27325	0.002	0.0191203	ADGRG5	FAM3C	InnateDB-All	CPI-SS0AFC7BACF
both	CCL5_CCR5	2	2	CCL5	CCR5	88.1561	0.35826	44.2572	0	0	CCL5	CCR5	curated	CPI-SS0B01D306C	CCL5_CCR5	2	2	CCL5	CCR5	73.1757	0.19406	36.6849	0	0	CCL5	CCR5	curated	CPI-SS0B01D306C
both	CADM1_NECTIN3	2	2	CADM1	NECTIN3	0.116022	0.0541047	0.0850631	0	0	CADM1	NECTIN3	curated	CPI-SS0B990492C	CADM1_NECTIN3	2	2	CADM1	NECTIN3	0.34932	0.0878065	0.218563	0	0	CADM1	NECTIN3	curated	CPI-SS0B990492C
case only	HLA-F_KIR3DL2	2	2	HLA-F	KIR3DL2	3.07884	0.219137	1.64899	0	0	HLA-F	KIR3DL2	curated	CPI-SS0BDD10277	/	/	/	/	/	/	/	/	/	/	/	/	/	/
case only	HLA-E_KLRC2	2	2	HLA-E	KLRC2	17.0318	0.755392	8.89362	0	0	HLA-E	KLRC2	curated	CPI-SS0C4FA643F	/	/	/	/	/	/	/	/	/	/	/	/	/	/
case only	NECTIN1_NECTIN3	2	2	NECTIN1	NECTIN3	0.00713321	0.0541047	0.0306189	0	0	NECTIN1	NECTIN3	curated	CPI-SS0C5E9FBFB	/	/	/	/	/	/	/	/	/	/	/	/	/	/
both	CRTAM_CADM1	2	2	CRTAM	CADM1	0.182407	0.116022	0.149214	0	0	CRTAM	CADM1	curated	CPI-SS0C9696AAA	CRTAM_CADM1	2	2	CRTAM	CADM1	0.120361	0.34932	0.23484	0	0	CRTAM	CADM1	curated	CPI-SS0C9696AAA
both	CCL4_CCR5	2	2	CCL4	CCR5	6.26627	0.35826	3.31226	0	0	CCL4	CCR5	curated	CPI-SS0D1D95883	CCL4_CCR5	2	2	CCL4	CCR5	5.10224	0.19406	2.64815	0	0	CCL4	CCR5	curated	CPI-SS0D1D95883
case only	CD27_CD70	2	2	CD27	CD70	0.938462	0.0917386	0.5151	0	0	CD27	CD70	curated	CPI-SS0D4BF6CA3	/	/	/	/	/	/	/	/	/	/	/	/	/	/
case only	FGF18_FGFR4	2	2	FGF18	FGFR4	0.00183829	0.00411586	0.00297708	0.004	0.0325301	FGF18	FGFR4	I2D	CPI-SS0D4CA5D92	/	/	/	/	/	/	/	/	/	/	/	/	/	/
case only	WNT1_RYK	2	2	WNT1	RYK	0.00164254	0.122502	0.062072	0.005	0.0394894	WNT1	RYK	I2D	CPI-SS0D8972B21	/	/	/	/	/	/	/	/	/	/	/	/	/	/
both	PDGFRB_PDGFD	2	2	PDGFRB	PDGFD	0.0939932	0.100696	0.0973445	0	0	PDGFRB	PDGFD	curated	CPI-SS0D954EA1C	PDGFRB_PDGFD	2	2	PDGFRB	PDGFD	0.0554997	0.14435	0.0999248	0	0	PDGFRB	PDGFD	curated	CPI-SS0D954EA1C
both	PDCD1_FAM3C	2	2	PDCD1	FAM3C	0.0933102	0.22974	0.161525	0	0	PDCD1	FAM3C	InnateDB-All	CPI-SS0E2431C09	PDCD1_FAM3C	2	2	PDCD1	FAM3C	0.108037	0.329757	0.218897	0	0	PDCD1	FAM3C	InnateDB-All	CPI-SS0E2431C09
both	KLRB1_CLEC2D	2	2	KLRB1	CLEC2D	5.40116	4.10263	4.75189	0	0	KLRB1	CLEC2D	curated	CPI-SS0E292C126	KLRB1_CLEC2D	2	2	KLRB1	CLEC2D	5.57603	6.09839	5.83721	0.002	0.0191203	KLRB1	CLEC2D	curated	CPI-SS0E292C126
case only	FGF18_FGFR1	2	2	FGF18	FGFR1	0.00183829	0.047573	0.0247057	0.002	0.0175683	FGF18	FGFR1	I2D	CPI-SS0F2C6A4D4	/	/	/	/	/	/	/	/	/	/	/	/	/	/
case only	FGF18_FGFR2	2	2	FGF18	FGFR2	0.00183829	0.00829211	0.0050652	0.002	0.0175683	FGF18	FGFR2	I2D	CPI-SS0F6A7A4DF	/	/	/	/	/	/	/	/	/	/	/	/	/	/
both	EFNA5_EPHA4	2	2	EFNA5	EPHA4	0.0832495	0.14385	0.11355	0	0	EFNA5	EPHA4	curated	CPI-SS0FC01B947	EFNA5_EPHA4	2	2	EFNA5	EPHA4	0.123831	0.169379	0.146605	0	0	EFNA5	EPHA4	curated	CPI-SS0FC01B947
control only	ICAM3_CLEC4M	2	2	ICAM3	CLEC4M	/	/	/	/	/	/	/	/	/	ICAM3_CLEC4M	2	2	ICAM3	CLEC4M	1.34817	0.000418052	0.674293	0	0	ICAM3	CLEC4M	curated	CPI-SS00F979E99
control only	TNFSF12_TNFRSF12A	2	2	TNFSF12	TNFRSF12A	/	/	/	/	/	/	/	/	/	TNFSF12_TNFRSF12A	2	2	TNFSF12	TNFRSF12A	0.350994	0.0629183	0.206956	0.001	0.0101622	TNFSF12	TNFRSF12A	curated	CPI-SS02EF3E1BA
control only	EFNA4_EPHA4	2	2	EFNA4	EPHA4	/	/	/	/	/	/	/	/	/	EFNA4_EPHA4	2	2	EFNA4	EPHA4	0.100339	0.169379	0.134859	0	0	EFNA4	EPHA4	curated	CPI-SS0659DBE72
control only	CCR10_CCL27	2	2	CCR10	CCL27	/	/	/	/	/	/	/	/	/	CCR10_CCL27	2	2	CCR10	CCL27	0.0254112	0.00323561	0.0143234	0.001	0.0101622	CCR10	CCL27	curated	CPI-SS0B2979A10
control only	CDH1_KLRG1	2	2	CDH1	KLRG1	/	/	/	/	/	/	/	/	/	CDH1_KLRG1	2	2	CDH1	KLRG1	0.00506995	1.64396	0.824515	0	0	CDH1	KLRG1	curated	CPI-SS0CC5DCE80
control only	GPR75_CCL5	2	2	GPR75	CCL5	/	/	/	/	/	/	/	/	/	GPR75_CCL5	2	2	GPR75	CCL5	0.00202279	73.1757	36.5889	0.004	0.0354845	GPR75	CCL5	guidetopharmacology.org	CPI-SS0DA291AD9
control only	EPHB6_EFNB1	2	2	EPHB6	EFNB1	/	/	/	/	/	/	/	/	/	EPHB6_EFNB1	2	2	EPHB6	EFNB1	0.307408	0.0318008	0.169604	0.001	0.0101622	EPHB6	EFNB1	curated	CPI-SS0DC4D593E
control only	SEMA3E_PLXND1	2	2	SEMA3E	PLXND1	/	/	/	/	/	/	/	/	/	SEMA3E_PLXND1	2	2	SEMA3E	PLXND1	0.0780095	0.402509	0.240259	0	0	SEMA3E	PLXND1	curated	CPI-SS0F3A089DE
case only	PTHLH_PTH2R	2	3	PTHLH	PTH2R	0.0034863	0.00210208	0.00279419	0.003	0.0252241	PTHLH	PTH2R	guidetopharmacology.org	CPI-SS012B216F6	/	/	/	/	/	/	/	/	/	/	/	/	/	/
both	TNFSF14_TNFRSF14	2	3	TNFSF14	TNFRSF14	0.278516	0.78112	0.529818	0	0	TNFSF14	TNFRSF14	curated	CPI-SS019C98396	TNFSF14_TNFRSF14	2	3	TNFSF14	TNFRSF14	0.26316	1.24542	0.754292	0	0	TNFSF14	TNFRSF14	curated	CPI-SS019C98396
case only	EPHA1_EFNA3	2	3	EPHA1	EFNA3	0.159752	0.0190159	0.0893837	0.003	0.0252241	EPHA1	EFNA3	curated	CPI-SS01A8F745A	/	/	/	/	/	/	/	/	/	/	/	/	/	/
case only	FGFR2_FGF23	2	3	FGFR2	FGF23	0.00829211	0.00346299	0.00587755	0.002	0.0175683	FGFR2	FGF23	I2D,IMEx,InnateDB-All,IntAct	CPI-SS01D785DBA	/	/	/	/	/	/	/	/	/	/	/	/	/	/
case only	CX3CR1_CX3CL1	2	3	CX3CR1	CX3CL1	0.350538	0.00103098	0.175785	0	0	CX3CR1	CX3CL1	curated	CPI-SS032E9A219	/	/	/	/	/	/	/	/	/	/	/	/	/	/
case only	FGFR1_FGF9	2	3	FGFR1	FGF9	0.047573	0.0206716	0.0341223	0.001	0.0093226	FGFR1	FGF9	I2D,InnateDB-All	CPI-SS038E93B77	/	/	/	/	/	/	/	/	/	/	/	/	/	/
both	HLA-DPB1_TNFSF13B	2	3	HLA-DPB1	TNFSF13B	9.23388	0.430421	4.83215	0	0	HLA-DPB1	TNFSF13B	InnateDB-All	CPI-SS05D23BCE8	HLA-DPB1_TNFSF13B	2	3	HLA-DPB1	TNFSF13B	5.99848	0.461396	3.22994	0	0	HLA-DPB1	TNFSF13B	InnateDB-All	CPI-SS05D23BCE8
case only	EPHA1_EFNA4	2	3	EPHA1	EFNA4	0.159752	0.0728187	0.116285	0	0	EPHA1	EFNA4	curated	CPI-SS05E6D620E	/	/	/	/	/	/	/	/	/	/	/	/	/	/
case only	FGFR4_FGF9	2	3	FGFR4	FGF9	0.00411586	0.0206716	0.0123937	0.001	0.0093226	FGFR4	FGF9	I2D	CPI-SS0649EA05F	/	/	/	/	/	/	/	/	/	/	/	/	/	/
case only	FGFR1_FGF7	2	3	FGFR1	FGF7	0.047573	0.00490389	0.0262385	0	0	FGFR1	FGF7	I2D	CPI-SS07833475A	/	/	/	/	/	/	/	/	/	/	/	/	/	/
case only	CCL4_SLC7A1	2	3	CCL4	SLC7A1	6.26627	0.0354674	3.15087	0	0	CCL4	SLC7A1	IMEx,IntAct	CPI-SS0795802F6	/	/	/	/	/	/	/	/	/	/	/	/	/	/
both	TNFSF12_TNFRSF25	2	3	TNFSF12	TNFRSF25	0.223327	1.05972	0.641525	0	0	TNFSF12	TNFRSF25	I2D	CPI-SS079DDF890	TNFSF12_TNFRSF25	2	3	TNFSF12	TNFRSF25	0.350994	1.34459	0.847791	0	0	TNFSF12	TNFRSF25	I2D	CPI-SS079DDF890
case only	FGFR1_FGF23	2	3	FGFR1	FGF23	0.047573	0.00346299	0.025518	0.003	0.0252241	FGFR1	FGF23	IMEx,InnateDB-All	CPI-SS07A0F4D73	/	/	/	/	/	/	/	/	/	/	/	/	/	/
case only	CD70_GPRC5B	2	3	CD70	GPRC5B	0.0917386	0.00427719	0.0480079	0	0	CD70	GPRC5B	InnateDB-All	CPI-SS08A819670	/	/	/	/	/	/	/	/	/	/	/	/	/	/
case only	FGFR2_FGF9	2	3	FGFR2	FGF9	0.00829211	0.0206716	0.0144819	0.003	0.0252241	FGFR2	FGF9	I2D,InnateDB-All	CPI-SS0907A7598	/	/	/	/	/	/	/	/	/	/	/	/	/	/
both	ADRB2_VEGFB	2	3	ADRB2	VEGFB	0.711605	0.122591	0.417098	0	0	ADRB2	VEGFB	InnateDB-All	CPI-SS098425155	ADRB2_VEGFB	2	3	ADRB2	VEGFB	0.621572	0.608799	0.615185	0	0	ADRB2	VEGFB	InnateDB-All	CPI-SS098425155
both	PDCD1_FAM3C	2	3	PDCD1	FAM3C	0.0933102	0.163537	0.128423	0.002	0.0175683	PDCD1	FAM3C	InnateDB-All	CPI-SS0E2431C09	PDCD1_FAM3C	2	3	PDCD1	FAM3C	0.108037	0.207756	0.157896	0	0	PDCD1	FAM3C	InnateDB-All	CPI-SS0E2431C09
case only	IGF1_IGF1R	2	3	IGF1	IGF1R	0.00396002	0.137515	0.0707374	0.001	0.0093226	IGF1	IGF1R	curated	CPI-SS0E41702C1	/	/	/	/	/	/	/	/	/	/	/	/	/	/
both	CD47_SIRPG	2	3	CD47	SIRPG	1.82443	0.186516	1.00547	0	0	CD47	SIRPG	curated	CPI-SS0E9015902	CD47_SIRPG	2	3	CD47	SIRPG	3.0987	0.168806	1.63375	0	0	CD47	SIRPG	curated	CPI-SS0E9015902
control only	FZD9_WNT7A	2	3	FZD9	WNT7A	/	/	/	/	/	/	/	/	/	FZD9_WNT7A	2	3	FZD9	WNT7A	0.0036233	0.116026	0.0598244	0	0	FZD9	WNT7A	I2D	CPI-SS030EDC420
control only	TNF_ICOS	2	3	TNF	ICOS	/	/	/	/	/	/	/	/	/	TNF_ICOS	2	3	TNF	ICOS	0.0465773	0.328874	0.187726	0.005	0.0429806	TNF	ICOS	InnateDB-All	CPI-SS03B8E2D7A
control only	EDA_EDAR	2	3	EDA	EDAR	/	/	/	/	/	/	/	/	/	EDA_EDAR	2	3	EDA	EDAR	0.0068787	0.0512402	0.0290595	0.002	0.0191203	EDA	EDAR	guidetopharmacology.org	CPI-SS05A8552D7
control only	CCR10_CCL28	2	3	CCR10	CCL28	/	/	/	/	/	/	/	/	/	CCR10_CCL28	2	3	CCR10	CCL28	0.0254112	0.129306	0.0773584	0.001	0.0101622	CCR10	CCL28	guidetopharmacology.org	CPI-SS064C772FE
control only	JAM3_JAM3	2	3	JAM3	JAM3	/	/	/	/	/	/	/	/	/	JAM3_JAM3	2	3	JAM3	JAM3	0.0308538	0.0492962	0.040075	0.004	0.0354845	JAM3	JAM3	curated	CPI-SS0F9D53834
both	CD2_CD58	2	4	CD2	CD58	9.28282	0.442795	4.86281	0	0	CD2	CD58	curated	CPI-SS00B1BEE64	CD2_CD58	2	4	CD2	CD58	8.26596	0.455171	4.36056	0	0	CD2	CD58	curated	CPI-SS00B1BEE64
case only	PDCD1_CD274	2	4	PDCD1	CD274	0.0933102	0.026526	0.0599181	0	0	PDCD1	CD274	curated	CPI-SS016EE0084	/	/	/	/	/	/	/	/	/	/	/	/	/	/
both	TNFSF14_TNFRSF14	2	4	TNFSF14	TNFRSF14	0.278516	0.834659	0.556587	0	0	TNFSF14	TNFRSF14	curated	CPI-SS019C98396	TNFSF14_TNFRSF14	2	4	TNFSF14	TNFRSF14	0.26316	1.05124	0.657201	0	0	TNFSF14	TNFRSF14	curated	CPI-SS019C98396
both	TIGIT_NECTIN3	2	4	TIGIT	NECTIN3	1.39961	0.022135	0.710874	0	0	TIGIT	NECTIN3	curated	CPI-SS03859E16F	TIGIT_NECTIN3	2	4	TIGIT	NECTIN3	1.31099	0.0794223	0.695206	0	0	TIGIT	NECTIN3	curated	CPI-SS03859E16F
both	FGFR1_FGF9	2	4	FGFR1	FGF9	0.047573	0.0239774	0.0357752	0	0	FGFR1	FGF9	I2D,InnateDB-All	CPI-SS038E93B77	FGFR1_FGF9	2	4	FGFR1	FGF9	0.0375896	0.0340821	0.0358358	0	0	FGFR1	FGF9	I2D,InnateDB-All	CPI-SS038E93B77
both	TNFSF4_TNFRSF4	2	4	TNFSF4	TNFRSF4	0.0120742	0.533189	0.272632	0.002	0.0175683	TNFSF4	TNFRSF4	curated	CPI-SS04456F441	TNFSF4_TNFRSF4	2	4	TNFSF4	TNFRSF4	0.017814	0.320191	0.169003	0.004	0.0354845	TNFSF4	TNFRSF4	curated	CPI-SS04456F441
case only	CCL5_ACKR1	2	4	CCL5	ACKR1	88.1561	0.00284888	44.0795	0	0	CCL5	ACKR1	curated	CPI-SS05B7D3407	/	/	/	/	/	/	/	/	/	/	/	/	/	/
both	HLA-DPB1_TNFSF13B	2	4	HLA-DPB1	TNFSF13B	9.23388	0.97138	5.10263	0	0	HLA-DPB1	TNFSF13B	InnateDB-All	CPI-SS05D23BCE8	HLA-DPB1_TNFSF13B	2	4	HLA-DPB1	TNFSF13B	5.99848	0.650686	3.32459	0	0	HLA-DPB1	TNFSF13B	InnateDB-All	CPI-SS05D23BCE8
case only	EPHA1_EFNA4	2	4	EPHA1	EFNA4	0.159752	0.0768679	0.11831	0	0	EPHA1	EFNA4	curated	CPI-SS05E6D620E	/	/	/	/	/	/	/	/	/	/	/	/	/	/
case only	FGFR4_FGF9	2	4	FGFR4	FGF9	0.00411586	0.0239774	0.0140466	0	0	FGFR4	FGF9	I2D	CPI-SS0649EA05F	/	/	/	/	/	/	/	/	/	/	/	/	/	/
case only	FGFR2_EPHA4	2	4	FGFR2	EPHA4	0.00829211	0.0954097	0.0518509	0.005	0.0394894	FGFR2	EPHA4	I2D,InnateDB-All	CPI-SS06A0B20BD	/	/	/	/	/	/	/	/	/	/	/	/	/	/
case only	CCL4_SLC7A1	2	4	CCL4	SLC7A1	6.26627	0.0399093	3.15309	0	0	CCL4	SLC7A1	IMEx,IntAct	CPI-SS0795802F6	/	/	/	/	/	/	/	/	/	/	/	/	/	/
both	TNFSF12_TNFRSF25	2	4	TNFSF12	TNFRSF25	0.223327	1.63674	0.930035	0	0	TNFSF12	TNFRSF25	I2D	CPI-SS079DDF890	TNFSF12_TNFRSF25	2	4	TNFSF12	TNFRSF25	0.350994	1.54971	0.950351	0	0	TNFSF12	TNFRSF25	I2D	CPI-SS079DDF890
case only	FGFR4_EPHA4	2	4	FGFR4	EPHA4	0.00411586	0.0954097	0.0497628	0.005	0.0394894	FGFR4	EPHA4	I2D,InnateDB-All	CPI-SS0816A4ED4	/	/	/	/	/	/	/	/	/	/	/	/	/	/
case only	CD160_TNFRSF14	2	4	CD160	TNFRSF14	0.0724493	0.834659	0.453554	0.002	0.0175683	CD160	TNFRSF14	curated	CPI-SS0879B8E95	/	/	/	/	/	/	/	/	/	/	/	/	/	/
case only	FGFR2_FGF9	2	4	FGFR2	FGF9	0.00829211	0.0239774	0.0161348	0	0	FGFR2	FGF9	I2D,InnateDB-All	CPI-SS0907A7598	/	/	/	/	/	/	/	/	/	/	/	/	/	/
both	ADRB2_VEGFB	2	4	ADRB2	VEGFB	0.711605	0.122765	0.417185	0	0	ADRB2	VEGFB	InnateDB-All	CPI-SS098425155	ADRB2_VEGFB	2	4	ADRB2	VEGFB	0.621572	0.680046	0.650809	0	0	ADRB2	VEGFB	InnateDB-All	CPI-SS098425155
case only	CCL4_CCR8	2	4	CCL4	CCR8	6.26627	0.000689542	3.13348	0	0	CCL4	CCR8	I2D	CPI-SS0ADC886E5	/	/	/	/	/	/	/	/	/	/	/	/	/	/
both	CADM1_NECTIN3	2	4	CADM1	NECTIN3	0.116022	0.022135	0.0690783	0.001	0.0093226	CADM1	NECTIN3	curated	CPI-SS0B990492C	CADM1_NECTIN3	2	4	CADM1	NECTIN3	0.34932	0.0794223	0.214371	0	0	CADM1	NECTIN3	curated	CPI-SS0B990492C
case only	KLRB1_CLEC2D	2	4	KLRB1	CLEC2D	5.40116	2.98937	4.19526	0.005	0.0394894	KLRB1	CLEC2D	curated	CPI-SS0E292C126	/	/	/	/	/	/	/	/	/	/	/	/	/	/
both	CD47_SIRPG	2	4	CD47	SIRPG	1.82443	0.194324	1.00938	0	0	CD47	SIRPG	curated	CPI-SS0E9015902	CD47_SIRPG	2	4	CD47	SIRPG	3.0987	0.143724	1.62121	0	0	CD47	SIRPG	curated	CPI-SS0E9015902
both	CCL5_CCR4	2	4	CCL5	CCR4	88.1561	0.0820617	44.1191	0	0	CCL5	CCR4	curated	CPI-SS0EA05941A	CCL5_CCR4	2	4	CCL5	CCR4	73.1757	0.256406	36.7161	0	0	CCL5	CCR4	curated	CPI-SS0EA05941A
case only	FGF18_FGFR1	2	4	FGF18	FGFR1	0.00183829	0.0419796	0.0219089	0.005	0.0394894	FGF18	FGFR1	I2D	CPI-SS0F2C6A4D4	/	/	/	/	/	/	/	/	/	/	/	/	/	/
both	PDCD1_PDCD1LG2	2	4	PDCD1	PDCD1LG2	0.0933102	0.0122691	0.0527897	0	0	PDCD1	PDCD1LG2	curated	CPI-SS0F5B6B186	PDCD1_PDCD1LG2	2	4	PDCD1	PDCD1LG2	0.108037	0.00822399	0.0581306	0	0	PDCD1	PDCD1LG2	curated	CPI-SS0F5B6B186
case only	CCL5_CCR3	2	4	CCL5	CCR3	88.1561	0.0229703	44.0895	0	0	CCL5	CCR3	curated	CPI-SS0F6B529A1	/	/	/	/	/	/	/	/	/	/	/	/	/	/
case only	CXCR3_CCL20	2	4	CXCR3	CCL20	3.98919	0.255554	2.12237	0	0	CXCR3	CCL20	guidetopharmacology.org	CPI-SS0F8C664D9	/	/	/	/	/	/	/	/	/	/	/	/	/	/
both	EFNA5_EPHA4	2	4	EFNA5	EPHA4	0.0832495	0.0954097	0.0893296	0	0	EFNA5	EPHA4	curated	CPI-SS0FC01B947	EFNA5_EPHA4	2	4	EFNA5	EPHA4	0.123831	0.167394	0.145612	0	0	EFNA5	EPHA4	curated	CPI-SS0FC01B947
control only	FZD9_WNT7A	2	4	FZD9	WNT7A	/	/	/	/	/	/	/	/	/	FZD9_WNT7A	2	4	FZD9	WNT7A	0.0036233	0.112009	0.0578159	0	0	FZD9	WNT7A	I2D	CPI-SS030EDC420
control only	TFRC_TNFSF13B	2	4	TFRC	TNFSF13B	/	/	/	/	/	/	/	/	/	TFRC_TNFSF13B	2	4	TFRC	TNFSF13B	0.0888982	0.650686	0.369792	0	0	TFRC	TNFSF13B	IMEx,IntAct	CPI-SS03133B4F2
control only	TNF_ICOS	2	4	TNF	ICOS	/	/	/	/	/	/	/	/	/	TNF_ICOS	2	4	TNF	ICOS	0.0465773	0.476132	0.261355	0	0	TNF	ICOS	InnateDB-All	CPI-SS03B8E2D7A
control only	CCL22_CCR4	2	4	CCL22	CCR4	/	/	/	/	/	/	/	/	/	CCL22_CCR4	2	4	CCL22	CCR4	0.139018	0.256406	0.197712	0	0	CCL22	CCR4	curated	CPI-SS052B38F1C
control only	CCR10_CCL28	2	4	CCR10	CCL28	/	/	/	/	/	/	/	/	/	CCR10_CCL28	2	4	CCR10	CCL28	0.0254112	0.113256	0.0693335	0.002	0.0191203	CCR10	CCL28	guidetopharmacology.org	CPI-SS064C772FE
control only	EFNA4_EPHA4	2	4	EFNA4	EPHA4	/	/	/	/	/	/	/	/	/	EFNA4_EPHA4	2	4	EFNA4	EPHA4	0.100339	0.167394	0.133866	0.003	0.0275504	EFNA4	EPHA4	curated	CPI-SS0659DBE72
control only	TNFRSF17_TNFSF13B	2	4	TNFRSF17	TNFSF13B	/	/	/	/	/	/	/	/	/	TNFRSF17_TNFSF13B	2	4	TNFRSF17	TNFSF13B	0.0140212	0.650686	0.332354	0	0	TNFRSF17	TNFSF13B	curated	CPI-SS0E2863F09
case only	EPHA4_EFNB1	2	5	EPHA4	EFNB1	0.14385	0.0309972	0.0874237	0.002	0.0175683	EPHA4	EFNB1	curated	CPI-SS00046DCF3	/	/	/	/	/	/	/	/	/	/	/	/	/	/
both	HLA-F_LILRB1	2	5	HLA-F	LILRB1	3.07884	1.00938	2.04411	0	0	HLA-F	LILRB1	curated	CPI-SS00150FB64	HLA-F_LILRB1	2	5	HLA-F	LILRB1	4.97968	3.49813	4.2389	0	0	HLA-F	LILRB1	curated	CPI-SS00150FB64
both	C5_C5AR1	2	5	C5	C5AR1	0.00595383	1.96208	0.984017	0	0	C5	C5AR1	guidetopharmacology.org	CPI-SS00581282E	C5_C5AR1	2	5	C5	C5AR1	0.00304072	3.27947	1.64126	0	0	C5	C5AR1	guidetopharmacology.org	CPI-SS00581282E
both	MDK_LRP1	2	5	MDK	LRP1	0.0108652	1.14823	0.579548	0	0	MDK	LRP1	I2D,InnateDB-All	CPI-SS006C6537E	MDK_LRP1	2	5	MDK	LRP1	0.0246892	1.36123	0.692961	0	0	MDK	LRP1	I2D,InnateDB-All	CPI-SS006C6537E
both	CCR2_CCL7	2	5	CCR2	CCL7	0.0417974	11.3666	5.7042	0	0	CCR2	CCL7	curated	CPI-SS008EB600F	CCR2_CCL7	2	5	CCR2	CCL7	0.0215661	2.7598	1.39069	0	0	CCR2	CCL7	curated	CPI-SS008EB600F
both	ADORA2A_NAMPT	2	5	ADORA2A	NAMPT	0.00796424	3.94992	1.97894	0	0	ADORA2A	NAMPT	I2D,IMEx,InnateDB-All,MINT	CPI-SS00A6D366F	ADORA2A_NAMPT	2	5	ADORA2A	NAMPT	0.00750116	26.4464	13.2269	0	0	ADORA2A	NAMPT	I2D,IMEx,InnateDB-All,MINT	CPI-SS00A6D366F
case only	EGF_NRG1	2	5	EGF	NRG1	0.00154247	0.308583	0.155063	0	0	EGF	NRG1	I2D	CPI-SS00A953C3A	/	/	/	/	/	/	/	/	/	/	/	/	/	/
both	CD2_CD58	2	5	CD2	CD58	9.28282	0.924534	5.10368	0	0	CD2	CD58	curated	CPI-SS00B1BEE64	CD2_CD58	2	5	CD2	CD58	8.26596	0.681566	4.47376	0	0	CD2	CD58	curated	CPI-SS00B1BEE64
case only	FGFR2_CD83	2	5	FGFR2	CD83	0.00829211	0.63457	0.321431	0.002	0.0175683	FGFR2	CD83	InnateDB-All	CPI-SS00D9A0644	/	/	/	/	/	/	/	/	/	/	/	/	/	/
both	CXCR6_CXCL16	2	5	CXCR6	CXCL16	0.456838	3.39274	1.92479	0	0	CXCR6	CXCL16	guidetopharmacology.org	CPI-SS00F282936	CXCR6_CXCL16	2	5	CXCR6	CXCL16	0.863846	2.25957	1.56171	0	0	CXCR6	CXCL16	guidetopharmacology.org	CPI-SS00F282936
both	CD99_PILRA	2	5	CD99	PILRA	5.18884	3.75451	4.47168	0	0	CD99	PILRA	curated	CPI-SS01560CA22	CD99_PILRA	2	5	CD99	PILRA	4.65071	5.67474	5.16273	0	0	CD99	PILRA	curated	CPI-SS01560CA22
both	PDCD1_CD274	2	5	PDCD1	CD274	0.0933102	0.100396	0.0968532	0	0	PDCD1	CD274	curated	CPI-SS016EE0084	PDCD1_CD274	2	5	PDCD1	CD274	0.108037	0.759966	0.434002	0	0	PDCD1	CD274	curated	CPI-SS016EE0084
case only	TG_ASGR1	2	5	TG	ASGR1	0.00194237	1.32191	0.661928	0	0	TG	ASGR1	I2D	CPI-SS01963C4CA	/	/	/	/	/	/	/	/	/	/	/	/	/	/
case only	TNFSF14_TNFRSF14	2	5	TNFSF14	TNFRSF14	0.278516	0.802309	0.540412	0	0	TNFSF14	TNFRSF14	curated	CPI-SS019C98396	/	/	/	/	/	/	/	/	/	/	/	/	/	/
case only	CD46_JAG1	2	5	CD46	JAG1	0.603561	0.0436471	0.323604	0	0	CD46	JAG1	curated	CPI-SS01A07768A	/	/	/	/	/	/	/	/	/	/	/	/	/	/
case only	NECTIN1_NECTIN4	2	5	NECTIN1	NECTIN4	0.00713321	0.0140414	0.0105873	0.002	0.0175683	NECTIN1	NECTIN4	curated	CPI-SS01E0F2D2C	/	/	/	/	/	/	/	/	/	/	/	/	/	/
case only	CXCR3_CXCL9	2	5	CXCR3	CXCL9	3.98919	0.25555	2.12237	0	0	CXCR3	CXCL9	curated	CPI-SS02246DA17	/	/	/	/	/	/	/	/	/	/	/	/	/	/
both	HLA-DPA1_TNFSF9	2	5	HLA-DPA1	TNFSF9	5.17063	0.0327308	2.60168	0.002	0.0175683	HLA-DPA1	TNFSF9	InnateDB-All	CPI-SS028784FC6	HLA-DPA1_TNFSF9	2	5	HLA-DPA1	TNFSF9	3.16206	0.108087	1.63507	0	0	HLA-DPA1	TNFSF9	InnateDB-All	CPI-SS028784FC6
both	CXCR1_CXCL6	2	5	CXCR1	CXCL6	0.00604762	0.0263065	0.016177	0	0	CXCR1	CXCL6	curated	CPI-SS0288E42FB	CXCR1_CXCL6	2	5	CXCR1	CXCL6	0.00622117	2.28942	1.14782	0.001	0.0101622	CXCR1	CXCL6	curated	CPI-SS0288E42FB
both	PDGFB_LRP1	2	5	PDGFB	LRP1	0.0277832	1.14823	0.588007	0	0	PDGFB	LRP1	I2D,InnateDB-All	CPI-SS02928C71A	PDGFB_LRP1	2	5	PDGFB	LRP1	0.0375987	1.36123	0.699416	0	0	PDGFB	LRP1	I2D,InnateDB-All	CPI-SS02928C71A
both	SPN_SIGLEC1	2	5	SPN	SIGLEC1	1.34054	0.0570179	0.698777	0	0	SPN	SIGLEC1	curated	CPI-SS02A170A99	SPN_SIGLEC1	2	5	SPN	SIGLEC1	1.07815	0.0931643	0.585657	0	0	SPN	SIGLEC1	curated	CPI-SS02A170A99
case only	FGFR2_NECTIN1	2	5	FGFR2	NECTIN1	0.00829211	0.0123444	0.0103182	0	0	FGFR2	NECTIN1	InnateDB-All	CPI-SS02E314589	/	/	/	/	/	/	/	/	/	/	/	/	/	/
both	TNF_NOTCH1	2	5	TNF	NOTCH1	0.031844	0.329337	0.18059	0.001	0.0093226	TNF	NOTCH1	I2D	CPI-SS02EBC1BB0	TNF_NOTCH1	2	5	TNF	NOTCH1	0.0465773	0.309385	0.177981	0	0	TNF	NOTCH1	I2D	CPI-SS02EBC1BB0
case only	TNFSF12_TNFRSF12A	2	5	TNFSF12	TNFRSF12A	0.223327	0.0900905	0.156708	0	0	TNFSF12	TNFRSF12A	curated	CPI-SS02EF3E1BA	/	/	/	/	/	/	/	/	/	/	/	/	/	/
both	ANXA1_FPR2	2	5	ANXA1	FPR2	6.06601	0.238591	3.1523	0	0	ANXA1	FPR2	curated	CPI-SS030BB46BB	ANXA1_FPR2	2	5	ANXA1	FPR2	7.39761	1.22748	4.31254	0	0	ANXA1	FPR2	curated	CPI-SS030BB46BB
case only	TFRC_TNFSF13B	2	5	TFRC	TNFSF13B	0.0615736	1.60696	0.834267	0	0	TFRC	TNFSF13B	IMEx,IntAct	CPI-SS03133B4F2	/	/	/	/	/	/	/	/	/	/	/	/	/	/
both	LTA_LTBR	2	5	LTA	LTBR	0.0645741	0.338092	0.201333	0	0	LTA	LTBR	I2D	CPI-SS03156A825	LTA_LTBR	2	5	LTA	LTBR	0.0706109	0.359396	0.215003	0	0	LTA	LTBR	I2D	CPI-SS03156A825
both	CTLA4_CD80	2	5	CTLA4	CD80	0.0478993	0.02492	0.0364097	0	0	CTLA4	CD80	curated	CPI-SS0320FFAFC	CTLA4_CD80	2	5	CTLA4	CD80	0.0526713	0.072644	0.0626576	0	0	CTLA4	CD80	curated	CPI-SS0320FFAFC
both	FLT4_PDGFC	2	5	FLT4	PDGFC	0.00627767	0.0662672	0.0362725	0	0	FLT4	PDGFC	guidetopharmacology.org	CPI-SS03A3EE72E	FLT4_PDGFC	2	5	FLT4	PDGFC	0.00434474	0.080168	0.0422564	0	0	FLT4	PDGFC	guidetopharmacology.org	CPI-SS03A3EE72E
both	CD96_NECTIN1	2	5	CD96	NECTIN1	1.15676	0.0123444	0.58455	0	0	CD96	NECTIN1	curated	CPI-SS03F821467	CD96_NECTIN1	2	5	CD96	NECTIN1	1.72358	0.0246951	0.874136	0.003	0.0275504	CD96	NECTIN1	curated	CPI-SS03F821467
both	LGALS9_LRP1	2	5	LGALS9	LRP1	0.0408375	1.14823	0.594534	0.006	0.0461998	LGALS9	LRP1	InnateDB-All	CPI-SS0419B80C4	LGALS9_LRP1	2	5	LGALS9	LRP1	0.0936809	1.36123	0.727457	0	0	LGALS9	LRP1	InnateDB-All	CPI-SS0419B80C4
case only	DLL1_NOTCH2	2	5	DLL1	NOTCH2	0.0104308	0.54538	0.277905	0.002	0.0175683	DLL1	NOTCH2	curated	CPI-SS0423580E5	/	/	/	/	/	/	/	/	/	/	/	/	/	/
both	TNF_TNFRSF1A	2	5	TNF	TNFRSF1A	0.031844	1.3001	0.665972	0.002	0.0175683	TNF	TNFRSF1A	curated	CPI-SS04B4619D0	TNF_TNFRSF1A	2	5	TNF	TNFRSF1A	0.0465773	1.2285	0.63754	0	0	TNF	TNFRSF1A	curated	CPI-SS04B4619D0
both	COPA_SORT1	2	5	COPA	SORT1	0.376165	0.221149	0.298657	0	0	COPA	SORT1	IMEx,InnateDB-All,IntAct,MatrixDB	CPI-SS04F3A1E5C	COPA_SORT1	2	5	COPA	SORT1	0.510641	0.129082	0.319861	0	0	COPA	SORT1	IMEx,InnateDB-All,IntAct,MatrixDB	CPI-SS04F3A1E5C
both	CEACAM1_CD209	2	5	CEACAM1	CD209	0.0259657	0.097735	0.0618504	0	0	CEACAM1	CD209	curated	CPI-SS055B305F1	CEACAM1_CD209	2	5	CEACAM1	CD209	0.0325568	0.0343093	0.033433	0	0	CEACAM1	CD209	curated	CPI-SS055B305F1
both	HLA-DPB1_TNFSF13B	2	5	HLA-DPB1	TNFSF13B	9.23388	1.60696	5.42042	0	0	HLA-DPB1	TNFSF13B	InnateDB-All	CPI-SS05D23BCE8	HLA-DPB1_TNFSF13B	2	5	HLA-DPB1	TNFSF13B	5.99848	0.42834	3.21341	0	0	HLA-DPB1	TNFSF13B	InnateDB-All	CPI-SS05D23BCE8
both	CXCR1_CXCL5	2	5	CXCR1	CXCL5	0.00604762	6.06976	3.03791	0	0	CXCR1	CXCL5	curated	CPI-SS05E63FBEC	CXCR1_CXCL5	2	5	CXCR1	CXCL5	0.00622117	105.413	52.7097	0	0	CXCR1	CXCL5	curated	CPI-SS05E63FBEC
both	CD226_NECTIN2	2	5	CD226	NECTIN2	0.204546	0.478668	0.341607	0	0	CD226	NECTIN2	curated	CPI-SS06207F70E	CD226_NECTIN2	2	5	CD226	NECTIN2	0.301299	0.896513	0.598906	0	0	CD226	NECTIN2	curated	CPI-SS06207F70E
both	CD44_HBEGF	2	5	CD44	HBEGF	4.54147	0.596954	2.56921	0	0	CD44	HBEGF	I2D,InnateDB-All	CPI-SS0632A027A	CD44_HBEGF	2	5	CD44	HBEGF	3.53331	0.999102	2.26621	0	0	CD44	HBEGF	I2D,InnateDB-All	CPI-SS0632A027A
both	CCR10_CCL7	2	5	CCR10	CCL7	0.0110578	11.3666	5.68883	0	0	CCR10	CCL7	I2D	CPI-SS0638E0E29	CCR10_CCL7	2	5	CCR10	CCL7	0.0254112	2.7598	1.39261	0	0	CCR10	CCL7	I2D	CPI-SS0638E0E29
both	LAMP1_VSTM1	2	5	LAMP1	VSTM1	1.26929	0.0282009	0.648747	0	0	LAMP1	VSTM1	IMEx,IntAct	CPI-SS064281234	LAMP1_VSTM1	2	5	LAMP1	VSTM1	1.06258	0.00585796	0.53422	0	0	LAMP1	VSTM1	IMEx,IntAct	CPI-SS064281234
both	COPA_P2RY6	2	5	COPA	P2RY6	0.376165	0.4811	0.428632	0	0	COPA	P2RY6	IMEx,IntAct	CPI-SS065F7DA2A	COPA_P2RY6	2	5	COPA	P2RY6	0.510641	0.279648	0.395144	0	0	COPA	P2RY6	IMEx,IntAct	CPI-SS065F7DA2A
both	LAIR1_LILRB4	2	5	LAIR1	LILRB4	0.277131	1.45435	0.865738	0	0	LAIR1	LILRB4	curated	CPI-SS067BA9202	LAIR1_LILRB4	2	5	LAIR1	LILRB4	0.282018	1.38618	0.8341	0	0	LAIR1	LILRB4	curated	CPI-SS067BA9202
both	CSF1_SIRPA	2	5	CSF1	SIRPA	0.0148584	1.06577	0.540315	0	0	CSF1	SIRPA	I2D	CPI-SS068C129D6	CSF1_SIRPA	2	5	CSF1	SIRPA	0.013506	1.38199	0.697746	0	0	CSF1	SIRPA	I2D	CPI-SS068C129D6
both	ANXA1_FPR3	2	5	ANXA1	FPR3	6.06601	3.13561	4.60081	0	0	ANXA1	FPR3	guidetopharmacology.org	CPI-SS06CCF5A54	ANXA1_FPR3	2	5	ANXA1	FPR3	7.39761	1.27601	4.33681	0	0	ANXA1	FPR3	guidetopharmacology.org	CPI-SS06CCF5A54
case only	CD44_SELE	2	5	CD44	SELE	4.54147	0.000997046	2.27123	0	0	CD44	SELE	curated	CPI-SS06F83AE58	/	/	/	/	/	/	/	/	/	/	/	/	/	/
both	CD28_CD80	2	5	CD28	CD80	0.114834	0.02492	0.0698769	0	0	CD28	CD80	curated	CPI-SS07327E587	CD28_CD80	2	5	CD28	CD80	0.116689	0.072644	0.0946665	0	0	CD28	CD80	curated	CPI-SS07327E587
both	CD52_SIGLEC10	2	5	CD52	SIGLEC10	34.9499	0.129197	17.5395	0	0	CD52	SIGLEC10	curated	CPI-SS073C1B796	CD52_SIGLEC10	2	5	CD52	SIGLEC10	26.2601	0.110958	13.1855	0	0	CD52	SIGLEC10	curated	CPI-SS073C1B796
both	HLA-DPB1_NRG1	2	5	HLA-DPB1	NRG1	9.23388	0.308583	4.77123	0	0	HLA-DPB1	NRG1	InnateDB-All	CPI-SS076BC3BA6	HLA-DPB1_NRG1	2	5	HLA-DPB1	NRG1	5.99848	0.198462	3.09847	0	0	HLA-DPB1	NRG1	InnateDB-All	CPI-SS076BC3BA6
both	CD28_CD86	2	5	CD28	CD86	0.114834	1.90852	1.01168	0	0	CD28	CD86	curated	CPI-SS077D7365D	CD28_CD86	2	5	CD28	CD86	0.116689	0.957627	0.537158	0	0	CD28	CD86	curated	CPI-SS077D7365D
both	GRN_SORT1	2	5	GRN	SORT1	0.493646	0.221149	0.357398	0	0	GRN	SORT1	IMEx,InnateDB-All,MINT	CPI-SS07CCAD9BF	GRN_SORT1	2	5	GRN	SORT1	0.313191	0.129082	0.221137	0	0	GRN	SORT1	IMEx,InnateDB-All,MINT	CPI-SS07CCAD9BF
both	NOTCH2_IL24	2	5	NOTCH2	IL24	0.0970814	0.0699521	0.0835168	0	0	NOTCH2	IL24	IMEx,InnateDB-All,MINT	CPI-SS07D71C546	NOTCH2_IL24	2	5	NOTCH2	IL24	0.134311	3.29262	1.71347	0	0	NOTCH2	IL24	IMEx,InnateDB-All,MINT	CPI-SS07D71C546
both	LTA_TNFRSF1B	2	5	LTA	TNFRSF1B	0.0645741	1.76628	0.915429	0	0	LTA	TNFRSF1B	curated	CPI-SS07D9A48A2	LTA_TNFRSF1B	2	5	LTA	TNFRSF1B	0.0706109	11.9196	5.99509	0	0	LTA	TNFRSF1B	curated	CPI-SS07D9A48A2
both	PTPRC_MRC1	2	5	PTPRC	MRC1	8.15117	0.994914	4.57304	0	0	PTPRC	MRC1	curated	CPI-SS0822AEF5F	PTPRC_MRC1	2	5	PTPRC	MRC1	17.2527	0.328051	8.79036	0	0	PTPRC	MRC1	curated	CPI-SS0822AEF5F
both	LTA_TNFRSF1A	2	5	LTA	TNFRSF1A	0.0645741	1.3001	0.682337	0	0	LTA	TNFRSF1A	curated	CPI-SS084BE3E4B	LTA_TNFRSF1A	2	5	LTA	TNFRSF1A	0.0706109	1.2285	0.649556	0	0	LTA	TNFRSF1A	curated	CPI-SS084BE3E4B
both	TNFSF14_LTBR	2	5	TNFSF14	LTBR	0.278516	0.338092	0.308304	0	0	TNFSF14	LTBR	curated	CPI-SS0859C173B	TNFSF14_LTBR	2	5	TNFSF14	LTBR	0.26316	0.359396	0.311278	0	0	TNFSF14	LTBR	curated	CPI-SS0859C173B
case only	CD160_TNFRSF14	2	5	CD160	TNFRSF14	0.0724493	0.802309	0.437379	0.006	0.0461998	CD160	TNFRSF14	curated	CPI-SS0879B8E95	/	/	/	/	/	/	/	/	/	/	/	/	/	/
both	CXCR2_CXCL5	2	5	CXCR2	CXCL5	0.0216099	6.06976	3.04569	0	0	CXCR2	CXCL5	curated	CPI-SS087BD262F	CXCR2_CXCL5	2	5	CXCR2	CXCL5	0.0259305	105.413	52.7196	0	0	CXCR2	CXCL5	curated	CPI-SS087BD262F
case only	CADM1_CADM1	2	5	CADM1	CADM1	0.116022	0.119483	0.117752	0	0	CADM1	CADM1	curated	CPI-SS0889E281D	/	/	/	/	/	/	/	/	/	/	/	/	/	/
both	CD6_ALCAM	2	5	CD6	ALCAM	2.00944	0.236675	1.12306	0	0	CD6	ALCAM	curated	CPI-SS08991B378	CD6_ALCAM	2	5	CD6	ALCAM	1.96033	0.348105	1.15422	0	0	CD6	ALCAM	curated	CPI-SS08991B378
case only	CCL3_CCR1	2	5	CCL3	CCR1	0.767026	1.90265	1.33484	0	0	CCL3	CCR1	curated	CPI-SS08DA48A5A	/	/	/	/	/	/	/	/	/	/	/	/	/	/
both	ADGRL1_NRG1	2	5	ADGRL1	NRG1	0.032232	0.308583	0.170407	0	0	ADGRL1	NRG1	InnateDB-All	CPI-SS09375CA29	ADGRL1_NRG1	2	5	ADGRL1	NRG1	0.0570789	0.198462	0.127771	0	0	ADGRL1	NRG1	InnateDB-All	CPI-SS09375CA29
both	CD74_APP	2	5	CD74	APP	10.9165	0.42065	5.66859	0	0	CD74	APP	curated	CPI-SS09808DEAE	CD74_APP	2	5	CD74	APP	6.58678	0.72655	3.65667	0	0	CD74	APP	curated	CPI-SS09808DEAE
case only	ADRB2_VEGFB	2	5	ADRB2	VEGFB	0.711605	0.19779	0.454697	0	0	ADRB2	VEGFB	InnateDB-All	CPI-SS098425155	/	/	/	/	/	/	/	/	/	/	/	/	/	/
case only	FGFR2_XPR1	2	5	FGFR2	XPR1	0.00829211	0.0972333	0.0527627	0	0	FGFR2	XPR1	InnateDB-All	CPI-SS098F416C1	/	/	/	/	/	/	/	/	/	/	/	/	/	/
case only	NAMPT_P2RY6	2	5	NAMPT	P2RY6	0.204737	0.4811	0.342918	0	0	NAMPT	P2RY6	IMEx,IntAct	CPI-SS09A3FA737	/	/	/	/	/	/	/	/	/	/	/	/	/	/
both	CCL5_CCR1	2	5	CCL5	CCR1	88.1561	1.90265	45.0294	0	0	CCL5	CCR1	curated	CPI-SS0A021DB6E	CCL5_CCR1	2	5	CCL5	CCR1	73.1757	1.74256	37.4592	0	0	CCL5	CCR1	curated	CPI-SS0A021DB6E
both	ICAM3_CD209	2	5	ICAM3	CD209	1.58551	0.097735	0.841623	0	0	ICAM3	CD209	curated	CPI-SS0A2949959	ICAM3_CD209	2	5	ICAM3	CD209	1.34817	0.0343093	0.691238	0	0	ICAM3	CD209	curated	CPI-SS0A2949959
both	CCL4L2_VSIR	2	5	CCL4L2	VSIR	1.85999	1.87364	1.86681	0	0	CCL4L2	VSIR	IMEx,IntAct	CPI-SS0A42A3690	CCL4L2_VSIR	2	5	CCL4L2	VSIR	1.15287	1.38282	1.26784	0	0	CCL4L2	VSIR	IMEx,IntAct	CPI-SS0A42A3690
both	TIGIT_NECTIN2	2	5	TIGIT	NECTIN2	1.39961	0.478668	0.939141	0	0	TIGIT	NECTIN2	curated	CPI-SS0A5DF05C0	TIGIT_NECTIN2	2	5	TIGIT	NECTIN2	1.31099	0.896513	1.10375	0	0	TIGIT	NECTIN2	curated	CPI-SS0A5DF05C0
both	HLA-F_LILRB2	2	5	HLA-F	LILRB2	3.07884	1.56269	2.32076	0	0	HLA-F	LILRB2	curated	CPI-SS0A76A8E97	HLA-F_LILRB2	2	5	HLA-F	LILRB2	4.97968	2.10692	3.5433	0	0	HLA-F	LILRB2	curated	CPI-SS0A76A8E97
both	C5_C5AR2	2	5	C5	C5AR2	0.00595383	0.211112	0.108533	0	0	C5	C5AR2	guidetopharmacology.org	CPI-SS0A7E3A1AF	C5_C5AR2	2	5	C5	C5AR2	0.00304072	0.245691	0.124366	0	0	C5	C5AR2	guidetopharmacology.org	CPI-SS0A7E3A1AF
both	CCL5_CCR5	2	5	CCL5	CCR5	88.1561	0.300488	44.2283	0	0	CCL5	CCR5	curated	CPI-SS0B01D306C	CCL5_CCR5	2	5	CCL5	CCR5	73.1757	0.351971	36.7639	0	0	CCL5	CCR5	curated	CPI-SS0B01D306C
both	CTLA4_CD86	2	5	CTLA4	CD86	0.0478993	1.90852	0.978209	0	0	CTLA4	CD86	curated	CPI-SS0B0E09B1C	CTLA4_CD86	2	5	CTLA4	CD86	0.0526713	0.957627	0.505149	0	0	CTLA4	CD86	curated	CPI-SS0B0E09B1C
both	CCR5_CCL7	2	5	CCR5	CCL7	0.35826	11.3666	5.86243	0	0	CCR5	CCL7	curated	CPI-SS0B186A32C	CCR5_CCL7	2	5	CCR5	CCL7	0.19406	2.7598	1.47693	0	0	CCR5	CCL7	curated	CPI-SS0B186A32C
case only	CCL24_CCR2	2	5	CCL24	CCR2	0.00383247	0.601218	0.302525	0	0	CCL24	CCR2	guidetopharmacology.org	CPI-SS0B7BC0E4D	/	/	/	/	/	/	/	/	/	/	/	/	/	/
case only	NOTCH1_JAG1	2	5	NOTCH1	JAG1	0.0860724	0.0436471	0.0648598	0	0	NOTCH1	JAG1	curated	CPI-SS0B87FE6E0	/	/	/	/	/	/	/	/	/	/	/	/	/	/
both	FGFR1_KL	2	5	FGFR1	KL	0.047573	0.00772743	0.0276502	0	0	FGFR1	KL	I2D	CPI-SS0BF490275	FGFR1_KL	2	5	FGFR1	KL	0.0375896	0.0102099	0.0238997	0	0	FGFR1	KL	I2D	CPI-SS0BF490275
both	ERBB3_NRG1	2	5	ERBB3	NRG1	0.0165405	0.308583	0.162562	0	0	ERBB3	NRG1	curated	CPI-SS0BF9FA3F2	ERBB3_NRG1	2	5	ERBB3	NRG1	0.0202856	0.198462	0.109374	0	0	ERBB3	NRG1	curated	CPI-SS0BF9FA3F2
both	TNFRSF1B_GRN	2	5	TNFRSF1B	GRN	0.83354	8.76323	4.79838	0	0	TNFRSF1B	GRN	IMEx,InnateDB-All,MINT	CPI-SS0C4E86714	TNFRSF1B_GRN	2	5	TNFRSF1B	GRN	1.06769	4.22422	2.64595	0	0	TNFRSF1B	GRN	IMEx,InnateDB-All,MINT	CPI-SS0C4E86714
both	CXCR2_CXCL6	2	5	CXCR2	CXCL6	0.0216099	0.0263065	0.0239582	0	0	CXCR2	CXCL6	curated	CPI-SS0C7915758	CXCR2_CXCL6	2	5	CXCR2	CXCL6	0.0259305	2.28942	1.15768	0	0	CXCR2	CXCL6	curated	CPI-SS0C7915758
case only	CRTAM_CADM1	2	5	CRTAM	CADM1	0.182407	0.119483	0.150945	0	0	CRTAM	CADM1	curated	CPI-SS0C9696AAA	/	/	/	/	/	/	/	/	/	/	/	/	/	/
both	CCR2_CCL13	2	5	CCR2	CCL13	0.0417974	0.277782	0.15979	0.005	0.0394894	CCR2	CCL13	curated	CPI-SS0C98C08DA	CCR2_CCL13	2	5	CCR2	CCL13	0.0215661	0.0140686	0.0178173	0.004	0.0354845	CCR2	CCL13	curated	CPI-SS0C98C08DA
both	CCL4_CCR5	2	5	CCL4	CCR5	6.26627	0.300488	3.28338	0	0	CCL4	CCR5	curated	CPI-SS0D1D95883	CCL4_CCR5	2	5	CCL4	CCR5	5.10224	0.351971	2.7271	0	0	CCL4	CCR5	curated	CPI-SS0D1D95883
case only	KIR2DL3_CXCL9	2	5	KIR2DL3	CXCL9	0.108534	0.25555	0.182042	0	0	KIR2DL3	CXCL9	IMEx,IntAct	CPI-SS0D26F639E	/	/	/	/	/	/	/	/	/	/	/	/	/	/
both	IDE_CCL23	2	5	IDE	CCL23	0.0435409	0.077579	0.0605599	0	0	IDE	CCL23	InnateDB-All	CPI-SS0D57FCA8C	IDE_CCL23	2	5	IDE	CCL23	0.0993262	0.166197	0.132762	0	0	IDE	CCL23	InnateDB-All	CPI-SS0D57FCA8C
both	TNFRSF1A_GRN	2	5	TNFRSF1A	GRN	0.614019	8.76323	4.68862	0	0	TNFRSF1A	GRN	IMEx,InnateDB-All,MINT	CPI-SS0DA033F03	TNFRSF1A_GRN	2	5	TNFRSF1A	GRN	0.484712	4.22422	2.35447	0	0	TNFRSF1A	GRN	IMEx,InnateDB-All,MINT	CPI-SS0DA033F03
both	WNT1_FZD1	2	5	WNT1	FZD1	0.00164254	0.0723142	0.0369784	0	0	WNT1	FZD1	curated	CPI-SS0DC5ADBF1	WNT1_FZD1	2	5	WNT1	FZD1	0.00252893	0.0895809	0.0460549	0	0	WNT1	FZD1	curated	CPI-SS0DC5ADBF1
both	CCR5_CCL8	2	5	CCR5	CCL8	0.35826	0.434336	0.396298	0	0	CCR5	CCL8	curated	CPI-SS0DFAF1FE2	CCR5_CCL8	2	5	CCR5	CCL8	0.19406	0.248579	0.22132	0	0	CCR5	CCL8	curated	CPI-SS0DFAF1FE2
both	PDCD1_FAM3C	2	5	PDCD1	FAM3C	0.0933102	0.1984	0.145855	0	0	PDCD1	FAM3C	InnateDB-All	CPI-SS0E2431C09	PDCD1_FAM3C	2	5	PDCD1	FAM3C	0.108037	0.280072	0.194054	0	0	PDCD1	FAM3C	InnateDB-All	CPI-SS0E2431C09
both	BMP8B_PLAUR	2	5	BMP8B	PLAUR	0.00775795	4.89961	2.45368	0	0	BMP8B	PLAUR	InnateDB-All	CPI-SS0E5593D5C	BMP8B_PLAUR	2	5	BMP8B	PLAUR	0.00551293	12.5275	6.26652	0	0	BMP8B	PLAUR	InnateDB-All	CPI-SS0E5593D5C
both	TNF_TNFRSF1B	2	5	TNF	TNFRSF1B	0.031844	1.76628	0.899064	0.005	0.0394894	TNF	TNFRSF1B	curated	CPI-SS0E7D5974D	TNF_TNFRSF1B	2	5	TNF	TNFRSF1B	0.0465773	11.9196	5.98307	0	0	TNF	TNFRSF1B	curated	CPI-SS0E7D5974D
both	WNT1_CD36	2	5	WNT1	CD36	0.00164254	1.25388	0.627759	0	0	WNT1	CD36	InnateDB	CPI-SS0EB136379	WNT1_CD36	2	5	WNT1	CD36	0.00252893	1.65471	0.828618	0	0	WNT1	CD36	InnateDB	CPI-SS0EB136379
both	EPOR_KITLG	2	5	EPOR	KITLG	0.12007	0.00258267	0.0613262	0	0	EPOR	KITLG	I2D	CPI-SS0EDAE16B6	EPOR_KITLG	2	5	EPOR	KITLG	0.0753648	0.0261628	0.0507638	0	0	EPOR	KITLG	I2D	CPI-SS0EDAE16B6
both	SEMA3E_PLXND1	2	5	SEMA3E	PLXND1	0.0238204	0.492462	0.258141	0	0	SEMA3E	PLXND1	curated	CPI-SS0F3A089DE	SEMA3E_PLXND1	2	5	SEMA3E	PLXND1	0.0780095	0.522304	0.300157	0	0	SEMA3E	PLXND1	curated	CPI-SS0F3A089DE
case only	CCL5_ACKR4	2	5	CCL5	ACKR4	88.1561	0.0027025	44.0794	0	0	CCL5	ACKR4	I2D	CPI-SS0F3BF2B34	/	/	/	/	/	/	/	/	/	/	/	/	/	/
both	PGRMC2_CCL4L2	2	5	PGRMC2	CCL4L2	0.238549	2.62668	1.43261	0	0	PGRMC2	CCL4L2	IMEx,IntAct	CPI-SS0F3D40856	PGRMC2_CCL4L2	2	5	PGRMC2	CCL4L2	0.404976	6.18215	3.29356	0	0	PGRMC2	CCL4L2	IMEx,IntAct	CPI-SS0F3D40856
case only	DPP4_CXCL9	2	5	DPP4	CXCL9	0.0617414	0.25555	0.158646	0	0	DPP4	CXCL9	curated	CPI-SS0F52745F3	/	/	/	/	/	/	/	/	/	/	/	/	/	/
both	PDCD1_PDCD1LG2	2	5	PDCD1	PDCD1LG2	0.0933102	0.0251948	0.0592525	0	0	PDCD1	PDCD1LG2	curated	CPI-SS0F5B6B186	PDCD1_PDCD1LG2	2	5	PDCD1	PDCD1LG2	0.108037	0.033697	0.0708671	0	0	PDCD1	PDCD1LG2	curated	CPI-SS0F5B6B186
both	ANXA1_FPR1	2	5	ANXA1	FPR1	6.06601	1.26675	3.66638	0	0	ANXA1	FPR1	guidetopharmacology.org	CPI-SS0F739D3DB	ANXA1_FPR1	2	5	ANXA1	FPR1	7.39761	1.75153	4.57457	0	0	ANXA1	FPR1	guidetopharmacology.org	CPI-SS0F739D3DB
both	CXCR3_CCL20	2	5	CXCR3	CCL20	3.98919	0.21262	2.1009	0	0	CXCR3	CCL20	guidetopharmacology.org	CPI-SS0F8C664D9	CXCR3_CCL20	2	5	CXCR3	CCL20	2.6719	11.9301	7.30099	0	0	CXCR3	CCL20	guidetopharmacology.org	CPI-SS0F8C664D9
control only	CXCR3_CCL19	2	5	CXCR3	CCL19	/	/	/	/	/	/	/	/	/	CXCR3_CCL19	2	5	CXCR3	CCL19	2.6719	0.58087	1.62638	0	0	CXCR3	CCL19	guidetopharmacology.org	CPI-SS003610FF9
control only	CCR3_CCL15	2	5	CCR3	CCL15	/	/	/	/	/	/	/	/	/	CCR3_CCL15	2	5	CCR3	CCL15	0.00456533	0.00185204	0.00320868	0.001	0.0101622	CCR3	CCL15	curated	CPI-SS006C89002
control only	ACKR2_CCL2	2	5	ACKR2	CCL2	/	/	/	/	/	/	/	/	/	ACKR2_CCL2	2	5	ACKR2	CCL2	0.000656713	44.1066	22.0536	0	0	ACKR2	CCL2	curated	CPI-SS03165AD8C
control only	CCL16_CCR1	2	5	CCL16	CCR1	/	/	/	/	/	/	/	/	/	CCL16_CCR1	2	5	CCL16	CCR1	0.0065628	1.74256	0.874562	0	0	CCL16	CCR1	curated	CPI-SS0348B76E5
control only	HGF_CD44	2	5	HGF	CD44	/	/	/	/	/	/	/	/	/	HGF_CD44	2	5	HGF	CD44	0.00466076	14.7808	7.39272	0	0	HGF	CD44	IMEx,InnateDB-All,IntAct	CPI-SS03722104E
control only	NTRK1_NAMPT	2	5	NTRK1	NAMPT	/	/	/	/	/	/	/	/	/	NTRK1_NAMPT	2	5	NTRK1	NAMPT	0.00146126	26.4464	13.2239	0	0	NTRK1	NAMPT	InnateDB-All	CPI-SS0391D4602
control only	TNF_VSIR	2	5	TNF	VSIR	/	/	/	/	/	/	/	/	/	TNF_VSIR	2	5	TNF	VSIR	0.0465773	1.38282	0.714697	0.001	0.0101622	TNF	VSIR	IMEx,IntAct	CPI-SS03FA58286
control only	ACKR2_CCL3	2	5	ACKR2	CCL3	/	/	/	/	/	/	/	/	/	ACKR2_CCL3	2	5	ACKR2	CCL3	0.000656713	61.6968	30.8487	0	0	ACKR2	CCL3	curated	CPI-SS04318D03E
control only	TNFSF9_TNFRSF9	2	5	TNFSF9	TNFRSF9	/	/	/	/	/	/	/	/	/	TNFSF9_TNFRSF9	2	5	TNFSF9	TNFRSF9	0.0564168	0.0257544	0.0410856	0.001	0.0101622	TNFSF9	TNFRSF9	curated	CPI-SS0431D2256
control only	MIF_TNFRSF10D	2	5	MIF	TNFRSF10D	/	/	/	/	/	/	/	/	/	MIF_TNFRSF10D	2	5	MIF	TNFRSF10D	2.62541	0.0797413	1.35258	0	0	MIF	TNFRSF10D	I2D,IntAct	CPI-SS059EEFDC6
control only	HLA-G_LILRB1	2	5	HLA-G	LILRB1	/	/	/	/	/	/	/	/	/	HLA-G_LILRB1	2	5	HLA-G	LILRB1	0.0526134	3.49813	1.77537	0	0	HLA-G	LILRB1	curated	CPI-SS05CE87F88
control only	LGALS9_CD44	2	5	LGALS9	CD44	/	/	/	/	/	/	/	/	/	LGALS9_CD44	2	5	LGALS9	CD44	0.0936809	14.7808	7.43723	0	0	LGALS9	CD44	InnateDB	CPI-SS0703338F5
control only	IL15_IL15RA	2	5	IL15	IL15RA	/	/	/	/	/	/	/	/	/	IL15_IL15RA	2	5	IL15	IL15RA	0.0922809	0.251303	0.171792	0	0	IL15	IL15RA	guidetopharmacology.org	CPI-SS077B160B9
control only	CCR6_CCL20	2	5	CCR6	CCL20	/	/	/	/	/	/	/	/	/	CCR6_CCL20	2	5	CCR6	CCL20	0.0244971	11.9301	5.97729	0	0	CCR6	CCL20	curated	CPI-SS07F015051
control only	GPR37L1_PSAP	2	5	GPR37L1	PSAP	/	/	/	/	/	/	/	/	/	GPR37L1_PSAP	2	5	GPR37L1	PSAP	0.000422674	11.1572	5.57882	0	0	GPR37L1	PSAP	guidetopharmacology.org	CPI-SS082900482
control only	FZD6_WNT5A	2	5	FZD6	WNT5A	/	/	/	/	/	/	/	/	/	FZD6_WNT5A	2	5	FZD6	WNT5A	0.0047378	0.212283	0.10851	0.001	0.0101622	FZD6	WNT5A	curated	CPI-SS082AD7B6A
control only	CCR1_CCL7	2	5	CCR1	CCL7	/	/	/	/	/	/	/	/	/	CCR1_CCL7	2	5	CCR1	CCL7	0.0319652	2.7598	1.39588	0	0	CCR1	CCL7	curated	CPI-SS08B91FD2A
control only	CXCL17_GPR35	2	5	CXCL17	GPR35	/	/	/	/	/	/	/	/	/	CXCL17_GPR35	2	5	CXCL17	GPR35	0.00433778	0.185125	0.0947314	0	0	CXCL17	GPR35	guidetopharmacology.org	CPI-SS08C995EB4
control only	CCL16_CCR2	2	5	CCL16	CCR2	/	/	/	/	/	/	/	/	/	CCL16_CCR2	2	5	CCL16	CCR2	0.0065628	0.371393	0.188978	0	0	CCL16	CCR2	curated	CPI-SS093922D5A
control only	TNFSF10_TNFRSF10D	2	5	TNFSF10	TNFRSF10D	/	/	/	/	/	/	/	/	/	TNFSF10_TNFRSF10D	2	5	TNFSF10	TNFRSF10D	0.520051	0.0797413	0.299896	0	0	TNFSF10	TNFRSF10D	curated	CPI-SS095E52E66
control only	NRG1_MS4A4A	2	5	NRG1	MS4A4A	/	/	/	/	/	/	/	/	/	NRG1_MS4A4A	2	5	NRG1	MS4A4A	0.00935908	0.403515	0.206437	0	0	NRG1	MS4A4A	IMEx,IntAct	CPI-SS0978D28AB
control only	CCR2_CCL8	2	5	CCR2	CCL8	/	/	/	/	/	/	/	/	/	CCR2_CCL8	2	5	CCR2	CCL8	0.0215661	0.248579	0.135073	0.001	0.0101622	CCR2	CCL8	curated	CPI-SS09AFCF898
control only	FZD9_WNT2	2	5	FZD9	WNT2	/	/	/	/	/	/	/	/	/	FZD9_WNT2	2	5	FZD9	WNT2	0.0036233	0.000419886	0.00202159	0.001	0.0101622	FZD9	WNT2	curated	CPI-SS09FF3A1EA
control only	ACKR2_CCL7	2	5	ACKR2	CCL7	/	/	/	/	/	/	/	/	/	ACKR2_CCL7	2	5	ACKR2	CCL7	0.000656713	2.7598	1.38023	0.001	0.0101622	ACKR2	CCL7	curated	CPI-SS0ADA38C78
control only	LGALS9_MET	2	5	LGALS9	MET	/	/	/	/	/	/	/	/	/	LGALS9_MET	2	5	LGALS9	MET	0.0936809	0.705588	0.399634	0	0	LGALS9	MET	InnateDB-All	CPI-SS0BC7CD11B
control only	WNT4_FZD1	2	5	WNT4	FZD1	/	/	/	/	/	/	/	/	/	WNT4_FZD1	2	5	WNT4	FZD1	0.00379766	0.0895809	0.0466893	0	0	WNT4	FZD1	I2D	CPI-SS0CA020C34
control only	CCR3_CCL7	2	5	CCR3	CCL7	/	/	/	/	/	/	/	/	/	CCR3_CCL7	2	5	CCR3	CCL7	0.00456533	2.7598	1.38218	0	0	CCR3	CCL7	curated	CPI-SS0CBA3DA0D
control only	CCL2_CCR2	2	5	CCL2	CCR2	/	/	/	/	/	/	/	/	/	CCL2_CCR2	2	5	CCL2	CCR2	1.01086	0.371393	0.691125	0	0	CCL2	CCR2	curated	CPI-SS0CF0E4DE9
control only	HLA-G_LILRB2	2	5	HLA-G	LILRB2	/	/	/	/	/	/	/	/	/	HLA-G_LILRB2	2	5	HLA-G	LILRB2	0.0526134	2.10692	1.07977	0	0	HLA-G	LILRB2	curated	CPI-SS0DBA81CCF
control only	SCGB3A1_MARCO	2	5	SCGB3A1	MARCO	/	/	/	/	/	/	/	/	/	SCGB3A1_MARCO	2	5	SCGB3A1	MARCO	0.00156882	0.588114	0.294842	0	0	SCGB3A1	MARCO	I2D,InnateDB-All	CPI-SS0DF5E47DB
control only	NOTCH1_NOV	2	5	NOTCH1	NOV	/	/	/	/	/	/	/	/	/	NOTCH1_NOV	2	5	NOTCH1	NOV	0.0909627	0.00194733	0.046455	0	0	NOTCH1	NOV	I2D,InnateDB-All	CPI-SS0E5AF12B6
control only	CCR3_CCL8	2	5	CCR3	CCL8	/	/	/	/	/	/	/	/	/	CCR3_CCL8	2	5	CCR3	CCL8	0.00456533	0.248579	0.126572	0	0	CCR3	CCL8	curated	CPI-SS0E7EDE823
control only	CCR3_CCL13	2	5	CCR3	CCL13	/	/	/	/	/	/	/	/	/	CCR3_CCL13	2	5	CCR3	CCL13	0.00456533	0.0140686	0.00931697	0	0	CCR3	CCL13	curated	CPI-SS0EDD062F7
control only	SCGB3A1_NOTCH3	2	5	SCGB3A1	NOTCH3	/	/	/	/	/	/	/	/	/	SCGB3A1_NOTCH3	2	5	SCGB3A1	NOTCH3	0.00156882	0.0423928	0.0219808	0.001	0.0101622	SCGB3A1	NOTCH3	InnateDB-All	CPI-SS0F21DBF93
control only	APP_FPR2	2	5	APP	FPR2	/	/	/	/	/	/	/	/	/	APP_FPR2	2	5	APP	FPR2	0.0408791	1.22748	0.634179	0	0	APP	FPR2	guidetopharmacology.org	CPI-SS0F66EA6BE
control only	CCL5_CCR3	2	5	CCL5	CCR3	/	/	/	/	/	/	/	/	/	CCL5_CCR3	2	5	CCL5	CCR3	73.1757	0.0163648	36.5961	0	0	CCL5	CCR3	curated	CPI-SS0F6B529A1
control only	PDGFB_PDGFRA	2	5	PDGFB	PDGFRA	/	/	/	/	/	/	/	/	/	PDGFB_PDGFRA	2	5	PDGFB	PDGFRA	0.0375987	0.00886651	0.0232326	0.001	0.0101622	PDGFB	PDGFRA	curated	CPI-SS0FEEB187C
both	NOTCH2_DLL3	2	6	NOTCH2	DLL3	0.0970814	0.0413657	0.0692236	0.005	0.0394894	NOTCH2	DLL3	curated	CPI-SS003C9A532	NOTCH2_DLL3	2	6	NOTCH2	DLL3	0.134311	0.044134	0.0892223	0.001	0.0101622	NOTCH2	DLL3	curated	CPI-SS003C9A532
case only	WNT1_FZD3	2	6	WNT1	FZD3	0.00164254	0.0540432	0.0278429	0.004	0.0325301	WNT1	FZD3	I2D	CPI-SS014B0FCD2	/	/	/	/	/	/	/	/	/	/	/	/	/	/
both	TNFSF14_TNFRSF14	2	6	TNFSF14	TNFRSF14	0.278516	0.730555	0.504535	0	0	TNFSF14	TNFRSF14	curated	CPI-SS019C98396	TNFSF14_TNFRSF14	2	6	TNFSF14	TNFRSF14	0.26316	1.10408	0.683619	0	0	TNFSF14	TNFRSF14	curated	CPI-SS019C98396
case only	FGFR4_SCGB3A1	2	6	FGFR4	SCGB3A1	0.00411586	0.00639829	0.00525708	0.001	0.0093226	FGFR4	SCGB3A1	IMEx,InnateDB-All,MINT	CPI-SS04861AD1A	/	/	/	/	/	/	/	/	/	/	/	/	/	/
case only	NRG2_ERBB3	2	6	NRG2	ERBB3	0.0122562	0.0339789	0.0231176	0	0	NRG2	ERBB3	curated	CPI-SS053613259	/	/	/	/	/	/	/	/	/	/	/	/	/	/
case only	EPHA1_EFNA4	2	6	EPHA1	EFNA4	0.159752	0.0647725	0.112262	0.002	0.0175683	EPHA1	EFNA4	curated	CPI-SS05E6D620E	/	/	/	/	/	/	/	/	/	/	/	/	/	/
both	NOTCH1_DLL3	2	6	NOTCH1	DLL3	0.0860724	0.0413657	0.0637191	0.002	0.0175683	NOTCH1	DLL3	curated	CPI-SS0607D1101	NOTCH1_DLL3	2	6	NOTCH1	DLL3	0.0909627	0.044134	0.0675484	0.002	0.0191203	NOTCH1	DLL3	curated	CPI-SS0607D1101
case only	CCL4_SLC7A1	2	6	CCL4	SLC7A1	6.26627	0.0654574	3.16586	0	0	CCL4	SLC7A1	IMEx,IntAct	CPI-SS0795802F6	/	/	/	/	/	/	/	/	/	/	/	/	/	/
case only	FGFR2_FGF9	2	6	FGFR2	FGF9	0.00829211	0.0185518	0.0134219	0.004	0.0325301	FGFR2	FGF9	I2D,InnateDB-All	CPI-SS0907A7598	/	/	/	/	/	/	/	/	/	/	/	/	/	/
both	ADRB2_VEGFB	2	6	ADRB2	VEGFB	0.711605	0.108024	0.409815	0	0	ADRB2	VEGFB	InnateDB-All	CPI-SS098425155	ADRB2_VEGFB	2	6	ADRB2	VEGFB	0.621572	0.599693	0.610633	0.001	0.0101622	ADRB2	VEGFB	InnateDB-All	CPI-SS098425155
case only	NOTCH4_DLL3	2	6	NOTCH4	DLL3	0.00715271	0.0413657	0.0242592	0.006	0.0461998	NOTCH4	DLL3	curated	CPI-SS09D379E5B	/	/	/	/	/	/	/	/	/	/	/	/	/	/
case only	KLRB1_CLEC2D	2	6	KLRB1	CLEC2D	5.40116	3.29561	4.34838	0	0	KLRB1	CLEC2D	curated	CPI-SS0E292C126	/	/	/	/	/	/	/	/	/	/	/	/	/	/
case only	IGF1_IGF1R	2	6	IGF1	IGF1R	0.00396002	0.128898	0.0664291	0.005	0.0394894	IGF1	IGF1R	curated	CPI-SS0E41702C1	/	/	/	/	/	/	/	/	/	/	/	/	/	/
both	CD47_SIRPG	2	6	CD47	SIRPG	1.82443	0.290151	1.05729	0	0	CD47	SIRPG	curated	CPI-SS0E9015902	CD47_SIRPG	2	6	CD47	SIRPG	3.0987	0.16103	1.62987	0	0	CD47	SIRPG	curated	CPI-SS0E9015902
control only	CCR10_CCL28	2	6	CCR10	CCL28	/	/	/	/	/	/	/	/	/	CCR10_CCL28	2	6	CCR10	CCL28	0.0254112	0.145006	0.0852088	0	0	CCR10	CCL28	guidetopharmacology.org	CPI-SS064C772FE
control only	TNFSF12_TNFRSF25	2	6	TNFSF12	TNFRSF25	/	/	/	/	/	/	/	/	/	TNFSF12_TNFRSF25	2	6	TNFSF12	TNFRSF25	0.350994	0.976953	0.663974	0.002	0.0191203	TNFSF12	TNFRSF25	I2D	CPI-SS079DDF890
control only	PDCD1_FAM3C	2	6	PDCD1	FAM3C	/	/	/	/	/	/	/	/	/	PDCD1_FAM3C	2	6	PDCD1	FAM3C	0.108037	0.204536	0.156287	0.004	0.0354845	PDCD1	FAM3C	InnateDB-All	CPI-SS0E2431C09
both	CD2_CD58	2	7	CD2	CD58	9.28282	0.312881	4.79785	0.004	0.0325301	CD2	CD58	curated	CPI-SS00B1BEE64	CD2_CD58	2	7	CD2	CD58	8.26596	0.532407	4.39918	0	0	CD2	CD58	curated	CPI-SS00B1BEE64
both	FGFR2_CD83	2	7	FGFR2	CD83	0.00829211	4.58117	2.29473	0	0	FGFR2	CD83	InnateDB-All	CPI-SS00D9A0644	FGFR2_CD83	2	7	FGFR2	CD83	0.00241604	3.45842	1.73042	0	0	FGFR2	CD83	InnateDB-All	CPI-SS00D9A0644
case only	ICAM3_CLEC4M	2	7	ICAM3	CLEC4M	1.58551	0.00328193	0.794396	0.001	0.0093226	ICAM3	CLEC4M	curated	CPI-SS00F979E99	/	/	/	/	/	/	/	/	/	/	/	/	/	/
both	TNFSF14_TNFRSF14	2	7	TNFSF14	TNFRSF14	0.278516	1.38004	0.82928	0	0	TNFSF14	TNFRSF14	curated	CPI-SS019C98396	TNFSF14_TNFRSF14	2	7	TNFSF14	TNFRSF14	0.26316	1.51848	0.890821	0	0	TNFSF14	TNFRSF14	curated	CPI-SS019C98396
case only	EPHA1_EFNA3	2	7	EPHA1	EFNA3	0.159752	0.0252895	0.0925206	0.001	0.0093226	EPHA1	EFNA3	curated	CPI-SS01A8F745A	/	/	/	/	/	/	/	/	/	/	/	/	/	/
case only	TFF1_FCRL4	2	7	TFF1	FCRL4	0.00617261	0.0104509	0.00831174	0	0	TFF1	FCRL4	IMEx,InnateDB-All,IntAct	CPI-SS01F908B16	/	/	/	/	/	/	/	/	/	/	/	/	/	/
both	PLXNC1_SEMA7A	2	7	PLXNC1	SEMA7A	0.0318138	0.11124	0.0715269	0.003	0.0252241	PLXNC1	SEMA7A	curated	CPI-SS02B567BC7	PLXNC1_SEMA7A	2	7	PLXNC1	SEMA7A	0.0522074	0.268092	0.16015	0	0	PLXNC1	SEMA7A	curated	CPI-SS02B567BC7
case only	KIR2DL3_FAM3C	2	7	KIR2DL3	FAM3C	0.108534	0.826778	0.467656	0	0	KIR2DL3	FAM3C	IMEx,IntAct	CPI-SS02CF96625	/	/	/	/	/	/	/	/	/	/	/	/	/	/
both	HLA-C_FAM3C	2	7	HLA-C	FAM3C	49.5076	0.826778	25.1672	0	0	HLA-C	FAM3C	InnateDB-All	CPI-SS034D36D2F	HLA-C_FAM3C	2	7	HLA-C	FAM3C	38.9099	0.685548	19.7977	0	0	HLA-C	FAM3C	InnateDB-All	CPI-SS034D36D2F
both	ADORA2A_ENTPD1	2	7	ADORA2A	ENTPD1	0.00796424	0.250172	0.129068	0.001	0.0093226	ADORA2A	ENTPD1	curated	CPI-SS03E273233	ADORA2A_ENTPD1	2	7	ADORA2A	ENTPD1	0.00750116	0.36096	0.184231	0	0	ADORA2A	ENTPD1	curated	CPI-SS03E273233
both	LAMP1_FAM3C	2	7	LAMP1	FAM3C	1.26929	0.826778	1.04804	0	0	LAMP1	FAM3C	InnateDB-All	CPI-SS055E061C9	LAMP1_FAM3C	2	7	LAMP1	FAM3C	1.06258	0.685548	0.874065	0	0	LAMP1	FAM3C	InnateDB-All	CPI-SS055E061C9
case only	CCL5_ACKR1	2	7	CCL5	ACKR1	88.1561	0.00336189	44.0797	0	0	CCL5	ACKR1	curated	CPI-SS05B7D3407	/	/	/	/	/	/	/	/	/	/	/	/	/	/
both	CCL4_CNR2	2	7	CCL4	CNR2	6.26627	0.260491	3.26338	0	0	CCL4	CNR2	IMEx,IntAct	CPI-SS05BA6D9C3	CCL4_CNR2	2	7	CCL4	CNR2	5.10224	0.236505	2.66937	0	0	CCL4	CNR2	IMEx,IntAct	CPI-SS05BA6D9C3
case only	EPHA1_EFNA4	2	7	EPHA1	EFNA4	0.159752	0.101166	0.130459	0	0	EPHA1	EFNA4	curated	CPI-SS05E6D620E	/	/	/	/	/	/	/	/	/	/	/	/	/	/
both	SELP_CD24	2	7	SELP	CD24	0.000766403	1.5133	0.757031	0	0	SELP	CD24	curated	CPI-SS06ABF2F5A	SELP_CD24	2	7	SELP	CD24	0.00202925	1.14571	0.57387	0	0	SELP	CD24	curated	CPI-SS06ABF2F5A
both	CD52_SIGLEC10	2	7	CD52	SIGLEC10	34.9499	0.122736	17.5363	0	0	CD52	SIGLEC10	curated	CPI-SS073C1B796	CD52_SIGLEC10	2	7	CD52	SIGLEC10	26.2601	0.0924107	13.1763	0	0	CD52	SIGLEC10	curated	CPI-SS073C1B796
case only	JAG1_NOTCH4	2	7	JAG1	NOTCH4	0.00501794	0.0668336	0.0359258	0.006	0.0461998	JAG1	NOTCH4	curated	CPI-SS0837E9F59	/	/	/	/	/	/	/	/	/	/	/	/	/	/
case only	CD160_TNFRSF14	2	7	CD160	TNFRSF14	0.0724493	1.38004	0.726246	0	0	CD160	TNFRSF14	curated	CPI-SS0879B8E95	/	/	/	/	/	/	/	/	/	/	/	/	/	/
both	CD6_ALCAM	2	7	CD6	ALCAM	2.00944	0.04636	1.0279	0.005	0.0394894	CD6	ALCAM	curated	CPI-SS08991B378	CD6_ALCAM	2	7	CD6	ALCAM	1.96033	0.122257	1.04129	0	0	CD6	ALCAM	curated	CPI-SS08991B378
both	ADRB2_VEGFB	2	7	ADRB2	VEGFB	0.711605	0.189478	0.450541	0	0	ADRB2	VEGFB	InnateDB-All	CPI-SS098425155	ADRB2_VEGFB	2	7	ADRB2	VEGFB	0.621572	1.01971	0.820643	0	0	ADRB2	VEGFB	InnateDB-All	CPI-SS098425155
both	ADGRG5_FAM3C	2	7	ADGRG5	FAM3C	0.188963	0.826778	0.50787	0	0	ADGRG5	FAM3C	InnateDB-All	CPI-SS0AFC7BACF	ADGRG5_FAM3C	2	7	ADGRG5	FAM3C	0.216744	0.685548	0.451146	0	0	ADGRG5	FAM3C	InnateDB-All	CPI-SS0AFC7BACF
case only	CXCL13_CXCR5	2	7	CXCL13	CXCR5	0.0157672	0.713589	0.364678	0	0	CXCL13	CXCR5	curated	CPI-SS0C2437E0D	/	/	/	/	/	/	/	/	/	/	/	/	/	/
both	CD70_TNFRSF17	2	7	CD70	TNFRSF17	0.0917386	0.0743003	0.0830195	0	0	CD70	TNFRSF17	InnateDB-All	CPI-SS0C412B7DE	CD70_TNFRSF17	2	7	CD70	TNFRSF17	0.0848122	0.0662971	0.0755546	0	0	CD70	TNFRSF17	InnateDB-All	CPI-SS0C412B7DE
both	PTPRC_CD22	2	7	PTPRC	CD22	8.15117	0.873843	4.51251	0	0	PTPRC	CD22	curated	CPI-SS0CBC7840D	PTPRC_CD22	2	7	PTPRC	CD22	17.2527	0.571825	8.91225	0	0	PTPRC	CD22	curated	CPI-SS0CBC7840D
both	CD27_CD70	2	7	CD27	CD70	0.938462	0.159795	0.549128	0	0	CD27	CD70	curated	CPI-SS0D4BF6CA3	CD27_CD70	2	7	CD27	CD70	0.760261	0.442456	0.601359	0	0	CD27	CD70	curated	CPI-SS0D4BF6CA3
both	PDCD1_FAM3C	2	7	PDCD1	FAM3C	0.0933102	0.826778	0.460044	0	0	PDCD1	FAM3C	InnateDB-All	CPI-SS0E2431C09	PDCD1_FAM3C	2	7	PDCD1	FAM3C	0.108037	0.685548	0.396792	0	0	PDCD1	FAM3C	InnateDB-All	CPI-SS0E2431C09
case only	KLRB1_CLEC2D	2	7	KLRB1	CLEC2D	5.40116	3.44997	4.42557	0	0	KLRB1	CLEC2D	curated	CPI-SS0E292C126	/	/	/	/	/	/	/	/	/	/	/	/	/	/
case only	DLL1_NOTCH4	2	7	DLL1	NOTCH4	0.0104308	0.0668336	0.0386322	0.001	0.0093226	DLL1	NOTCH4	curated	CPI-SS0FB5FE587	/	/	/	/	/	/	/	/	/	/	/	/	/	/
control only	FCER2_CR2	2	7	FCER2	CR2	/	/	/	/	/	/	/	/	/	FCER2_CR2	2	7	FCER2	CR2	0.00685821	0.151103	0.0789807	0.002	0.0191203	FCER2	CR2	curated	CPI-SS000568A0E
control only	CXCR3_CXCL9	2	7	CXCR3	CXCL9	/	/	/	/	/	/	/	/	/	CXCR3_CXCL9	2	7	CXCR3	CXCL9	2.6719	0.0222856	1.34709	0	0	CXCR3	CXCL9	curated	CPI-SS02246DA17
control only	MIF_TNFRSF14	2	7	MIF	TNFRSF14	/	/	/	/	/	/	/	/	/	MIF_TNFRSF14	2	7	MIF	TNFRSF14	2.62541	1.51848	2.07195	0.004	0.0354845	MIF	TNFRSF14	I2D,IntAct	CPI-SS02ACCF1F7
control only	CTLA4_CD80	2	7	CTLA4	CD80	/	/	/	/	/	/	/	/	/	CTLA4_CD80	2	7	CTLA4	CD80	0.0526713	0.0450839	0.0488776	0	0	CTLA4	CD80	curated	CPI-SS0320FFAFC
control only	TNFSF9_TNFRSF9	2	7	TNFSF9	TNFRSF9	/	/	/	/	/	/	/	/	/	TNFSF9_TNFRSF9	2	7	TNFSF9	TNFRSF9	0.0564168	0.0644943	0.0604556	0	0	TNFSF9	TNFRSF9	curated	CPI-SS0431D2256
control only	HLA-DPA1_GAL	2	7	HLA-DPA1	GAL	/	/	/	/	/	/	/	/	/	HLA-DPA1_GAL	2	7	HLA-DPA1	GAL	3.16206	0.00073346	1.58139	0	0	HLA-DPA1	GAL	InnateDB-All	CPI-SS072B19293
control only	CD28_CD80	2	7	CD28	CD80	/	/	/	/	/	/	/	/	/	CD28_CD80	2	7	CD28	CD80	0.116689	0.0450839	0.0808865	0	0	CD28	CD80	curated	CPI-SS07327E587
control only	TNFRSF1A_GRN	2	7	TNFRSF1A	GRN	/	/	/	/	/	/	/	/	/	TNFRSF1A_GRN	2	7	TNFRSF1A	GRN	0.484712	1.01699	0.750852	0	0	TNFRSF1A	GRN	IMEx,InnateDB-All,MINT	CPI-SS0DA033F03
control only	DPP4_CXCL9	2	7	DPP4	CXCL9	/	/	/	/	/	/	/	/	/	DPP4_CXCL9	2	7	DPP4	CXCL9	0.0938055	0.0222856	0.0580456	0.002	0.0191203	DPP4	CXCL9	curated	CPI-SS0F52745F3
control only	TNFSF18_TNFRSF18	2	7	TNFSF18	TNFRSF18	/	/	/	/	/	/	/	/	/	TNFSF18_TNFRSF18	2	7	TNFSF18	TNFRSF18	0.000420233	0.919348	0.459884	0	0	TNFSF18	TNFRSF18	curated	CPI-SS0FF51A757
both	WNT1_ROR2	2	8	WNT1	ROR2	0.00164254	0.022374	0.0120083	0	0	WNT1	ROR2	InnateDB-All	CPI-SS00A6240B6	WNT1_ROR2	2	8	WNT1	ROR2	0.00252893	0.00750723	0.00501808	0	0	WNT1	ROR2	InnateDB-All	CPI-SS00A6240B6
both	CD2_CD58	2	8	CD2	CD58	9.28282	0.727138	5.00498	0	0	CD2	CD58	curated	CPI-SS00B1BEE64	CD2_CD58	2	8	CD2	CD58	8.26596	0.942975	4.60447	0	0	CD2	CD58	curated	CPI-SS00B1BEE64
case only	PDCD1_CD274	2	8	PDCD1	CD274	0.0933102	0.057995	0.0756526	0	0	PDCD1	CD274	curated	CPI-SS016EE0084	/	/	/	/	/	/	/	/	/	/	/	/	/	/
case only	WNT1_FZD8	2	8	WNT1	FZD8	0.00164254	0.0198502	0.0107464	0	0	WNT1	FZD8	I2D,InnateDB-All	CPI-SS0193C3064	/	/	/	/	/	/	/	/	/	/	/	/	/	/
case only	TNFSF14_TNFRSF14	2	8	TNFSF14	TNFRSF14	0.278516	0.943502	0.611009	0	0	TNFSF14	TNFRSF14	curated	CPI-SS019C98396	/	/	/	/	/	/	/	/	/	/	/	/	/	/
case only	FGFR2_FGF23	2	8	FGFR2	FGF23	0.00829211	0.0110522	0.00967214	0.004	0.0325301	FGFR2	FGF23	I2D,IMEx,InnateDB-All,IntAct	CPI-SS01D785DBA	/	/	/	/	/	/	/	/	/	/	/	/	/	/
both	TIGIT_NECTIN3	2	8	TIGIT	NECTIN3	1.39961	0.0466925	0.723153	0.002	0.0175683	TIGIT	NECTIN3	curated	CPI-SS03859E16F	TIGIT_NECTIN3	2	8	TIGIT	NECTIN3	1.31099	0.138836	0.724912	0	0	TIGIT	NECTIN3	curated	CPI-SS03859E16F
case only	FGFR4_SCGB3A1	2	8	FGFR4	SCGB3A1	0.00411586	0.0318382	0.0179771	0	0	FGFR4	SCGB3A1	IMEx,InnateDB-All,MINT	CPI-SS04861AD1A	/	/	/	/	/	/	/	/	/	/	/	/	/	/
both	HLA-DPB1_TNFSF13B	2	8	HLA-DPB1	TNFSF13B	9.23388	1.18491	5.20939	0	0	HLA-DPB1	TNFSF13B	InnateDB-All	CPI-SS05D23BCE8	HLA-DPB1_TNFSF13B	2	8	HLA-DPB1	TNFSF13B	5.99848	0.798878	3.39868	0	0	HLA-DPB1	TNFSF13B	InnateDB-All	CPI-SS05D23BCE8
case only	FGFR2_EPHA4	2	8	FGFR2	EPHA4	0.00829211	0.115285	0.0617888	0.004	0.0325301	FGFR2	EPHA4	I2D,InnateDB-All	CPI-SS06A0B20BD	/	/	/	/	/	/	/	/	/	/	/	/	/	/
both	TNFSF12_TNFRSF25	2	8	TNFSF12	TNFRSF25	0.223327	1.53002	0.876674	0	0	TNFSF12	TNFRSF25	I2D	CPI-SS079DDF890	TNFSF12_TNFRSF25	2	8	TNFSF12	TNFRSF25	0.350994	2.02857	1.18978	0	0	TNFSF12	TNFRSF25	I2D	CPI-SS079DDF890
case only	CD160_TNFRSF14	2	8	CD160	TNFRSF14	0.0724493	0.943502	0.507976	0.003	0.0252241	CD160	TNFRSF14	curated	CPI-SS0879B8E95	/	/	/	/	/	/	/	/	/	/	/	/	/	/
both	ADRB2_VEGFB	2	8	ADRB2	VEGFB	0.711605	0.377924	0.544765	0	0	ADRB2	VEGFB	InnateDB-All	CPI-SS098425155	ADRB2_VEGFB	2	8	ADRB2	VEGFB	0.621572	0.67713	0.649351	0	0	ADRB2	VEGFB	InnateDB-All	CPI-SS098425155
both	TNF_FLT4	2	8	TNF	FLT4	0.031844	0.0735173	0.0526806	0.003	0.0252241	TNF	FLT4	InnateDB-All	CPI-SS09C917D22	TNF_FLT4	2	8	TNF	FLT4	0.0465773	0.141059	0.0938181	0	0	TNF	FLT4	InnateDB-All	CPI-SS09C917D22
both	CCL22_DPP4	2	8	CCL22	DPP4	0.0547499	1.2972	0.675975	0	0	CCL22	DPP4	curated	CPI-SS0AEC33FF1	CCL22_DPP4	2	8	CCL22	DPP4	0.139018	1.27508	0.707048	0	0	CCL22	DPP4	curated	CPI-SS0AEC33FF1
both	CCL5_CCR5	2	8	CCL5	CCR5	88.1561	0.95516	44.5556	0	0	CCL5	CCR5	curated	CPI-SS0B01D306C	CCL5_CCR5	2	8	CCL5	CCR5	73.1757	0.267615	36.7217	0	0	CCL5	CCR5	curated	CPI-SS0B01D306C
both	CADM1_NECTIN3	2	8	CADM1	NECTIN3	0.116022	0.0466925	0.081357	0.002	0.0175683	CADM1	NECTIN3	curated	CPI-SS0B990492C	CADM1_NECTIN3	2	8	CADM1	NECTIN3	0.34932	0.138836	0.244078	0	0	CADM1	NECTIN3	curated	CPI-SS0B990492C
case only	CCL3_CCR5	2	8	CCL3	CCR5	0.767026	0.95516	0.861093	0	0	CCL3	CCR5	curated	CPI-SS0C090A257	/	/	/	/	/	/	/	/	/	/	/	/	/	/
both	CCL4_CCR5	2	8	CCL4	CCR5	6.26627	0.95516	3.61071	0	0	CCL4	CCR5	curated	CPI-SS0D1D95883	CCL4_CCR5	2	8	CCL4	CCR5	5.10224	0.267615	2.68493	0.004	0.0354845	CCL4	CCR5	curated	CPI-SS0D1D95883
both	PDCD1_FAM3C	2	8	PDCD1	FAM3C	0.0933102	0.214443	0.153876	0.001	0.0093226	PDCD1	FAM3C	InnateDB-All	CPI-SS0E2431C09	PDCD1_FAM3C	2	8	PDCD1	FAM3C	0.108037	0.480982	0.29451	0	0	PDCD1	FAM3C	InnateDB-All	CPI-SS0E2431C09
case only	FGF18_FGFR1	2	8	FGF18	FGFR1	0.00183829	0.133389	0.0676134	0	0	FGF18	FGFR1	I2D	CPI-SS0F2C6A4D4	/	/	/	/	/	/	/	/	/	/	/	/	/	/
both	SEMA3E_PLXND1	2	8	SEMA3E	PLXND1	0.0238204	0.665629	0.344725	0	0	SEMA3E	PLXND1	curated	CPI-SS0F3A089DE	SEMA3E_PLXND1	2	8	SEMA3E	PLXND1	0.0780095	0.712356	0.395183	0	0	SEMA3E	PLXND1	curated	CPI-SS0F3A089DE
both	CXCR3_CCL20	2	8	CXCR3	CCL20	3.98919	0.937482	2.46333	0	0	CXCR3	CCL20	guidetopharmacology.org	CPI-SS0F8C664D9	CXCR3_CCL20	2	8	CXCR3	CCL20	2.6719	1.12852	1.90021	0.002	0.0191203	CXCR3	CCL20	guidetopharmacology.org	CPI-SS0F8C664D9
both	EFNA5_EPHA4	2	8	EFNA5	EPHA4	0.0832495	0.115285	0.0992675	0	0	EFNA5	EPHA4	curated	CPI-SS0FC01B947	EFNA5_EPHA4	2	8	EFNA5	EPHA4	0.123831	0.230678	0.177254	0	0	EFNA5	EPHA4	curated	CPI-SS0FC01B947
control only	TNFSF12_TNFRSF12A	2	8	TNFSF12	TNFRSF12A	/	/	/	/	/	/	/	/	/	TNFSF12_TNFRSF12A	2	8	TNFSF12	TNFRSF12A	0.350994	0.091761	0.221378	0.004	0.0354845	TNFSF12	TNFRSF12A	curated	CPI-SS02EF3E1BA
control only	TFRC_TNFSF13B	2	8	TFRC	TNFSF13B	/	/	/	/	/	/	/	/	/	TFRC_TNFSF13B	2	8	TFRC	TNFSF13B	0.0888982	0.798878	0.443888	0.004	0.0354845	TFRC	TNFSF13B	IMEx,IntAct	CPI-SS03133B4F2
control only	HLA-C_FAM3C	2	8	HLA-C	FAM3C	/	/	/	/	/	/	/	/	/	HLA-C_FAM3C	2	8	HLA-C	FAM3C	38.9099	0.480982	19.6955	0	0	HLA-C	FAM3C	InnateDB-All	CPI-SS034D36D2F
control only	CCR10_CCL28	2	8	CCR10	CCL28	/	/	/	/	/	/	/	/	/	CCR10_CCL28	2	8	CCR10	CCL28	0.0254112	0.131	0.0782055	0.004	0.0354845	CCR10	CCL28	guidetopharmacology.org	CPI-SS064C772FE
control only	EFNA4_EPHA4	2	8	EFNA4	EPHA4	/	/	/	/	/	/	/	/	/	EFNA4_EPHA4	2	8	EFNA4	EPHA4	0.100339	0.230678	0.165508	0.004	0.0354845	EFNA4	EPHA4	curated	CPI-SS0659DBE72
control only	CADM1_CADM1	2	8	CADM1	CADM1	/	/	/	/	/	/	/	/	/	CADM1_CADM1	2	8	CADM1	CADM1	0.34932	0.30744	0.32838	0	0	CADM1	CADM1	curated	CPI-SS0889E281D
control only	ADGRG5_FAM3C	2	8	ADGRG5	FAM3C	/	/	/	/	/	/	/	/	/	ADGRG5_FAM3C	2	8	ADGRG5	FAM3C	0.216744	0.480982	0.348863	0.002	0.0191203	ADGRG5	FAM3C	InnateDB-All	CPI-SS0AFC7BACF
control only	CRTAM_CADM1	2	8	CRTAM	CADM1	/	/	/	/	/	/	/	/	/	CRTAM_CADM1	2	8	CRTAM	CADM1	0.120361	0.30744	0.213901	0	0	CRTAM	CADM1	curated	CPI-SS0C9696AAA
control only	CDH1_KLRG1	2	8	CDH1	KLRG1	/	/	/	/	/	/	/	/	/	CDH1_KLRG1	2	8	CDH1	KLRG1	0.00506995	1.25371	0.629388	0.002	0.0191203	CDH1	KLRG1	curated	CPI-SS0CC5DCE80
control only	TNFRSF17_TNFSF13B	2	8	TNFRSF17	TNFSF13B	/	/	/	/	/	/	/	/	/	TNFRSF17_TNFSF13B	2	8	TNFRSF17	TNFSF13B	0.0140212	0.798878	0.40645	0	0	TNFRSF17	TNFSF13B	curated	CPI-SS0E2863F09
case only	EPHA4_EFNB1	2	9	EPHA4	EFNB1	0.14385	0.0919207	0.117885	0	0	EPHA4	EFNB1	curated	CPI-SS00046DCF3	/	/	/	/	/	/	/	/	/	/	/	/	/	/
case only	HLA-F_LILRB1	2	9	HLA-F	LILRB1	3.07884	0.334551	1.70669	0	0	HLA-F	LILRB1	curated	CPI-SS00150FB64	/	/	/	/	/	/	/	/	/	/	/	/	/	/
case only	TNFRSF10B_FASLG	2	9	TNFRSF10B	FASLG	0.0876737	0.496778	0.292226	0.001	0.0093226	TNFRSF10B	FASLG	I2D,InnateDB-All	CPI-SS0049FD74F	/	/	/	/	/	/	/	/	/	/	/	/	/	/
case only	CD2_CD58	2	9	CD2	CD58	9.28282	1.14734	5.21508	0	0	CD2	CD58	curated	CPI-SS00B1BEE64	/	/	/	/	/	/	/	/	/	/	/	/	/	/
case only	TNFSF14_TNFRSF14	2	9	TNFSF14	TNFRSF14	0.278516	1.20924	0.743878	0	0	TNFSF14	TNFRSF14	curated	CPI-SS019C98396	/	/	/	/	/	/	/	/	/	/	/	/	/	/
case only	CLEC2B_KLRF1	2	9	CLEC2B	KLRF1	2.91339	1.0326	1.973	0.002	0.0175683	CLEC2B	KLRF1	curated	CPI-SS025C8F785	/	/	/	/	/	/	/	/	/	/	/	/	/	/
both	HLA-DPA1_TNFSF9	2	9	HLA-DPA1	TNFSF9	5.17063	0.0894915	2.63006	0	0	HLA-DPA1	TNFSF9	InnateDB-All	CPI-SS028784FC6	HLA-DPA1_TNFSF9	2	9	HLA-DPA1	TNFSF9	3.16206	0.246199	1.70413	0.003	0.0275504	HLA-DPA1	TNFSF9	InnateDB-All	CPI-SS028784FC6
case only	FAM3C_CLEC2D	2	9	FAM3C	CLEC2D	0.22974	6.35182	3.29078	0	0	FAM3C	CLEC2D	IMEx,InnateDB-All,IntAct	CPI-SS02A0FF87F	/	/	/	/	/	/	/	/	/	/	/	/	/	/
case only	FGFR2_NECTIN1	2	9	FGFR2	NECTIN1	0.00829211	0.0219284	0.0151102	0.001	0.0093226	FGFR2	NECTIN1	InnateDB-All	CPI-SS02E314589	/	/	/	/	/	/	/	/	/	/	/	/	/	/
case only	CSF1_SLC7A1	2	9	CSF1	SLC7A1	0.0148584	0.151737	0.0832979	0.003	0.0252241	CSF1	SLC7A1	I2D	CPI-SS03105D292	/	/	/	/	/	/	/	/	/	/	/	/	/	/
case only	FGFR1_FGFR2	2	9	FGFR1	FGFR2	0.047573	0.0189159	0.0332444	0.001	0.0093226	FGFR1	FGFR2	InnateDB-All	CPI-SS0348DB5E3	/	/	/	/	/	/	/	/	/	/	/	/	/	/
case only	FGFR1_NCAM1	2	9	FGFR1	NCAM1	0.047573	0.0523483	0.0499607	0.004	0.0325301	FGFR1	NCAM1	curated	CPI-SS039799099	/	/	/	/	/	/	/	/	/	/	/	/	/	/
case only	FAS_FASLG	2	9	FAS	FASLG	0.277903	0.496778	0.387341	0	0	FAS	FASLG	curated	CPI-SS03A0C857B	/	/	/	/	/	/	/	/	/	/	/	/	/	/
case only	TNF_ICOS	2	9	TNF	ICOS	0.031844	0.497715	0.26478	0.002	0.0175683	TNF	ICOS	InnateDB-All	CPI-SS03B8E2D7A	/	/	/	/	/	/	/	/	/	/	/	/	/	/
case only	HLA-E_KLRC1	2	9	HLA-E	KLRC1	17.0318	1.24785	9.13985	0	0	HLA-E	KLRC1	curated	CPI-SS03EF699C7	/	/	/	/	/	/	/	/	/	/	/	/	/	/
case only	CD96_NECTIN1	2	9	CD96	NECTIN1	1.15676	0.0219284	0.589342	0.003	0.0252241	CD96	NECTIN1	curated	CPI-SS03F821467	/	/	/	/	/	/	/	/	/	/	/	/	/	/
case only	TNFSF9_TNFRSF9	2	9	TNFSF9	TNFRSF9	0.0376545	0.0502179	0.0439362	0.002	0.0175683	TNFSF9	TNFRSF9	curated	CPI-SS0431D2256	/	/	/	/	/	/	/	/	/	/	/	/	/	/
case only	TNFSF4_TNFRSF4	2	9	TNFSF4	TNFRSF4	0.0120742	1.06701	0.53954	0	0	TNFSF4	TNFRSF4	curated	CPI-SS04456F441	/	/	/	/	/	/	/	/	/	/	/	/	/	/
case only	TFF1_FGFR2	2	9	TFF1	FGFR2	0.00617261	0.0189159	0.0125442	0.003	0.0252241	TFF1	FGFR2	IMEx,InnateDB-All,MINT	CPI-SS04640F9C3	/	/	/	/	/	/	/	/	/	/	/	/	/	/
case only	TNFSF9_ADGRG5	2	9	TNFSF9	ADGRG5	0.0376545	0.309578	0.173616	0	0	TNFSF9	ADGRG5	InnateDB-All	CPI-SS047CD2E9F	/	/	/	/	/	/	/	/	/	/	/	/	/	/
case only	HLA-F_KIR3DL1	2	9	HLA-F	KIR3DL1	3.07884	0.114755	1.59679	0	0	HLA-F	KIR3DL1	curated	CPI-SS048242083	/	/	/	/	/	/	/	/	/	/	/	/	/	/
case only	NRG2_ERBB3	2	9	NRG2	ERBB3	0.0122562	0.0531518	0.032704	0.001	0.0093226	NRG2	ERBB3	curated	CPI-SS053613259	/	/	/	/	/	/	/	/	/	/	/	/	/	/
case only	EFNA3_EPHA4	2	9	EFNA3	EPHA4	0.0134106	0.280217	0.146814	0.003	0.0252241	EFNA3	EPHA4	curated	CPI-SS05B4EB419	/	/	/	/	/	/	/	/	/	/	/	/	/	/
case only	EPHA1_EFNA4	2	9	EPHA1	EFNA4	0.159752	0.117545	0.138648	0	0	EPHA1	EFNA4	curated	CPI-SS05E6D620E	/	/	/	/	/	/	/	/	/	/	/	/	/	/
case only	FGFR4_FGF9	2	9	FGFR4	FGF9	0.00411586	0.0273682	0.0157421	0.005	0.0394894	FGFR4	FGF9	I2D	CPI-SS0649EA05F	/	/	/	/	/	/	/	/	/	/	/	/	/	/
case only	CCR10_CCL28	2	9	CCR10	CCL28	0.0110578	0.152355	0.0817066	0.003	0.0252241	CCR10	CCL28	guidetopharmacology.org	CPI-SS064C772FE	/	/	/	/	/	/	/	/	/	/	/	/	/	/
case only	EFNA4_EPHA4	2	9	EFNA4	EPHA4	0.0575176	0.280217	0.168868	0	0	EFNA4	EPHA4	curated	CPI-SS0659DBE72	/	/	/	/	/	/	/	/	/	/	/	/	/	/
case only	FGFR2_EPHA4	2	9	FGFR2	EPHA4	0.00829211	0.280217	0.144255	0	0	FGFR2	EPHA4	I2D,InnateDB-All	CPI-SS06A0B20BD	/	/	/	/	/	/	/	/	/	/	/	/	/	/
case only	CCL4_SLC7A1	2	9	CCL4	SLC7A1	6.26627	0.151737	3.209	0	0	CCL4	SLC7A1	IMEx,IntAct	CPI-SS0795802F6	/	/	/	/	/	/	/	/	/	/	/	/	/	/
both	TNFSF12_TNFRSF25	2	9	TNFSF12	TNFRSF25	0.223327	2.64054	1.43193	0	0	TNFSF12	TNFRSF25	I2D	CPI-SS079DDF890	TNFSF12_TNFRSF25	2	9	TNFSF12	TNFRSF25	0.350994	2.85093	1.60096	0	0	TNFSF12	TNFRSF25	I2D	CPI-SS079DDF890
case only	FGFR4_EPHA4	2	9	FGFR4	EPHA4	0.00411586	0.280217	0.142167	0	0	FGFR4	EPHA4	I2D,InnateDB-All	CPI-SS0816A4ED4	/	/	/	/	/	/	/	/	/	/	/	/	/	/
both	MDK_SORL1	2	9	MDK	SORL1	0.0108652	2.92434	1.4676	0	0	MDK	SORL1	InnateDB-All	CPI-SS083CBFACD	MDK_SORL1	2	9	MDK	SORL1	0.0246892	3.66759	1.84614	0.002	0.0191203	MDK	SORL1	InnateDB-All	CPI-SS083CBFACD
case only	TGFB1_TGFBR3	2	9	TGFB1	TGFBR3	1.16081	0.30958	0.735197	0	0	TGFB1	TGFBR3	curated	CPI-SS085EE60B1	/	/	/	/	/	/	/	/	/	/	/	/	/	/
case only	CD160_TNFRSF14	2	9	CD160	TNFRSF14	0.0724493	1.20924	0.640845	0	0	CD160	TNFRSF14	curated	CPI-SS0879B8E95	/	/	/	/	/	/	/	/	/	/	/	/	/	/
case only	TNFRSF10B_TNFSF10	2	9	TNFRSF10B	TNFSF10	0.0876737	1.10878	0.598225	0.005	0.0394894	TNFRSF10B	TNFSF10	curated	CPI-SS0898D7F7F	/	/	/	/	/	/	/	/	/	/	/	/	/	/
case only	ADRB2_VEGFB	2	9	ADRB2	VEGFB	0.711605	0.103351	0.407478	0	0	ADRB2	VEGFB	InnateDB-All	CPI-SS098425155	/	/	/	/	/	/	/	/	/	/	/	/	/	/
case only	TNFRSF1A_FASLG	2	9	TNFRSF1A	FASLG	0.614019	0.496778	0.555398	0	0	TNFRSF1A	FASLG	I2D,InnateDB-All	CPI-SS0A4F27388	/	/	/	/	/	/	/	/	/	/	/	/	/	/
case only	CCL5_CCR5	2	9	CCL5	CCR5	88.1561	0.163686	44.1599	0	0	CCL5	CCR5	curated	CPI-SS0B01D306C	/	/	/	/	/	/	/	/	/	/	/	/	/	/
case only	CD70_TNFRSF17	2	9	CD70	TNFRSF17	0.0917386	0.0733329	0.0825357	0	0	CD70	TNFRSF17	InnateDB-All	CPI-SS0C412B7DE	/	/	/	/	/	/	/	/	/	/	/	/	/	/
case only	HLA-A_KIR3DL1	2	9	HLA-A	KIR3DL1	68.9408	0.114755	34.5278	0	0	HLA-A	KIR3DL1	curated	CPI-SS0CBAA9BCC	/	/	/	/	/	/	/	/	/	/	/	/	/	/
case only	PTPRC_CD22	2	9	PTPRC	CD22	8.15117	0.173816	4.16249	0	0	PTPRC	CD22	curated	CPI-SS0CBC7840D	/	/	/	/	/	/	/	/	/	/	/	/	/	/
case only	CCL4_CCR5	2	9	CCL4	CCR5	6.26627	0.163686	3.21498	0	0	CCL4	CCR5	curated	CPI-SS0D1D95883	/	/	/	/	/	/	/	/	/	/	/	/	/	/
case only	PDCD1_FAM3C	2	9	PDCD1	FAM3C	0.0933102	0.170549	0.13193	0.005	0.0394894	PDCD1	FAM3C	InnateDB-All	CPI-SS0E2431C09	/	/	/	/	/	/	/	/	/	/	/	/	/	/
case only	KLRB1_CLEC2D	2	9	KLRB1	CLEC2D	5.40116	6.35182	5.87649	0	0	KLRB1	CLEC2D	curated	CPI-SS0E292C126	/	/	/	/	/	/	/	/	/	/	/	/	/	/
case only	IGF1_IGF1R	2	9	IGF1	IGF1R	0.00396002	0.169779	0.0868693	0.002	0.0175683	IGF1	IGF1R	curated	CPI-SS0E41702C1	/	/	/	/	/	/	/	/	/	/	/	/	/	/
case only	CD47_SIRPG	2	9	CD47	SIRPG	1.82443	0.328648	1.07654	0	0	CD47	SIRPG	curated	CPI-SS0E9015902	/	/	/	/	/	/	/	/	/	/	/	/	/	/
case only	CCL5_CCR4	2	9	CCL5	CCR4	88.1561	0.0475849	44.1018	0	0	CCL5	CCR4	curated	CPI-SS0EA05941A	/	/	/	/	/	/	/	/	/	/	/	/	/	/
case only	CCL5_CCR3	2	9	CCL5	CCR3	88.1561	0.0549459	44.1055	0	0	CCL5	CCR3	curated	CPI-SS0F6B529A1	/	/	/	/	/	/	/	/	/	/	/	/	/	/
case only	CXCR3_CCL20	2	9	CXCR3	CCL20	3.98919	0.206584	2.09789	0	0	CXCR3	CCL20	guidetopharmacology.org	CPI-SS0F8C664D9	/	/	/	/	/	/	/	/	/	/	/	/	/	/
both	EFNA5_EPHA4	2	9	EFNA5	EPHA4	0.0832495	0.280217	0.181734	0	0	EFNA5	EPHA4	curated	CPI-SS0FC01B947	EFNA5_EPHA4	2	9	EFNA5	EPHA4	0.123831	0.339003	0.231417	0	0	EFNA5	EPHA4	curated	CPI-SS0FC01B947
case only	PDGFB_PDGFRA	2	9	PDGFB	PDGFRA	0.0277832	0.025123	0.0264531	0.006	0.0461998	PDGFB	PDGFRA	curated	CPI-SS0FEEB187C	/	/	/	/	/	/	/	/	/	/	/	/	/	/
case only	EPHA4_EFNB1	2	10	EPHA4	EFNB1	0.14385	0.0718487	0.107849	0.001	0.0093226	EPHA4	EFNB1	curated	CPI-SS00046DCF3	/	/	/	/	/	/	/	/	/	/	/	/	/	/
case only	CD2_CD58	2	10	CD2	CD58	9.28282	0.426172	4.8545	0	0	CD2	CD58	curated	CPI-SS00B1BEE64	/	/	/	/	/	/	/	/	/	/	/	/	/	/
both	TNFSF14_TNFRSF14	2	10	TNFSF14	TNFRSF14	0.278516	0.894674	0.586595	0	0	TNFSF14	TNFRSF14	curated	CPI-SS019C98396	TNFSF14_TNFRSF14	2	10	TNFSF14	TNFRSF14	0.26316	1.31658	0.789868	0	0	TNFSF14	TNFRSF14	curated	CPI-SS019C98396
both	TNF_ICOS	2	10	TNF	ICOS	0.031844	0.560731	0.296287	0.001	0.0093226	TNF	ICOS	InnateDB-All	CPI-SS03B8E2D7A	TNF_ICOS	2	10	TNF	ICOS	0.0465773	0.713662	0.38012	0	0	TNF	ICOS	InnateDB-All	CPI-SS03B8E2D7A
both	TNFSF9_TNFRSF9	2	10	TNFSF9	TNFRSF9	0.0376545	0.193705	0.11568	0	0	TNFSF9	TNFRSF9	curated	CPI-SS0431D2256	TNFSF9_TNFRSF9	2	10	TNFSF9	TNFRSF9	0.0564168	0.099614	0.0780154	0	0	TNFSF9	TNFRSF9	curated	CPI-SS0431D2256
both	TNFSF4_TNFRSF4	2	10	TNFSF4	TNFRSF4	0.0120742	3.71529	1.86368	0	0	TNFSF4	TNFRSF4	curated	CPI-SS04456F441	TNFSF4_TNFRSF4	2	10	TNFSF4	TNFRSF4	0.017814	0.850185	0.433999	0.003	0.0275504	TNFSF4	TNFRSF4	curated	CPI-SS04456F441
case only	EPHA1_EFNA4	2	10	EPHA1	EFNA4	0.159752	0.0938278	0.12679	0.003	0.0252241	EPHA1	EFNA4	curated	CPI-SS05E6D620E	/	/	/	/	/	/	/	/	/	/	/	/	/	/
both	TNFSF12_TNFRSF25	2	10	TNFSF12	TNFRSF25	0.223327	1.09564	0.659484	0.003	0.0252241	TNFSF12	TNFRSF25	I2D	CPI-SS079DDF890	TNFSF12_TNFRSF25	2	10	TNFSF12	TNFRSF25	0.350994	1.27534	0.813167	0.005	0.0429806	TNFSF12	TNFRSF25	I2D	CPI-SS079DDF890
case only	LTA_TNFRSF1B	2	10	LTA	TNFRSF1B	0.0645741	2.3323	1.19844	0	0	LTA	TNFRSF1B	curated	CPI-SS07D9A48A2	/	/	/	/	/	/	/	/	/	/	/	/	/	/
both	TNF_FAS	2	10	TNF	FAS	0.031844	0.540655	0.28625	0.004	0.0325301	TNF	FAS	InnateDB-All	CPI-SS08B7D54A3	TNF_FAS	2	10	TNF	FAS	0.0465773	0.616591	0.331584	0.005	0.0429806	TNF	FAS	InnateDB-All	CPI-SS08B7D54A3
case only	CCL5_CCR5	2	10	CCL5	CCR5	88.1561	0.120366	44.1382	0	0	CCL5	CCR5	curated	CPI-SS0B01D306C	/	/	/	/	/	/	/	/	/	/	/	/	/	/
case only	CD27_CD70	2	10	CD27	CD70	0.938462	0.167593	0.553027	0.002	0.0175683	CD27	CD70	curated	CPI-SS0D4BF6CA3	/	/	/	/	/	/	/	/	/	/	/	/	/	/
case only	FGF18_FGFR4	2	10	FGF18	FGFR4	0.00183829	0.0134208	0.00762957	0.006	0.0461998	FGF18	FGFR4	I2D	CPI-SS0D4CA5D92	/	/	/	/	/	/	/	/	/	/	/	/	/	/
case only	TNF_TNFRSF1B	2	10	TNF	TNFRSF1B	0.031844	2.3323	1.18207	0	0	TNF	TNFRSF1B	curated	CPI-SS0E7D5974D	/	/	/	/	/	/	/	/	/	/	/	/	/	/
both	CCL5_CCR4	2	10	CCL5	CCR4	88.1561	0.164188	44.1601	0	0	CCL5	CCR4	curated	CPI-SS0EA05941A	CCL5_CCR4	2	10	CCL5	CCR4	73.1757	0.561136	36.8684	0	0	CCL5	CCR4	curated	CPI-SS0EA05941A
control only	CCL16_CCR8	2	10	CCL16	CCR8	/	/	/	/	/	/	/	/	/	CCL16_CCR8	2	10	CCL16	CCR8	0.0065628	0.0166179	0.0115903	0.003	0.0275504	CCL16	CCR8	I2D	CPI-SS03A875239
control only	CCL22_CCR4	2	10	CCL22	CCR4	/	/	/	/	/	/	/	/	/	CCL22_CCR4	2	10	CCL22	CCR4	0.139018	0.561136	0.350077	0	0	CCL22	CCR4	curated	CPI-SS052B38F1C
control only	HLA-DPB1_TNFSF13B	2	10	HLA-DPB1	TNFSF13B	/	/	/	/	/	/	/	/	/	HLA-DPB1_TNFSF13B	2	10	HLA-DPB1	TNFSF13B	5.99848	0.547682	3.27308	0	0	HLA-DPB1	TNFSF13B	InnateDB-All	CPI-SS05D23BCE8
control only	CCR10_CCL28	2	10	CCR10	CCL28	/	/	/	/	/	/	/	/	/	CCR10_CCL28	2	10	CCR10	CCL28	0.0254112	0.2341	0.129756	0.001	0.0101622	CCR10	CCL28	guidetopharmacology.org	CPI-SS064C772FE
control only	IL15_IL15RA	2	10	IL15	IL15RA	/	/	/	/	/	/	/	/	/	IL15_IL15RA	2	10	IL15	IL15RA	0.0922809	0.338791	0.215536	0.004	0.0354845	IL15	IL15RA	guidetopharmacology.org	CPI-SS077B160B9
control only	EPHA4_EFNB3	2	10	EPHA4	EFNB3	/	/	/	/	/	/	/	/	/	EPHA4_EFNB3	2	10	EPHA4	EFNB3	0.169379	0.0108094	0.0900944	0	0	EPHA4	EFNB3	curated	CPI-SS07CA5A6F1
control only	EPHB6_EFNB3	2	10	EPHB6	EFNB3	/	/	/	/	/	/	/	/	/	EPHB6_EFNB3	2	10	EPHB6	EFNB3	0.307408	0.0108094	0.159109	0	0	EPHB6	EFNB3	curated	CPI-SS08718E4FB
control only	CCL4_CCR8	2	10	CCL4	CCR8	/	/	/	/	/	/	/	/	/	CCL4_CCR8	2	10	CCL4	CCR8	5.10224	0.0166179	2.55943	0	0	CCL4	CCR8	I2D	CPI-SS0ADC886E5
both	CD2_CD58	2	11	CD2	CD58	9.28282	0.681865	4.98234	0	0	CD2	CD58	curated	CPI-SS00B1BEE64	CD2_CD58	2	11	CD2	CD58	8.26596	0.651955	4.45896	0	0	CD2	CD58	curated	CPI-SS00B1BEE64
both	CLEC2B_KLRF1	2	11	CLEC2B	KLRF1	2.91339	5.36928	4.14133	0	0	CLEC2B	KLRF1	curated	CPI-SS025C8F785	CLEC2B_KLRF1	2	11	CLEC2B	KLRF1	3.74427	5.9527	4.84848	0	0	CLEC2B	KLRF1	curated	CPI-SS025C8F785
case only	HLA-C_FAM3C	2	11	HLA-C	FAM3C	49.5076	0.370199	24.9389	0.001	0.0093226	HLA-C	FAM3C	InnateDB-All	CPI-SS034D36D2F	/	/	/	/	/	/	/	/	/	/	/	/	/	/
both	FGFR1_NCAM1	2	11	FGFR1	NCAM1	0.047573	0.788686	0.418129	0	0	FGFR1	NCAM1	curated	CPI-SS039799099	FGFR1_NCAM1	2	11	FGFR1	NCAM1	0.0375896	0.791646	0.414618	0	0	FGFR1	NCAM1	curated	CPI-SS039799099
both	FAS_FASLG	2	11	FAS	FASLG	0.277903	0.520687	0.399295	0	0	FAS	FASLG	curated	CPI-SS03A0C857B	FAS_FASLG	2	11	FAS	FASLG	0.276016	0.89833	0.587173	0	0	FAS	FASLG	curated	CPI-SS03A0C857B
both	HLA-E_KLRC1	2	11	HLA-E	KLRC1	17.0318	4.23678	10.6343	0	0	HLA-E	KLRC1	curated	CPI-SS03EF699C7	HLA-E_KLRC1	2	11	HLA-E	KLRC1	18.5887	7.18246	12.8856	0	0	HLA-E	KLRC1	curated	CPI-SS03EF699C7
case only	TNFSF9_ADGRG5	2	11	TNFSF9	ADGRG5	0.0376545	0.314686	0.17617	0	0	TNFSF9	ADGRG5	InnateDB-All	CPI-SS047CD2E9F	/	/	/	/	/	/	/	/	/	/	/	/	/	/
both	CCL4_CNR2	2	11	CCL4	CNR2	6.26627	0.287133	3.2767	0	0	CCL4	CNR2	IMEx,IntAct	CPI-SS05BA6D9C3	CCL4_CNR2	2	11	CCL4	CNR2	5.10224	0.370143	2.73619	0	0	CCL4	CNR2	IMEx,IntAct	CPI-SS05BA6D9C3
both	EFNA4_EPHA4	2	11	EFNA4	EPHA4	0.0575176	0.37154	0.214529	0.004	0.0325301	EFNA4	EPHA4	curated	CPI-SS0659DBE72	EFNA4_EPHA4	2	11	EFNA4	EPHA4	0.100339	0.332665	0.216502	0	0	EFNA4	EPHA4	curated	CPI-SS0659DBE72
case only	FGFR2_EPHA4	2	11	FGFR2	EPHA4	0.00829211	0.37154	0.189916	0	0	FGFR2	EPHA4	I2D,InnateDB-All	CPI-SS06A0B20BD	/	/	/	/	/	/	/	/	/	/	/	/	/	/
case only	FGFR4_EPHA4	2	11	FGFR4	EPHA4	0.00411586	0.37154	0.187828	0	0	FGFR4	EPHA4	I2D,InnateDB-All	CPI-SS0816A4ED4	/	/	/	/	/	/	/	/	/	/	/	/	/	/
both	TNFRSF10B_TNFSF10	2	11	TNFRSF10B	TNFSF10	0.0876737	1.53954	0.813605	0.001	0.0093226	TNFRSF10B	TNFSF10	curated	CPI-SS0898D7F7F	TNFRSF10B_TNFSF10	2	11	TNFRSF10B	TNFSF10	0.100241	2.01518	1.05771	0	0	TNFRSF10B	TNFSF10	curated	CPI-SS0898D7F7F
case only	ADRB2_VEGFB	2	11	ADRB2	VEGFB	0.711605	0.215	0.463303	0	0	ADRB2	VEGFB	InnateDB-All	CPI-SS098425155	/	/	/	/	/	/	/	/	/	/	/	/	/	/
case only	CCL5_CCR1	2	11	CCL5	CCR1	88.1561	0.271654	44.2139	0	0	CCL5	CCR1	curated	CPI-SS0A021DB6E	/	/	/	/	/	/	/	/	/	/	/	/	/	/
both	TNFRSF1A_FASLG	2	11	TNFRSF1A	FASLG	0.614019	0.520687	0.567353	0.002	0.0175683	TNFRSF1A	FASLG	I2D,InnateDB-All	CPI-SS0A4F27388	TNFRSF1A_FASLG	2	11	TNFRSF1A	FASLG	0.484712	0.89833	0.691521	0	0	TNFRSF1A	FASLG	I2D,InnateDB-All	CPI-SS0A4F27388
case only	ADGRG5_FAM3C	2	11	ADGRG5	FAM3C	0.188963	0.370199	0.279581	0	0	ADGRG5	FAM3C	InnateDB-All	CPI-SS0AFC7BACF	/	/	/	/	/	/	/	/	/	/	/	/	/	/
case only	CCL5_CCR5	2	11	CCL5	CCR5	88.1561	0.230846	44.1935	0	0	CCL5	CCR5	curated	CPI-SS0B01D306C	/	/	/	/	/	/	/	/	/	/	/	/	/	/
both	FGFR1_KL	2	11	FGFR1	KL	0.047573	0.0321781	0.0398756	0.004	0.0325301	FGFR1	KL	I2D	CPI-SS0BF490275	FGFR1_KL	2	11	FGFR1	KL	0.0375896	0.0396066	0.0385981	0	0	FGFR1	KL	I2D	CPI-SS0BF490275
case only	HLA-E_KLRC2	2	11	HLA-E	KLRC2	17.0318	1.42643	9.22914	0.004	0.0325301	HLA-E	KLRC2	curated	CPI-SS0C4FA643F	/	/	/	/	/	/	/	/	/	/	/	/	/	/
case only	CCL4_CCR5	2	11	CCL4	CCR5	6.26627	0.230846	3.24856	0.001	0.0093226	CCL4	CCR5	curated	CPI-SS0D1D95883	/	/	/	/	/	/	/	/	/	/	/	/	/	/
both	PDCD1_FAM3C	2	11	PDCD1	FAM3C	0.0933102	0.370199	0.231754	0	0	PDCD1	FAM3C	InnateDB-All	CPI-SS0E2431C09	PDCD1_FAM3C	2	11	PDCD1	FAM3C	0.108037	0.4271	0.267569	0	0	PDCD1	FAM3C	InnateDB-All	CPI-SS0E2431C09
both	EFNA5_EPHA4	2	11	EFNA5	EPHA4	0.0832495	0.37154	0.227395	0	0	EFNA5	EPHA4	curated	CPI-SS0FC01B947	EFNA5_EPHA4	2	11	EFNA5	EPHA4	0.123831	0.332665	0.228248	0	0	EFNA5	EPHA4	curated	CPI-SS0FC01B947
control only	TNFRSF10B_FASLG	2	11	TNFRSF10B	FASLG	/	/	/	/	/	/	/	/	/	TNFRSF10B_FASLG	2	11	TNFRSF10B	FASLG	0.100241	0.89833	0.499285	0.003	0.0275504	TNFRSF10B	FASLG	I2D,InnateDB-All	CPI-SS0049FD74F
control only	CD46_JAG1	2	11	CD46	JAG1	/	/	/	/	/	/	/	/	/	CD46_JAG1	2	11	CD46	JAG1	1.08702	0.177773	0.632397	0	0	CD46	JAG1	curated	CPI-SS01A07768A
control only	HGF_CD44	2	11	HGF	CD44	/	/	/	/	/	/	/	/	/	HGF_CD44	2	11	HGF	CD44	0.00466076	7.51547	3.76007	0.005	0.0429806	HGF	CD44	IMEx,InnateDB-All,IntAct	CPI-SS03722104E
control only	ADORA2A_ENTPD1	2	11	ADORA2A	ENTPD1	/	/	/	/	/	/	/	/	/	ADORA2A_ENTPD1	2	11	ADORA2A	ENTPD1	0.00750116	0.5597	0.283601	0	0	ADORA2A	ENTPD1	curated	CPI-SS03E273233
control only	CD48_CD244	2	11	CD48	CD244	/	/	/	/	/	/	/	/	/	CD48_CD244	2	11	CD48	CD244	2.82133	0.672567	1.74695	0.001	0.0101622	CD48	CD244	curated	CPI-SS056FF4363
control only	IL16_GRIN2C	2	11	IL16	GRIN2C	/	/	/	/	/	/	/	/	/	IL16_GRIN2C	2	11	IL16	GRIN2C	1.59757	0.0558846	0.826725	0.002	0.0191203	IL16	GRIN2C	I2D	CPI-SS0893BD6B6
control only	HLA-C_KIR2DL3	2	11	HLA-C	KIR2DL3	/	/	/	/	/	/	/	/	/	HLA-C_KIR2DL3	2	11	HLA-C	KIR2DL3	38.9099	0.336525	19.6232	0.002	0.0191203	HLA-C	KIR2DL3	curated	CPI-SS0917CBD53
control only	NOTCH1_JAG1	2	11	NOTCH1	JAG1	/	/	/	/	/	/	/	/	/	NOTCH1_JAG1	2	11	NOTCH1	JAG1	0.0909627	0.177773	0.134368	0	0	NOTCH1	JAG1	curated	CPI-SS0B87FE6E0
control only	PECAM1_CD38	2	11	PECAM1	CD38	/	/	/	/	/	/	/	/	/	PECAM1_CD38	2	11	PECAM1	CD38	0.127532	0.995477	0.561505	0.001	0.0101622	PECAM1	CD38	curated	CPI-SS0E0DEA7D5
control only	LGALS9_HAVCR2	2	11	LGALS9	HAVCR2	/	/	/	/	/	/	/	/	/	LGALS9_HAVCR2	2	11	LGALS9	HAVCR2	0.0936809	1.0012	0.547441	0	0	LGALS9	HAVCR2	curated	CPI-SS0E23CEB91
control only	TNFSF11_TNFRSF11A	2	11	TNFSF11	TNFRSF11A	/	/	/	/	/	/	/	/	/	TNFSF11_TNFRSF11A	2	11	TNFSF11	TNFRSF11A	0.0021965	0.297299	0.149748	0	0	TNFSF11	TNFRSF11A	curated	CPI-SS0ED2573CA
control only	TNFSF18_TNFRSF18	2	11	TNFSF18	TNFRSF18	/	/	/	/	/	/	/	/	/	TNFSF18_TNFRSF18	2	11	TNFSF18	TNFRSF18	0.000420233	4.04575	2.02309	0	0	TNFSF18	TNFRSF18	curated	CPI-SS0FF51A757
case only	IGFL1_IGFLR1	2	12	IGFL1	IGFLR1	0.00262407	4.07249	2.03756	0.005	0.0394894	IGFL1	IGFLR1	IMEx,InnateDB-All,UniProt	CPI-SS00ABEE10B	/	/	/	/	/	/	/	/	/	/	/	/	/	/
case only	TNFSF4_TNFRSF4	2	12	TNFSF4	TNFRSF4	0.0120742	4.04106	2.02657	0.004	0.0325301	TNFSF4	TNFRSF4	curated	CPI-SS04456F441	/	/	/	/	/	/	/	/	/	/	/	/	/	/
control only	WNT1_FZD8	2	12	WNT1	FZD8	/	/	/	/	/	/	/	/	/	WNT1_FZD8	2	12	WNT1	FZD8	0.00252893	0.0493271	0.025928	0.003	0.0275504	WNT1	FZD8	I2D,InnateDB-All	CPI-SS0193C3064
control only	FAM3C_CLEC2D	2	12	FAM3C	CLEC2D	/	/	/	/	/	/	/	/	/	FAM3C_CLEC2D	2	12	FAM3C	CLEC2D	0.329757	5.90842	3.11909	0	0	FAM3C	CLEC2D	IMEx,InnateDB-All,IntAct	CPI-SS02A0FF87F
control only	TIGIT_NECTIN3	2	12	TIGIT	NECTIN3	/	/	/	/	/	/	/	/	/	TIGIT_NECTIN3	2	12	TIGIT	NECTIN3	1.31099	0.158379	0.734684	0	0	TIGIT	NECTIN3	curated	CPI-SS03859E16F
control only	TNFSF9_TNFRSF9	2	12	TNFSF9	TNFRSF9	/	/	/	/	/	/	/	/	/	TNFSF9_TNFRSF9	2	12	TNFSF9	TNFRSF9	0.0564168	0.13193	0.0941734	0	0	TNFSF9	TNFRSF9	curated	CPI-SS0431D2256
control only	CADM1_NECTIN3	2	12	CADM1	NECTIN3	/	/	/	/	/	/	/	/	/	CADM1_NECTIN3	2	12	CADM1	NECTIN3	0.34932	0.158379	0.253849	0	0	CADM1	NECTIN3	curated	CPI-SS0B990492C
control only	WNT4_FZD8	2	12	WNT4	FZD8	/	/	/	/	/	/	/	/	/	WNT4_FZD8	2	12	WNT4	FZD8	0.00379766	0.0493271	0.0265624	0.001	0.0101622	WNT4	FZD8	I2D	CPI-SS0D782F60B
control only	PDCD1_FAM3C	2	12	PDCD1	FAM3C	/	/	/	/	/	/	/	/	/	PDCD1_FAM3C	2	12	PDCD1	FAM3C	0.108037	0.400135	0.254086	0	0	PDCD1	FAM3C	InnateDB-All	CPI-SS0E2431C09
control only	CCL5_CCR4	2	12	CCL5	CCR4	/	/	/	/	/	/	/	/	/	CCL5_CCR4	2	12	CCL5	CCR4	73.1757	0.0918342	36.6338	0.002	0.0191203	CCL5	CCR4	curated	CPI-SS0EA05941A
both	CCL4_GPRC5D	2	13	CCL4	GPRC5D	6.26627	0.0413971	3.15383	0	0	CCL4	GPRC5D	IMEx,IntAct	CPI-SS008F83E02	CCL4_GPRC5D	2	13	CCL4	GPRC5D	5.10224	0.0257988	2.56402	0	0	CCL4	GPRC5D	IMEx,IntAct	CPI-SS008F83E02
both	ADORA2A_ENTPD1	2	13	ADORA2A	ENTPD1	0.00796424	0.699512	0.353738	0	0	ADORA2A	ENTPD1	curated	CPI-SS03E273233	ADORA2A_ENTPD1	2	13	ADORA2A	ENTPD1	0.00750116	0.604222	0.305862	0.005	0.0429806	ADORA2A	ENTPD1	curated	CPI-SS03E273233
case only	TYRO3_GAS6	2	13	TYRO3	GAS6	0.00127379	0.449772	0.225523	0.004	0.0325301	TYRO3	GAS6	guidetopharmacology.org	CPI-SS085195142	/	/	/	/	/	/	/	/	/	/	/	/	/	/
case only	CADM1_CADM1	2	13	CADM1	CADM1	0.116022	0.168438	0.14223	0.004	0.0325301	CADM1	CADM1	curated	CPI-SS0889E281D	/	/	/	/	/	/	/	/	/	/	/	/	/	/
case only	ADGRG5_FAM3C	2	13	ADGRG5	FAM3C	0.188963	0.391431	0.290197	0	0	ADGRG5	FAM3C	InnateDB-All	CPI-SS0AFC7BACF	/	/	/	/	/	/	/	/	/	/	/	/	/	/
both	CD70_TNFRSF17	2	13	CD70	TNFRSF17	0.0917386	2.91304	1.50239	0	0	CD70	TNFRSF17	InnateDB-All	CPI-SS0C412B7DE	CD70_TNFRSF17	2	13	CD70	TNFRSF17	0.0848122	1.82161	0.953213	0	0	CD70	TNFRSF17	InnateDB-All	CPI-SS0C412B7DE
case only	CRTAM_CADM1	2	13	CRTAM	CADM1	0.182407	0.168438	0.175422	0.006	0.0461998	CRTAM	CADM1	curated	CPI-SS0C9696AAA	/	/	/	/	/	/	/	/	/	/	/	/	/	/
both	PECAM1_CD38	2	13	PECAM1	CD38	0.198037	2.07332	1.13568	0	0	PECAM1	CD38	curated	CPI-SS0E0DEA7D5	PECAM1_CD38	2	13	PECAM1	CD38	0.127532	1.76692	0.947226	0.001	0.0101622	PECAM1	CD38	curated	CPI-SS0E0DEA7D5
both	PDCD1_FAM3C	2	13	PDCD1	FAM3C	0.0933102	0.391431	0.242371	0	0	PDCD1	FAM3C	InnateDB-All	CPI-SS0E2431C09	PDCD1_FAM3C	2	13	PDCD1	FAM3C	0.108037	0.544926	0.326482	0.004	0.0354845	PDCD1	FAM3C	InnateDB-All	CPI-SS0E2431C09
case only	CCL5_CCR4	2	13	CCL5	CCR4	88.1561	0.0491584	44.1026	0.006	0.0461998	CCL5	CCR4	curated	CPI-SS0EA05941A	/	/	/	/	/	/	/	/	/	/	/	/	/	/
control only	CD2_CD58	2	13	CD2	CD58	/	/	/	/	/	/	/	/	/	CD2_CD58	2	13	CD2	CD58	8.26596	1.42574	4.84585	0	0	CD2	CD58	curated	CPI-SS00B1BEE64
control only	PDGFB_PDGFRB	2	13	PDGFB	PDGFRB	/	/	/	/	/	/	/	/	/	PDGFB_PDGFRB	2	13	PDGFB	PDGFRB	0.0375987	0.29825	0.167925	0.005	0.0429806	PDGFB	PDGFRB	curated	CPI-SS05A26A1DE
control only	TNFRSF10B_TNFSF10	2	13	TNFRSF10B	TNFSF10	/	/	/	/	/	/	/	/	/	TNFRSF10B_TNFSF10	2	13	TNFRSF10B	TNFSF10	0.100241	2.23315	1.1667	0.004	0.0354845	TNFRSF10B	TNFSF10	curated	CPI-SS0898D7F7F
control only	CCL5_CCR5	2	13	CCL5	CCR5	/	/	/	/	/	/	/	/	/	CCL5_CCR5	2	13	CCL5	CCR5	73.1757	0.651533	36.9136	0	0	CCL5	CCR5	curated	CPI-SS0B01D306C
both	CXCR3_CCL19	2	14	CXCR3	CCL19	3.98919	2.58023	3.28471	0	0	CXCR3	CCL19	guidetopharmacology.org	CPI-SS003610FF9	CXCR3_CCL19	2	14	CXCR3	CCL19	2.6719	39.1745	20.9232	0	0	CXCR3	CCL19	guidetopharmacology.org	CPI-SS003610FF9
case only	CCL19_ACKR4	2	14	CCL19	ACKR4	0.00370661	0.322056	0.162881	0.003	0.0252241	CCL19	ACKR4	curated	CPI-SS00AEC3818	/	/	/	/	/	/	/	/	/	/	/	/	/	/
case only	CD2_CD58	2	14	CD2	CD58	9.28282	0.992274	5.13755	0	0	CD2	CD58	curated	CPI-SS00B1BEE64	/	/	/	/	/	/	/	/	/	/	/	/	/	/
both	NOTCH4_DLL4	2	14	NOTCH4	DLL4	0.00715271	0.203946	0.10555	0	0	NOTCH4	DLL4	curated	CPI-SS00D153A8A	NOTCH4_DLL4	2	14	NOTCH4	DLL4	0.00578166	0.880641	0.443212	0	0	NOTCH4	DLL4	curated	CPI-SS00D153A8A
both	FGFR2_CD83	2	14	FGFR2	CD83	0.00829211	11.1821	5.59518	0	0	FGFR2	CD83	InnateDB-All	CPI-SS00D9A0644	FGFR2_CD83	2	14	FGFR2	CD83	0.00241604	7.22622	3.61432	0	0	FGFR2	CD83	InnateDB-All	CPI-SS00D9A0644
both	CXCR6_CXCL16	2	14	CXCR6	CXCL16	0.456838	1.7215	1.08917	0	0	CXCR6	CXCL16	guidetopharmacology.org	CPI-SS00F282936	CXCR6_CXCL16	2	14	CXCR6	CXCL16	0.863846	2.79022	1.82703	0	0	CXCR6	CXCL16	guidetopharmacology.org	CPI-SS00F282936
both	NOTCH1_DLL4	2	14	NOTCH1	DLL4	0.0860724	0.203946	0.145009	0	0	NOTCH1	DLL4	curated	CPI-SS012B7C21D	NOTCH1_DLL4	2	14	NOTCH1	DLL4	0.0909627	0.880641	0.485802	0	0	NOTCH1	DLL4	curated	CPI-SS012B7C21D
both	PDCD1_CD274	2	14	PDCD1	CD274	0.0933102	0.433597	0.263454	0	0	PDCD1	CD274	curated	CPI-SS016EE0084	PDCD1_CD274	2	14	PDCD1	CD274	0.108037	1.0122	0.56012	0	0	PDCD1	CD274	curated	CPI-SS016EE0084
case only	XCL1_ADGRV1	2	14	XCL1	ADGRV1	0.0252857	0.0226436	0.0239647	0.002	0.0175683	XCL1	ADGRV1	InnateDB-All	CPI-SS023ABAE18	/	/	/	/	/	/	/	/	/	/	/	/	/	/
both	NOTCH2_DLL4	2	14	NOTCH2	DLL4	0.0970814	0.203946	0.150514	0	0	NOTCH2	DLL4	curated	CPI-SS027CDEA08	NOTCH2_DLL4	2	14	NOTCH2	DLL4	0.134311	0.880641	0.507476	0	0	NOTCH2	DLL4	curated	CPI-SS027CDEA08
case only	FLT4_PDGFC	2	14	FLT4	PDGFC	0.00627767	0.213089	0.109684	0.002	0.0175683	FLT4	PDGFC	guidetopharmacology.org	CPI-SS03A3EE72E	/	/	/	/	/	/	/	/	/	/	/	/	/	/
case only	MST1_MST1R	2	14	MST1	MST1R	0.0137643	0.0681896	0.0409769	0.001	0.0093226	MST1	MST1R	curated	CPI-SS03EACE0E0	/	/	/	/	/	/	/	/	/	/	/	/	/	/
both	TNFSF9_TNFRSF9	2	14	TNFSF9	TNFRSF9	0.0376545	0.579472	0.308563	0.001	0.0093226	TNFSF9	TNFRSF9	curated	CPI-SS0431D2256	TNFSF9_TNFRSF9	2	14	TNFSF9	TNFRSF9	0.0564168	1.1299	0.593156	0	0	TNFSF9	TNFRSF9	curated	CPI-SS0431D2256
case only	EFNA1_EPHA2	2	14	EFNA1	EPHA2	0.00756006	0.0639591	0.0357596	0.004	0.0325301	EFNA1	EPHA2	curated	CPI-SS046F6F0C1	/	/	/	/	/	/	/	/	/	/	/	/	/	/
both	CCRL2_CCL19	2	14	CCRL2	CCL19	0.0802195	2.58023	1.33022	0	0	CCRL2	CCL19	guidetopharmacology.org	CPI-SS056BE1011	CCRL2_CCL19	2	14	CCRL2	CCL19	0.0545059	39.1745	19.6145	0	0	CCRL2	CCL19	guidetopharmacology.org	CPI-SS056BE1011
both	HLA-DPB1_TNFSF13B	2	14	HLA-DPB1	TNFSF13B	9.23388	1.83798	5.53593	0	0	HLA-DPB1	TNFSF13B	InnateDB-All	CPI-SS05D23BCE8	HLA-DPB1_TNFSF13B	2	14	HLA-DPB1	TNFSF13B	5.99848	4.24636	5.12242	0	0	HLA-DPB1	TNFSF13B	InnateDB-All	CPI-SS05D23BCE8
both	CD226_NECTIN2	2	14	CD226	NECTIN2	0.204546	0.528465	0.366505	0.001	0.0093226	CD226	NECTIN2	curated	CPI-SS06207F70E	CD226_NECTIN2	2	14	CD226	NECTIN2	0.301299	1.78651	1.0439	0	0	CD226	NECTIN2	curated	CPI-SS06207F70E
case only	DSC2_DSG2	2	14	DSC2	DSG2	0.00607816	0.441218	0.223648	0.004	0.0325301	DSC2	DSG2	curated	CPI-SS06D13FCD3	/	/	/	/	/	/	/	/	/	/	/	/	/	/
both	CD28_CD86	2	14	CD28	CD86	0.114834	3.38609	1.75046	0	0	CD28	CD86	curated	CPI-SS077D7365D	CD28_CD86	2	14	CD28	CD86	0.116689	3.51293	1.81481	0	0	CD28	CD86	curated	CPI-SS077D7365D
case only	CMKLR1_RARRES2	2	14	CMKLR1	RARRES2	0.0563314	0.0307503	0.0435409	0.003	0.0252241	CMKLR1	RARRES2	guidetopharmacology.org	CPI-SS07D56EB05	/	/	/	/	/	/	/	/	/	/	/	/	/	/
case only	CXCL13_ACKR4	2	14	CXCL13	ACKR4	0.0157672	0.322056	0.168912	0.002	0.0175683	CXCL13	ACKR4	curated	CPI-SS083B5EBAB	/	/	/	/	/	/	/	/	/	/	/	/	/	/
both	CD6_ALCAM	2	14	CD6	ALCAM	2.00944	0.231053	1.12024	0.005	0.0394894	CD6	ALCAM	curated	CPI-SS08991B378	CD6_ALCAM	2	14	CD6	ALCAM	1.96033	0.482996	1.22166	0	0	CD6	ALCAM	curated	CPI-SS08991B378
case only	DSC1_DSG2	2	14	DSC1	DSG2	0.00193418	0.441218	0.221576	0.001	0.0093226	DSC1	DSG2	curated	CPI-SS08B94BEB2	/	/	/	/	/	/	/	/	/	/	/	/	/	/
case only	ACKR1_CCL17	2	14	ACKR1	CCL17	0.000721374	1.68269	0.841704	0	0	ACKR1	CCL17	I2D	CPI-SS0974EB232	/	/	/	/	/	/	/	/	/	/	/	/	/	/
both	CCR7_CCL19	2	14	CCR7	CCL19	0.907362	2.58023	1.7438	0.002	0.0175683	CCR7	CCL19	curated	CPI-SS098EFF959	CCR7_CCL19	2	14	CCR7	CCL19	0.930505	39.1745	20.0525	0	0	CCR7	CCL19	curated	CPI-SS098EFF959
both	TIGIT_NECTIN2	2	14	TIGIT	NECTIN2	1.39961	0.528465	0.964039	0.001	0.0093226	TIGIT	NECTIN2	curated	CPI-SS0A5DF05C0	TIGIT_NECTIN2	2	14	TIGIT	NECTIN2	1.31099	1.78651	1.54875	0	0	TIGIT	NECTIN2	curated	CPI-SS0A5DF05C0
both	CTLA4_CD86	2	14	CTLA4	CD86	0.0478993	3.38609	1.717	0	0	CTLA4	CD86	curated	CPI-SS0B0E09B1C	CTLA4_CD86	2	14	CTLA4	CD86	0.0526713	3.51293	1.7828	0	0	CTLA4	CD86	curated	CPI-SS0B0E09B1C
both	PDGFA_PDGFRA	2	14	PDGFA	PDGFRA	0.000853539	0.164961	0.0829075	0.006	0.0461998	PDGFA	PDGFRA	curated	CPI-SS0B70EB09E	PDGFA_PDGFRA	2	14	PDGFA	PDGFRA	0.0163521	0.239169	0.127761	0	0	PDGFA	PDGFRA	curated	CPI-SS0B70EB09E
case only	PDGFB_ADGRV1	2	14	PDGFB	ADGRV1	0.0277832	0.0226436	0.0252134	0.001	0.0093226	PDGFB	ADGRV1	InnateDB-All	CPI-SS0CB4F2FE4	/	/	/	/	/	/	/	/	/	/	/	/	/	/
both	CCR4_CCL17	2	14	CCR4	CCL17	0.00965632	1.68269	0.846172	0.001	0.0093226	CCR4	CCL17	curated	CPI-SS0EF1A7415	CCR4_CCL17	2	14	CCR4	CCL17	0.0118601	0.828394	0.420127	0.004	0.0354845	CCR4	CCL17	curated	CPI-SS0EF1A7415
both	CCL5_ACKR4	2	14	CCL5	ACKR4	88.1561	0.322056	44.2391	0	0	CCL5	ACKR4	I2D	CPI-SS0F3BF2B34	CCL5_ACKR4	2	14	CCL5	ACKR4	73.1757	0.418436	36.7971	0	0	CCL5	ACKR4	I2D	CPI-SS0F3BF2B34
both	PDCD1_PDCD1LG2	2	14	PDCD1	PDCD1LG2	0.0933102	0.104809	0.0990597	0	0	PDCD1	PDCD1LG2	curated	CPI-SS0F5B6B186	PDCD1_PDCD1LG2	2	14	PDCD1	PDCD1LG2	0.108037	0.247925	0.177981	0	0	PDCD1	PDCD1LG2	curated	CPI-SS0F5B6B186
both	PDGFB_PDGFRA	2	14	PDGFB	PDGFRA	0.0277832	0.164961	0.0963723	0	0	PDGFB	PDGFRA	curated	CPI-SS0FEEB187C	PDGFB_PDGFRA	2	14	PDGFB	PDGFRA	0.0375987	0.239169	0.138384	0	0	PDGFB	PDGFRA	curated	CPI-SS0FEEB187C
control only	TFRC_TNFSF13B	2	14	TFRC	TNFSF13B	/	/	/	/	/	/	/	/	/	TFRC_TNFSF13B	2	14	TFRC	TNFSF13B	0.0888982	4.24636	2.16763	0	0	TFRC	TNFSF13B	IMEx,IntAct	CPI-SS03133B4F2
control only	CTLA4_CD80	2	14	CTLA4	CD80	/	/	/	/	/	/	/	/	/	CTLA4_CD80	2	14	CTLA4	CD80	0.0526713	0.22366	0.138166	0	0	CTLA4	CD80	curated	CPI-SS0320FFAFC
control only	MERTK_GAS6	2	14	MERTK	GAS6	/	/	/	/	/	/	/	/	/	MERTK_GAS6	2	14	MERTK	GAS6	0.00756801	1.74121	0.874391	0	0	MERTK	GAS6	guidetopharmacology.org	CPI-SS0415CC75D
control only	TNFSF4_TNFRSF4	2	14	TNFSF4	TNFRSF4	/	/	/	/	/	/	/	/	/	TNFSF4_TNFRSF4	2	14	TNFSF4	TNFRSF4	0.017814	1.33443	0.676123	0.003	0.0275504	TNFSF4	TNFRSF4	curated	CPI-SS04456F441
control only	CD28_CD80	2	14	CD28	CD80	/	/	/	/	/	/	/	/	/	CD28_CD80	2	14	CD28	CD80	0.116689	0.22366	0.170175	0	0	CD28	CD80	curated	CPI-SS07327E587
control only	LTA_TNFRSF1B	2	14	LTA	TNFRSF1B	/	/	/	/	/	/	/	/	/	LTA_TNFRSF1B	2	14	LTA	TNFRSF1B	0.0706109	5.79638	2.9335	0	0	LTA	TNFRSF1B	curated	CPI-SS07D9A48A2
control only	GPR19_ENHO	2	14	GPR19	ENHO	/	/	/	/	/	/	/	/	/	GPR19_ENHO	2	14	GPR19	ENHO	0.0362481	0.0879878	0.062118	0.002	0.0191203	GPR19	ENHO	guidetopharmacology.org	CPI-SS07DFEBFA8
control only	TYRO3_GAS6	2	14	TYRO3	GAS6	/	/	/	/	/	/	/	/	/	TYRO3_GAS6	2	14	TYRO3	GAS6	0.00181907	1.74121	0.871516	0.003	0.0275504	TYRO3	GAS6	guidetopharmacology.org	CPI-SS085195142
control only	TNFRSF13C_TNFSF13B	2	14	TNFRSF13C	TNFSF13B	/	/	/	/	/	/	/	/	/	TNFRSF13C_TNFSF13B	2	14	TNFRSF13C	TNFSF13B	0.0926771	4.24636	2.16952	0.001	0.0101622	TNFRSF13C	TNFSF13B	guidetopharmacology.org	CPI-SS09648FAA9
control only	WNT4_SMO	2	14	WNT4	SMO	/	/	/	/	/	/	/	/	/	WNT4_SMO	2	14	WNT4	SMO	0.00379766	0.0089736	0.00638563	0.003	0.0275504	WNT4	SMO	I2D	CPI-SS0A69F13A3
control only	TNFRSF17_TNFSF13B	2	14	TNFRSF17	TNFSF13B	/	/	/	/	/	/	/	/	/	TNFRSF17_TNFSF13B	2	14	TNFRSF17	TNFSF13B	0.0140212	4.24636	2.13019	0	0	TNFRSF17	TNFSF13B	curated	CPI-SS0E2863F09
control only	TNF_TNFRSF1B	2	14	TNF	TNFRSF1B	/	/	/	/	/	/	/	/	/	TNF_TNFRSF1B	2	14	TNF	TNFRSF1B	0.0465773	5.79638	2.92148	0	0	TNF	TNFRSF1B	curated	CPI-SS0E7D5974D
control only	CD40_TNFSF13B	2	14	CD40	TNFSF13B	/	/	/	/	/	/	/	/	/	CD40_TNFSF13B	2	14	CD40	TNFSF13B	0.0808398	4.24636	2.1636	0	0	CD40	TNFSF13B	I2D,InnateDB	CPI-SS0F00D756A
control only	SEMA3E_PLXND1	2	14	SEMA3E	PLXND1	/	/	/	/	/	/	/	/	/	SEMA3E_PLXND1	2	14	SEMA3E	PLXND1	0.0780095	0.718006	0.398008	0	0	SEMA3E	PLXND1	curated	CPI-SS0F3A089DE
both	TNFRSF10B_FASLG	3	1	TNFRSF10B	FASLG	0.118476	0.849528	0.484002	0	0	TNFRSF10B	FASLG	I2D,InnateDB-All	CPI-SS0049FD74F	TNFRSF10B_FASLG	3	1	TNFRSF10B	FASLG	0.131418	0.876374	0.503896	0	0	TNFRSF10B	FASLG	I2D,InnateDB-All	CPI-SS0049FD74F
case only	EDA_EDA2R	3	1	EDA	EDA2R	0.0383042	0.00428877	0.0212965	0	0	EDA	EDA2R	guidetopharmacology.org	CPI-SS00797FD15	/	/	/	/	/	/	/	/	/	/	/	/	/	/
case only	CD2_CD58	3	1	CD2	CD58	2.87635	1.01007	1.94321	0	0	CD2	CD58	curated	CPI-SS00B1BEE64	/	/	/	/	/	/	/	/	/	/	/	/	/	/
both	LTA_TNFRSF14	3	1	LTA	TNFRSF14	0.137724	1.1221	0.629912	0	0	LTA	TNFRSF14	curated	CPI-SS0110361CB	LTA_TNFRSF14	3	1	LTA	TNFRSF14	0.159767	1.07394	0.616854	0	0	LTA	TNFRSF14	curated	CPI-SS0110361CB
case only	SELP_CD34	3	1	SELP	CD34	0.00268809	0.00796609	0.00532709	0.005	0.0394894	SELP	CD34	curated	CPI-SS015E1E2C6	/	/	/	/	/	/	/	/	/	/	/	/	/	/
both	CLEC2B_KLRF1	3	1	CLEC2B	KLRF1	0.900193	5.61081	3.2555	0	0	CLEC2B	KLRF1	curated	CPI-SS025C8F785	CLEC2B_KLRF1	3	1	CLEC2B	KLRF1	1.93104	7.86074	4.89589	0	0	CLEC2B	KLRF1	curated	CPI-SS025C8F785
both	MIF_TNFRSF14	3	1	MIF	TNFRSF14	3.87974	1.1221	2.50092	0	0	MIF	TNFRSF14	I2D,IntAct	CPI-SS02ACCF1F7	MIF_TNFRSF14	3	1	MIF	TNFRSF14	3.72221	1.07394	2.39807	0	0	MIF	TNFRSF14	I2D,IntAct	CPI-SS02ACCF1F7
case only	HLA-E_KLRK1	3	1	HLA-E	KLRK1	11.0816	0.107938	5.59479	0	0	HLA-E	KLRK1	curated	CPI-SS03339363E	/	/	/	/	/	/	/	/	/	/	/	/	/	/
case only	CXADR_FAM3C	3	1	CXADR	FAM3C	0.0121027	0.287463	0.149783	0.004	0.0325301	CXADR	FAM3C	IMEx,IntAct	CPI-SS033CB0BB2	/	/	/	/	/	/	/	/	/	/	/	/	/	/
both	HLA-E_KLRC1	3	1	HLA-E	KLRC1	11.0816	3.27731	7.17948	0	0	HLA-E	KLRC1	curated	CPI-SS03EF699C7	HLA-E_KLRC1	3	1	HLA-E	KLRC1	13.1436	2.40801	7.7758	0	0	HLA-E	KLRC1	curated	CPI-SS03EF699C7
both	TBXA2R_GHRL	3	1	TBXA2R	GHRL	0.118963	0.14126	0.130112	0	0	TBXA2R	GHRL	InnateDB-All	CPI-SS042EB8C7A	TBXA2R_GHRL	3	1	TBXA2R	GHRL	0.0817665	0.162417	0.122092	0	0	TBXA2R	GHRL	InnateDB-All	CPI-SS042EB8C7A
case only	EFNA1_EPHA2	3	1	EFNA1	EPHA2	0.0399026	0.00274702	0.0213248	0.001	0.0093226	EFNA1	EPHA2	curated	CPI-SS046F6F0C1	/	/	/	/	/	/	/	/	/	/	/	/	/	/
both	HLA-F_KIR3DL1	3	1	HLA-F	KIR3DL1	1.65774	0.227289	0.942513	0	0	HLA-F	KIR3DL1	curated	CPI-SS048242083	HLA-F_KIR3DL1	3	1	HLA-F	KIR3DL1	2.50748	0.413208	1.46035	0	0	HLA-F	KIR3DL1	curated	CPI-SS048242083
case only	OXT_OXTR	3	1	OXT	OXTR	0.0453984	0.00503925	0.0252188	0.003	0.0252241	OXT	OXTR	I2D	CPI-SS04B547174	/	/	/	/	/	/	/	/	/	/	/	/	/	/
both	CD48_CD244	3	1	CD48	CD244	2.19	0.37095	1.28048	0	0	CD48	CD244	curated	CPI-SS056FF4363	CD48_CD244	3	1	CD48	CD244	3.55455	0.586959	2.07075	0	0	CD48	CD244	curated	CPI-SS056FF4363
case only	PDGFB_PDGFRB	3	1	PDGFB	PDGFRB	0.0227727	0.139766	0.0812695	0	0	PDGFB	PDGFRB	curated	CPI-SS05A26A1DE	/	/	/	/	/	/	/	/	/	/	/	/	/	/
both	LRP6_CKLF	3	1	LRP6	CKLF	0.0127521	2.29634	1.15455	0	0	LRP6	CKLF	IMEx,IntAct	CPI-SS05B1FA8A8	LRP6_CKLF	3	1	LRP6	CKLF	0.020415	3.08554	1.55298	0	0	LRP6	CKLF	IMEx,IntAct	CPI-SS05B1FA8A8
case only	EFNA3_EPHA4	3	1	EFNA3	EPHA4	0.0190159	0.165786	0.0924008	0	0	EFNA3	EPHA4	curated	CPI-SS05B4EB419	/	/	/	/	/	/	/	/	/	/	/	/	/	/
both	CD55_ADGRE5	3	1	CD55	ADGRE5	0.690662	1.1365	0.913579	0	0	CD55	ADGRE5	curated	CPI-SS061A7E099	CD55_ADGRE5	3	1	CD55	ADGRE5	1.23771	1.29592	1.26681	0	0	CD55	ADGRE5	curated	CPI-SS061A7E099
case only	EFNA4_EPHA4	3	1	EFNA4	EPHA4	0.0728187	0.165786	0.119302	0	0	EFNA4	EPHA4	curated	CPI-SS0659DBE72	/	/	/	/	/	/	/	/	/	/	/	/	/	/
both	LTA_TNFRSF1B	3	1	LTA	TNFRSF1B	0.137724	0.992076	0.5649	0	0	LTA	TNFRSF1B	curated	CPI-SS07D9A48A2	LTA_TNFRSF1B	3	1	LTA	TNFRSF1B	0.159767	1.5037	0.831733	0	0	LTA	TNFRSF1B	curated	CPI-SS07D9A48A2
case only	BTLA_TNFRSF14	3	1	BTLA	TNFRSF14	0.0829361	1.1221	0.602518	0.001	0.0093226	BTLA	TNFRSF14	guidetopharmacology.org	CPI-SS08330207B	/	/	/	/	/	/	/	/	/	/	/	/	/	/
both	LTA_TNFRSF1A	3	1	LTA	TNFRSF1A	0.137724	0.822023	0.479874	0	0	LTA	TNFRSF1A	curated	CPI-SS084BE3E4B	LTA_TNFRSF1A	3	1	LTA	TNFRSF1A	0.159767	0.770561	0.465164	0	0	LTA	TNFRSF1A	curated	CPI-SS084BE3E4B
case only	EPHB6_EFNB3	3	1	EPHB6	EFNB3	0.182966	0.00170734	0.0923366	0	0	EPHB6	EFNB3	curated	CPI-SS08718E4FB	/	/	/	/	/	/	/	/	/	/	/	/	/	/
both	SELL_SELPLG	3	1	SELL	SELPLG	8.46785	1.43235	4.9501	0	0	SELL	SELPLG	curated	CPI-SS087321EB5	SELL_SELPLG	3	1	SELL	SELPLG	8.6888	1.42919	5.059	0	0	SELL	SELPLG	curated	CPI-SS087321EB5
case only	EFNB2_EPHA4	3	1	EFNB2	EPHA4	0.00222541	0.165786	0.0840055	0.001	0.0093226	EFNB2	EPHA4	curated	CPI-SS087E0E3FB	/	/	/	/	/	/	/	/	/	/	/	/	/	/
case only	NOTCH1_JAG2	3	1	NOTCH1	JAG2	0.0990416	0.01764	0.0583408	0.005	0.0394894	NOTCH1	JAG2	curated	CPI-SS08C3D27F7	/	/	/	/	/	/	/	/	/	/	/	/	/	/
both	HLA-C_KIR2DL3	3	1	HLA-C	KIR2DL3	22.976	0.565185	11.7706	0	0	HLA-C	KIR2DL3	curated	CPI-SS0917CBD53	HLA-C_KIR2DL3	3	1	HLA-C	KIR2DL3	18.1757	0.46254	9.31913	0	0	HLA-C	KIR2DL3	curated	CPI-SS0917CBD53
both	HLA-B_KIR3DL2	3	1	HLA-B	KIR3DL2	28.3879	0.731971	14.5599	0	0	HLA-B	KIR3DL2	curated	CPI-SS0987A89AE	HLA-B_KIR3DL2	3	1	HLA-B	KIR3DL2	27.5872	0.734743	14.161	0	0	HLA-B	KIR3DL2	curated	CPI-SS0987A89AE
case only	TNFRSF1A_FASLG	3	1	TNFRSF1A	FASLG	0.229404	0.849528	0.539466	0	0	TNFRSF1A	FASLG	I2D,InnateDB-All	CPI-SS0A4F27388	/	/	/	/	/	/	/	/	/	/	/	/	/	/
both	HLA-C_KIR2DL1	3	1	HLA-C	KIR2DL1	22.976	0.145885	11.5609	0	0	HLA-C	KIR2DL1	curated	CPI-SS0ABD11350	HLA-C_KIR2DL1	3	1	HLA-C	KIR2DL1	18.1757	0.59197	9.38385	0	0	HLA-C	KIR2DL1	curated	CPI-SS0ABD11350
both	HLA-F_KIR3DL2	3	1	HLA-F	KIR3DL2	1.65774	0.731971	1.19485	0	0	HLA-F	KIR3DL2	curated	CPI-SS0BDD10277	HLA-F_KIR3DL2	3	1	HLA-F	KIR3DL2	2.50748	0.734743	1.62111	0	0	HLA-F	KIR3DL2	curated	CPI-SS0BDD10277
both	HLA-E_KLRC2	3	1	HLA-E	KLRC2	11.0816	3.4806	7.28112	0	0	HLA-E	KLRC2	curated	CPI-SS0C4FA643F	HLA-E_KLRC2	3	1	HLA-E	KLRC2	13.1436	3.87415	8.50887	0	0	HLA-E	KLRC2	curated	CPI-SS0C4FA643F
both	HLA-A_KIR3DL1	3	1	HLA-A	KIR3DL1	25.0202	0.227289	12.6237	0	0	HLA-A	KIR3DL1	curated	CPI-SS0CBAA9BCC	HLA-A_KIR3DL1	3	1	HLA-A	KIR3DL1	20.0165	0.413208	10.2149	0	0	HLA-A	KIR3DL1	curated	CPI-SS0CBAA9BCC
case only	TGFB3_TGFBR3	3	1	TGFB3	TGFBR3	0.00420775	0.379142	0.191675	0.002	0.0175683	TGFB3	TGFBR3	curated	CPI-SS0D46E2B45	/	/	/	/	/	/	/	/	/	/	/	/	/	/
both	LTA_RIPK1	3	1	LTA	RIPK1	0.137724	0.147799	0.142762	0	0	LTA	RIPK1	IMEx,InnateDB-All,MINT	CPI-SS0D5C54214	LTA_RIPK1	3	1	LTA	RIPK1	0.159767	0.216223	0.187995	0	0	LTA	RIPK1	IMEx,InnateDB-All,MINT	CPI-SS0D5C54214
both	EPHB6_EFNB1	3	1	EPHB6	EFNB1	0.182966	0.0390944	0.11103	0	0	EPHB6	EFNB1	curated	CPI-SS0DC4D593E	EPHB6_EFNB1	3	1	EPHB6	EFNB1	0.318969	0.0369724	0.177971	0	0	EPHB6	EFNB1	curated	CPI-SS0DC4D593E
both	TNFSF10_RIPK1	3	1	TNFSF10	RIPK1	0.683474	0.147799	0.415636	0	0	TNFSF10	RIPK1	InnateDB-All	CPI-SS0DEDA3567	TNFSF10_RIPK1	3	1	TNFSF10	RIPK1	0.854002	0.216223	0.535112	0.001	0.0101622	TNFSF10	RIPK1	InnateDB-All	CPI-SS0DEDA3567
both	PECAM1_CD38	3	1	PECAM1	CD38	0.151429	0.532428	0.341929	0	0	PECAM1	CD38	curated	CPI-SS0E0DEA7D5	PECAM1_CD38	3	1	PECAM1	CD38	0.214036	0.796303	0.50517	0	0	PECAM1	CD38	curated	CPI-SS0E0DEA7D5
case only	SELL_CD34	3	1	SELL	CD34	8.46785	0.00796609	4.23791	0	0	SELL	CD34	curated	CPI-SS0EB5AEC83	/	/	/	/	/	/	/	/	/	/	/	/	/	/
both	EFNA1_EPHA4	3	1	EFNA1	EPHA4	0.0399026	0.165786	0.102844	0	0	EFNA1	EPHA4	curated	CPI-SS0EBFE1854	EFNA1_EPHA4	3	1	EFNA1	EPHA4	0.0569157	0.194954	0.125935	0	0	EFNA1	EPHA4	curated	CPI-SS0EBFE1854
both	PGRMC2_CCL4L2	3	1	PGRMC2	CCL4L2	0.253245	3.57677	1.91501	0	0	PGRMC2	CCL4L2	IMEx,IntAct	CPI-SS0F3D40856	PGRMC2_CCL4L2	3	1	PGRMC2	CCL4L2	0.427393	2.0441	1.23575	0	0	PGRMC2	CCL4L2	IMEx,IntAct	CPI-SS0F3D40856
both	EFNA1_EPHA1	3	1	EFNA1	EPHA1	0.0399026	0.175737	0.10782	0	0	EFNA1	EPHA1	curated	CPI-SS0FF49C823	EFNA1_EPHA1	3	1	EFNA1	EPHA1	0.0569157	0.0438291	0.0503724	0	0	EFNA1	EPHA1	curated	CPI-SS0FF49C823
control only	LGALS9_CD47	3	1	LGALS9	CD47	/	/	/	/	/	/	/	/	/	LGALS9_CD47	3	1	LGALS9	CD47	0.222812	4.12272	2.17277	0.004	0.0354845	LGALS9	CD47	InnateDB-All	CPI-SS014958F32
control only	TNFRSF10A_TNFSF10	3	1	TNFRSF10A	TNFSF10	/	/	/	/	/	/	/	/	/	TNFRSF10A_TNFSF10	3	1	TNFRSF10A	TNFSF10	0.0959199	0.807689	0.451805	0	0	TNFRSF10A	TNFSF10	curated	CPI-SS0179FBFD3
control only	CD46_JAG1	3	1	CD46	JAG1	/	/	/	/	/	/	/	/	/	CD46_JAG1	3	1	CD46	JAG1	0.870603	0.0312809	0.450942	0	0	CD46	JAG1	curated	CPI-SS01A07768A
control only	SELP_SELPLG	3	1	SELP	SELPLG	/	/	/	/	/	/	/	/	/	SELP_SELPLG	3	1	SELP	SELPLG	0.0074425	1.42919	0.718316	0.003	0.0275504	SELP	SELPLG	curated	CPI-SS02B7540B0
control only	BDNF_F11R	3	1	BDNF	F11R	/	/	/	/	/	/	/	/	/	BDNF_F11R	3	1	BDNF	F11R	0.000601575	0.17888	0.0897405	0	0	BDNF	F11R	IMEx,InnateDB-All,IntAct	CPI-SS03F0B666C
control only	DLL1_NOTCH1	3	1	DLL1	NOTCH1	/	/	/	/	/	/	/	/	/	DLL1_NOTCH1	3	1	DLL1	NOTCH1	0.0295063	0.190777	0.110142	0.001	0.0101622	DLL1	NOTCH1	curated	CPI-SS04A5D6B6F
control only	PTGIR_GHRL	3	1	PTGIR	GHRL	/	/	/	/	/	/	/	/	/	PTGIR_GHRL	3	1	PTGIR	GHRL	0.0509346	0.162417	0.106676	0	0	PTGIR	GHRL	InnateDB-All	CPI-SS05D406038
control only	LGALS9_SORL1	3	1	LGALS9	SORL1	/	/	/	/	/	/	/	/	/	LGALS9_SORL1	3	1	LGALS9	SORL1	0.222812	2.04273	1.13277	0	0	LGALS9	SORL1	InnateDB-All	CPI-SS09C52F54E
control only	WNT7A_LDLR	3	1	WNT7A	LDLR	/	/	/	/	/	/	/	/	/	WNT7A_LDLR	3	1	WNT7A	LDLR	0.116026	0.0516263	0.083826	0.001	0.0101622	WNT7A	LDLR	InnateDB-All	CPI-SS0A81A3626
control only	ACKR2_CCL5	3	1	ACKR2	CCL5	/	/	/	/	/	/	/	/	/	ACKR2_CCL5	3	1	ACKR2	CCL5	0.00553384	81.6095	40.8075	0	0	ACKR2	CCL5	curated	CPI-SS0AE4CF4E7
control only	ACKR2_CCL4	3	1	ACKR2	CCL4	/	/	/	/	/	/	/	/	/	ACKR2_CCL4	3	1	ACKR2	CCL4	0.00553384	10.9696	5.48754	0	0	ACKR2	CCL4	curated	CPI-SS0AFE077D8
control only	NOTCH1_JAG1	3	1	NOTCH1	JAG1	/	/	/	/	/	/	/	/	/	NOTCH1_JAG1	3	1	NOTCH1	JAG1	0.111672	0.0312809	0.0714766	0	0	NOTCH1	JAG1	curated	CPI-SS0B87FE6E0
control only	GPR75_CCL5	3	1	GPR75	CCL5	/	/	/	/	/	/	/	/	/	GPR75_CCL5	3	1	GPR75	CCL5	0.00259108	81.6095	40.806	0.001	0.0101622	GPR75	CCL5	guidetopharmacology.org	CPI-SS0DA291AD9
control only	LGALS9_HAVCR2	3	1	LGALS9	HAVCR2	/	/	/	/	/	/	/	/	/	LGALS9_HAVCR2	3	1	LGALS9	HAVCR2	0.222812	0.333523	0.278168	0	0	LGALS9	HAVCR2	curated	CPI-SS0E23CEB91
control only	EPHB4_EFNB1	3	1	EPHB4	EFNB1	/	/	/	/	/	/	/	/	/	EPHB4_EFNB1	3	1	EPHB4	EFNB1	0.00969454	0.0369724	0.0233335	0	0	EPHB4	EFNB1	curated	CPI-SS0F21D6CA0
both	TNFRSF10B_FASLG	3	2	TNFRSF10B	FASLG	0.118476	0.501193	0.309834	0	0	TNFRSF10B	FASLG	I2D,InnateDB-All	CPI-SS0049FD74F	TNFRSF10B_FASLG	3	2	TNFRSF10B	FASLG	0.131418	0.519135	0.325277	0	0	TNFRSF10B	FASLG	I2D,InnateDB-All	CPI-SS0049FD74F
both	LTA_TNFRSF14	3	2	LTA	TNFRSF14	0.137724	1.02997	0.583848	0	0	LTA	TNFRSF14	curated	CPI-SS0110361CB	LTA_TNFRSF14	3	2	LTA	TNFRSF14	0.159767	1.06422	0.611995	0	0	LTA	TNFRSF14	curated	CPI-SS0110361CB
both	MIF_TNFRSF14	3	2	MIF	TNFRSF14	3.87974	1.02997	2.45486	0	0	MIF	TNFRSF14	I2D,IntAct	CPI-SS02ACCF1F7	MIF_TNFRSF14	3	2	MIF	TNFRSF14	3.72221	1.06422	2.39321	0	0	MIF	TNFRSF14	I2D,IntAct	CPI-SS02ACCF1F7
case only	HLA-E_KLRK1	3	2	HLA-E	KLRK1	11.0816	0.084388	5.58302	0.005	0.0394894	HLA-E	KLRK1	curated	CPI-SS03339363E	/	/	/	/	/	/	/	/	/	/	/	/	/	/
case only	EPHA1_EFNA5	3	2	EPHA1	EFNA5	0.056459	0.0832495	0.0698543	0	0	EPHA1	EFNA5	curated	CPI-SS03A2EFDD5	/	/	/	/	/	/	/	/	/	/	/	/	/	/
case only	HLA-E_KLRC1	3	2	HLA-E	KLRC1	11.0816	1.21638	6.14901	0.003	0.0252241	HLA-E	KLRC1	curated	CPI-SS03EF699C7	/	/	/	/	/	/	/	/	/	/	/	/	/	/
both	TBXA2R_GHRL	3	2	TBXA2R	GHRL	0.118963	0.148256	0.13361	0	0	TBXA2R	GHRL	InnateDB-All	CPI-SS042EB8C7A	TBXA2R_GHRL	3	2	TBXA2R	GHRL	0.0817665	0.100085	0.0909259	0	0	TBXA2R	GHRL	InnateDB-All	CPI-SS042EB8C7A
case only	CD48_CD244	3	2	CD48	CD244	2.19	0.200805	1.1954	0	0	CD48	CD244	curated	CPI-SS056FF4363	/	/	/	/	/	/	/	/	/	/	/	/	/	/
case only	PDGFB_PDGFRB	3	2	PDGFB	PDGFRB	0.0227727	0.0939932	0.058383	0	0	PDGFB	PDGFRB	curated	CPI-SS05A26A1DE	/	/	/	/	/	/	/	/	/	/	/	/	/	/
both	LRP6_CKLF	3	2	LRP6	CKLF	0.0127521	1.7376	0.875178	0.004	0.0325301	LRP6	CKLF	IMEx,IntAct	CPI-SS05B1FA8A8	LRP6_CKLF	3	2	LRP6	CKLF	0.020415	2.34423	1.18232	0	0	LRP6	CKLF	IMEx,IntAct	CPI-SS05B1FA8A8
case only	EFNA3_EPHA4	3	2	EFNA3	EPHA4	0.0190159	0.14385	0.0814331	0.002	0.0175683	EFNA3	EPHA4	curated	CPI-SS05B4EB419	/	/	/	/	/	/	/	/	/	/	/	/	/	/
both	CD55_ADGRE5	3	2	CD55	ADGRE5	0.690662	0.811465	0.751063	0	0	CD55	ADGRE5	curated	CPI-SS061A7E099	CD55_ADGRE5	3	2	CD55	ADGRE5	1.23771	0.703271	0.970489	0	0	CD55	ADGRE5	curated	CPI-SS061A7E099
case only	EFNA4_EPHA4	3	2	EFNA4	EPHA4	0.0728187	0.14385	0.108335	0	0	EFNA4	EPHA4	curated	CPI-SS0659DBE72	/	/	/	/	/	/	/	/	/	/	/	/	/	/
case only	LTA_TNFRSF1B	3	2	LTA	TNFRSF1B	0.137724	0.83354	0.485632	0	0	LTA	TNFRSF1B	curated	CPI-SS07D9A48A2	/	/	/	/	/	/	/	/	/	/	/	/	/	/
case only	BTLA_TNFRSF14	3	2	BTLA	TNFRSF14	0.0829361	1.02997	0.556453	0.004	0.0325301	BTLA	TNFRSF14	guidetopharmacology.org	CPI-SS08330207B	/	/	/	/	/	/	/	/	/	/	/	/	/	/
both	LTA_TNFRSF1A	3	2	LTA	TNFRSF1A	0.137724	0.614019	0.375872	0	0	LTA	TNFRSF1A	curated	CPI-SS084BE3E4B	LTA_TNFRSF1A	3	2	LTA	TNFRSF1A	0.159767	0.484712	0.322239	0	0	LTA	TNFRSF1A	curated	CPI-SS084BE3E4B
both	SELL_SELPLG	3	2	SELL	SELPLG	8.46785	1.0966	4.78223	0	0	SELL	SELPLG	curated	CPI-SS087321EB5	SELL_SELPLG	3	2	SELL	SELPLG	8.6888	1.10591	4.89736	0	0	SELL	SELPLG	curated	CPI-SS087321EB5
case only	EFNB2_EPHA4	3	2	EFNB2	EPHA4	0.00222541	0.14385	0.0730378	0.001	0.0093226	EFNB2	EPHA4	curated	CPI-SS087E0E3FB	/	/	/	/	/	/	/	/	/	/	/	/	/	/
both	CD27_CD70	3	2	CD27	CD70	2.25312	0.0917386	1.17243	0	0	CD27	CD70	curated	CPI-SS0D4BF6CA3	CD27_CD70	3	2	CD27	CD70	2.07728	0.0848122	1.08105	0	0	CD27	CD70	curated	CPI-SS0D4BF6CA3
both	LTA_RIPK1	3	2	LTA	RIPK1	0.137724	0.147979	0.142852	0	0	LTA	RIPK1	IMEx,InnateDB-All,MINT	CPI-SS0D5C54214	LTA_RIPK1	3	2	LTA	RIPK1	0.159767	0.276192	0.217979	0	0	LTA	RIPK1	IMEx,InnateDB-All,MINT	CPI-SS0D5C54214
case only	FGF7_FGFR4	3	2	FGF7	FGFR4	0.00490389	0.00411586	0.00450988	0.002	0.0175683	FGF7	FGFR4	I2D	CPI-SS0D95D41D6	/	/	/	/	/	/	/	/	/	/	/	/	/	/
both	TNFSF10_RIPK1	3	2	TNFSF10	RIPK1	0.683474	0.147979	0.415726	0	0	TNFSF10	RIPK1	InnateDB-All	CPI-SS0DEDA3567	TNFSF10_RIPK1	3	2	TNFSF10	RIPK1	0.854002	0.276192	0.565097	0	0	TNFSF10	RIPK1	InnateDB-All	CPI-SS0DEDA3567
case only	FGF7_FGFR2	3	2	FGF7	FGFR2	0.00490389	0.00829211	0.006598	0.006	0.0461998	FGF7	FGFR2	I2D,IMEx,InnateDB-All,IntAct	CPI-SS0E928B8C8	/	/	/	/	/	/	/	/	/	/	/	/	/	/
both	EFNA1_EPHA4	3	2	EFNA1	EPHA4	0.0399026	0.14385	0.0918764	0	0	EFNA1	EPHA4	curated	CPI-SS0EBFE1854	EFNA1_EPHA4	3	2	EFNA1	EPHA4	0.0569157	0.169379	0.113148	0	0	EFNA1	EPHA4	curated	CPI-SS0EBFE1854
both	EFNA1_EPHA1	3	2	EFNA1	EPHA1	0.0399026	0.159752	0.0998271	0	0	EFNA1	EPHA1	curated	CPI-SS0FF49C823	EFNA1_EPHA1	3	2	EFNA1	EPHA1	0.0569157	0.0455745	0.0512451	0	0	EFNA1	EPHA1	curated	CPI-SS0FF49C823
control only	OXT_OXTR	3	2	OXT	OXTR	/	/	/	/	/	/	/	/	/	OXT_OXTR	3	2	OXT	OXTR	0.0406721	0.00336543	0.0220188	0.003	0.0275504	OXT	OXTR	I2D	CPI-SS04B547174
control only	WNT7A_LDLR	3	2	WNT7A	LDLR	/	/	/	/	/	/	/	/	/	WNT7A_LDLR	3	2	WNT7A	LDLR	0.116026	0.07927	0.0976478	0	0	WNT7A	LDLR	InnateDB-All	CPI-SS0A81A3626
control only	ACKR2_CCL5	3	2	ACKR2	CCL5	/	/	/	/	/	/	/	/	/	ACKR2_CCL5	3	2	ACKR2	CCL5	0.00553384	73.1757	36.5906	0	0	ACKR2	CCL5	curated	CPI-SS0AE4CF4E7
control only	ACKR2_CCL27	3	2	ACKR2	CCL27	/	/	/	/	/	/	/	/	/	ACKR2_CCL27	3	2	ACKR2	CCL27	0.00553384	0.00323561	0.00438473	0.002	0.0191203	ACKR2	CCL27	I2D	CPI-SS0D34B5517
control only	EPHB6_EFNB1	3	2	EPHB6	EFNB1	/	/	/	/	/	/	/	/	/	EPHB6_EFNB1	3	2	EPHB6	EFNB1	0.318969	0.0318008	0.175385	0	0	EPHB6	EFNB1	curated	CPI-SS0DC4D593E
control only	SELL_CD34	3	2	SELL	CD34	/	/	/	/	/	/	/	/	/	SELL_CD34	3	2	SELL	CD34	8.6888	0.000894691	4.34485	0	0	SELL	CD34	curated	CPI-SS0EB5AEC83
control only	EPHB4_EFNB1	3	2	EPHB4	EFNB1	/	/	/	/	/	/	/	/	/	EPHB4_EFNB1	3	2	EPHB4	EFNB1	0.00969454	0.0318008	0.0207477	0.001	0.0101622	EPHB4	EFNB1	curated	CPI-SS0F21D6CA0
control only	JAM3_JAM3	3	2	JAM3	JAM3	/	/	/	/	/	/	/	/	/	JAM3_JAM3	3	2	JAM3	JAM3	0.0492962	0.0308538	0.040075	0.004	0.0354845	JAM3	JAM3	curated	CPI-SS0F9D53834
case only	TBXA2R_GHRL	3	3	TBXA2R	GHRL	0.118963	0.126372	0.122668	0	0	TBXA2R	GHRL	InnateDB-All	CPI-SS042EB8C7A	/	/	/	/	/	/	/	/	/	/	/	/	/	/
both	EDA_EDAR	3	3	EDA	EDAR	0.0383042	0.0377845	0.0380444	0	0	EDA	EDAR	guidetopharmacology.org	CPI-SS05A8552D7	EDA_EDAR	3	3	EDA	EDAR	0.0203971	0.0512402	0.0358187	0	0	EDA	EDAR	guidetopharmacology.org	CPI-SS05A8552D7
both	SELL_SELPLG	3	3	SELL	SELPLG	8.46785	0.524181	4.49602	0	0	SELL	SELPLG	curated	CPI-SS087321EB5	SELL_SELPLG	3	3	SELL	SELPLG	8.6888	0.567722	4.62826	0	0	SELL	SELPLG	curated	CPI-SS087321EB5
case only	EPHB6_EFNB2	3	3	EPHB6	EFNB2	0.182966	0.00222541	0.0925956	0.004	0.0325301	EPHB6	EFNB2	curated	CPI-SS090FC28E1	/	/	/	/	/	/	/	/	/	/	/	/	/	/
both	WNT7A_LDLR	3	3	WNT7A	LDLR	0.0952337	0.082938	0.0890859	0	0	WNT7A	LDLR	InnateDB-All	CPI-SS0A81A3626	WNT7A_LDLR	3	3	WNT7A	LDLR	0.116026	0.122991	0.119508	0	0	WNT7A	LDLR	InnateDB-All	CPI-SS0A81A3626
control only	LTA_TNFRSF14	3	3	LTA	TNFRSF14	/	/	/	/	/	/	/	/	/	LTA_TNFRSF14	3	3	LTA	TNFRSF14	0.159767	1.24542	0.702595	0	0	LTA	TNFRSF14	curated	CPI-SS0110361CB
control only	TNFRSF10A_TNFSF10	3	3	TNFRSF10A	TNFSF10	/	/	/	/	/	/	/	/	/	TNFRSF10A_TNFSF10	3	3	TNFRSF10A	TNFSF10	0.0959199	0.854002	0.474961	0	0	TNFRSF10A	TNFSF10	curated	CPI-SS0179FBFD3
control only	MIF_TNFRSF14	3	3	MIF	TNFRSF14	/	/	/	/	/	/	/	/	/	MIF_TNFRSF14	3	3	MIF	TNFRSF14	3.72221	1.24542	2.48382	0	0	MIF	TNFRSF14	I2D,IntAct	CPI-SS02ACCF1F7
control only	TFRC_TNFSF13B	3	3	TFRC	TNFSF13B	/	/	/	/	/	/	/	/	/	TFRC_TNFSF13B	3	3	TFRC	TNFSF13B	0.119557	0.461396	0.290476	0.003	0.0275504	TFRC	TNFSF13B	IMEx,IntAct	CPI-SS03133B4F2
control only	ACKR2_CCL28	3	3	ACKR2	CCL28	/	/	/	/	/	/	/	/	/	ACKR2_CCL28	3	3	ACKR2	CCL28	0.00553384	0.129306	0.0674197	0	0	ACKR2	CCL28	I2D	CPI-SS091B461CB
control only	ACKR2_CCL27	3	3	ACKR2	CCL27	/	/	/	/	/	/	/	/	/	ACKR2_CCL27	3	3	ACKR2	CCL27	0.00553384	0.00339615	0.004465	0.003	0.0275504	ACKR2	CCL27	I2D	CPI-SS0D34B5517
control only	CD47_SIRPG	3	3	CD47	SIRPG	/	/	/	/	/	/	/	/	/	CD47_SIRPG	3	3	CD47	SIRPG	2.5233	0.168806	1.34605	0	0	CD47	SIRPG	curated	CPI-SS0E9015902
case only	EDA_EDA2R	3	4	EDA	EDA2R	0.0383042	0.00212316	0.0202137	0	0	EDA	EDA2R	guidetopharmacology.org	CPI-SS00797FD15	/	/	/	/	/	/	/	/	/	/	/	/	/	/
both	TNFRSF10A_TNFSF10	3	4	TNFRSF10A	TNFSF10	0.0692454	0.958586	0.513915	0	0	TNFRSF10A	TNFSF10	curated	CPI-SS0179FBFD3	TNFRSF10A_TNFSF10	3	4	TNFRSF10A	TNFSF10	0.0959199	1.05027	0.573094	0	0	TNFRSF10A	TNFSF10	curated	CPI-SS0179FBFD3
case only	TBXA2R_GHRL	3	4	TBXA2R	GHRL	0.118963	0.166323	0.142643	0	0	TBXA2R	GHRL	InnateDB-All	CPI-SS042EB8C7A	/	/	/	/	/	/	/	/	/	/	/	/	/	/
case only	EDA_EDAR	3	4	EDA	EDAR	0.0383042	0.00933572	0.0238199	0.001	0.0093226	EDA	EDAR	guidetopharmacology.org	CPI-SS05A8552D7	/	/	/	/	/	/	/	/	/	/	/	/	/	/
both	TNFSF12_TNFRSF25	3	4	TNFSF12	TNFRSF25	0.132077	1.63674	0.88441	0.001	0.0093226	TNFSF12	TNFRSF25	I2D	CPI-SS079DDF890	TNFSF12_TNFRSF25	3	4	TNFSF12	TNFRSF25	0.242598	1.54971	0.896153	0	0	TNFSF12	TNFRSF25	I2D	CPI-SS079DDF890
both	SELL_SELPLG	3	4	SELL	SELPLG	8.46785	0.714547	4.5912	0	0	SELL	SELPLG	curated	CPI-SS087321EB5	SELL_SELPLG	3	4	SELL	SELPLG	8.6888	0.604406	4.6466	0	0	SELL	SELPLG	curated	CPI-SS087321EB5
both	TNFRSF10B_TNFSF10	3	4	TNFRSF10B	TNFSF10	0.118476	0.958586	0.538531	0	0	TNFRSF10B	TNFSF10	curated	CPI-SS0898D7F7F	TNFRSF10B_TNFSF10	3	4	TNFRSF10B	TNFSF10	0.131418	1.05027	0.590843	0	0	TNFRSF10B	TNFSF10	curated	CPI-SS0898D7F7F
both	WNT7A_LDLR	3	4	WNT7A	LDLR	0.0952337	0.0584193	0.0768265	0	0	WNT7A	LDLR	InnateDB-All	CPI-SS0A81A3626	WNT7A_LDLR	3	4	WNT7A	LDLR	0.116026	0.0535872	0.0848064	0.003	0.0275504	WNT7A	LDLR	InnateDB-All	CPI-SS0A81A3626
both	LTA_RIPK1	3	4	LTA	RIPK1	0.137724	0.121224	0.129474	0	0	LTA	RIPK1	IMEx,InnateDB-All,MINT	CPI-SS0D5C54214	LTA_RIPK1	3	4	LTA	RIPK1	0.159767	0.180332	0.170049	0.005	0.0429806	LTA	RIPK1	IMEx,InnateDB-All,MINT	CPI-SS0D5C54214
both	EFNA1_EPHA4	3	4	EFNA1	EPHA4	0.0399026	0.0954097	0.0676561	0.001	0.0093226	EFNA1	EPHA4	curated	CPI-SS0EBFE1854	EFNA1_EPHA4	3	4	EFNA1	EPHA4	0.0569157	0.167394	0.112155	0	0	EFNA1	EPHA4	curated	CPI-SS0EBFE1854
both	JAM3_JAM3	3	4	JAM3	JAM3	0.0280668	0.0344851	0.0312759	0	0	JAM3	JAM3	curated	CPI-SS0F9D53834	JAM3_JAM3	3	4	JAM3	JAM3	0.0492962	0.0394576	0.0443769	0.001	0.0101622	JAM3	JAM3	curated	CPI-SS0F9D53834
control only	LTA_TNFRSF14	3	4	LTA	TNFRSF14	/	/	/	/	/	/	/	/	/	LTA_TNFRSF14	3	4	LTA	TNFRSF14	0.159767	1.05124	0.605505	0	0	LTA	TNFRSF14	curated	CPI-SS0110361CB
control only	MIF_TNFRSF14	3	4	MIF	TNFRSF14	/	/	/	/	/	/	/	/	/	MIF_TNFRSF14	3	4	MIF	TNFRSF14	3.72221	1.05124	2.38672	0	0	MIF	TNFRSF14	I2D,IntAct	CPI-SS02ACCF1F7
control only	TFRC_TNFSF13B	3	4	TFRC	TNFSF13B	/	/	/	/	/	/	/	/	/	TFRC_TNFSF13B	3	4	TFRC	TNFSF13B	0.119557	0.650686	0.385121	0	0	TFRC	TNFSF13B	IMEx,IntAct	CPI-SS03133B4F2
control only	CCL22_CCR4	3	4	CCL22	CCR4	/	/	/	/	/	/	/	/	/	CCL22_CCR4	3	4	CCL22	CCR4	0.083591	0.256406	0.169998	0.001	0.0101622	CCL22	CCR4	curated	CPI-SS052B38F1C
control only	FGFR3_FGF9	3	4	FGFR3	FGF9	/	/	/	/	/	/	/	/	/	FGFR3_FGF9	3	4	FGFR3	FGF9	0.000606009	0.0340821	0.017344	0.005	0.0429806	FGFR3	FGF9	I2D,InnateDB-All	CPI-SS07A9A501C
control only	TNFRSF13C_TNFSF13B	3	4	TNFRSF13C	TNFSF13B	/	/	/	/	/	/	/	/	/	TNFRSF13C_TNFSF13B	3	4	TNFRSF13C	TNFSF13B	0.196538	0.650686	0.423612	0.002	0.0191203	TNFRSF13C	TNFSF13B	guidetopharmacology.org	CPI-SS09648FAA9
control only	CD200_CD200R1	3	4	CD200	CD200R1	/	/	/	/	/	/	/	/	/	CD200_CD200R1	3	4	CD200	CD200R1	0.0253163	0.127237	0.0762765	0.001	0.0101622	CD200	CD200R1	curated	CPI-SS0A9E884E0
control only	BDNF_NTRK2	3	4	BDNF	NTRK2	/	/	/	/	/	/	/	/	/	BDNF_NTRK2	3	4	BDNF	NTRK2	0.000601575	0.00325005	0.00192581	0	0	BDNF	NTRK2	curated	CPI-SS0BA601DC4
control only	CD47_SIRPG	3	4	CD47	SIRPG	/	/	/	/	/	/	/	/	/	CD47_SIRPG	3	4	CD47	SIRPG	2.5233	0.143724	1.33351	0.002	0.0191203	CD47	SIRPG	curated	CPI-SS0E9015902
control only	EFNA1_EPHA1	3	4	EFNA1	EPHA1	/	/	/	/	/	/	/	/	/	EFNA1_EPHA1	3	4	EFNA1	EPHA1	0.0569157	0.0318253	0.0443705	0.004	0.0354845	EFNA1	EPHA1	curated	CPI-SS0FF49C823
both	HLA-F_LILRB1	3	5	HLA-F	LILRB1	1.65774	1.00938	1.33356	0	0	HLA-F	LILRB1	curated	CPI-SS00150FB64	HLA-F_LILRB1	3	5	HLA-F	LILRB1	2.50748	3.49813	3.00281	0	0	HLA-F	LILRB1	curated	CPI-SS00150FB64
both	C5_C5AR1	3	5	C5	C5AR1	0.00200086	1.96208	0.982041	0.006	0.0461998	C5	C5AR1	guidetopharmacology.org	CPI-SS00581282E	C5_C5AR1	3	5	C5	C5AR1	0.00219166	3.27947	1.64083	0	0	C5	C5AR1	guidetopharmacology.org	CPI-SS00581282E
both	MDK_LRP1	3	5	MDK	LRP1	0.00511882	1.14823	0.576675	0	0	MDK	LRP1	I2D,InnateDB-All	CPI-SS006C6537E	MDK_LRP1	3	5	MDK	LRP1	0.0226786	1.36123	0.691955	0	0	MDK	LRP1	I2D,InnateDB-All	CPI-SS006C6537E
both	ADORA2A_NAMPT	3	5	ADORA2A	NAMPT	0.0127509	3.94992	1.98134	0	0	ADORA2A	NAMPT	I2D,IMEx,InnateDB-All,MINT	CPI-SS00A6D366F	ADORA2A_NAMPT	3	5	ADORA2A	NAMPT	0.00702194	26.4464	13.2267	0	0	ADORA2A	NAMPT	I2D,IMEx,InnateDB-All,MINT	CPI-SS00A6D366F
both	CD99_PILRA	3	5	CD99	PILRA	1.26192	3.75451	2.50821	0	0	CD99	PILRA	curated	CPI-SS01560CA22	CD99_PILRA	3	5	CD99	PILRA	0.980471	5.67474	3.32761	0	0	CD99	PILRA	curated	CPI-SS01560CA22
case only	TNFRSF10A_TNFSF10	3	5	TNFRSF10A	TNFSF10	0.0692454	0.862913	0.466079	0	0	TNFRSF10A	TNFSF10	curated	CPI-SS0179FBFD3	/	/	/	/	/	/	/	/	/	/	/	/	/	/
case only	TG_ASGR1	3	5	TG	ASGR1	0.00120158	1.32191	0.661557	0	0	TG	ASGR1	I2D	CPI-SS01963C4CA	/	/	/	/	/	/	/	/	/	/	/	/	/	/
case only	CD46_JAG1	3	5	CD46	JAG1	0.559665	0.0436471	0.301656	0	0	CD46	JAG1	curated	CPI-SS01A07768A	/	/	/	/	/	/	/	/	/	/	/	/	/	/
both	PDGFB_LRP1	3	5	PDGFB	LRP1	0.0227727	1.14823	0.585502	0	0	PDGFB	LRP1	I2D,InnateDB-All	CPI-SS02928C71A	PDGFB_LRP1	3	5	PDGFB	LRP1	0.0195671	1.36123	0.6904	0	0	PDGFB	LRP1	I2D,InnateDB-All	CPI-SS02928C71A
both	SPN_SIGLEC1	3	5	SPN	SIGLEC1	0.31908	0.0570179	0.188049	0	0	SPN	SIGLEC1	curated	CPI-SS02A170A99	SPN_SIGLEC1	3	5	SPN	SIGLEC1	0.434496	0.0931643	0.26383	0	0	SPN	SIGLEC1	curated	CPI-SS02A170A99
case only	TNFSF12_TNFRSF12A	3	5	TNFSF12	TNFRSF12A	0.132077	0.0900905	0.111084	0.005	0.0394894	TNFSF12	TNFRSF12A	curated	CPI-SS02EF3E1BA	/	/	/	/	/	/	/	/	/	/	/	/	/	/
case only	TFRC_TNFSF13B	3	5	TFRC	TNFSF13B	0.0495991	1.60696	0.828279	0	0	TFRC	TNFSF13B	IMEx,IntAct	CPI-SS03133B4F2	/	/	/	/	/	/	/	/	/	/	/	/	/	/
both	LTA_LTBR	3	5	LTA	LTBR	0.137724	0.338092	0.237908	0	0	LTA	LTBR	I2D	CPI-SS03156A825	LTA_LTBR	3	5	LTA	LTBR	0.159767	0.359396	0.259581	0	0	LTA	LTBR	I2D	CPI-SS03156A825
both	ACKR2_CCL2	3	5	ACKR2	CCL2	0.000573161	102.99	51.4954	0.002	0.0175683	ACKR2	CCL2	curated	CPI-SS03165AD8C	ACKR2_CCL2	3	5	ACKR2	CCL2	0.00553384	44.1066	22.0561	0	0	ACKR2	CCL2	curated	CPI-SS03165AD8C
both	CTLA4_CD80	3	5	CTLA4	CD80	0.0594313	0.02492	0.0421757	0	0	CTLA4	CD80	curated	CPI-SS0320FFAFC	CTLA4_CD80	3	5	CTLA4	CD80	0.0902174	0.072644	0.0814307	0	0	CTLA4	CD80	curated	CPI-SS0320FFAFC
both	DLL3_NOTCH3	3	5	DLL3	NOTCH3	0.00963093	0.0168213	0.0132261	0	0	DLL3	NOTCH3	curated	CPI-SS035E5A708	DLL3_NOTCH3	3	5	DLL3	NOTCH3	0.0122027	0.0423928	0.0272978	0	0	DLL3	NOTCH3	curated	CPI-SS035E5A708
case only	FLT4_PDGFC	3	5	FLT4	PDGFC	0.00511473	0.0662672	0.035691	0	0	FLT4	PDGFC	guidetopharmacology.org	CPI-SS03A3EE72E	/	/	/	/	/	/	/	/	/	/	/	/	/	/
case only	ADORA2A_ENTPD1	3	5	ADORA2A	ENTPD1	0.0127509	0.192357	0.102554	0	0	ADORA2A	ENTPD1	curated	CPI-SS03E273233	/	/	/	/	/	/	/	/	/	/	/	/	/	/
both	LGALS9_LRP1	3	5	LGALS9	LRP1	0.0519311	1.14823	0.600081	0	0	LGALS9	LRP1	InnateDB-All	CPI-SS0419B80C4	LGALS9_LRP1	3	5	LGALS9	LRP1	0.222812	1.36123	0.792022	0	0	LGALS9	LRP1	InnateDB-All	CPI-SS0419B80C4
both	COPA_SORT1	3	5	COPA	SORT1	0.249918	0.221149	0.235533	0	0	COPA	SORT1	IMEx,InnateDB-All,IntAct,MatrixDB	CPI-SS04F3A1E5C	COPA_SORT1	3	5	COPA	SORT1	0.283394	0.129082	0.206238	0	0	COPA	SORT1	IMEx,InnateDB-All,IntAct,MatrixDB	CPI-SS04F3A1E5C
both	WNT7A_FZD5	3	5	WNT7A	FZD5	0.0952337	0.0363073	0.0657705	0	0	WNT7A	FZD5	curated	CPI-SS05550A895	WNT7A_FZD5	3	5	WNT7A	FZD5	0.116026	0.0180139	0.0670198	0	0	WNT7A	FZD5	curated	CPI-SS05550A895
both	CEACAM1_CD209	3	5	CEACAM1	CD209	0.0250991	0.097735	0.0614171	0	0	CEACAM1	CD209	curated	CPI-SS055B305F1	CEACAM1_CD209	3	5	CEACAM1	CD209	0.0196588	0.0343093	0.026984	0	0	CEACAM1	CD209	curated	CPI-SS055B305F1
both	MIF_TNFRSF10D	3	5	MIF	TNFRSF10D	3.87974	0.037518	1.95863	0	0	MIF	TNFRSF10D	I2D,IntAct	CPI-SS059EEFDC6	MIF_TNFRSF10D	3	5	MIF	TNFRSF10D	3.72221	0.0797413	1.90097	0	0	MIF	TNFRSF10D	I2D,IntAct	CPI-SS059EEFDC6
case only	LRP6_CKLF	3	5	LRP6	CKLF	0.0127521	3.1448	1.57878	0	0	LRP6	CKLF	IMEx,IntAct	CPI-SS05B1FA8A8	/	/	/	/	/	/	/	/	/	/	/	/	/	/
both	CD226_NECTIN2	3	5	CD226	NECTIN2	0.0683972	0.478668	0.273533	0	0	CD226	NECTIN2	curated	CPI-SS06207F70E	CD226_NECTIN2	3	5	CD226	NECTIN2	0.0708522	0.896513	0.483683	0	0	CD226	NECTIN2	curated	CPI-SS06207F70E
both	CD44_HBEGF	3	5	CD44	HBEGF	2.58282	0.596954	1.58989	0	0	CD44	HBEGF	I2D,InnateDB-All	CPI-SS0632A027A	CD44_HBEGF	3	5	CD44	HBEGF	2.27446	0.999102	1.63678	0	0	CD44	HBEGF	I2D,InnateDB-All	CPI-SS0632A027A
both	LAMP1_VSTM1	3	5	LAMP1	VSTM1	0.92908	0.0282009	0.478641	0	0	LAMP1	VSTM1	IMEx,IntAct	CPI-SS064281234	LAMP1_VSTM1	3	5	LAMP1	VSTM1	0.812084	0.00585796	0.408971	0.001	0.0101622	LAMP1	VSTM1	IMEx,IntAct	CPI-SS064281234
both	COPA_P2RY6	3	5	COPA	P2RY6	0.249918	0.4811	0.365509	0	0	COPA	P2RY6	IMEx,IntAct	CPI-SS065F7DA2A	COPA_P2RY6	3	5	COPA	P2RY6	0.283394	0.279648	0.281521	0	0	COPA	P2RY6	IMEx,IntAct	CPI-SS065F7DA2A
both	LAIR1_LILRB4	3	5	LAIR1	LILRB4	0.168161	1.45435	0.811253	0	0	LAIR1	LILRB4	curated	CPI-SS067BA9202	LAIR1_LILRB4	3	5	LAIR1	LILRB4	0.156134	1.38618	0.771159	0	0	LAIR1	LILRB4	curated	CPI-SS067BA9202
both	ANXA1_FPR3	3	5	ANXA1	FPR3	0.674172	3.13561	1.90489	0	0	ANXA1	FPR3	guidetopharmacology.org	CPI-SS06CCF5A54	ANXA1_FPR3	3	5	ANXA1	FPR3	0.943107	1.27601	1.10956	0	0	ANXA1	FPR3	guidetopharmacology.org	CPI-SS06CCF5A54
both	CD28_CD80	3	5	CD28	CD80	0.257035	0.02492	0.140977	0	0	CD28	CD80	curated	CPI-SS07327E587	CD28_CD80	3	5	CD28	CD80	0.367214	0.072644	0.219929	0	0	CD28	CD80	curated	CPI-SS07327E587
both	CD52_SIGLEC10	3	5	CD52	SIGLEC10	11.7687	0.129197	5.94897	0	0	CD52	SIGLEC10	curated	CPI-SS073C1B796	CD52_SIGLEC10	3	5	CD52	SIGLEC10	12.3676	0.110958	6.2393	0	0	CD52	SIGLEC10	curated	CPI-SS073C1B796
both	CD28_CD86	3	5	CD28	CD86	0.257035	1.90852	1.08278	0	0	CD28	CD86	curated	CPI-SS077D7365D	CD28_CD86	3	5	CD28	CD86	0.367214	0.957627	0.66242	0	0	CD28	CD86	curated	CPI-SS077D7365D
both	NOTCH2_IL24	3	5	NOTCH2	IL24	0.070233	0.0699521	0.0700926	0.006	0.0461998	NOTCH2	IL24	IMEx,InnateDB-All,MINT	CPI-SS07D71C546	NOTCH2_IL24	3	5	NOTCH2	IL24	0.0916444	3.29262	1.69213	0	0	NOTCH2	IL24	IMEx,InnateDB-All,MINT	CPI-SS07D71C546
both	LTA_TNFRSF1B	3	5	LTA	TNFRSF1B	0.137724	1.76628	0.952004	0	0	LTA	TNFRSF1B	curated	CPI-SS07D9A48A2	LTA_TNFRSF1B	3	5	LTA	TNFRSF1B	0.159767	11.9196	6.03966	0	0	LTA	TNFRSF1B	curated	CPI-SS07D9A48A2
both	PTPRC_MRC1	3	5	PTPRC	MRC1	4.09089	0.994914	2.5429	0	0	PTPRC	MRC1	curated	CPI-SS0822AEF5F	PTPRC_MRC1	3	5	PTPRC	MRC1	7.04673	0.328051	3.68739	0	0	PTPRC	MRC1	curated	CPI-SS0822AEF5F
case only	EFNB2_EPHB3	3	5	EFNB2	EPHB3	0.00222541	0.00122963	0.00172752	0.002	0.0175683	EFNB2	EPHB3	curated	CPI-SS082ABF1EA	/	/	/	/	/	/	/	/	/	/	/	/	/	/
both	FZD6_WNT5A	3	5	FZD6	WNT5A	0.0281618	0.00942362	0.0187927	0	0	FZD6	WNT5A	curated	CPI-SS082AD7B6A	FZD6_WNT5A	3	5	FZD6	WNT5A	0.0182037	0.212283	0.115243	0	0	FZD6	WNT5A	curated	CPI-SS082AD7B6A
both	LTA_TNFRSF1A	3	5	LTA	TNFRSF1A	0.137724	1.3001	0.718912	0	0	LTA	TNFRSF1A	curated	CPI-SS084BE3E4B	LTA_TNFRSF1A	3	5	LTA	TNFRSF1A	0.159767	1.2285	0.694134	0	0	LTA	TNFRSF1A	curated	CPI-SS084BE3E4B
case only	SELL_SELPLG	3	5	SELL	SELPLG	8.46785	0.453748	4.4608	0	0	SELL	SELPLG	curated	CPI-SS087321EB5	/	/	/	/	/	/	/	/	/	/	/	/	/	/
case only	TNFRSF10B_TNFSF10	3	5	TNFRSF10B	TNFSF10	0.118476	0.862913	0.490694	0	0	TNFRSF10B	TNFSF10	curated	CPI-SS0898D7F7F	/	/	/	/	/	/	/	/	/	/	/	/	/	/
both	CD6_ALCAM	3	5	CD6	ALCAM	1.32826	0.236675	0.782469	0	0	CD6	ALCAM	curated	CPI-SS08991B378	CD6_ALCAM	3	5	CD6	ALCAM	1.46647	0.348105	0.907285	0	0	CD6	ALCAM	curated	CPI-SS08991B378
both	ADGRL1_NRG1	3	5	ADGRL1	NRG1	0.0506671	0.308583	0.179625	0	0	ADGRL1	NRG1	InnateDB-All	CPI-SS09375CA29	ADGRL1_NRG1	3	5	ADGRL1	NRG1	0.0613091	0.198462	0.129886	0	0	ADGRL1	NRG1	InnateDB-All	CPI-SS09375CA29
both	TNFSF10_TNFRSF10D	3	5	TNFSF10	TNFRSF10D	0.683474	0.037518	0.360496	0	0	TNFSF10	TNFRSF10D	curated	CPI-SS095E52E66	TNFSF10_TNFRSF10D	3	5	TNFSF10	TNFRSF10D	0.854002	0.0797413	0.466871	0	0	TNFSF10	TNFRSF10D	curated	CPI-SS095E52E66
case only	TNFRSF13C_TNFSF13B	3	5	TNFRSF13C	TNFSF13B	0.148354	1.60696	0.877657	0	0	TNFRSF13C	TNFSF13B	guidetopharmacology.org	CPI-SS09648FAA9	/	/	/	/	/	/	/	/	/	/	/	/	/	/
case only	NAMPT_P2RY6	3	5	NAMPT	P2RY6	0.236054	0.4811	0.358577	0	0	NAMPT	P2RY6	IMEx,IntAct	CPI-SS09A3FA737	/	/	/	/	/	/	/	/	/	/	/	/	/	/
both	ICAM3_CD209	3	5	ICAM3	CD209	1.2973	0.097735	0.697515	0	0	ICAM3	CD209	curated	CPI-SS0A2949959	ICAM3_CD209	3	5	ICAM3	CD209	1.09584	0.0343093	0.565076	0	0	ICAM3	CD209	curated	CPI-SS0A2949959
both	HLA-F_LILRB2	3	5	HLA-F	LILRB2	1.65774	1.56269	1.61021	0	0	HLA-F	LILRB2	curated	CPI-SS0A76A8E97	HLA-F_LILRB2	3	5	HLA-F	LILRB2	2.50748	2.10692	2.3072	0	0	HLA-F	LILRB2	curated	CPI-SS0A76A8E97
both	WNT7A_LDLR	3	5	WNT7A	LDLR	0.0952337	0.119668	0.107451	0	0	WNT7A	LDLR	InnateDB-All	CPI-SS0A81A3626	WNT7A_LDLR	3	5	WNT7A	LDLR	0.116026	0.127865	0.121945	0	0	WNT7A	LDLR	InnateDB-All	CPI-SS0A81A3626
both	ACKR2_CCL7	3	5	ACKR2	CCL7	0.000573161	11.3666	5.68358	0.001	0.0093226	ACKR2	CCL7	curated	CPI-SS0ADA38C78	ACKR2_CCL7	3	5	ACKR2	CCL7	0.00553384	2.7598	1.38267	0	0	ACKR2	CCL7	curated	CPI-SS0ADA38C78
both	CTLA4_CD86	3	5	CTLA4	CD86	0.0594313	1.90852	0.983975	0	0	CTLA4	CD86	curated	CPI-SS0B0E09B1C	CTLA4_CD86	3	5	CTLA4	CD86	0.0902174	0.957627	0.523922	0	0	CTLA4	CD86	curated	CPI-SS0B0E09B1C
case only	NOTCH1_JAG1	3	5	NOTCH1	JAG1	0.0990416	0.0436471	0.0713443	0	0	NOTCH1	JAG1	curated	CPI-SS0B87FE6E0	/	/	/	/	/	/	/	/	/	/	/	/	/	/
both	ERBB3_NRG1	3	5	ERBB3	NRG1	0.00791237	0.308583	0.158248	0	0	ERBB3	NRG1	curated	CPI-SS0BF9FA3F2	ERBB3_NRG1	3	5	ERBB3	NRG1	0.00708202	0.198462	0.102772	0	0	ERBB3	NRG1	curated	CPI-SS0BF9FA3F2
case only	EFNB2_EPHB1	3	5	EFNB2	EPHB1	0.00222541	0.00390782	0.00306661	0.001	0.0093226	EFNB2	EPHB1	curated	CPI-SS0BFD8E056	/	/	/	/	/	/	/	/	/	/	/	/	/	/
case only	TNFRSF1B_GRN	3	5	TNFRSF1B	GRN	0.19725	8.76323	4.48024	0	0	TNFRSF1B	GRN	IMEx,InnateDB-All,MINT	CPI-SS0C4E86714	/	/	/	/	/	/	/	/	/	/	/	/	/	/
case only	PROS1_AXL	3	5	PROS1	AXL	0.000694718	0.00466333	0.00267902	0.004	0.0325301	PROS1	AXL	guidetopharmacology.org	CPI-SS0C85BC9AF	/	/	/	/	/	/	/	/	/	/	/	/	/	/
both	IDE_CCL23	3	5	IDE	CCL23	0.043252	0.077579	0.0604155	0	0	IDE	CCL23	InnateDB-All	CPI-SS0D57FCA8C	IDE_CCL23	3	5	IDE	CCL23	0.0824476	0.166197	0.124323	0	0	IDE	CCL23	InnateDB-All	CPI-SS0D57FCA8C
both	TNFRSF1A_GRN	3	5	TNFRSF1A	GRN	0.229404	8.76323	4.49632	0	0	TNFRSF1A	GRN	IMEx,InnateDB-All,MINT	CPI-SS0DA033F03	TNFRSF1A_GRN	3	5	TNFRSF1A	GRN	0.225429	4.22422	2.22482	0	0	TNFRSF1A	GRN	IMEx,InnateDB-All,MINT	CPI-SS0DA033F03
case only	DPP4_CXCL12	3	5	DPP4	CXCL12	0.215741	0.0058828	0.110812	0	0	DPP4	CXCL12	curated	CPI-SS0DBA4D668	/	/	/	/	/	/	/	/	/	/	/	/	/	/
case only	BMP8B_PLAUR	3	5	BMP8B	PLAUR	0.00305317	4.89961	2.45133	0	0	BMP8B	PLAUR	InnateDB-All	CPI-SS0E5593D5C	/	/	/	/	/	/	/	/	/	/	/	/	/	/
both	PGRMC2_CCL4L2	3	5	PGRMC2	CCL4L2	0.253245	2.62668	1.43996	0	0	PGRMC2	CCL4L2	IMEx,IntAct	CPI-SS0F3D40856	PGRMC2_CCL4L2	3	5	PGRMC2	CCL4L2	0.427393	6.18215	3.30477	0	0	PGRMC2	CCL4L2	IMEx,IntAct	CPI-SS0F3D40856
case only	DPP4_CXCL9	3	5	DPP4	CXCL9	0.215741	0.25555	0.235646	0	0	DPP4	CXCL9	curated	CPI-SS0F52745F3	/	/	/	/	/	/	/	/	/	/	/	/	/	/
both	APP_FPR2	3	5	APP	FPR2	0.307533	0.238591	0.273062	0	0	APP	FPR2	guidetopharmacology.org	CPI-SS0F66EA6BE	APP_FPR2	3	5	APP	FPR2	0.234039	1.22748	0.730759	0	0	APP	FPR2	guidetopharmacology.org	CPI-SS0F66EA6BE
both	ANXA1_FPR1	3	5	ANXA1	FPR1	0.674172	1.26675	0.970458	0	0	ANXA1	FPR1	guidetopharmacology.org	CPI-SS0F739D3DB	ANXA1_FPR1	3	5	ANXA1	FPR1	0.943107	1.75153	1.34732	0	0	ANXA1	FPR1	guidetopharmacology.org	CPI-SS0F739D3DB
case only	TNFSF13_TNFRSF1A	3	5	TNFSF13	TNFRSF1A	0.00121027	1.3001	0.650655	0.004	0.0325301	TNFSF13	TNFRSF1A	I2D,InnateDB-All	CPI-SS0F9B3B259	/	/	/	/	/	/	/	/	/	/	/	/	/	/
control only	ANXA1_FPR2	3	5	ANXA1	FPR2	/	/	/	/	/	/	/	/	/	ANXA1_FPR2	3	5	ANXA1	FPR2	0.943107	1.22748	1.08529	0	0	ANXA1	FPR2	curated	CPI-SS030BB46BB
control only	BDNF_F11R	3	5	BDNF	F11R	/	/	/	/	/	/	/	/	/	BDNF_F11R	3	5	BDNF	F11R	0.000601575	0.168543	0.0845723	0.003	0.0275504	BDNF	F11R	IMEx,InnateDB-All,IntAct	CPI-SS03F0B666C
control only	DLL1_NOTCH2	3	5	DLL1	NOTCH2	/	/	/	/	/	/	/	/	/	DLL1_NOTCH2	3	5	DLL1	NOTCH2	0.0295063	0.749735	0.389621	0	0	DLL1	NOTCH2	curated	CPI-SS0423580E5
control only	IGF2_IGF2R	3	5	IGF2	IGF2R	/	/	/	/	/	/	/	/	/	IGF2_IGF2R	3	5	IGF2	IGF2R	0.00119369	1.01666	0.508927	0	0	IGF2	IGF2R	curated	CPI-SS042A6F835
control only	ACKR2_CCL3	3	5	ACKR2	CCL3	/	/	/	/	/	/	/	/	/	ACKR2_CCL3	3	5	ACKR2	CCL3	0.00553384	61.6968	30.8512	0	0	ACKR2	CCL3	curated	CPI-SS04318D03E
control only	EFNA1_EPHA2	3	5	EFNA1	EPHA2	/	/	/	/	/	/	/	/	/	EFNA1_EPHA2	3	5	EFNA1	EPHA2	0.0569157	0.0172329	0.0370743	0	0	EFNA1	EPHA2	curated	CPI-SS046F6F0C1
control only	DLL1_NOTCH3	3	5	DLL1	NOTCH3	/	/	/	/	/	/	/	/	/	DLL1_NOTCH3	3	5	DLL1	NOTCH3	0.0295063	0.0423928	0.0359496	0	0	DLL1	NOTCH3	curated	CPI-SS047232C64
control only	DLL1_NOTCH1	3	5	DLL1	NOTCH1	/	/	/	/	/	/	/	/	/	DLL1_NOTCH1	3	5	DLL1	NOTCH1	0.0295063	0.309385	0.169446	0	0	DLL1	NOTCH1	curated	CPI-SS04A5D6B6F
control only	HLA-G_LILRB1	3	5	HLA-G	LILRB1	/	/	/	/	/	/	/	/	/	HLA-G_LILRB1	3	5	HLA-G	LILRB1	0.0188855	3.49813	1.75851	0	0	HLA-G	LILRB1	curated	CPI-SS05CE87F88
control only	CSF1_SIRPA	3	5	CSF1	SIRPA	/	/	/	/	/	/	/	/	/	CSF1_SIRPA	3	5	CSF1	SIRPA	0.00264463	1.38199	0.692316	0	0	CSF1	SIRPA	I2D	CPI-SS068C129D6
control only	ACKR2_CCL13	3	5	ACKR2	CCL13	/	/	/	/	/	/	/	/	/	ACKR2_CCL13	3	5	ACKR2	CCL13	0.00553384	0.0140686	0.00980122	0	0	ACKR2	CCL13	curated	CPI-SS06B0861F1
control only	LGALS9_CD44	3	5	LGALS9	CD44	/	/	/	/	/	/	/	/	/	LGALS9_CD44	3	5	LGALS9	CD44	0.222812	14.7808	7.50179	0	0	LGALS9	CD44	InnateDB	CPI-SS0703338F5
control only	GRN_SORT1	3	5	GRN	SORT1	/	/	/	/	/	/	/	/	/	GRN_SORT1	3	5	GRN	SORT1	0.250958	0.129082	0.19002	0	0	GRN	SORT1	IMEx,InnateDB-All,MINT	CPI-SS07CCAD9BF
control only	LGALS9_COLEC12	3	5	LGALS9	COLEC12	/	/	/	/	/	/	/	/	/	LGALS9_COLEC12	3	5	LGALS9	COLEC12	0.222812	0.0389741	0.130893	0	0	LGALS9	COLEC12	InnateDB-All	CPI-SS08877A081
control only	CCR7_CCL19	3	5	CCR7	CCL19	/	/	/	/	/	/	/	/	/	CCR7_CCL19	3	5	CCR7	CCL19	9.75872	0.58087	5.1698	0	0	CCR7	CCL19	curated	CPI-SS098EFF959
control only	BDNF_SORT1	3	5	BDNF	SORT1	/	/	/	/	/	/	/	/	/	BDNF_SORT1	3	5	BDNF	SORT1	0.000601575	0.129082	0.0648417	0	0	BDNF	SORT1	I2D,IMEx,InnateDB-All,IntAct	CPI-SS09A36B221
control only	LRP5_FAM3B	3	5	LRP5	FAM3B	/	/	/	/	/	/	/	/	/	LRP5_FAM3B	3	5	LRP5	FAM3B	0.0169105	0.00194621	0.00942836	0	0	LRP5	FAM3B	InnateDB-All	CPI-SS0A4EE6FE1
control only	TIGIT_NECTIN2	3	5	TIGIT	NECTIN2	/	/	/	/	/	/	/	/	/	TIGIT_NECTIN2	3	5	TIGIT	NECTIN2	0.125103	0.896513	0.510808	0	0	TIGIT	NECTIN2	curated	CPI-SS0A5DF05C0
control only	C5_C5AR2	3	5	C5	C5AR2	/	/	/	/	/	/	/	/	/	C5_C5AR2	3	5	C5	C5AR2	0.00219166	0.245691	0.123941	0.003	0.0275504	C5	C5AR2	guidetopharmacology.org	CPI-SS0A7E3A1AF
control only	ACKR2_CCL4	3	5	ACKR2	CCL4	/	/	/	/	/	/	/	/	/	ACKR2_CCL4	3	5	ACKR2	CCL4	0.00553384	23.4841	11.7448	0	0	ACKR2	CCL4	curated	CPI-SS0AFE077D8
control only	LGALS9_MET	3	5	LGALS9	MET	/	/	/	/	/	/	/	/	/	LGALS9_MET	3	5	LGALS9	MET	0.222812	0.705588	0.4642	0	0	LGALS9	MET	InnateDB-All	CPI-SS0BC7CD11B
control only	ACKR2_CCL8	3	5	ACKR2	CCL8	/	/	/	/	/	/	/	/	/	ACKR2_CCL8	3	5	ACKR2	CCL8	0.00553384	0.248579	0.127057	0	0	ACKR2	CCL8	curated	CPI-SS0BE8BE8E9
control only	HLA-G_LILRB2	3	5	HLA-G	LILRB2	/	/	/	/	/	/	/	/	/	HLA-G_LILRB2	3	5	HLA-G	LILRB2	0.0188855	2.10692	1.0629	0	0	HLA-G	LILRB2	curated	CPI-SS0DBA81CCF
control only	LGALS9_HAVCR2	3	5	LGALS9	HAVCR2	/	/	/	/	/	/	/	/	/	LGALS9_HAVCR2	3	5	LGALS9	HAVCR2	0.222812	0.340474	0.281643	0	0	LGALS9	HAVCR2	curated	CPI-SS0E23CEB91
control only	NOTCH1_NOV	3	5	NOTCH1	NOV	/	/	/	/	/	/	/	/	/	NOTCH1_NOV	3	5	NOTCH1	NOV	0.111672	0.00194733	0.0568098	0	0	NOTCH1	NOV	I2D,InnateDB-All	CPI-SS0E5AF12B6
control only	EPOR_KITLG	3	5	EPOR	KITLG	/	/	/	/	/	/	/	/	/	EPOR_KITLG	3	5	EPOR	KITLG	0.0735506	0.0261628	0.0498567	0	0	EPOR	KITLG	I2D	CPI-SS0EDAE16B6
control only	GPR25_RETN	3	5	GPR25	RETN	/	/	/	/	/	/	/	/	/	GPR25_RETN	3	5	GPR25	RETN	0.00238737	2.49166	1.24702	0	0	GPR25	RETN	IMEx,IntAct	CPI-SS0EECD7662
control only	EPHB4_EFNB1	3	5	EPHB4	EFNB1	/	/	/	/	/	/	/	/	/	EPHB4_EFNB1	3	5	EPHB4	EFNB1	0.00969454	0.0311682	0.0204314	0.004	0.0354845	EPHB4	EFNB1	curated	CPI-SS0F21D6CA0
case only	TBXA2R_GHRL	3	6	TBXA2R	GHRL	0.118963	0.125178	0.122071	0.001	0.0093226	TBXA2R	GHRL	InnateDB-All	CPI-SS042EB8C7A	/	/	/	/	/	/	/	/	/	/	/	/	/	/
case only	EDA_EDAR	3	6	EDA	EDAR	0.0383042	0.0150443	0.0266742	0	0	EDA	EDAR	guidetopharmacology.org	CPI-SS05A8552D7	/	/	/	/	/	/	/	/	/	/	/	/	/	/
both	NOTCH1_DLL3	3	6	NOTCH1	DLL3	0.0990416	0.0413657	0.0702036	0	0	NOTCH1	DLL3	curated	CPI-SS0607D1101	NOTCH1_DLL3	3	6	NOTCH1	DLL3	0.111672	0.044134	0.0779032	0.002	0.0191203	NOTCH1	DLL3	curated	CPI-SS0607D1101
both	SELL_SELPLG	3	6	SELL	SELPLG	8.46785	0.564295	4.51608	0	0	SELL	SELPLG	curated	CPI-SS087321EB5	SELL_SELPLG	3	6	SELL	SELPLG	8.6888	0.538814	4.61381	0	0	SELL	SELPLG	curated	CPI-SS087321EB5
both	WNT7A_LDLR	3	6	WNT7A	LDLR	0.0952337	0.0643002	0.079767	0	0	WNT7A	LDLR	InnateDB-All	CPI-SS0A81A3626	WNT7A_LDLR	3	6	WNT7A	LDLR	0.116026	0.0914599	0.103743	0	0	WNT7A	LDLR	InnateDB-All	CPI-SS0A81A3626
both	CD47_SIRPG	3	6	CD47	SIRPG	1.42226	0.290151	0.856207	0	0	CD47	SIRPG	curated	CPI-SS0E9015902	CD47_SIRPG	3	6	CD47	SIRPG	2.5233	0.16103	1.34217	0.002	0.0191203	CD47	SIRPG	curated	CPI-SS0E9015902
both	EFNA1_EPHA1	3	6	EFNA1	EPHA1	0.0399026	0.101012	0.0704571	0	0	EFNA1	EPHA1	curated	CPI-SS0FF49C823	EFNA1_EPHA1	3	6	EFNA1	EPHA1	0.0569157	0.0747919	0.0658538	0	0	EFNA1	EPHA1	curated	CPI-SS0FF49C823
control only	EDA_EDA2R	3	6	EDA	EDA2R	/	/	/	/	/	/	/	/	/	EDA_EDA2R	3	6	EDA	EDA2R	0.0203971	0.0020915	0.0112443	0.002	0.0191203	EDA	EDA2R	guidetopharmacology.org	CPI-SS00797FD15
control only	LTA_TNFRSF14	3	6	LTA	TNFRSF14	/	/	/	/	/	/	/	/	/	LTA_TNFRSF14	3	6	LTA	TNFRSF14	0.159767	1.10408	0.631922	0	0	LTA	TNFRSF14	curated	CPI-SS0110361CB
control only	MIF_TNFRSF14	3	6	MIF	TNFRSF14	/	/	/	/	/	/	/	/	/	MIF_TNFRSF14	3	6	MIF	TNFRSF14	3.72221	1.10408	2.41314	0	0	MIF	TNFRSF14	I2D,IntAct	CPI-SS02ACCF1F7
control only	LGALS9_MRC2	3	6	LGALS9	MRC2	/	/	/	/	/	/	/	/	/	LGALS9_MRC2	3	6	LGALS9	MRC2	0.222812	0.0499674	0.13639	0	0	LGALS9	MRC2	InnateDB-All	CPI-SS048346C2B
control only	ESAM_ESAM	3	6	ESAM	ESAM	/	/	/	/	/	/	/	/	/	ESAM_ESAM	3	6	ESAM	ESAM	0.0190059	0.0349759	0.0269909	0.001	0.0101622	ESAM	ESAM	curated	CPI-SS04C672963
control only	MIF_TNFRSF10D	3	6	MIF	TNFRSF10D	/	/	/	/	/	/	/	/	/	MIF_TNFRSF10D	3	6	MIF	TNFRSF10D	3.72221	0.0238477	1.87303	0.004	0.0354845	MIF	TNFRSF10D	I2D,IntAct	CPI-SS059EEFDC6
control only	DSC1_DSG2	3	6	DSC1	DSG2	/	/	/	/	/	/	/	/	/	DSC1_DSG2	3	6	DSC1	DSG2	0.00710756	0.00950489	0.00830622	0.001	0.0101622	DSC1	DSG2	curated	CPI-SS08B94BEB2
control only	ACKR2_CCL28	3	6	ACKR2	CCL28	/	/	/	/	/	/	/	/	/	ACKR2_CCL28	3	6	ACKR2	CCL28	0.00553384	0.145006	0.0752702	0.002	0.0191203	ACKR2	CCL28	I2D	CPI-SS091B461CB
control only	LGALS9_PTPRK	3	6	LGALS9	PTPRK	/	/	/	/	/	/	/	/	/	LGALS9_PTPRK	3	6	LGALS9	PTPRK	0.222812	0.0675509	0.145181	0	0	LGALS9	PTPRK	InnateDB-All	CPI-SS0A9FB762A
control only	SELL_CD34	3	6	SELL	CD34	/	/	/	/	/	/	/	/	/	SELL_CD34	3	6	SELL	CD34	8.6888	0.00207601	4.34544	0	0	SELL	CD34	curated	CPI-SS0EB5AEC83
both	LTA_TNFRSF14	3	7	LTA	TNFRSF14	0.137724	1.38004	0.758884	0	0	LTA	TNFRSF14	curated	CPI-SS0110361CB	LTA_TNFRSF14	3	7	LTA	TNFRSF14	0.159767	1.51848	0.839124	0	0	LTA	TNFRSF14	curated	CPI-SS0110361CB
case only	TFF1_FCRL4	3	7	TFF1	FCRL4	0.00134582	0.0104509	0.00589835	0.005	0.0394894	TFF1	FCRL4	IMEx,InnateDB-All,IntAct	CPI-SS01F908B16	/	/	/	/	/	/	/	/	/	/	/	/	/	/
both	MIF_TNFRSF14	3	7	MIF	TNFRSF14	3.87974	1.38004	2.62989	0	0	MIF	TNFRSF14	I2D,IntAct	CPI-SS02ACCF1F7	MIF_TNFRSF14	3	7	MIF	TNFRSF14	3.72221	1.51848	2.62034	0	0	MIF	TNFRSF14	I2D,IntAct	CPI-SS02ACCF1F7
case only	CXADR_FAM3C	3	7	CXADR	FAM3C	0.0121027	0.826778	0.41944	0	0	CXADR	FAM3C	IMEx,IntAct	CPI-SS033CB0BB2	/	/	/	/	/	/	/	/	/	/	/	/	/	/
case only	HLA-C_FAM3C	3	7	HLA-C	FAM3C	22.976	0.826778	11.9014	0	0	HLA-C	FAM3C	InnateDB-All	CPI-SS034D36D2F	/	/	/	/	/	/	/	/	/	/	/	/	/	/
both	ADORA2A_ENTPD1	3	7	ADORA2A	ENTPD1	0.0127509	0.250172	0.131461	0	0	ADORA2A	ENTPD1	curated	CPI-SS03E273233	ADORA2A_ENTPD1	3	7	ADORA2A	ENTPD1	0.00702194	0.36096	0.183991	0.001	0.0101622	ADORA2A	ENTPD1	curated	CPI-SS03E273233
both	LAMP1_FAM3C	3	7	LAMP1	FAM3C	0.92908	0.826778	0.877929	0	0	LAMP1	FAM3C	InnateDB-All	CPI-SS055E061C9	LAMP1_FAM3C	3	7	LAMP1	FAM3C	0.812084	0.685548	0.748816	0	0	LAMP1	FAM3C	InnateDB-All	CPI-SS055E061C9
both	SELP_CD24	3	7	SELP	CD24	0.00268809	1.5133	0.757992	0	0	SELP	CD24	curated	CPI-SS06ABF2F5A	SELP_CD24	3	7	SELP	CD24	0.0074425	1.14571	0.576577	0	0	SELP	CD24	curated	CPI-SS06ABF2F5A
both	CD52_SIGLEC10	3	7	CD52	SIGLEC10	11.7687	0.122736	5.94574	0	0	CD52	SIGLEC10	curated	CPI-SS073C1B796	CD52_SIGLEC10	3	7	CD52	SIGLEC10	12.3676	0.0924107	6.23003	0	0	CD52	SIGLEC10	curated	CPI-SS073C1B796
case only	BTLA_TNFRSF14	3	7	BTLA	TNFRSF14	0.0829361	1.38004	0.73149	0	0	BTLA	TNFRSF14	guidetopharmacology.org	CPI-SS08330207B	/	/	/	/	/	/	/	/	/	/	/	/	/	/
both	PTPRC_CD22	3	7	PTPRC	CD22	4.09089	0.873843	2.48237	0	0	PTPRC	CD22	curated	CPI-SS0CBC7840D	PTPRC_CD22	3	7	PTPRC	CD22	7.04673	0.571825	3.80928	0	0	PTPRC	CD22	curated	CPI-SS0CBC7840D
both	CD27_CD70	3	7	CD27	CD70	2.25312	0.159795	1.20646	0	0	CD27	CD70	curated	CPI-SS0D4BF6CA3	CD27_CD70	3	7	CD27	CD70	2.07728	0.442456	1.25987	0	0	CD27	CD70	curated	CPI-SS0D4BF6CA3
both	JAM3_JAM3	3	7	JAM3	JAM3	0.0280668	0.0423416	0.0352042	0	0	JAM3	JAM3	curated	CPI-SS0F9D53834	JAM3_JAM3	3	7	JAM3	JAM3	0.0492962	0.0576673	0.0534817	0	0	JAM3	JAM3	curated	CPI-SS0F9D53834
control only	PLXNC1_SEMA7A	3	7	PLXNC1	SEMA7A	/	/	/	/	/	/	/	/	/	PLXNC1_SEMA7A	3	7	PLXNC1	SEMA7A	0.0407486	0.268092	0.15442	0	0	PLXNC1	SEMA7A	curated	CPI-SS02B567BC7
control only	CTLA4_CD80	3	7	CTLA4	CD80	/	/	/	/	/	/	/	/	/	CTLA4_CD80	3	7	CTLA4	CD80	0.0902174	0.0450839	0.0676507	0	0	CTLA4	CD80	curated	CPI-SS0320FFAFC
control only	CD28_CD80	3	7	CD28	CD80	/	/	/	/	/	/	/	/	/	CD28_CD80	3	7	CD28	CD80	0.367214	0.0450839	0.206149	0	0	CD28	CD80	curated	CPI-SS07327E587
control only	CD28_CD86	3	7	CD28	CD86	/	/	/	/	/	/	/	/	/	CD28_CD86	3	7	CD28	CD86	0.367214	0.257035	0.312124	0	0	CD28	CD86	curated	CPI-SS077D7365D
control only	CD6_ALCAM	3	7	CD6	ALCAM	/	/	/	/	/	/	/	/	/	CD6_ALCAM	3	7	CD6	ALCAM	1.46647	0.122257	0.794361	0	0	CD6	ALCAM	curated	CPI-SS08991B378
control only	CTLA4_CD86	3	7	CTLA4	CD86	/	/	/	/	/	/	/	/	/	CTLA4_CD86	3	7	CTLA4	CD86	0.0902174	0.257035	0.173626	0	0	CTLA4	CD86	curated	CPI-SS0B0E09B1C
control only	DPP4_CXCL9	3	7	DPP4	CXCL9	/	/	/	/	/	/	/	/	/	DPP4_CXCL9	3	7	DPP4	CXCL9	0.211722	0.0222856	0.117004	0	0	DPP4	CXCL9	curated	CPI-SS0F52745F3
control only	DLL1_NOTCH4	3	7	DLL1	NOTCH4	/	/	/	/	/	/	/	/	/	DLL1_NOTCH4	3	7	DLL1	NOTCH4	0.0295063	0.0524663	0.0409863	0	0	DLL1	NOTCH4	curated	CPI-SS0FB5FE587
both	FGF17_FGFR1	3	8	FGF17	FGFR1	0.00134853	0.133389	0.0673686	0.003	0.0252241	FGF17	FGFR1	I2D,InnateDB-All	CPI-SS0467AFD8A	FGF17_FGFR1	3	8	FGF17	FGFR1	0.000716993	0.0890073	0.0448622	0.005	0.0429806	FGF17	FGFR1	I2D,InnateDB-All	CPI-SS0467AFD8A
both	LRP6_CKLF	3	8	LRP6	CKLF	0.0127521	2.35424	1.18349	0	0	LRP6	CKLF	IMEx,IntAct	CPI-SS05B1FA8A8	LRP6_CKLF	3	8	LRP6	CKLF	0.020415	1.83026	0.925336	0.002	0.0191203	LRP6	CKLF	IMEx,IntAct	CPI-SS05B1FA8A8
case only	LTA_TNFRSF1A	3	8	LTA	TNFRSF1A	0.137724	0.660003	0.398864	0.003	0.0252241	LTA	TNFRSF1A	curated	CPI-SS084BE3E4B	/	/	/	/	/	/	/	/	/	/	/	/	/	/
both	SELL_SELPLG	3	8	SELL	SELPLG	8.46785	0.725496	4.59668	0	0	SELL	SELPLG	curated	CPI-SS087321EB5	SELL_SELPLG	3	8	SELL	SELPLG	8.6888	0.662759	4.67578	0	0	SELL	SELPLG	curated	CPI-SS087321EB5
both	PROS1_TYRO3	3	8	PROS1	TYRO3	0.000694718	0.0391752	0.019935	0.001	0.0093226	PROS1	TYRO3	guidetopharmacology.org	CPI-SS09C4988F8	PROS1_TYRO3	3	8	PROS1	TYRO3	0.000545148	0.0737185	0.0371318	0.001	0.0101622	PROS1	TYRO3	guidetopharmacology.org	CPI-SS09C4988F8
both	WNT7A_LDLR	3	8	WNT7A	LDLR	0.0952337	0.14318	0.119207	0	0	WNT7A	LDLR	InnateDB-All	CPI-SS0A81A3626	WNT7A_LDLR	3	8	WNT7A	LDLR	0.116026	0.139658	0.127842	0	0	WNT7A	LDLR	InnateDB-All	CPI-SS0A81A3626
both	CCL22_DPP4	3	8	CCL22	DPP4	0.0467918	1.2972	0.671996	0.001	0.0093226	CCL22	DPP4	curated	CPI-SS0AEC33FF1	CCL22_DPP4	3	8	CCL22	DPP4	0.083591	1.27508	0.679335	0	0	CCL22	DPP4	curated	CPI-SS0AEC33FF1
both	EFNA1_EPHA4	3	8	EFNA1	EPHA4	0.0399026	0.115285	0.077594	0.006	0.0461998	EFNA1	EPHA4	curated	CPI-SS0EBFE1854	EFNA1_EPHA4	3	8	EFNA1	EPHA4	0.0569157	0.230678	0.143797	0	0	EFNA1	EPHA4	curated	CPI-SS0EBFE1854
both	EFNA1_EPHA1	3	8	EFNA1	EPHA1	0.0399026	0.116589	0.0782459	0.005	0.0394894	EFNA1	EPHA1	curated	CPI-SS0FF49C823	EFNA1_EPHA1	3	8	EFNA1	EPHA1	0.0569157	0.0759481	0.0664319	0	0	EFNA1	EPHA1	curated	CPI-SS0FF49C823
control only	LTA_TNFRSF14	3	8	LTA	TNFRSF14	/	/	/	/	/	/	/	/	/	LTA_TNFRSF14	3	8	LTA	TNFRSF14	0.159767	1.01211	0.585938	0.001	0.0101622	LTA	TNFRSF14	curated	CPI-SS0110361CB
control only	TFRC_TNFSF13B	3	8	TFRC	TNFSF13B	/	/	/	/	/	/	/	/	/	TFRC_TNFSF13B	3	8	TFRC	TNFSF13B	0.119557	0.798878	0.459217	0.001	0.0101622	TFRC	TNFSF13B	IMEx,IntAct	CPI-SS03133B4F2
control only	TNFSF12_TNFRSF25	3	8	TNFSF12	TNFRSF25	/	/	/	/	/	/	/	/	/	TNFSF12_TNFRSF25	3	8	TNFSF12	TNFRSF25	0.242598	2.02857	1.13559	0	0	TNFSF12	TNFRSF25	I2D	CPI-SS079DDF890
control only	LTA_RIPK1	3	8	LTA	RIPK1	/	/	/	/	/	/	/	/	/	LTA_RIPK1	3	8	LTA	RIPK1	0.159767	0.280398	0.220082	0	0	LTA	RIPK1	IMEx,InnateDB-All,MINT	CPI-SS0D5C54214
control only	FGF18_FGFR1	3	8	FGF18	FGFR1	/	/	/	/	/	/	/	/	/	FGF18_FGFR1	3	8	FGF18	FGFR1	0.00583777	0.0890073	0.0474226	0.001	0.0101622	FGF18	FGFR1	I2D	CPI-SS0F2C6A4D4
case only	TNFRSF10B_FASLG	3	9	TNFRSF10B	FASLG	0.118476	0.496778	0.307627	0	0	TNFRSF10B	FASLG	I2D,InnateDB-All	CPI-SS0049FD74F	/	/	/	/	/	/	/	/	/	/	/	/	/	/
case only	CD2_CD58	3	9	CD2	CD58	2.87635	1.14734	2.01184	0.002	0.0175683	CD2	CD58	curated	CPI-SS00B1BEE64	/	/	/	/	/	/	/	/	/	/	/	/	/	/
case only	LTA_TNFRSF14	3	9	LTA	TNFRSF14	0.137724	1.20924	0.673483	0	0	LTA	TNFRSF14	curated	CPI-SS0110361CB	/	/	/	/	/	/	/	/	/	/	/	/	/	/
both	TNFRSF10A_TNFSF10	3	9	TNFRSF10A	TNFSF10	0.0692454	1.10878	0.589011	0	0	TNFRSF10A	TNFSF10	curated	CPI-SS0179FBFD3	TNFRSF10A_TNFSF10	3	9	TNFRSF10A	TNFSF10	0.0959199	1.00349	0.549703	0.003	0.0275504	TNFRSF10A	TNFSF10	curated	CPI-SS0179FBFD3
case only	FAM3C_CLEC2D	3	9	FAM3C	CLEC2D	0.163537	6.35182	3.25768	0	0	FAM3C	CLEC2D	IMEx,InnateDB-All,IntAct	CPI-SS02A0FF87F	/	/	/	/	/	/	/	/	/	/	/	/	/	/
case only	MIF_TNFRSF14	3	9	MIF	TNFRSF14	3.87974	1.20924	2.54449	0	0	MIF	TNFRSF14	I2D,IntAct	CPI-SS02ACCF1F7	/	/	/	/	/	/	/	/	/	/	/	/	/	/
case only	SELP_SELPLG	3	9	SELP	SELPLG	0.00268809	1.88896	0.945824	0	0	SELP	SELPLG	curated	CPI-SS02B7540B0	/	/	/	/	/	/	/	/	/	/	/	/	/	/
case only	TBXA2R_GHRL	3	9	TBXA2R	GHRL	0.118963	0.335719	0.227341	0	0	TBXA2R	GHRL	InnateDB-All	CPI-SS042EB8C7A	/	/	/	/	/	/	/	/	/	/	/	/	/	/
case only	WNT7A_FZD5	3	9	WNT7A	FZD5	0.0952337	0.0294073	0.0623205	0.001	0.0093226	WNT7A	FZD5	curated	CPI-SS05550A895	/	/	/	/	/	/	/	/	/	/	/	/	/	/
case only	EFNA3_EPHA4	3	9	EFNA3	EPHA4	0.0190159	0.280217	0.149617	0	0	EFNA3	EPHA4	curated	CPI-SS05B4EB419	/	/	/	/	/	/	/	/	/	/	/	/	/	/
case only	PTGIR_GHRL	3	9	PTGIR	GHRL	0.0501832	0.335719	0.192951	0	0	PTGIR	GHRL	InnateDB-All	CPI-SS05D406038	/	/	/	/	/	/	/	/	/	/	/	/	/	/
both	CD55_ADGRE5	3	9	CD55	ADGRE5	0.690662	1.02321	0.856935	0	0	CD55	ADGRE5	curated	CPI-SS061A7E099	CD55_ADGRE5	3	9	CD55	ADGRE5	1.23771	1.63896	1.43833	0	0	CD55	ADGRE5	curated	CPI-SS061A7E099
case only	EFNA4_EPHA4	3	9	EFNA4	EPHA4	0.0728187	0.280217	0.176518	0	0	EFNA4	EPHA4	curated	CPI-SS0659DBE72	/	/	/	/	/	/	/	/	/	/	/	/	/	/
both	TNFSF12_TNFRSF25	3	9	TNFSF12	TNFRSF25	0.132077	2.64054	1.38631	0	0	TNFSF12	TNFRSF25	I2D	CPI-SS079DDF890	TNFSF12_TNFRSF25	3	9	TNFSF12	TNFRSF25	0.242598	2.85093	1.54677	0	0	TNFSF12	TNFRSF25	I2D	CPI-SS079DDF890
case only	LTA_TNFRSF1B	3	9	LTA	TNFRSF1B	0.137724	1.56019	0.848959	0	0	LTA	TNFRSF1B	curated	CPI-SS07D9A48A2	/	/	/	/	/	/	/	/	/	/	/	/	/	/
case only	BTLA_TNFRSF14	3	9	BTLA	TNFRSF14	0.0829361	1.20924	0.646089	0	0	BTLA	TNFRSF14	guidetopharmacology.org	CPI-SS08330207B	/	/	/	/	/	/	/	/	/	/	/	/	/	/
case only	SELL_SELPLG	3	9	SELL	SELPLG	8.46785	1.88896	5.17841	0	0	SELL	SELPLG	curated	CPI-SS087321EB5	/	/	/	/	/	/	/	/	/	/	/	/	/	/
case only	EFNB2_EPHA4	3	9	EFNB2	EPHA4	0.00222541	0.280217	0.141221	0	0	EFNB2	EPHA4	curated	CPI-SS087E0E3FB	/	/	/	/	/	/	/	/	/	/	/	/	/	/
case only	TNFRSF10B_TNFSF10	3	9	TNFRSF10B	TNFSF10	0.118476	1.10878	0.613626	0	0	TNFRSF10B	TNFSF10	curated	CPI-SS0898D7F7F	/	/	/	/	/	/	/	/	/	/	/	/	/	/
case only	EFNB2_EPHB4	3	9	EFNB2	EPHB4	0.00222541	0.0314929	0.0168591	0.002	0.0175683	EFNB2	EPHB4	curated	CPI-SS08D0F9109	/	/	/	/	/	/	/	/	/	/	/	/	/	/
both	WNT7A_LDLR	3	9	WNT7A	LDLR	0.0952337	0.160459	0.127847	0	0	WNT7A	LDLR	InnateDB-All	CPI-SS0A81A3626	WNT7A_LDLR	3	9	WNT7A	LDLR	0.116026	0.215796	0.165911	0.001	0.0101622	WNT7A	LDLR	InnateDB-All	CPI-SS0A81A3626
case only	LTA_RIPK1	3	9	LTA	RIPK1	0.137724	0.142677	0.140201	0.005	0.0394894	LTA	RIPK1	IMEx,InnateDB-All,MINT	CPI-SS0D5C54214	/	/	/	/	/	/	/	/	/	/	/	/	/	/
case only	EPHB6_EFNB1	3	9	EPHB6	EFNB1	0.182966	0.0919207	0.137443	0	0	EPHB6	EFNB1	curated	CPI-SS0DC4D593E	/	/	/	/	/	/	/	/	/	/	/	/	/	/
case only	CD47_SIRPG	3	9	CD47	SIRPG	1.42226	0.328648	0.875455	0	0	CD47	SIRPG	curated	CPI-SS0E9015902	/	/	/	/	/	/	/	/	/	/	/	/	/	/
case only	FGF7_FGFR2	3	9	FGF7	FGFR2	0.00490389	0.0189159	0.0119099	0.003	0.0252241	FGF7	FGFR2	I2D,IMEx,InnateDB-All,IntAct	CPI-SS0E928B8C8	/	/	/	/	/	/	/	/	/	/	/	/	/	/
both	EFNA1_EPHA4	3	9	EFNA1	EPHA4	0.0399026	0.280217	0.16006	0	0	EFNA1	EPHA4	curated	CPI-SS0EBFE1854	EFNA1_EPHA4	3	9	EFNA1	EPHA4	0.0569157	0.339003	0.19796	0.001	0.0101622	EFNA1	EPHA4	curated	CPI-SS0EBFE1854
case only	EFNA1_EPHA1	3	9	EFNA1	EPHA1	0.0399026	0.292004	0.165953	0	0	EFNA1	EPHA1	curated	CPI-SS0FF49C823	/	/	/	/	/	/	/	/	/	/	/	/	/	/
control only	TTR_DDR1	3	9	TTR	DDR1	/	/	/	/	/	/	/	/	/	TTR_DDR1	3	9	TTR	DDR1	0.000691611	0.0899378	0.0453147	0.005	0.0429806	TTR	DDR1	I2D,IMEx,InnateDB-All,IntAct	CPI-SS00D3CD86E
control only	LTA_LTBR	3	9	LTA	LTBR	/	/	/	/	/	/	/	/	/	LTA_LTBR	3	9	LTA	LTBR	0.159767	0.194416	0.177092	0.003	0.0275504	LTA	LTBR	I2D	CPI-SS03156A825
control only	IGF2_IGF2R	3	9	IGF2	IGF2R	/	/	/	/	/	/	/	/	/	IGF2_IGF2R	3	9	IGF2	IGF2R	0.00119369	1.43977	0.72048	0.001	0.0101622	IGF2	IGF2R	curated	CPI-SS042A6F835
control only	ESAM_ESAM	3	9	ESAM	ESAM	/	/	/	/	/	/	/	/	/	ESAM_ESAM	3	9	ESAM	ESAM	0.0190059	0.197671	0.108339	0.002	0.0191203	ESAM	ESAM	curated	CPI-SS04C672963
control only	TTR_AGER	3	9	TTR	AGER	/	/	/	/	/	/	/	/	/	TTR_AGER	3	9	TTR	AGER	0.000691611	0.613404	0.307048	0	0	TTR	AGER	I2D,IMEx,InnateDB-All,MINT	CPI-SS06006F870
control only	MDK_SORL1	3	9	MDK	SORL1	/	/	/	/	/	/	/	/	/	MDK_SORL1	3	9	MDK	SORL1	0.0226786	3.66759	1.84514	0.001	0.0101622	MDK	SORL1	InnateDB-All	CPI-SS083CBFACD
control only	TTR_NGFR	3	9	TTR	NGFR	/	/	/	/	/	/	/	/	/	TTR_NGFR	3	9	TTR	NGFR	0.000691611	0.1231	0.0618956	0.001	0.0101622	TTR	NGFR	IMEx,InnateDB-All,MINT	CPI-SS08B85996F
control only	PROS1_TYRO3	3	9	PROS1	TYRO3	/	/	/	/	/	/	/	/	/	PROS1_TYRO3	3	9	PROS1	TYRO3	0.000545148	0.119696	0.0601206	0.003	0.0275504	PROS1	TYRO3	guidetopharmacology.org	CPI-SS09C4988F8
control only	LGALS9_SORL1	3	9	LGALS9	SORL1	/	/	/	/	/	/	/	/	/	LGALS9_SORL1	3	9	LGALS9	SORL1	0.222812	3.66759	1.9452	0	0	LGALS9	SORL1	InnateDB-All	CPI-SS09C52F54E
control only	EPHB4_EFNB1	3	9	EPHB4	EFNB1	/	/	/	/	/	/	/	/	/	EPHB4_EFNB1	3	9	EPHB4	EFNB1	0.00969454	0.130917	0.070306	0.003	0.0275504	EPHB4	EFNB1	curated	CPI-SS0F21D6CA0
control only	JAM3_JAM3	3	9	JAM3	JAM3	/	/	/	/	/	/	/	/	/	JAM3_JAM3	3	9	JAM3	JAM3	0.0492962	0.148085	0.0986903	0.005	0.0429806	JAM3	JAM3	curated	CPI-SS0F9D53834
case only	TNFSF4_TNFRSF4	3	10	TNFSF4	TNFRSF4	0.0039867	3.71529	1.85964	0	0	TNFSF4	TNFRSF4	curated	CPI-SS04456F441	/	/	/	/	/	/	/	/	/	/	/	/	/	/
both	CD28_CD80	3	10	CD28	CD80	0.257035	0.0273491	0.142192	0	0	CD28	CD80	curated	CPI-SS07327E587	CD28_CD80	3	10	CD28	CD80	0.367214	0.054512	0.210863	0	0	CD28	CD80	curated	CPI-SS07327E587
case only	LTA_TNFRSF1B	3	10	LTA	TNFRSF1B	0.137724	2.3323	1.23501	0	0	LTA	TNFRSF1B	curated	CPI-SS07D9A48A2	/	/	/	/	/	/	/	/	/	/	/	/	/	/
both	SELL_SELPLG	3	10	SELL	SELPLG	8.46785	1.14855	4.8082	0	0	SELL	SELPLG	curated	CPI-SS087321EB5	SELL_SELPLG	3	10	SELL	SELPLG	8.6888	0.587753	4.63828	0.001	0.0101622	SELL	SELPLG	curated	CPI-SS087321EB5
case only	TNFSF13_FAS	3	10	TNFSF13	FAS	0.00121027	0.540655	0.270933	0.001	0.0093226	TNFSF13	FAS	I2D,InnateDB-All	CPI-SS0A83A7E30	/	/	/	/	/	/	/	/	/	/	/	/	/	/
both	CD27_CD70	3	10	CD27	CD70	2.25312	0.167593	1.21036	0	0	CD27	CD70	curated	CPI-SS0D4BF6CA3	CD27_CD70	3	10	CD27	CD70	2.07728	0.160256	1.11877	0	0	CD27	CD70	curated	CPI-SS0D4BF6CA3
control only	LTA_TNFRSF14	3	10	LTA	TNFRSF14	/	/	/	/	/	/	/	/	/	LTA_TNFRSF14	3	10	LTA	TNFRSF14	0.159767	1.31658	0.738171	0	0	LTA	TNFRSF14	curated	CPI-SS0110361CB
control only	TNFRSF10A_TNFSF10	3	10	TNFRSF10A	TNFSF10	/	/	/	/	/	/	/	/	/	TNFRSF10A_TNFSF10	3	10	TNFRSF10A	TNFSF10	0.0959199	0.869728	0.482824	0.002	0.0191203	TNFRSF10A	TNFSF10	curated	CPI-SS0179FBFD3
control only	MIF_TNFRSF14	3	10	MIF	TNFRSF14	/	/	/	/	/	/	/	/	/	MIF_TNFRSF14	3	10	MIF	TNFRSF14	3.72221	1.31658	2.51939	0.003	0.0275504	MIF	TNFRSF14	I2D,IntAct	CPI-SS02ACCF1F7
control only	CTLA4_CD80	3	10	CTLA4	CD80	/	/	/	/	/	/	/	/	/	CTLA4_CD80	3	10	CTLA4	CD80	0.0902174	0.054512	0.0723647	0.001	0.0101622	CTLA4	CD80	curated	CPI-SS0320FFAFC
control only	CCL22_CCR4	3	10	CCL22	CCR4	/	/	/	/	/	/	/	/	/	CCL22_CCR4	3	10	CCL22	CCR4	0.083591	0.561136	0.322364	0.001	0.0101622	CCL22	CCR4	curated	CPI-SS052B38F1C
control only	EPHB4_EFNB3	3	10	EPHB4	EFNB3	/	/	/	/	/	/	/	/	/	EPHB4_EFNB3	3	10	EPHB4	EFNB3	0.00969454	0.0108094	0.010252	0	0	EPHB4	EFNB3	curated	CPI-SS0865716E5
control only	EPHB6_EFNB3	3	10	EPHB6	EFNB3	/	/	/	/	/	/	/	/	/	EPHB6_EFNB3	3	10	EPHB6	EFNB3	0.318969	0.0108094	0.164889	0	0	EPHB6	EFNB3	curated	CPI-SS08718E4FB
control only	ACKR2_CCL28	3	10	ACKR2	CCL28	/	/	/	/	/	/	/	/	/	ACKR2_CCL28	3	10	ACKR2	CCL28	0.00553384	0.2341	0.119817	0.001	0.0101622	ACKR2	CCL28	I2D	CPI-SS091B461CB
control only	WNT7A_LDLR	3	10	WNT7A	LDLR	/	/	/	/	/	/	/	/	/	WNT7A_LDLR	3	10	WNT7A	LDLR	0.116026	0.174471	0.145248	0	0	WNT7A	LDLR	InnateDB-All	CPI-SS0A81A3626
both	TNFRSF10B_FASLG	3	11	TNFRSF10B	FASLG	0.118476	0.520687	0.319581	0	0	TNFRSF10B	FASLG	I2D,InnateDB-All	CPI-SS0049FD74F	TNFRSF10B_FASLG	3	11	TNFRSF10B	FASLG	0.131418	0.89833	0.514874	0	0	TNFRSF10B	FASLG	I2D,InnateDB-All	CPI-SS0049FD74F
both	TNFRSF10A_TNFSF10	3	11	TNFRSF10A	TNFSF10	0.0692454	1.53954	0.804391	0	0	TNFRSF10A	TNFSF10	curated	CPI-SS0179FBFD3	TNFRSF10A_TNFSF10	3	11	TNFRSF10A	TNFSF10	0.0959199	2.01518	1.05555	0	0	TNFRSF10A	TNFSF10	curated	CPI-SS0179FBFD3
case only	CLEC2B_KLRF1	3	11	CLEC2B	KLRF1	0.900193	5.36928	3.13473	0	0	CLEC2B	KLRF1	curated	CPI-SS025C8F785	/	/	/	/	/	/	/	/	/	/	/	/	/	/
both	FGFR1_NCAM1	3	11	FGFR1	NCAM1	0.00937904	0.788686	0.399032	0.002	0.0175683	FGFR1	NCAM1	curated	CPI-SS039799099	FGFR1_NCAM1	3	11	FGFR1	NCAM1	0.00976529	0.791646	0.400706	0.003	0.0275504	FGFR1	NCAM1	curated	CPI-SS039799099
both	HLA-E_KLRC1	3	11	HLA-E	KLRC1	11.0816	4.23678	7.65921	0	0	HLA-E	KLRC1	curated	CPI-SS03EF699C7	HLA-E_KLRC1	3	11	HLA-E	KLRC1	13.1436	7.18246	10.163	0	0	HLA-E	KLRC1	curated	CPI-SS03EF699C7
both	LRP6_CKLF	3	11	LRP6	CKLF	0.0127521	3.06029	1.53652	0	0	LRP6	CKLF	IMEx,IntAct	CPI-SS05B1FA8A8	LRP6_CKLF	3	11	LRP6	CKLF	0.020415	3.70389	1.86215	0	0	LRP6	CKLF	IMEx,IntAct	CPI-SS05B1FA8A8
case only	EFNA3_EPHA4	3	11	EFNA3	EPHA4	0.0190159	0.37154	0.195278	0.002	0.0175683	EFNA3	EPHA4	curated	CPI-SS05B4EB419	/	/	/	/	/	/	/	/	/	/	/	/	/	/
both	CD55_ADGRE5	3	11	CD55	ADGRE5	0.690662	1.23047	0.960567	0	0	CD55	ADGRE5	curated	CPI-SS061A7E099	CD55_ADGRE5	3	11	CD55	ADGRE5	1.23771	1.71899	1.47835	0	0	CD55	ADGRE5	curated	CPI-SS061A7E099
case only	EFNA4_EPHA4	3	11	EFNA4	EPHA4	0.0728187	0.37154	0.22218	0.002	0.0175683	EFNA4	EPHA4	curated	CPI-SS0659DBE72	/	/	/	/	/	/	/	/	/	/	/	/	/	/
both	SELL_SELPLG	3	11	SELL	SELPLG	8.46785	1.32351	4.89568	0	0	SELL	SELPLG	curated	CPI-SS087321EB5	SELL_SELPLG	3	11	SELL	SELPLG	8.6888	0.830041	4.75942	0	0	SELL	SELPLG	curated	CPI-SS087321EB5
case only	EFNB2_EPHA4	3	11	EFNB2	EPHA4	0.00222541	0.37154	0.186883	0.002	0.0175683	EFNB2	EPHA4	curated	CPI-SS087E0E3FB	/	/	/	/	/	/	/	/	/	/	/	/	/	/
both	TNFRSF10B_TNFSF10	3	11	TNFRSF10B	TNFSF10	0.118476	1.53954	0.829006	0	0	TNFRSF10B	TNFSF10	curated	CPI-SS0898D7F7F	TNFRSF10B_TNFSF10	3	11	TNFRSF10B	TNFSF10	0.131418	2.01518	1.0733	0	0	TNFRSF10B	TNFSF10	curated	CPI-SS0898D7F7F
both	EFNA1_EPHA4	3	11	EFNA1	EPHA4	0.0399026	0.37154	0.205722	0	0	EFNA1	EPHA4	curated	CPI-SS0EBFE1854	EFNA1_EPHA4	3	11	EFNA1	EPHA4	0.0569157	0.332665	0.19479	0	0	EFNA1	EPHA4	curated	CPI-SS0EBFE1854
case only	EFNA1_EPHA1	3	11	EFNA1	EPHA1	0.0399026	0.298194	0.169048	0	0	EFNA1	EPHA1	curated	CPI-SS0FF49C823	/	/	/	/	/	/	/	/	/	/	/	/	/	/
control only	CD46_JAG1	3	11	CD46	JAG1	/	/	/	/	/	/	/	/	/	CD46_JAG1	3	11	CD46	JAG1	0.870603	0.177773	0.524188	0	0	CD46	JAG1	curated	CPI-SS01A07768A
control only	ADORA2A_ENTPD1	3	11	ADORA2A	ENTPD1	/	/	/	/	/	/	/	/	/	ADORA2A_ENTPD1	3	11	ADORA2A	ENTPD1	0.00702194	0.5597	0.283361	0.001	0.0101622	ADORA2A	ENTPD1	curated	CPI-SS03E273233
control only	DLL1_NOTCH1	3	11	DLL1	NOTCH1	/	/	/	/	/	/	/	/	/	DLL1_NOTCH1	3	11	DLL1	NOTCH1	0.0295063	0.283095	0.156301	0.002	0.0191203	DLL1	NOTCH1	curated	CPI-SS04A5D6B6F
control only	CD48_CD244	3	11	CD48	CD244	/	/	/	/	/	/	/	/	/	CD48_CD244	3	11	CD48	CD244	3.55455	0.672567	2.11356	0	0	CD48	CD244	curated	CPI-SS056FF4363
control only	LGALS9_CD44	3	11	LGALS9	CD44	/	/	/	/	/	/	/	/	/	LGALS9_CD44	3	11	LGALS9	CD44	0.222812	7.51547	3.86914	0	0	LGALS9	CD44	InnateDB	CPI-SS0703338F5
control only	IL16_GRIN2C	3	11	IL16	GRIN2C	/	/	/	/	/	/	/	/	/	IL16_GRIN2C	3	11	IL16	GRIN2C	1.62384	0.0558846	0.839864	0.001	0.0101622	IL16	GRIN2C	I2D	CPI-SS0893BD6B6
control only	NOTCH1_JAG1	3	11	NOTCH1	JAG1	/	/	/	/	/	/	/	/	/	NOTCH1_JAG1	3	11	NOTCH1	JAG1	0.111672	0.177773	0.144723	0	0	NOTCH1	JAG1	curated	CPI-SS0B87FE6E0
control only	PECAM1_CD38	3	11	PECAM1	CD38	/	/	/	/	/	/	/	/	/	PECAM1_CD38	3	11	PECAM1	CD38	0.214036	0.995477	0.604756	0	0	PECAM1	CD38	curated	CPI-SS0E0DEA7D5
control only	LGALS9_HAVCR2	3	11	LGALS9	HAVCR2	/	/	/	/	/	/	/	/	/	LGALS9_HAVCR2	3	11	LGALS9	HAVCR2	0.222812	1.0012	0.612007	0	0	LGALS9	HAVCR2	curated	CPI-SS0E23CEB91
both	JAM3_JAM3	3	12	JAM3	JAM3	0.0280668	1.01812	0.523095	0.002	0.0175683	JAM3	JAM3	curated	CPI-SS0F9D53834	JAM3_JAM3	3	12	JAM3	JAM3	0.0492962	0.0890096	0.0691529	0.002	0.0191203	JAM3	JAM3	curated	CPI-SS0F9D53834
control only	EDA_EDA2R	3	12	EDA	EDA2R	/	/	/	/	/	/	/	/	/	EDA_EDA2R	3	12	EDA	EDA2R	0.0203971	0.00684442	0.0136208	0.001	0.0101622	EDA	EDA2R	guidetopharmacology.org	CPI-SS00797FD15
control only	CD55_ADGRE5	3	12	CD55	ADGRE5	/	/	/	/	/	/	/	/	/	CD55_ADGRE5	3	12	CD55	ADGRE5	1.23771	0.941851	1.08978	0	0	CD55	ADGRE5	curated	CPI-SS061A7E099
control only	TTR_NGFR	3	12	TTR	NGFR	/	/	/	/	/	/	/	/	/	TTR_NGFR	3	12	TTR	NGFR	0.000691611	0.0351651	0.0179283	0	0	TTR	NGFR	IMEx,InnateDB-All,MINT	CPI-SS08B85996F
control only	WNT7A_LDLR	3	12	WNT7A	LDLR	/	/	/	/	/	/	/	/	/	WNT7A_LDLR	3	12	WNT7A	LDLR	0.116026	0.150662	0.133344	0	0	WNT7A	LDLR	InnateDB-All	CPI-SS0A81A3626
control only	LGALS9_PTPRK	3	12	LGALS9	PTPRK	/	/	/	/	/	/	/	/	/	LGALS9_PTPRK	3	12	LGALS9	PTPRK	0.222812	0.10546	0.164136	0.001	0.0101622	LGALS9	PTPRK	InnateDB-All	CPI-SS0A9FB762A
control only	LTA_RIPK1	3	12	LTA	RIPK1	/	/	/	/	/	/	/	/	/	LTA_RIPK1	3	12	LTA	RIPK1	0.159767	0.409793	0.28478	0	0	LTA	RIPK1	IMEx,InnateDB-All,MINT	CPI-SS0D5C54214
control only	TNFSF10_RIPK1	3	12	TNFSF10	RIPK1	/	/	/	/	/	/	/	/	/	TNFSF10_RIPK1	3	12	TNFSF10	RIPK1	0.854002	0.409793	0.631897	0.001	0.0101622	TNFSF10	RIPK1	InnateDB-All	CPI-SS0DEDA3567
case only	CXADR_FAM3C	3	13	CXADR	FAM3C	0.0121027	0.391431	0.201767	0.005	0.0394894	CXADR	FAM3C	IMEx,IntAct	CPI-SS033CB0BB2	/	/	/	/	/	/	/	/	/	/	/	/	/	/
case only	ADORA2A_ENTPD1	3	13	ADORA2A	ENTPD1	0.0127509	0.699512	0.356132	0	0	ADORA2A	ENTPD1	curated	CPI-SS03E273233	/	/	/	/	/	/	/	/	/	/	/	/	/	/
case only	TYRO3_GAS6	3	13	TYRO3	GAS6	0.000870825	0.449772	0.225321	0.005	0.0394894	TYRO3	GAS6	guidetopharmacology.org	CPI-SS085195142	/	/	/	/	/	/	/	/	/	/	/	/	/	/
case only	WNT7A_LDLR	3	13	WNT7A	LDLR	0.0952337	0.210068	0.152651	0	0	WNT7A	LDLR	InnateDB-All	CPI-SS0A81A3626	/	/	/	/	/	/	/	/	/	/	/	/	/	/
case only	TNFSF13_TNFRSF17	3	13	TNFSF13	TNFRSF17	0.00121027	2.91304	1.45713	0	0	TNFSF13	TNFRSF17	curated	CPI-SS0B89DD8C1	/	/	/	/	/	/	/	/	/	/	/	/	/	/
case only	CD27_CD70	3	13	CD27	CD70	2.25312	0.127004	1.19006	0.002	0.0175683	CD27	CD70	curated	CPI-SS0D4BF6CA3	/	/	/	/	/	/	/	/	/	/	/	/	/	/
both	PECAM1_CD38	3	13	PECAM1	CD38	0.151429	2.07332	1.11237	0	0	PECAM1	CD38	curated	CPI-SS0E0DEA7D5	PECAM1_CD38	3	13	PECAM1	CD38	0.214036	1.76692	0.990478	0	0	PECAM1	CD38	curated	CPI-SS0E0DEA7D5
control only	TNFRSF10A_TNFSF10	3	13	TNFRSF10A	TNFSF10	/	/	/	/	/	/	/	/	/	TNFRSF10A_TNFSF10	3	13	TNFRSF10A	TNFSF10	0.0959199	2.23315	1.16454	0	0	TNFRSF10A	TNFSF10	curated	CPI-SS0179FBFD3
control only	ESAM_ESAM	3	13	ESAM	ESAM	/	/	/	/	/	/	/	/	/	ESAM_ESAM	3	13	ESAM	ESAM	0.0190059	0.21645	0.117728	0.001	0.0101622	ESAM	ESAM	curated	CPI-SS04C672963
control only	WNT7A_FZD5	3	13	WNT7A	FZD5	/	/	/	/	/	/	/	/	/	WNT7A_FZD5	3	13	WNT7A	FZD5	0.116026	0.27674	0.196383	0	0	WNT7A	FZD5	curated	CPI-SS05550A895
control only	LRP6_CKLF	3	13	LRP6	CKLF	/	/	/	/	/	/	/	/	/	LRP6_CKLF	3	13	LRP6	CKLF	0.020415	2.48061	1.25051	0.002	0.0191203	LRP6	CKLF	IMEx,IntAct	CPI-SS05B1FA8A8
control only	TNFRSF10B_TNFSF10	3	13	TNFRSF10B	TNFSF10	/	/	/	/	/	/	/	/	/	TNFRSF10B_TNFSF10	3	13	TNFRSF10B	TNFSF10	0.131418	2.23315	1.18229	0	0	TNFRSF10B	TNFSF10	curated	CPI-SS0898D7F7F
case only	CCL19_ACKR4	3	14	CCL19	ACKR4	0.0014876	0.322056	0.161772	0.005	0.0394894	CCL19	ACKR4	curated	CPI-SS00AEC3818	/	/	/	/	/	/	/	/	/	/	/	/	/	/
case only	NOTCH4_DLL4	3	14	NOTCH4	DLL4	0.00109493	0.203946	0.102521	0.004	0.0325301	NOTCH4	DLL4	curated	CPI-SS00D153A8A	/	/	/	/	/	/	/	/	/	/	/	/	/	/
both	NOTCH1_DLL4	3	14	NOTCH1	DLL4	0.0990416	0.203946	0.151494	0	0	NOTCH1	DLL4	curated	CPI-SS012B7C21D	NOTCH1_DLL4	3	14	NOTCH1	DLL4	0.111672	0.880641	0.496157	0	0	NOTCH1	DLL4	curated	CPI-SS012B7C21D
case only	XCL1_ADGRV1	3	14	XCL1	ADGRV1	0.0039617	0.0226436	0.0133027	0.003	0.0252241	XCL1	ADGRV1	InnateDB-All	CPI-SS023ABAE18	/	/	/	/	/	/	/	/	/	/	/	/	/	/
both	NOTCH2_DLL4	3	14	NOTCH2	DLL4	0.070233	0.203946	0.13709	0	0	NOTCH2	DLL4	curated	CPI-SS027CDEA08	NOTCH2_DLL4	3	14	NOTCH2	DLL4	0.0916444	0.880641	0.486143	0	0	NOTCH2	DLL4	curated	CPI-SS027CDEA08
case only	FLT4_PDGFC	3	14	FLT4	PDGFC	0.00511473	0.213089	0.109102	0.005	0.0394894	FLT4	PDGFC	guidetopharmacology.org	CPI-SS03A3EE72E	/	/	/	/	/	/	/	/	/	/	/	/	/	/
case only	MST1_MST1R	3	14	MST1	MST1R	0.00459986	0.0681896	0.0363947	0.002	0.0175683	MST1	MST1R	curated	CPI-SS03EACE0E0	/	/	/	/	/	/	/	/	/	/	/	/	/	/
case only	EFNA1_EPHA2	3	14	EFNA1	EPHA2	0.0399026	0.0639591	0.0519308	0.001	0.0093226	EFNA1	EPHA2	curated	CPI-SS046F6F0C1	/	/	/	/	/	/	/	/	/	/	/	/	/	/
both	CCRL2_CCL19	3	14	CCRL2	CCL19	0.015416	2.58023	1.29782	0.002	0.0175683	CCRL2	CCL19	guidetopharmacology.org	CPI-SS056BE1011	CCRL2_CCL19	3	14	CCRL2	CCL19	0.00862466	39.1745	19.5916	0	0	CCRL2	CCL19	guidetopharmacology.org	CPI-SS056BE1011
case only	CCL21_CCR7	3	14	CCL21	CCR7	0.000961783	36.6619	18.3314	0	0	CCL21	CCR7	curated	CPI-SS06C0074BD	/	/	/	/	/	/	/	/	/	/	/	/	/	/
both	CD28_CD86	3	14	CD28	CD86	0.257035	3.38609	1.82156	0	0	CD28	CD86	curated	CPI-SS077D7365D	CD28_CD86	3	14	CD28	CD86	0.367214	3.51293	1.94007	0	0	CD28	CD86	curated	CPI-SS077D7365D
case only	CMKLR1_RARRES2	3	14	CMKLR1	RARRES2	0.00292649	0.0307503	0.0168384	0.003	0.0252241	CMKLR1	RARRES2	guidetopharmacology.org	CPI-SS07D56EB05	/	/	/	/	/	/	/	/	/	/	/	/	/	/
case only	FZD6_WNT5A	3	14	FZD6	WNT5A	0.0281618	0.114596	0.0713787	0.003	0.0252241	FZD6	WNT5A	curated	CPI-SS082AD7B6A	/	/	/	/	/	/	/	/	/	/	/	/	/	/
both	DSC1_DSG2	3	14	DSC1	DSG2	0.00581668	0.441218	0.223517	0	0	DSC1	DSG2	curated	CPI-SS08B94BEB2	DSC1_DSG2	3	14	DSC1	DSG2	0.00710756	0.254809	0.130958	0	0	DSC1	DSG2	curated	CPI-SS08B94BEB2
both	CCR7_CCL19	3	14	CCR7	CCL19	9.75964	2.58023	6.16994	0	0	CCR7	CCL19	curated	CPI-SS098EFF959	CCR7_CCL19	3	14	CCR7	CCL19	9.75872	39.1745	24.4666	0	0	CCR7	CCL19	curated	CPI-SS098EFF959
both	CTLA4_CD86	3	14	CTLA4	CD86	0.0594313	3.38609	1.72276	0	0	CTLA4	CD86	curated	CPI-SS0B0E09B1C	CTLA4_CD86	3	14	CTLA4	CD86	0.0902174	3.51293	1.80157	0	0	CTLA4	CD86	curated	CPI-SS0B0E09B1C
case only	PDGFA_PDGFRA	3	14	PDGFA	PDGFRA	0.0025939	0.164961	0.0837777	0.002	0.0175683	PDGFA	PDGFRA	curated	CPI-SS0B70EB09E	/	/	/	/	/	/	/	/	/	/	/	/	/	/
case only	PDGFB_ADGRV1	3	14	PDGFB	ADGRV1	0.0227727	0.0226436	0.0227082	0.003	0.0252241	PDGFB	ADGRV1	InnateDB-All	CPI-SS0CB4F2FE4	/	/	/	/	/	/	/	/	/	/	/	/	/	/
case only	CD27_CD70	3	14	CD27	CD70	2.25312	0.401553	1.32734	0	0	CD27	CD70	curated	CPI-SS0D4BF6CA3	/	/	/	/	/	/	/	/	/	/	/	/	/	/
case only	CCL21_ACKR4	3	14	CCL21	ACKR4	0.000961783	0.322056	0.161509	0.002	0.0175683	CCL21	ACKR4	curated	CPI-SS0ECD9BB5E	/	/	/	/	/	/	/	/	/	/	/	/	/	/
both	PDGFB_PDGFRA	3	14	PDGFB	PDGFRA	0.0227727	0.164961	0.0938671	0	0	PDGFB	PDGFRA	curated	CPI-SS0FEEB187C	PDGFB_PDGFRA	3	14	PDGFB	PDGFRA	0.0195671	0.239169	0.129368	0	0	PDGFB	PDGFRA	curated	CPI-SS0FEEB187C
control only	CXCR3_CCL19	3	14	CXCR3	CCL19	/	/	/	/	/	/	/	/	/	CXCR3_CCL19	3	14	CXCR3	CCL19	0.145346	39.1745	19.6599	0	0	CXCR3	CCL19	guidetopharmacology.org	CPI-SS003610FF9
control only	TFRC_TNFSF13B	3	14	TFRC	TNFSF13B	/	/	/	/	/	/	/	/	/	TFRC_TNFSF13B	3	14	TFRC	TNFSF13B	0.119557	4.24636	2.18296	0	0	TFRC	TNFSF13B	IMEx,IntAct	CPI-SS03133B4F2
control only	CTLA4_CD80	3	14	CTLA4	CD80	/	/	/	/	/	/	/	/	/	CTLA4_CD80	3	14	CTLA4	CD80	0.0902174	0.22366	0.156939	0	0	CTLA4	CD80	curated	CPI-SS0320FFAFC
control only	AXL_GAS6	3	14	AXL	GAS6	/	/	/	/	/	/	/	/	/	AXL_GAS6	3	14	AXL	GAS6	0.00115065	1.74121	0.871182	0.001	0.0101622	AXL	GAS6	guidetopharmacology.org	CPI-SS03A4F7DC8
control only	MERTK_GAS6	3	14	MERTK	GAS6	/	/	/	/	/	/	/	/	/	MERTK_GAS6	3	14	MERTK	GAS6	0.0122256	1.74121	0.87672	0	0	MERTK	GAS6	guidetopharmacology.org	CPI-SS0415CC75D
control only	OXT_OXTR	3	14	OXT	OXTR	/	/	/	/	/	/	/	/	/	OXT_OXTR	3	14	OXT	OXTR	0.0406721	0.0439726	0.0423223	0.004	0.0354845	OXT	OXTR	I2D	CPI-SS04B547174
control only	CD226_NECTIN2	3	14	CD226	NECTIN2	/	/	/	/	/	/	/	/	/	CD226_NECTIN2	3	14	CD226	NECTIN2	0.0708522	1.78651	0.928679	0	0	CD226	NECTIN2	curated	CPI-SS06207F70E
control only	CD28_CD80	3	14	CD28	CD80	/	/	/	/	/	/	/	/	/	CD28_CD80	3	14	CD28	CD80	0.367214	0.22366	0.295437	0	0	CD28	CD80	curated	CPI-SS07327E587
control only	LTA_TNFRSF1B	3	14	LTA	TNFRSF1B	/	/	/	/	/	/	/	/	/	LTA_TNFRSF1B	3	14	LTA	TNFRSF1B	0.159767	5.79638	2.97807	0	0	LTA	TNFRSF1B	curated	CPI-SS07D9A48A2
control only	GPR19_ENHO	3	14	GPR19	ENHO	/	/	/	/	/	/	/	/	/	GPR19_ENHO	3	14	GPR19	ENHO	0.0191941	0.0879878	0.053591	0.005	0.0429806	GPR19	ENHO	guidetopharmacology.org	CPI-SS07DFEBFA8
control only	CD6_ALCAM	3	14	CD6	ALCAM	/	/	/	/	/	/	/	/	/	CD6_ALCAM	3	14	CD6	ALCAM	1.46647	0.482996	0.974731	0	0	CD6	ALCAM	curated	CPI-SS08991B378
control only	TNFRSF13C_TNFSF13B	3	14	TNFRSF13C	TNFSF13B	/	/	/	/	/	/	/	/	/	TNFRSF13C_TNFSF13B	3	14	TNFRSF13C	TNFSF13B	0.196538	4.24636	2.22145	0	0	TNFRSF13C	TNFSF13B	guidetopharmacology.org	CPI-SS09648FAA9
both	TNFRSF10B_FASLG	4	1	TNFRSF10B	FASLG	0.0995669	0.849528	0.474547	0	0	TNFRSF10B	FASLG	I2D,InnateDB-All	CPI-SS0049FD74F	TNFRSF10B_FASLG	4	1	TNFRSF10B	FASLG	0.151843	0.876374	0.514108	0	0	TNFRSF10B	FASLG	I2D,InnateDB-All	CPI-SS0049FD74F
both	CD2_CD58	4	1	CD2	CD58	5.6341	1.01007	3.32209	0	0	CD2	CD58	curated	CPI-SS00B1BEE64	CD2_CD58	4	1	CD2	CD58	5.89299	0.967299	3.43014	0	0	CD2	CD58	curated	CPI-SS00B1BEE64
both	LTA_TNFRSF14	4	1	LTA	TNFRSF14	0.135425	1.1221	0.628762	0	0	LTA	TNFRSF14	curated	CPI-SS0110361CB	LTA_TNFRSF14	4	1	LTA	TNFRSF14	0.143056	1.07394	0.608499	0	0	LTA	TNFRSF14	curated	CPI-SS0110361CB
case only	SELP_CD34	4	1	SELP	CD34	0.00272402	0.00796609	0.00534506	0.001	0.0093226	SELP	CD34	curated	CPI-SS015E1E2C6	/	/	/	/	/	/	/	/	/	/	/	/	/	/
case only	TGFB2_TGFBR3	4	1	TGFB2	TGFBR3	0.00105934	0.379142	0.190101	0.003	0.0252241	TGFB2	TGFBR3	curated	CPI-SS0178F5C45	/	/	/	/	/	/	/	/	/	/	/	/	/	/
both	TNFRSF10A_TNFSF10	4	1	TNFRSF10A	TNFSF10	0.1036	0.691459	0.397529	0	0	TNFRSF10A	TNFSF10	curated	CPI-SS0179FBFD3	TNFRSF10A_TNFSF10	4	1	TNFRSF10A	TNFSF10	0.0865392	0.807689	0.447114	0	0	TNFRSF10A	TNFSF10	curated	CPI-SS0179FBFD3
both	NMU_NMUR1	4	1	NMU	NMUR1	0.00650991	0.22083	0.11367	0	0	NMU	NMUR1	guidetopharmacology.org	CPI-SS018BD4882	NMU_NMUR1	4	1	NMU	NMUR1	0.00220795	0.286031	0.144119	0.002	0.0191203	NMU	NMUR1	guidetopharmacology.org	CPI-SS018BD4882
both	CLEC2B_KLRF1	4	1	CLEC2B	KLRF1	0.990907	5.61081	3.30086	0	0	CLEC2B	KLRF1	curated	CPI-SS025C8F785	CLEC2B_KLRF1	4	1	CLEC2B	KLRF1	1.85766	7.86074	4.8592	0	0	CLEC2B	KLRF1	curated	CPI-SS025C8F785
both	MIF_TNFRSF14	4	1	MIF	TNFRSF14	3.28748	1.1221	2.20479	0	0	MIF	TNFRSF14	I2D,IntAct	CPI-SS02ACCF1F7	MIF_TNFRSF14	4	1	MIF	TNFRSF14	3.51	1.07394	2.29197	0.002	0.0191203	MIF	TNFRSF14	I2D,IntAct	CPI-SS02ACCF1F7
case only	HLA-E_KLRK1	4	1	HLA-E	KLRK1	13.2112	0.107938	6.65955	0	0	HLA-E	KLRK1	curated	CPI-SS03339363E	/	/	/	/	/	/	/	/	/	/	/	/	/	/
case only	CXADR_FAM3C	4	1	CXADR	FAM3C	0.0141915	0.287463	0.150827	0.001	0.0093226	CXADR	FAM3C	IMEx,IntAct	CPI-SS033CB0BB2	/	/	/	/	/	/	/	/	/	/	/	/	/	/
both	FGFR1_NCAM1	4	1	FGFR1	NCAM1	0.0419796	0.129931	0.0859553	0	0	FGFR1	NCAM1	curated	CPI-SS039799099	FGFR1_NCAM1	4	1	FGFR1	NCAM1	0.0248635	0.160582	0.0927226	0	0	FGFR1	NCAM1	curated	CPI-SS039799099
both	FAS_FASLG	4	1	FAS	FASLG	0.250271	0.849528	0.549899	0	0	FAS	FASLG	curated	CPI-SS03A0C857B	FAS_FASLG	4	1	FAS	FASLG	0.333455	0.876374	0.604915	0	0	FAS	FASLG	curated	CPI-SS03A0C857B
both	HLA-E_KLRC1	4	1	HLA-E	KLRC1	13.2112	3.27731	8.24423	0	0	HLA-E	KLRC1	curated	CPI-SS03EF699C7	HLA-E_KLRC1	4	1	HLA-E	KLRC1	15.2891	2.40801	8.84854	0	0	HLA-E	KLRC1	curated	CPI-SS03EF699C7
both	HLA-F_KIR3DL1	4	1	HLA-F	KIR3DL1	1.93329	0.227289	1.08029	0	0	HLA-F	KIR3DL1	curated	CPI-SS048242083	HLA-F_KIR3DL1	4	1	HLA-F	KIR3DL1	3.10647	0.413208	1.75984	0	0	HLA-F	KIR3DL1	curated	CPI-SS048242083
case only	OXT_OXTR	4	1	OXT	OXTR	0.0453994	0.00503925	0.0252193	0.004	0.0325301	OXT	OXTR	I2D	CPI-SS04B547174	/	/	/	/	/	/	/	/	/	/	/	/	/	/
both	CD48_CD244	4	1	CD48	CD244	2.4154	0.37095	1.39318	0	0	CD48	CD244	curated	CPI-SS056FF4363	CD48_CD244	4	1	CD48	CD244	3.18271	0.586959	1.88483	0	0	CD48	CD244	curated	CPI-SS056FF4363
both	PDGFB_PDGFRB	4	1	PDGFB	PDGFRB	0.0348848	0.139766	0.0873256	0	0	PDGFB	PDGFRB	curated	CPI-SS05A26A1DE	PDGFB_PDGFRB	4	1	PDGFB	PDGFRB	0.0550709	0.0643298	0.0597003	0	0	PDGFB	PDGFRB	curated	CPI-SS05A26A1DE
case only	EFNA3_EPHA4	4	1	EFNA3	EPHA4	0.0171014	0.165786	0.0914435	0.004	0.0325301	EFNA3	EPHA4	curated	CPI-SS05B4EB419	/	/	/	/	/	/	/	/	/	/	/	/	/	/
case only	CCR3_CCL28	4	1	CCR3	CCL28	0.0229703	0.0765485	0.0497594	0	0	CCR3	CCL28	guidetopharmacology.org	CPI-SS05B92CCC4	/	/	/	/	/	/	/	/	/	/	/	/	/	/
both	CD55_ADGRE5	4	1	CD55	ADGRE5	0.827305	1.1365	0.981901	0	0	CD55	ADGRE5	curated	CPI-SS061A7E099	CD55_ADGRE5	4	1	CD55	ADGRE5	1.25725	1.29592	1.27658	0	0	CD55	ADGRE5	curated	CPI-SS061A7E099
case only	CCR10_CCL28	4	1	CCR10	CCL28	0.0172248	0.0765485	0.0468866	0.001	0.0093226	CCR10	CCL28	guidetopharmacology.org	CPI-SS064C772FE	/	/	/	/	/	/	/	/	/	/	/	/	/	/
case only	EFNA4_EPHA4	4	1	EFNA4	EPHA4	0.0768679	0.165786	0.121327	0	0	EFNA4	EPHA4	curated	CPI-SS0659DBE72	/	/	/	/	/	/	/	/	/	/	/	/	/	/
both	LTA_TNFRSF1B	4	1	LTA	TNFRSF1B	0.135425	0.992076	0.563751	0	0	LTA	TNFRSF1B	curated	CPI-SS07D9A48A2	LTA_TNFRSF1B	4	1	LTA	TNFRSF1B	0.143056	1.5037	0.823377	0	0	LTA	TNFRSF1B	curated	CPI-SS07D9A48A2
both	LTA_TNFRSF1A	4	1	LTA	TNFRSF1A	0.135425	0.822023	0.478724	0	0	LTA	TNFRSF1A	curated	CPI-SS084BE3E4B	LTA_TNFRSF1A	4	1	LTA	TNFRSF1A	0.143056	0.770561	0.456809	0	0	LTA	TNFRSF1A	curated	CPI-SS084BE3E4B
both	TGFB1_TGFBR3	4	1	TGFB1	TGFBR3	0.718197	0.379142	0.548669	0	0	TGFB1	TGFBR3	curated	CPI-SS085EE60B1	TGFB1_TGFBR3	4	1	TGFB1	TGFBR3	1.35612	0.85581	1.10596	0	0	TGFB1	TGFBR3	curated	CPI-SS085EE60B1
both	SELL_SELPLG	4	1	SELL	SELPLG	4.77939	1.43235	3.10587	0	0	SELL	SELPLG	curated	CPI-SS087321EB5	SELL_SELPLG	4	1	SELL	SELPLG	4.66259	1.42919	3.04589	0	0	SELL	SELPLG	curated	CPI-SS087321EB5
case only	EFNB2_EPHA4	4	1	EFNB2	EPHA4	0.0021912	0.165786	0.0839884	0.004	0.0325301	EFNB2	EPHA4	curated	CPI-SS087E0E3FB	/	/	/	/	/	/	/	/	/	/	/	/	/	/
case only	IGFL2_IGFLR1	4	1	IGFL2	IGFLR1	0.0172546	0.617891	0.317573	0	0	IGFL2	IGFLR1	IMEx,InnateDB-All,UniProt	CPI-SS08EDE5442	/	/	/	/	/	/	/	/	/	/	/	/	/	/
both	HLA-C_KIR2DL3	4	1	HLA-C	KIR2DL3	28.8241	0.565185	14.6946	0	0	HLA-C	KIR2DL3	curated	CPI-SS0917CBD53	HLA-C_KIR2DL3	4	1	HLA-C	KIR2DL3	25.8184	0.46254	13.1405	0	0	HLA-C	KIR2DL3	curated	CPI-SS0917CBD53
both	HLA-B_KIR3DL2	4	1	HLA-B	KIR3DL2	35.7139	0.731971	18.2229	0	0	HLA-B	KIR3DL2	curated	CPI-SS0987A89AE	HLA-B_KIR3DL2	4	1	HLA-B	KIR3DL2	37.4682	0.734743	19.1015	0	0	HLA-B	KIR3DL2	curated	CPI-SS0987A89AE
case only	TNFRSF1A_FASLG	4	1	TNFRSF1A	FASLG	0.280452	0.849528	0.56499	0	0	TNFRSF1A	FASLG	I2D,InnateDB-All	CPI-SS0A4F27388	/	/	/	/	/	/	/	/	/	/	/	/	/	/
both	HLA-C_KIR2DL1	4	1	HLA-C	KIR2DL1	28.8241	0.145885	14.485	0	0	HLA-C	KIR2DL1	curated	CPI-SS0ABD11350	HLA-C_KIR2DL1	4	1	HLA-C	KIR2DL1	25.8184	0.59197	13.2052	0	0	HLA-C	KIR2DL1	curated	CPI-SS0ABD11350
case only	CCR10_CCL27	4	1	CCR10	CCL27	0.0172248	0.00737627	0.0123005	0	0	CCR10	CCL27	curated	CPI-SS0B2979A10	/	/	/	/	/	/	/	/	/	/	/	/	/	/
both	HLA-F_KIR3DL2	4	1	HLA-F	KIR3DL2	1.93329	0.731971	1.33263	0	0	HLA-F	KIR3DL2	curated	CPI-SS0BDD10277	HLA-F_KIR3DL2	4	1	HLA-F	KIR3DL2	3.10647	0.734743	1.92061	0	0	HLA-F	KIR3DL2	curated	CPI-SS0BDD10277
both	HLA-E_KLRC2	4	1	HLA-E	KLRC2	13.2112	3.4806	8.34588	0	0	HLA-E	KLRC2	curated	CPI-SS0C4FA643F	HLA-E_KLRC2	4	1	HLA-E	KLRC2	15.2891	3.87415	9.58161	0	0	HLA-E	KLRC2	curated	CPI-SS0C4FA643F
both	HLA-A_KIR3DL1	4	1	HLA-A	KIR3DL1	39.4307	0.227289	19.829	0	0	HLA-A	KIR3DL1	curated	CPI-SS0CBAA9BCC	HLA-A_KIR3DL1	4	1	HLA-A	KIR3DL1	30.7012	0.413208	15.5572	0	0	HLA-A	KIR3DL1	curated	CPI-SS0CBAA9BCC
both	CDH1_KLRG1	4	1	CDH1	KLRG1	0.00468733	0.64865	0.326669	0.003	0.0252241	CDH1	KLRG1	curated	CPI-SS0CC5DCE80	CDH1_KLRG1	4	1	CDH1	KLRG1	0.0115125	0.957729	0.484621	0	0	CDH1	KLRG1	curated	CPI-SS0CC5DCE80
case only	WISP3_SORL1	4	1	WISP3	SORL1	0.000434719	1.61297	0.806705	0	0	WISP3	SORL1	InnateDB-All	CPI-SS0D3C90DDA	/	/	/	/	/	/	/	/	/	/	/	/	/	/
both	LTA_RIPK1	4	1	LTA	RIPK1	0.135425	0.147799	0.141612	0	0	LTA	RIPK1	IMEx,InnateDB-All,MINT	CPI-SS0D5C54214	LTA_RIPK1	4	1	LTA	RIPK1	0.143056	0.216223	0.179639	0	0	LTA	RIPK1	IMEx,InnateDB-All,MINT	CPI-SS0D5C54214
both	TNFSF10_RIPK1	4	1	TNFSF10	RIPK1	0.958586	0.147799	0.553192	0	0	TNFSF10	RIPK1	InnateDB-All	CPI-SS0DEDA3567	TNFSF10_RIPK1	4	1	TNFSF10	RIPK1	1.05027	0.216223	0.633245	0	0	TNFSF10	RIPK1	InnateDB-All	CPI-SS0DEDA3567
both	PDCD1_FAM3C	4	1	PDCD1	FAM3C	0.0951011	0.287463	0.191282	0	0	PDCD1	FAM3C	InnateDB-All	CPI-SS0E2431C09	PDCD1_FAM3C	4	1	PDCD1	FAM3C	0.0603394	0.388249	0.224294	0	0	PDCD1	FAM3C	InnateDB-All	CPI-SS0E2431C09
case only	SELL_CD34	4	1	SELL	CD34	4.77939	0.00796609	2.39368	0	0	SELL	CD34	curated	CPI-SS0EB5AEC83	/	/	/	/	/	/	/	/	/	/	/	/	/	/
case only	TNFSF11_TNFRSF11A	4	1	TNFSF11	TNFRSF11A	0.0101312	0.00948875	0.00980995	0.004	0.0325301	TNFSF11	TNFRSF11A	curated	CPI-SS0ED2573CA	/	/	/	/	/	/	/	/	/	/	/	/	/	/
both	PGRMC2_CCL4L2	4	1	PGRMC2	CCL4L2	0.258429	3.57677	1.9176	0	0	PGRMC2	CCL4L2	IMEx,IntAct	CPI-SS0F3D40856	PGRMC2_CCL4L2	4	1	PGRMC2	CCL4L2	0.346993	2.0441	1.19555	0.001	0.0101622	PGRMC2	CCL4L2	IMEx,IntAct	CPI-SS0F3D40856
control only	EPHA4_EFNB1	4	1	EPHA4	EFNB1	/	/	/	/	/	/	/	/	/	EPHA4_EFNB1	4	1	EPHA4	EFNB1	0.167394	0.0369724	0.102183	0.004	0.0354845	EPHA4	EFNB1	curated	CPI-SS00046DCF3
control only	LGALS9_SLC1A5	4	1	LGALS9	SLC1A5	/	/	/	/	/	/	/	/	/	LGALS9_SLC1A5	4	1	LGALS9	SLC1A5	0.299219	0.149943	0.224581	0	0	LGALS9	SLC1A5	I2D,InnateDB-All	CPI-SS002DF6C31
control only	PTHLH_PTH2R	4	1	PTHLH	PTH2R	/	/	/	/	/	/	/	/	/	PTHLH_PTH2R	4	1	PTHLH	PTH2R	0.000566441	0.00534331	0.00295488	0.004	0.0354845	PTHLH	PTH2R	guidetopharmacology.org	CPI-SS012B216F6
control only	LGALS9_CD47	4	1	LGALS9	CD47	/	/	/	/	/	/	/	/	/	LGALS9_CD47	4	1	LGALS9	CD47	0.299219	4.12272	2.21097	0	0	LGALS9	CD47	InnateDB-All	CPI-SS014958F32
control only	CD46_JAG1	4	1	CD46	JAG1	/	/	/	/	/	/	/	/	/	CD46_JAG1	4	1	CD46	JAG1	1.00511	0.0312809	0.518197	0	0	CD46	JAG1	curated	CPI-SS01A07768A
control only	LRP6_CKLF	4	1	LRP6	CKLF	/	/	/	/	/	/	/	/	/	LRP6_CKLF	4	1	LRP6	CKLF	0.012685	3.08554	1.54911	0	0	LRP6	CKLF	IMEx,IntAct	CPI-SS05B1FA8A8
control only	EPO_EPOR	4	1	EPO	EPOR	/	/	/	/	/	/	/	/	/	EPO_EPOR	4	1	EPO	EPOR	0.000617313	0.126692	0.0636545	0	0	EPO	EPOR	curated	CPI-SS087A17AD6
control only	TNFRSF10B_TNFSF10	4	1	TNFRSF10B	TNFSF10	/	/	/	/	/	/	/	/	/	TNFRSF10B_TNFSF10	4	1	TNFRSF10B	TNFSF10	0.151843	0.807689	0.479766	0	0	TNFRSF10B	TNFSF10	curated	CPI-SS0898D7F7F
control only	LGALS9_SORL1	4	1	LGALS9	SORL1	/	/	/	/	/	/	/	/	/	LGALS9_SORL1	4	1	LGALS9	SORL1	0.299219	2.04273	1.17098	0	0	LGALS9	SORL1	InnateDB-All	CPI-SS09C52F54E
control only	WNT7A_LDLR	4	1	WNT7A	LDLR	/	/	/	/	/	/	/	/	/	WNT7A_LDLR	4	1	WNT7A	LDLR	0.112009	0.0516263	0.0818175	0	0	WNT7A	LDLR	InnateDB-All	CPI-SS0A81A3626
control only	LGALS9_DAG1	4	1	LGALS9	DAG1	/	/	/	/	/	/	/	/	/	LGALS9_DAG1	4	1	LGALS9	DAG1	0.299219	0.0471806	0.1732	0	0	LGALS9	DAG1	InnateDB-All	CPI-SS0BD9F32BA
control only	PDGFB_ADGRV1	4	1	PDGFB	ADGRV1	/	/	/	/	/	/	/	/	/	PDGFB_ADGRV1	4	1	PDGFB	ADGRV1	0.0550709	0.00767667	0.0313738	0	0	PDGFB	ADGRV1	InnateDB-All	CPI-SS0CB4F2FE4
control only	TGFB3_TGFBR3	4	1	TGFB3	TGFBR3	/	/	/	/	/	/	/	/	/	TGFB3_TGFBR3	4	1	TGFB3	TGFBR3	0.0100892	0.85581	0.432949	0.003	0.0275504	TGFB3	TGFBR3	curated	CPI-SS0D46E2B45
control only	GRIN2B_IL16	4	1	GRIN2B	IL16	/	/	/	/	/	/	/	/	/	GRIN2B_IL16	4	1	GRIN2B	IL16	0.00295565	2.48451	1.24373	0	0	GRIN2B	IL16	I2D	CPI-SS0D529E576
control only	ACVR2A_INHBC	4	1	ACVR2A	INHBC	/	/	/	/	/	/	/	/	/	ACVR2A_INHBC	4	1	ACVR2A	INHBC	0.0820732	0.00279174	0.0424325	0	0	ACVR2A	INHBC	curated	CPI-SS0D53B88CC
control only	LGALS9_HAVCR2	4	1	LGALS9	HAVCR2	/	/	/	/	/	/	/	/	/	LGALS9_HAVCR2	4	1	LGALS9	HAVCR2	0.299219	0.333523	0.316371	0	0	LGALS9	HAVCR2	curated	CPI-SS0E23CEB91
both	TNFRSF10B_FASLG	4	2	TNFRSF10B	FASLG	0.0995669	0.501193	0.30038	0	0	TNFRSF10B	FASLG	I2D,InnateDB-All	CPI-SS0049FD74F	TNFRSF10B_FASLG	4	2	TNFRSF10B	FASLG	0.151843	0.519135	0.335489	0	0	TNFRSF10B	FASLG	I2D,InnateDB-All	CPI-SS0049FD74F
both	CD2_CD58	4	2	CD2	CD58	5.6341	0.931426	3.28276	0	0	CD2	CD58	curated	CPI-SS00B1BEE64	CD2_CD58	4	2	CD2	CD58	5.89299	1.03572	3.46436	0	0	CD2	CD58	curated	CPI-SS00B1BEE64
both	LTA_TNFRSF14	4	2	LTA	TNFRSF14	0.135425	1.02997	0.582698	0	0	LTA	TNFRSF14	curated	CPI-SS0110361CB	LTA_TNFRSF14	4	2	LTA	TNFRSF14	0.143056	1.06422	0.603639	0	0	LTA	TNFRSF14	curated	CPI-SS0110361CB
case only	NMU_NMUR1	4	2	NMU	NMUR1	0.00650991	0.0606974	0.0336036	0	0	NMU	NMUR1	guidetopharmacology.org	CPI-SS018BD4882	/	/	/	/	/	/	/	/	/	/	/	/	/	/
both	MIF_TNFRSF14	4	2	MIF	TNFRSF14	3.28748	1.02997	2.15873	0.001	0.0093226	MIF	TNFRSF14	I2D,IntAct	CPI-SS02ACCF1F7	MIF_TNFRSF14	4	2	MIF	TNFRSF14	3.51	1.06422	2.28711	0.004	0.0354845	MIF	TNFRSF14	I2D,IntAct	CPI-SS02ACCF1F7
case only	HLA-E_KLRK1	4	2	HLA-E	KLRK1	13.2112	0.084388	6.64777	0	0	HLA-E	KLRK1	curated	CPI-SS03339363E	/	/	/	/	/	/	/	/	/	/	/	/	/	/
case only	FGFR1_FGFR2	4	2	FGFR1	FGFR2	0.0419796	0.00829211	0.0251359	0	0	FGFR1	FGFR2	InnateDB-All	CPI-SS0348DB5E3	/	/	/	/	/	/	/	/	/	/	/	/	/	/
case only	TIGIT_NECTIN3	4	2	TIGIT	NECTIN3	0.532465	0.0541047	0.293285	0.006	0.0461998	TIGIT	NECTIN3	curated	CPI-SS03859E16F	/	/	/	/	/	/	/	/	/	/	/	/	/	/
both	FAS_FASLG	4	2	FAS	FASLG	0.250271	0.501193	0.375732	0	0	FAS	FASLG	curated	CPI-SS03A0C857B	FAS_FASLG	4	2	FAS	FASLG	0.333455	0.519135	0.426295	0	0	FAS	FASLG	curated	CPI-SS03A0C857B
case only	EPHA1_EFNA5	4	2	EPHA1	EFNA5	0.0529823	0.0832495	0.0681159	0.002	0.0175683	EPHA1	EFNA5	curated	CPI-SS03A2EFDD5	/	/	/	/	/	/	/	/	/	/	/	/	/	/
both	HLA-E_KLRC1	4	2	HLA-E	KLRC1	13.2112	1.21638	7.21377	0	0	HLA-E	KLRC1	curated	CPI-SS03EF699C7	HLA-E_KLRC1	4	2	HLA-E	KLRC1	15.2891	1.6473	8.46818	0	0	HLA-E	KLRC1	curated	CPI-SS03EF699C7
case only	TNFRSF10A_FGFR4	4	2	TNFRSF10A	FGFR4	0.1036	0.00411586	0.0538578	0	0	TNFRSF10A	FGFR4	InnateDB-All	CPI-SS044CF7EAE	/	/	/	/	/	/	/	/	/	/	/	/	/	/
case only	CD48_CD244	4	2	CD48	CD244	2.4154	0.200805	1.3081	0	0	CD48	CD244	curated	CPI-SS056FF4363	/	/	/	/	/	/	/	/	/	/	/	/	/	/
both	PDGFB_PDGFRB	4	2	PDGFB	PDGFRB	0.0348848	0.0939932	0.064439	0	0	PDGFB	PDGFRB	curated	CPI-SS05A26A1DE	PDGFB_PDGFRB	4	2	PDGFB	PDGFRB	0.0550709	0.0554997	0.0552853	0	0	PDGFB	PDGFRB	curated	CPI-SS05A26A1DE
case only	CCR3_CCL28	4	2	CCR3	CCL28	0.0229703	0.0583559	0.0406631	0.004	0.0325301	CCR3	CCL28	guidetopharmacology.org	CPI-SS05B92CCC4	/	/	/	/	/	/	/	/	/	/	/	/	/	/
both	CD55_ADGRE5	4	2	CD55	ADGRE5	0.827305	0.811465	0.819385	0	0	CD55	ADGRE5	curated	CPI-SS061A7E099	CD55_ADGRE5	4	2	CD55	ADGRE5	1.25725	0.703271	0.98026	0	0	CD55	ADGRE5	curated	CPI-SS061A7E099
case only	EFNA4_EPHA4	4	2	EFNA4	EPHA4	0.0768679	0.14385	0.110359	0	0	EFNA4	EPHA4	curated	CPI-SS0659DBE72	/	/	/	/	/	/	/	/	/	/	/	/	/	/
case only	FGFR1_FGF8	4	2	FGFR1	FGF8	0.0419796	0.00273756	0.0223586	0	0	FGFR1	FGF8	I2D,IMEx,InnateDB-All,IntAct	CPI-SS0769B1FF3	/	/	/	/	/	/	/	/	/	/	/	/	/	/
case only	LTA_TNFRSF1B	4	2	LTA	TNFRSF1B	0.135425	0.83354	0.484483	0	0	LTA	TNFRSF1B	curated	CPI-SS07D9A48A2	/	/	/	/	/	/	/	/	/	/	/	/	/	/
both	LTA_TNFRSF1A	4	2	LTA	TNFRSF1A	0.135425	0.614019	0.374722	0	0	LTA	TNFRSF1A	curated	CPI-SS084BE3E4B	LTA_TNFRSF1A	4	2	LTA	TNFRSF1A	0.143056	0.484712	0.313884	0	0	LTA	TNFRSF1A	curated	CPI-SS084BE3E4B
case only	TGFB1_TGFBR3	4	2	TGFB1	TGFBR3	0.718197	0.30218	0.510188	0	0	TGFB1	TGFBR3	curated	CPI-SS085EE60B1	/	/	/	/	/	/	/	/	/	/	/	/	/	/
both	SELL_SELPLG	4	2	SELL	SELPLG	4.77939	1.0966	2.938	0	0	SELL	SELPLG	curated	CPI-SS087321EB5	SELL_SELPLG	4	2	SELL	SELPLG	4.66259	1.10591	2.88425	0	0	SELL	SELPLG	curated	CPI-SS087321EB5
case only	EFNB2_EPHA4	4	2	EFNB2	EPHA4	0.0021912	0.14385	0.0730207	0.004	0.0325301	EFNB2	EPHA4	curated	CPI-SS087E0E3FB	/	/	/	/	/	/	/	/	/	/	/	/	/	/
both	CDH1_KLRG1	4	2	CDH1	KLRG1	0.00468733	1.56194	0.783315	0	0	CDH1	KLRG1	curated	CPI-SS0CC5DCE80	CDH1_KLRG1	4	2	CDH1	KLRG1	0.0115125	1.64396	0.827736	0	0	CDH1	KLRG1	curated	CPI-SS0CC5DCE80
both	CD27_CD70	4	2	CD27	CD70	1.4724	0.0917386	0.782071	0	0	CD27	CD70	curated	CPI-SS0D4BF6CA3	CD27_CD70	4	2	CD27	CD70	1.24771	0.0848122	0.666263	0	0	CD27	CD70	curated	CPI-SS0D4BF6CA3
both	LTA_RIPK1	4	2	LTA	RIPK1	0.135425	0.147979	0.141702	0	0	LTA	RIPK1	IMEx,InnateDB-All,MINT	CPI-SS0D5C54214	LTA_RIPK1	4	2	LTA	RIPK1	0.143056	0.276192	0.209624	0	0	LTA	RIPK1	IMEx,InnateDB-All,MINT	CPI-SS0D5C54214
both	TNFSF10_RIPK1	4	2	TNFSF10	RIPK1	0.958586	0.147979	0.553282	0	0	TNFSF10	RIPK1	InnateDB-All	CPI-SS0DEDA3567	TNFSF10_RIPK1	4	2	TNFSF10	RIPK1	1.05027	0.276192	0.66323	0	0	TNFSF10	RIPK1	InnateDB-All	CPI-SS0DEDA3567
case only	PDCD1_FAM3C	4	2	PDCD1	FAM3C	0.0951011	0.22974	0.162421	0	0	PDCD1	FAM3C	InnateDB-All	CPI-SS0E2431C09	/	/	/	/	/	/	/	/	/	/	/	/	/	/
case only	KLRB1_CLEC2D	4	2	KLRB1	CLEC2D	4.28811	4.10263	4.19537	0	0	KLRB1	CLEC2D	curated	CPI-SS0E292C126	/	/	/	/	/	/	/	/	/	/	/	/	/	/
control only	LGALS9_SLC1A5	4	2	LGALS9	SLC1A5	/	/	/	/	/	/	/	/	/	LGALS9_SLC1A5	4	2	LGALS9	SLC1A5	0.299219	0.14239	0.220805	0.001	0.0101622	LGALS9	SLC1A5	I2D,InnateDB-All	CPI-SS002DF6C31
control only	ICAM3_CLEC4M	4	2	ICAM3	CLEC4M	/	/	/	/	/	/	/	/	/	ICAM3_CLEC4M	4	2	ICAM3	CLEC4M	1.56259	0.000418052	0.781505	0	0	ICAM3	CLEC4M	curated	CPI-SS00F979E99
control only	LGALS9_CD47	4	2	LGALS9	CD47	/	/	/	/	/	/	/	/	/	LGALS9_CD47	4	2	LGALS9	CD47	0.299219	3.0987	1.69896	0.002	0.0191203	LGALS9	CD47	InnateDB-All	CPI-SS014958F32
control only	TNFSF12_TNFRSF12A	4	2	TNFSF12	TNFRSF12A	/	/	/	/	/	/	/	/	/	TNFSF12_TNFRSF12A	4	2	TNFSF12	TNFRSF12A	0.379008	0.0629183	0.220963	0	0	TNFSF12	TNFRSF12A	curated	CPI-SS02EF3E1BA
control only	CSF1_SLC7A1	4	2	CSF1	SLC7A1	/	/	/	/	/	/	/	/	/	CSF1_SLC7A1	4	2	CSF1	SLC7A1	0.0252928	0.0695117	0.0474022	0.001	0.0101622	CSF1	SLC7A1	I2D	CPI-SS03105D292
control only	FGF17_FGFR1	4	2	FGF17	FGFR1	/	/	/	/	/	/	/	/	/	FGF17_FGFR1	4	2	FGF17	FGFR1	0.0010732	0.0375896	0.0193314	0.002	0.0191203	FGF17	FGFR1	I2D,InnateDB-All	CPI-SS0467AFD8A
control only	WNT7A_LDLR	4	2	WNT7A	LDLR	/	/	/	/	/	/	/	/	/	WNT7A_LDLR	4	2	WNT7A	LDLR	0.112009	0.07927	0.0956393	0	0	WNT7A	LDLR	InnateDB-All	CPI-SS0A81A3626
control only	FZD6_WNT4	4	2	FZD6	WNT4	/	/	/	/	/	/	/	/	/	FZD6_WNT4	4	2	FZD6	WNT4	0.0348565	0.00379766	0.0193271	0	0	FZD6	WNT4	curated	CPI-SS0FA326344
case only	CCR3_CCL15	4	3	CCR3	CCL15	0.0229703	0.00104915	0.0120097	0.002	0.0175683	CCR3	CCL15	curated	CPI-SS006C89002	/	/	/	/	/	/	/	/	/	/	/	/	/	/
case only	PTN_PTPRS	4	3	PTN	PTPRS	0.000711805	0.00325468	0.00198324	0.003	0.0252241	PTN	PTPRS	I2D,IMEx,InnateDB-All,IntAct	CPI-SS00F4DDF4B	/	/	/	/	/	/	/	/	/	/	/	/	/	/
both	TNFRSF10A_TNFSF10	4	3	TNFRSF10A	TNFSF10	0.1036	0.683474	0.393537	0	0	TNFRSF10A	TNFSF10	curated	CPI-SS0179FBFD3	TNFRSF10A_TNFSF10	4	3	TNFRSF10A	TNFSF10	0.0865392	0.854002	0.47027	0	0	TNFRSF10A	TNFSF10	curated	CPI-SS0179FBFD3
case only	FGFR1_FGF9	4	3	FGFR1	FGF9	0.0419796	0.0206716	0.0313256	0.002	0.0175683	FGFR1	FGF9	I2D,InnateDB-All	CPI-SS038E93B77	/	/	/	/	/	/	/	/	/	/	/	/	/	/
both	EDA_EDAR	4	3	EDA	EDAR	0.0113753	0.0377845	0.0245799	0	0	EDA	EDAR	guidetopharmacology.org	CPI-SS05A8552D7	EDA_EDAR	4	3	EDA	EDAR	0.0143681	0.0512402	0.0328042	0	0	EDA	EDAR	guidetopharmacology.org	CPI-SS05A8552D7
case only	CCR3_CCL28	4	3	CCR3	CCL28	0.0229703	0.0784733	0.0507218	0	0	CCR3	CCL28	guidetopharmacology.org	CPI-SS05B92CCC4	/	/	/	/	/	/	/	/	/	/	/	/	/	/
case only	CCR10_CCL28	4	3	CCR10	CCL28	0.0172248	0.0784733	0.047849	0.001	0.0093226	CCR10	CCL28	guidetopharmacology.org	CPI-SS064C772FE	/	/	/	/	/	/	/	/	/	/	/	/	/	/
case only	FGFR1_FGF7	4	3	FGFR1	FGF7	0.0419796	0.00490389	0.0234417	0.001	0.0093226	FGFR1	FGF7	I2D	CPI-SS07833475A	/	/	/	/	/	/	/	/	/	/	/	/	/	/
both	TNFSF12_TNFRSF25	4	3	TNFSF12	TNFRSF25	0.214325	1.05972	0.637024	0	0	TNFSF12	TNFRSF25	I2D	CPI-SS079DDF890	TNFSF12_TNFRSF25	4	3	TNFSF12	TNFRSF25	0.379008	1.34459	0.861798	0	0	TNFSF12	TNFRSF25	I2D	CPI-SS079DDF890
case only	FGFR1_FGF23	4	3	FGFR1	FGF23	0.0419796	0.00346299	0.0227213	0.003	0.0252241	FGFR1	FGF23	IMEx,InnateDB-All	CPI-SS07A0F4D73	/	/	/	/	/	/	/	/	/	/	/	/	/	/
case only	CSF1_CELSR3	4	3	CSF1	CELSR3	0.0280253	0.00663515	0.0173302	0.004	0.0325301	CSF1	CELSR3	I2D	CPI-SS086615F9B	/	/	/	/	/	/	/	/	/	/	/	/	/	/
both	WNT7A_LDLR	4	3	WNT7A	LDLR	0.0896555	0.082938	0.0862968	0	0	WNT7A	LDLR	InnateDB-All	CPI-SS0A81A3626	WNT7A_LDLR	4	3	WNT7A	LDLR	0.112009	0.122991	0.1175	0	0	WNT7A	LDLR	InnateDB-All	CPI-SS0A81A3626
case only	PDCD1_FAM3C	4	3	PDCD1	FAM3C	0.0951011	0.163537	0.129319	0.001	0.0093226	PDCD1	FAM3C	InnateDB-All	CPI-SS0E2431C09	/	/	/	/	/	/	/	/	/	/	/	/	/	/
both	CD47_SIRPG	4	3	CD47	SIRPG	1.92271	0.186516	1.05461	0	0	CD47	SIRPG	curated	CPI-SS0E9015902	CD47_SIRPG	4	3	CD47	SIRPG	2.71015	0.168806	1.43948	0	0	CD47	SIRPG	curated	CPI-SS0E9015902
case only	KISS1_KISS1R	4	3	KISS1	KISS1R	0.000898428	0.0225627	0.0117306	0	0	KISS1	KISS1R	guidetopharmacology.org	CPI-SS0F856A80F	/	/	/	/	/	/	/	/	/	/	/	/	/	/
both	JAM3_JAM3	4	3	JAM3	JAM3	0.0344851	0.0280668	0.0312759	0	0	JAM3	JAM3	curated	CPI-SS0F9D53834	JAM3_JAM3	4	3	JAM3	JAM3	0.0394576	0.0492962	0.0443769	0.001	0.0101622	JAM3	JAM3	curated	CPI-SS0F9D53834
control only	LTA_TNFRSF14	4	3	LTA	TNFRSF14	/	/	/	/	/	/	/	/	/	LTA_TNFRSF14	4	3	LTA	TNFRSF14	0.143056	1.24542	0.69424	0	0	LTA	TNFRSF14	curated	CPI-SS0110361CB
control only	MIF_TNFRSF14	4	3	MIF	TNFRSF14	/	/	/	/	/	/	/	/	/	MIF_TNFRSF14	4	3	MIF	TNFRSF14	3.51	1.24542	2.37771	0	0	MIF	TNFRSF14	I2D,IntAct	CPI-SS02ACCF1F7
control only	TFRC_TNFSF13B	4	3	TFRC	TNFSF13B	/	/	/	/	/	/	/	/	/	TFRC_TNFSF13B	4	3	TFRC	TNFSF13B	0.140784	0.461396	0.30109	0	0	TFRC	TNFSF13B	IMEx,IntAct	CPI-SS03133B4F2
control only	TNFRSF10B_TNFSF10	4	3	TNFRSF10B	TNFSF10	/	/	/	/	/	/	/	/	/	TNFRSF10B_TNFSF10	4	3	TNFRSF10B	TNFSF10	0.151843	0.854002	0.502922	0.001	0.0101622	TNFRSF10B	TNFSF10	curated	CPI-SS0898D7F7F
control only	TNFSF10_TNFRSF10D	4	3	TNFSF10	TNFRSF10D	/	/	/	/	/	/	/	/	/	TNFSF10_TNFRSF10D	4	3	TNFSF10	TNFRSF10D	1.05027	0.0190019	0.534635	0.001	0.0101622	TNFSF10	TNFRSF10D	curated	CPI-SS095E52E66
control only	EPO_EPHB4	4	3	EPO	EPHB4	/	/	/	/	/	/	/	/	/	EPO_EPHB4	4	3	EPO	EPHB4	0.000617313	0.00969454	0.00515593	0	0	EPO	EPHB4	IMEx,InnateDB-All,IntAct	CPI-SS0A0DE9CD6
control only	ICOSLG_ICOS	4	3	ICOSLG	ICOS	/	/	/	/	/	/	/	/	/	ICOSLG_ICOS	4	3	ICOSLG	ICOS	0.0378056	0.328874	0.18334	0	0	ICOSLG	ICOS	curated	CPI-SS0E4B1484B
control only	PYY_DPP4	4	3	PYY	DPP4	/	/	/	/	/	/	/	/	/	PYY_DPP4	4	3	PYY	DPP4	0.000610051	0.211722	0.106166	0	0	PYY	DPP4	InnateDB-All,MINT	CPI-SS0FAE7ABEF
case only	PDCD1_CD274	4	4	PDCD1	CD274	0.0951011	0.026526	0.0608135	0	0	PDCD1	CD274	curated	CPI-SS016EE0084	/	/	/	/	/	/	/	/	/	/	/	/	/	/
both	TNFRSF10A_TNFSF10	4	4	TNFRSF10A	TNFSF10	0.1036	0.958586	0.531093	0	0	TNFRSF10A	TNFSF10	curated	CPI-SS0179FBFD3	TNFRSF10A_TNFSF10	4	4	TNFRSF10A	TNFSF10	0.0865392	1.05027	0.568404	0	0	TNFRSF10A	TNFSF10	curated	CPI-SS0179FBFD3
both	TFRC_TNFSF13B	4	4	TFRC	TNFSF13B	0.0856993	0.97138	0.52854	0	0	TFRC	TNFSF13B	IMEx,IntAct	CPI-SS03133B4F2	TFRC_TNFSF13B	4	4	TFRC	TNFSF13B	0.140784	0.650686	0.395735	0	0	TFRC	TNFSF13B	IMEx,IntAct	CPI-SS03133B4F2
both	FGFR1_FGF9	4	4	FGFR1	FGF9	0.0419796	0.0239774	0.0329785	0	0	FGFR1	FGF9	I2D,InnateDB-All	CPI-SS038E93B77	FGFR1_FGF9	4	4	FGFR1	FGF9	0.0248635	0.0340821	0.0294728	0.001	0.0101622	FGFR1	FGF9	I2D,InnateDB-All	CPI-SS038E93B77
case only	CCR3_CCL28	4	4	CCR3	CCL28	0.0229703	0.059986	0.0414781	0.004	0.0325301	CCR3	CCL28	guidetopharmacology.org	CPI-SS05B92CCC4	/	/	/	/	/	/	/	/	/	/	/	/	/	/
both	TNFSF12_TNFRSF25	4	4	TNFSF12	TNFRSF25	0.214325	1.63674	0.925534	0	0	TNFSF12	TNFRSF25	I2D	CPI-SS079DDF890	TNFSF12_TNFRSF25	4	4	TNFSF12	TNFRSF25	0.379008	1.54971	0.964358	0	0	TNFSF12	TNFRSF25	I2D	CPI-SS079DDF890
case only	CCR6_CCL20	4	4	CCR6	CCL20	0.361182	0.255554	0.308368	0	0	CCR6	CCL20	curated	CPI-SS07F015051	/	/	/	/	/	/	/	/	/	/	/	/	/	/
case only	TYRO3_GAS6	4	4	TYRO3	GAS6	0.00529296	0.0290711	0.017182	0.003	0.0252241	TYRO3	GAS6	guidetopharmacology.org	CPI-SS085195142	/	/	/	/	/	/	/	/	/	/	/	/	/	/
both	TNFRSF10B_TNFSF10	4	4	TNFRSF10B	TNFSF10	0.0995669	0.958586	0.529076	0	0	TNFRSF10B	TNFSF10	curated	CPI-SS0898D7F7F	TNFRSF10B_TNFSF10	4	4	TNFRSF10B	TNFSF10	0.151843	1.05027	0.601056	0	0	TNFRSF10B	TNFSF10	curated	CPI-SS0898D7F7F
case only	IGFL2_IGFLR1	4	4	IGFL2	IGFLR1	0.0172546	0.572861	0.295058	0	0	IGFL2	IGFLR1	IMEx,InnateDB-All,UniProt	CPI-SS08EDE5442	/	/	/	/	/	/	/	/	/	/	/	/	/	/
both	WNT7A_LDLR	4	4	WNT7A	LDLR	0.0896555	0.0584193	0.0740374	0.002	0.0175683	WNT7A	LDLR	InnateDB-All	CPI-SS0A81A3626	WNT7A_LDLR	4	4	WNT7A	LDLR	0.112009	0.0535872	0.0827979	0.002	0.0191203	WNT7A	LDLR	InnateDB-All	CPI-SS0A81A3626
case only	CCL24_CCR3	4	4	CCL24	CCR3	0.0050532	0.0229703	0.0140117	0.006	0.0461998	CCL24	CCR3	curated	CPI-SS0B0AC1603	/	/	/	/	/	/	/	/	/	/	/	/	/	/
case only	LTA_RIPK1	4	4	LTA	RIPK1	0.135425	0.121224	0.128325	0	0	LTA	RIPK1	IMEx,InnateDB-All,MINT	CPI-SS0D5C54214	/	/	/	/	/	/	/	/	/	/	/	/	/	/
both	TNFSF10_RIPK1	4	4	TNFSF10	RIPK1	0.958586	0.121224	0.539905	0	0	TNFSF10	RIPK1	InnateDB-All	CPI-SS0DEDA3567	TNFSF10_RIPK1	4	4	TNFSF10	RIPK1	1.05027	0.180332	0.6153	0.001	0.0101622	TNFSF10	RIPK1	InnateDB-All	CPI-SS0DEDA3567
case only	PDCD1_FAM3C	4	4	PDCD1	FAM3C	0.0951011	0.149985	0.122543	0.006	0.0461998	PDCD1	FAM3C	InnateDB-All	CPI-SS0E2431C09	/	/	/	/	/	/	/	/	/	/	/	/	/	/
both	CD47_SIRPG	4	4	CD47	SIRPG	1.92271	0.194324	1.05851	0	0	CD47	SIRPG	curated	CPI-SS0E9015902	CD47_SIRPG	4	4	CD47	SIRPG	2.71015	0.143724	1.42694	0.001	0.0101622	CD47	SIRPG	curated	CPI-SS0E9015902
case only	TNFSF11_TNFRSF11A	4	4	TNFSF11	TNFRSF11A	0.0101312	0.0202755	0.0152033	0	0	TNFSF11	TNFRSF11A	curated	CPI-SS0ED2573CA	/	/	/	/	/	/	/	/	/	/	/	/	/	/
case only	PDCD1_PDCD1LG2	4	4	PDCD1	PDCD1LG2	0.0951011	0.0122691	0.0536851	0	0	PDCD1	PDCD1LG2	curated	CPI-SS0F5B6B186	/	/	/	/	/	/	/	/	/	/	/	/	/	/
case only	JAM3_JAM3	4	4	JAM3	JAM3	0.0344851	0.0344851	0.0344851	0.001	0.0093226	JAM3	JAM3	curated	CPI-SS0F9D53834	/	/	/	/	/	/	/	/	/	/	/	/	/	/
control only	LTA_TNFRSF14	4	4	LTA	TNFRSF14	/	/	/	/	/	/	/	/	/	LTA_TNFRSF14	4	4	LTA	TNFRSF14	0.143056	1.05124	0.597149	0	0	LTA	TNFRSF14	curated	CPI-SS0110361CB
control only	CSF1_SLC7A1	4	4	CSF1	SLC7A1	/	/	/	/	/	/	/	/	/	CSF1_SLC7A1	4	4	CSF1	SLC7A1	0.0252928	0.0737737	0.0495332	0.002	0.0191203	CSF1	SLC7A1	I2D	CPI-SS03105D292
control only	TNF_ICOS	4	4	TNF	ICOS	/	/	/	/	/	/	/	/	/	TNF_ICOS	4	4	TNF	ICOS	0.0446777	0.476132	0.260405	0	0	TNF	ICOS	InnateDB-All	CPI-SS03B8E2D7A
control only	FGFR3_FGF9	4	4	FGFR3	FGF9	/	/	/	/	/	/	/	/	/	FGFR3_FGF9	4	4	FGFR3	FGF9	0.00057279	0.0340821	0.0173274	0.004	0.0354845	FGFR3	FGF9	I2D,InnateDB-All	CPI-SS07A9A501C
control only	TNFRSF13C_TNFSF13B	4	4	TNFRSF13C	TNFSF13B	/	/	/	/	/	/	/	/	/	TNFRSF13C_TNFSF13B	4	4	TNFRSF13C	TNFSF13B	0.249139	0.650686	0.449913	0	0	TNFRSF13C	TNFSF13B	guidetopharmacology.org	CPI-SS09648FAA9
control only	CD200_CD200R1	4	4	CD200	CD200R1	/	/	/	/	/	/	/	/	/	CD200_CD200R1	4	4	CD200	CD200R1	0.0282179	0.127237	0.0777273	0	0	CD200	CD200R1	curated	CPI-SS0A9E884E0
control only	ICOSLG_ICOS	4	4	ICOSLG	ICOS	/	/	/	/	/	/	/	/	/	ICOSLG_ICOS	4	4	ICOSLG	ICOS	0.0378056	0.476132	0.256969	0	0	ICOSLG	ICOS	curated	CPI-SS0E4B1484B
control only	PYY_DPP4	4	4	PYY	DPP4	/	/	/	/	/	/	/	/	/	PYY_DPP4	4	4	PYY	DPP4	0.000610051	0.254061	0.127336	0	0	PYY	DPP4	InnateDB-All,MINT	CPI-SS0FAE7ABEF
both	HLA-F_LILRB1	4	5	HLA-F	LILRB1	1.93329	1.00938	1.47134	0	0	HLA-F	LILRB1	curated	CPI-SS00150FB64	HLA-F_LILRB1	4	5	HLA-F	LILRB1	3.10647	3.49813	3.3023	0	0	HLA-F	LILRB1	curated	CPI-SS00150FB64
both	C5_C5AR1	4	5	C5	C5AR1	0.00656155	1.96208	0.984321	0	0	C5	C5AR1	guidetopharmacology.org	CPI-SS00581282E	C5_C5AR1	4	5	C5	C5AR1	0.00892566	3.27947	1.6442	0	0	C5	C5AR1	guidetopharmacology.org	CPI-SS00581282E
both	MDK_LRP1	4	5	MDK	LRP1	0.00403952	1.14823	0.576136	0.001	0.0093226	MDK	LRP1	I2D,InnateDB-All	CPI-SS006C6537E	MDK_LRP1	4	5	MDK	LRP1	0.0294528	1.36123	0.695343	0	0	MDK	LRP1	I2D,InnateDB-All	CPI-SS006C6537E
both	CCR2_CCL7	4	5	CCR2	CCL7	0.0481371	11.3666	5.70737	0	0	CCR2	CCL7	curated	CPI-SS008EB600F	CCR2_CCL7	4	5	CCR2	CCL7	0.0482367	2.7598	1.40402	0	0	CCR2	CCL7	curated	CPI-SS008EB600F
both	ADORA2A_NAMPT	4	5	ADORA2A	NAMPT	0.0104417	3.94992	1.98018	0	0	ADORA2A	NAMPT	I2D,IMEx,InnateDB-All,MINT	CPI-SS00A6D366F	ADORA2A_NAMPT	4	5	ADORA2A	NAMPT	0.0178841	26.4464	13.2321	0	0	ADORA2A	NAMPT	I2D,IMEx,InnateDB-All,MINT	CPI-SS00A6D366F
both	CD2_CD58	4	5	CD2	CD58	5.6341	0.924534	3.27932	0	0	CD2	CD58	curated	CPI-SS00B1BEE64	CD2_CD58	4	5	CD2	CD58	5.89299	0.681566	3.28728	0	0	CD2	CD58	curated	CPI-SS00B1BEE64
both	CXCR6_CXCL16	4	5	CXCR6	CXCL16	0.311845	3.39274	1.85229	0	0	CXCR6	CXCL16	guidetopharmacology.org	CPI-SS00F282936	CXCR6_CXCL16	4	5	CXCR6	CXCL16	0.43689	2.25957	1.34823	0	0	CXCR6	CXCL16	guidetopharmacology.org	CPI-SS00F282936
both	CD99_PILRA	4	5	CD99	PILRA	2.86031	3.75451	3.30741	0	0	CD99	PILRA	curated	CPI-SS01560CA22	CD99_PILRA	4	5	CD99	PILRA	2.90354	5.67474	4.28914	0	0	CD99	PILRA	curated	CPI-SS01560CA22
both	PDCD1_CD274	4	5	PDCD1	CD274	0.0951011	0.100396	0.0977486	0	0	PDCD1	CD274	curated	CPI-SS016EE0084	PDCD1_CD274	4	5	PDCD1	CD274	0.0603394	0.759966	0.410153	0	0	PDCD1	CD274	curated	CPI-SS016EE0084
case only	TNFRSF10A_TNFSF10	4	5	TNFRSF10A	TNFSF10	0.1036	0.862913	0.483256	0	0	TNFRSF10A	TNFSF10	curated	CPI-SS0179FBFD3	/	/	/	/	/	/	/	/	/	/	/	/	/	/
case only	CD46_JAG1	4	5	CD46	JAG1	0.585711	0.0436471	0.314679	0	0	CD46	JAG1	curated	CPI-SS01A07768A	/	/	/	/	/	/	/	/	/	/	/	/	/	/
case only	CXCR3_CXCL9	4	5	CXCR3	CXCL9	0.623941	0.25555	0.439746	0	0	CXCR3	CXCL9	curated	CPI-SS02246DA17	/	/	/	/	/	/	/	/	/	/	/	/	/	/
both	PDGFB_LRP1	4	5	PDGFB	LRP1	0.0348848	1.14823	0.591558	0	0	PDGFB	LRP1	I2D,InnateDB-All	CPI-SS02928C71A	PDGFB_LRP1	4	5	PDGFB	LRP1	0.0550709	1.36123	0.708152	0	0	PDGFB	LRP1	I2D,InnateDB-All	CPI-SS02928C71A
both	SPN_SIGLEC1	4	5	SPN	SIGLEC1	0.716851	0.0570179	0.386935	0	0	SPN	SIGLEC1	curated	CPI-SS02A170A99	SPN_SIGLEC1	4	5	SPN	SIGLEC1	0.639956	0.0931643	0.36656	0	0	SPN	SIGLEC1	curated	CPI-SS02A170A99
case only	TNF_NOTCH1	4	5	TNF	NOTCH1	0.0264032	0.329337	0.17787	0.006	0.0461998	TNF	NOTCH1	I2D	CPI-SS02EBC1BB0	/	/	/	/	/	/	/	/	/	/	/	/	/	/
case only	TNFSF12_TNFRSF12A	4	5	TNFSF12	TNFRSF12A	0.214325	0.0900905	0.152207	0	0	TNFSF12	TNFRSF12A	curated	CPI-SS02EF3E1BA	/	/	/	/	/	/	/	/	/	/	/	/	/	/
both	ANXA1_FPR2	4	5	ANXA1	FPR2	3.26962	0.238591	1.7541	0	0	ANXA1	FPR2	curated	CPI-SS030BB46BB	ANXA1_FPR2	4	5	ANXA1	FPR2	6.12555	1.22748	3.67651	0	0	ANXA1	FPR2	curated	CPI-SS030BB46BB
both	TFRC_TNFSF13B	4	5	TFRC	TNFSF13B	0.0856993	1.60696	0.84633	0	0	TFRC	TNFSF13B	IMEx,IntAct	CPI-SS03133B4F2	TFRC_TNFSF13B	4	5	TFRC	TNFSF13B	0.140784	0.42834	0.284562	0.002	0.0191203	TFRC	TNFSF13B	IMEx,IntAct	CPI-SS03133B4F2
both	LTA_LTBR	4	5	LTA	LTBR	0.135425	0.338092	0.236759	0	0	LTA	LTBR	I2D	CPI-SS03156A825	LTA_LTBR	4	5	LTA	LTBR	0.143056	0.359396	0.251226	0	0	LTA	LTBR	I2D	CPI-SS03156A825
both	CCR8_CCL18	4	5	CCR8	CCL18	0.000689542	0.101965	0.0513273	0	0	CCR8	CCL18	curated	CPI-SS03188FD02	CCR8_CCL18	4	5	CCR8	CCL18	0.00121336	0.0748313	0.0380223	0.002	0.0191203	CCR8	CCL18	curated	CPI-SS03188FD02
both	CTLA4_CD80	4	5	CTLA4	CD80	0.124693	0.02492	0.0748066	0	0	CTLA4	CD80	curated	CPI-SS0320FFAFC	CTLA4_CD80	4	5	CTLA4	CD80	0.185527	0.072644	0.129085	0	0	CTLA4	CD80	curated	CPI-SS0320FFAFC
both	DLL3_NOTCH3	4	5	DLL3	NOTCH3	0.00825691	0.0168213	0.0125391	0	0	DLL3	NOTCH3	curated	CPI-SS035E5A708	DLL3_NOTCH3	4	5	DLL3	NOTCH3	0.00503151	0.0423928	0.0237122	0.002	0.0191203	DLL3	NOTCH3	curated	CPI-SS035E5A708
both	NTRK1_NAMPT	4	5	NTRK1	NAMPT	0.0032012	3.94992	1.97656	0	0	NTRK1	NAMPT	InnateDB-All	CPI-SS0391D4602	NTRK1_NAMPT	4	5	NTRK1	NAMPT	0.00696601	26.4464	13.2267	0	0	NTRK1	NAMPT	InnateDB-All	CPI-SS0391D4602
case only	FLT4_PDGFC	4	5	FLT4	PDGFC	0.00227379	0.0662672	0.0342705	0	0	FLT4	PDGFC	guidetopharmacology.org	CPI-SS03A3EE72E	/	/	/	/	/	/	/	/	/	/	/	/	/	/
case only	ADORA2A_ENTPD1	4	5	ADORA2A	ENTPD1	0.0104417	0.192357	0.101399	0	0	ADORA2A	ENTPD1	curated	CPI-SS03E273233	/	/	/	/	/	/	/	/	/	/	/	/	/	/
both	LGALS9_LRP1	4	5	LGALS9	LRP1	0.083188	1.14823	0.61571	0	0	LGALS9	LRP1	InnateDB-All	CPI-SS0419B80C4	LGALS9_LRP1	4	5	LGALS9	LRP1	0.299219	1.36123	0.830226	0	0	LGALS9	LRP1	InnateDB-All	CPI-SS0419B80C4
both	DLL1_NOTCH2	4	5	DLL1	NOTCH2	0.00993648	0.54538	0.277658	0.001	0.0093226	DLL1	NOTCH2	curated	CPI-SS0423580E5	DLL1_NOTCH2	4	5	DLL1	NOTCH2	0.00953344	0.749735	0.379634	0.001	0.0101622	DLL1	NOTCH2	curated	CPI-SS0423580E5
both	DLL1_NOTCH3	4	5	DLL1	NOTCH3	0.00993648	0.0168213	0.0133789	0.003	0.0252241	DLL1	NOTCH3	curated	CPI-SS047232C64	DLL1_NOTCH3	4	5	DLL1	NOTCH3	0.00953344	0.0423928	0.0259631	0.001	0.0101622	DLL1	NOTCH3	curated	CPI-SS047232C64
case only	MTNR1B_COPA	4	5	MTNR1B	COPA	0.000647348	0.54918	0.274914	0	0	MTNR1B	COPA	I2D,IMEx,InnateDB-All,IntAct	CPI-SS04C3EC52C	/	/	/	/	/	/	/	/	/	/	/	/	/	/
both	COPA_SORT1	4	5	COPA	SORT1	0.276382	0.221149	0.248766	0	0	COPA	SORT1	IMEx,InnateDB-All,IntAct,MatrixDB	CPI-SS04F3A1E5C	COPA_SORT1	4	5	COPA	SORT1	0.367242	0.129082	0.248162	0	0	COPA	SORT1	IMEx,InnateDB-All,IntAct,MatrixDB	CPI-SS04F3A1E5C
both	NTRK1_GRN	4	5	NTRK1	GRN	0.0032012	8.76323	4.38321	0	0	NTRK1	GRN	InnateDB-All	CPI-SS054D158CC	NTRK1_GRN	4	5	NTRK1	GRN	0.00696601	4.22422	2.11559	0	0	NTRK1	GRN	InnateDB-All	CPI-SS054D158CC
both	WNT7A_FZD5	4	5	WNT7A	FZD5	0.0896555	0.0363073	0.0629814	0	0	WNT7A	FZD5	curated	CPI-SS05550A895	WNT7A_FZD5	4	5	WNT7A	FZD5	0.112009	0.0180139	0.0650113	0	0	WNT7A	FZD5	curated	CPI-SS05550A895
case only	CEACAM1_CD209	4	5	CEACAM1	CD209	0.0292431	0.097735	0.063489	0	0	CEACAM1	CD209	curated	CPI-SS055B305F1	/	/	/	/	/	/	/	/	/	/	/	/	/	/
both	MIF_TNFRSF10D	4	5	MIF	TNFRSF10D	3.28748	0.037518	1.6625	0	0	MIF	TNFRSF10D	I2D,IntAct	CPI-SS059EEFDC6	MIF_TNFRSF10D	4	5	MIF	TNFRSF10D	3.51	0.0797413	1.79487	0	0	MIF	TNFRSF10D	I2D,IntAct	CPI-SS059EEFDC6
case only	LRP6_CKLF	4	5	LRP6	CKLF	0.00838424	3.1448	1.57659	0	0	LRP6	CKLF	IMEx,IntAct	CPI-SS05B1FA8A8	/	/	/	/	/	/	/	/	/	/	/	/	/	/
both	HLA-G_LILRB1	4	5	HLA-G	LILRB1	0.0115587	1.00938	0.510468	0	0	HLA-G	LILRB1	curated	CPI-SS05CE87F88	HLA-G_LILRB1	4	5	HLA-G	LILRB1	0.0312408	3.49813	1.76469	0	0	HLA-G	LILRB1	curated	CPI-SS05CE87F88
case only	CD55_ADGRE5	4	5	CD55	ADGRE5	0.827305	0.469265	0.648285	0.003	0.0252241	CD55	ADGRE5	curated	CPI-SS061A7E099	/	/	/	/	/	/	/	/	/	/	/	/	/	/
both	CD226_NECTIN2	4	5	CD226	NECTIN2	0.226844	0.478668	0.352756	0	0	CD226	NECTIN2	curated	CPI-SS06207F70E	CD226_NECTIN2	4	5	CD226	NECTIN2	0.201223	0.896513	0.548868	0	0	CD226	NECTIN2	curated	CPI-SS06207F70E
both	CD44_HBEGF	4	5	CD44	HBEGF	3.59964	0.596954	2.09829	0	0	CD44	HBEGF	I2D,InnateDB-All	CPI-SS0632A027A	CD44_HBEGF	4	5	CD44	HBEGF	3.16129	0.999102	2.0802	0	0	CD44	HBEGF	I2D,InnateDB-All	CPI-SS0632A027A
both	CCR10_CCL7	4	5	CCR10	CCL7	0.0172248	11.3666	5.69191	0	0	CCR10	CCL7	I2D	CPI-SS0638E0E29	CCR10_CCL7	4	5	CCR10	CCL7	0.0087686	2.7598	1.38429	0	0	CCR10	CCL7	I2D	CPI-SS0638E0E29
both	LAMP1_VSTM1	4	5	LAMP1	VSTM1	1.04593	0.0282009	0.537066	0	0	LAMP1	VSTM1	IMEx,IntAct	CPI-SS064281234	LAMP1_VSTM1	4	5	LAMP1	VSTM1	0.765553	0.00585796	0.385705	0.002	0.0191203	LAMP1	VSTM1	IMEx,IntAct	CPI-SS064281234
both	COPA_P2RY6	4	5	COPA	P2RY6	0.276382	0.4811	0.378741	0	0	COPA	P2RY6	IMEx,IntAct	CPI-SS065F7DA2A	COPA_P2RY6	4	5	COPA	P2RY6	0.367242	0.279648	0.323445	0	0	COPA	P2RY6	IMEx,IntAct	CPI-SS065F7DA2A
both	LAIR1_LILRB4	4	5	LAIR1	LILRB4	0.120998	1.45435	0.787671	0	0	LAIR1	LILRB4	curated	CPI-SS067BA9202	LAIR1_LILRB4	4	5	LAIR1	LILRB4	0.0670053	1.38618	0.726594	0	0	LAIR1	LILRB4	curated	CPI-SS067BA9202
both	CSF1_SIRPA	4	5	CSF1	SIRPA	0.0280253	1.06577	0.546899	0	0	CSF1	SIRPA	I2D	CPI-SS068C129D6	CSF1_SIRPA	4	5	CSF1	SIRPA	0.0252928	1.38199	0.70364	0	0	CSF1	SIRPA	I2D	CPI-SS068C129D6
both	ANXA1_FPR3	4	5	ANXA1	FPR3	3.26962	3.13561	3.20262	0	0	ANXA1	FPR3	guidetopharmacology.org	CPI-SS06CCF5A54	ANXA1_FPR3	4	5	ANXA1	FPR3	6.12555	1.27601	3.70078	0	0	ANXA1	FPR3	guidetopharmacology.org	CPI-SS06CCF5A54
both	CD28_CD80	4	5	CD28	CD80	0.408354	0.02492	0.216637	0	0	CD28	CD80	curated	CPI-SS07327E587	CD28_CD80	4	5	CD28	CD80	0.46398	0.072644	0.268312	0	0	CD28	CD80	curated	CPI-SS07327E587
both	CD52_SIGLEC10	4	5	CD52	SIGLEC10	18.6225	0.129197	9.37585	0	0	CD52	SIGLEC10	curated	CPI-SS073C1B796	CD52_SIGLEC10	4	5	CD52	SIGLEC10	13.668	0.110958	6.88949	0	0	CD52	SIGLEC10	curated	CPI-SS073C1B796
both	HLA-DPB1_NRG1	4	5	HLA-DPB1	NRG1	1.91723	0.308583	1.11291	0	0	HLA-DPB1	NRG1	InnateDB-All	CPI-SS076BC3BA6	HLA-DPB1_NRG1	4	5	HLA-DPB1	NRG1	1.4219	0.198462	0.810182	0.001	0.0101622	HLA-DPB1	NRG1	InnateDB-All	CPI-SS076BC3BA6
both	CD28_CD86	4	5	CD28	CD86	0.408354	1.90852	1.15844	0	0	CD28	CD86	curated	CPI-SS077D7365D	CD28_CD86	4	5	CD28	CD86	0.46398	0.957627	0.710803	0	0	CD28	CD86	curated	CPI-SS077D7365D
both	GRN_SORT1	4	5	GRN	SORT1	0.442425	0.221149	0.331787	0	0	GRN	SORT1	IMEx,InnateDB-All,MINT	CPI-SS07CCAD9BF	GRN_SORT1	4	5	GRN	SORT1	0.303365	0.129082	0.216224	0	0	GRN	SORT1	IMEx,InnateDB-All,MINT	CPI-SS07CCAD9BF
both	LTA_TNFRSF1B	4	5	LTA	TNFRSF1B	0.135425	1.76628	0.950854	0	0	LTA	TNFRSF1B	curated	CPI-SS07D9A48A2	LTA_TNFRSF1B	4	5	LTA	TNFRSF1B	0.143056	11.9196	6.03131	0	0	LTA	TNFRSF1B	curated	CPI-SS07D9A48A2
both	CCR6_CCL20	4	5	CCR6	CCL20	0.361182	0.21262	0.286901	0	0	CCR6	CCL20	curated	CPI-SS07F015051	CCR6_CCL20	4	5	CCR6	CCL20	0.276145	11.9301	6.10312	0	0	CCR6	CCL20	curated	CPI-SS07F015051
case only	CCR3_CCL26	4	5	CCR3	CCL26	0.0229703	0.000940845	0.0119556	0	0	CCR3	CCL26	curated	CPI-SS0815A0EE0	/	/	/	/	/	/	/	/	/	/	/	/	/	/
both	PTPRC_MRC1	4	5	PTPRC	MRC1	5.73328	0.994914	3.3641	0	0	PTPRC	MRC1	curated	CPI-SS0822AEF5F	PTPRC_MRC1	4	5	PTPRC	MRC1	11.181	0.328051	5.75452	0	0	PTPRC	MRC1	curated	CPI-SS0822AEF5F
case only	EFNB2_EPHB3	4	5	EFNB2	EPHB3	0.0021912	0.00122963	0.00171042	0.003	0.0252241	EFNB2	EPHB3	curated	CPI-SS082ABF1EA	/	/	/	/	/	/	/	/	/	/	/	/	/	/
both	FZD6_WNT5A	4	5	FZD6	WNT5A	0.0223242	0.00942362	0.0158739	0.001	0.0093226	FZD6	WNT5A	curated	CPI-SS082AD7B6A	FZD6_WNT5A	4	5	FZD6	WNT5A	0.0348565	0.212283	0.12357	0	0	FZD6	WNT5A	curated	CPI-SS082AD7B6A
both	LTA_TNFRSF1A	4	5	LTA	TNFRSF1A	0.135425	1.3001	0.717762	0	0	LTA	TNFRSF1A	curated	CPI-SS084BE3E4B	LTA_TNFRSF1A	4	5	LTA	TNFRSF1A	0.143056	1.2285	0.685779	0	0	LTA	TNFRSF1A	curated	CPI-SS084BE3E4B
both	TYRO3_GAS6	4	5	TYRO3	GAS6	0.00529296	0.0692038	0.0372484	0	0	TYRO3	GAS6	guidetopharmacology.org	CPI-SS085195142	TYRO3_GAS6	4	5	TYRO3	GAS6	0.00939665	0.140968	0.0751823	0	0	TYRO3	GAS6	guidetopharmacology.org	CPI-SS085195142
both	TNFSF14_LTBR	4	5	TNFSF14	LTBR	0.124202	0.338092	0.231147	0	0	TNFSF14	LTBR	curated	CPI-SS0859C173B	TNFSF14_LTBR	4	5	TNFSF14	LTBR	0.107654	0.359396	0.233525	0	0	TNFSF14	LTBR	curated	CPI-SS0859C173B
case only	TNFRSF10B_TNFSF10	4	5	TNFRSF10B	TNFSF10	0.0995669	0.862913	0.48124	0.005	0.0394894	TNFRSF10B	TNFSF10	curated	CPI-SS0898D7F7F	/	/	/	/	/	/	/	/	/	/	/	/	/	/
both	CD6_ALCAM	4	5	CD6	ALCAM	1.63094	0.236675	0.93381	0	0	CD6	ALCAM	curated	CPI-SS08991B378	CD6_ALCAM	4	5	CD6	ALCAM	1.81726	0.348105	1.08268	0	0	CD6	ALCAM	curated	CPI-SS08991B378
case only	IGFL2_IGFLR1	4	5	IGFL2	IGFLR1	0.0172546	0.952787	0.485021	0	0	IGFL2	IGFLR1	IMEx,InnateDB-All,UniProt	CPI-SS08EDE5442	/	/	/	/	/	/	/	/	/	/	/	/	/	/
both	CSF2_CSF1R	4	5	CSF2	CSF1R	0.00737572	2.23351	1.12044	0	0	CSF2	CSF1R	guidetopharmacology.org	CPI-SS092E57263	CSF2_CSF1R	4	5	CSF2	CSF1R	0.0037706	1.89455	0.949163	0	0	CSF2	CSF1R	guidetopharmacology.org	CPI-SS092E57263
both	ADGRL1_NRG1	4	5	ADGRL1	NRG1	0.035896	0.308583	0.17224	0	0	ADGRL1	NRG1	InnateDB-All	CPI-SS09375CA29	ADGRL1_NRG1	4	5	ADGRL1	NRG1	0.0423102	0.198462	0.120386	0	0	ADGRL1	NRG1	InnateDB-All	CPI-SS09375CA29
both	TNFSF10_TNFRSF10D	4	5	TNFSF10	TNFRSF10D	0.958586	0.037518	0.498052	0	0	TNFSF10	TNFRSF10D	curated	CPI-SS095E52E66	TNFSF10_TNFRSF10D	4	5	TNFSF10	TNFRSF10D	1.05027	0.0797413	0.565005	0	0	TNFSF10	TNFRSF10D	curated	CPI-SS095E52E66
case only	TNFRSF13C_TNFSF13B	4	5	TNFRSF13C	TNFSF13B	0.138297	1.60696	0.872628	0.002	0.0175683	TNFRSF13C	TNFSF13B	guidetopharmacology.org	CPI-SS09648FAA9	/	/	/	/	/	/	/	/	/	/	/	/	/	/
both	NAMPT_P2RY6	4	5	NAMPT	P2RY6	0.26025	0.4811	0.370675	0	0	NAMPT	P2RY6	IMEx,IntAct	CPI-SS09A3FA737	NAMPT_P2RY6	4	5	NAMPT	P2RY6	0.385755	0.279648	0.332701	0.001	0.0101622	NAMPT	P2RY6	IMEx,IntAct	CPI-SS09A3FA737
both	CCR2_CCL8	4	5	CCR2	CCL8	0.0481371	0.434336	0.241237	0.002	0.0175683	CCR2	CCL8	curated	CPI-SS09AFCF898	CCR2_CCL8	4	5	CCR2	CCL8	0.0482367	0.248579	0.148408	0	0	CCR2	CCL8	curated	CPI-SS09AFCF898
both	ICAM3_CD209	4	5	ICAM3	CD209	1.89929	0.097735	0.998511	0	0	ICAM3	CD209	curated	CPI-SS0A2949959	ICAM3_CD209	4	5	ICAM3	CD209	1.56259	0.0343093	0.798451	0	0	ICAM3	CD209	curated	CPI-SS0A2949959
both	TIGIT_NECTIN2	4	5	TIGIT	NECTIN2	0.532465	0.478668	0.505567	0	0	TIGIT	NECTIN2	curated	CPI-SS0A5DF05C0	TIGIT_NECTIN2	4	5	TIGIT	NECTIN2	0.51395	0.896513	0.705232	0	0	TIGIT	NECTIN2	curated	CPI-SS0A5DF05C0
both	HLA-F_LILRB2	4	5	HLA-F	LILRB2	1.93329	1.56269	1.74799	0	0	HLA-F	LILRB2	curated	CPI-SS0A76A8E97	HLA-F_LILRB2	4	5	HLA-F	LILRB2	3.10647	2.10692	2.6067	0	0	HLA-F	LILRB2	curated	CPI-SS0A76A8E97
both	C5_C5AR2	4	5	C5	C5AR2	0.00656155	0.211112	0.108837	0	0	C5	C5AR2	guidetopharmacology.org	CPI-SS0A7E3A1AF	C5_C5AR2	4	5	C5	C5AR2	0.00892566	0.245691	0.127308	0	0	C5	C5AR2	guidetopharmacology.org	CPI-SS0A7E3A1AF
both	WNT7A_LDLR	4	5	WNT7A	LDLR	0.0896555	0.119668	0.104662	0	0	WNT7A	LDLR	InnateDB-All	CPI-SS0A81A3626	WNT7A_LDLR	4	5	WNT7A	LDLR	0.112009	0.127865	0.119937	0	0	WNT7A	LDLR	InnateDB-All	CPI-SS0A81A3626
both	CTLA4_CD86	4	5	CTLA4	CD86	0.124693	1.90852	1.01661	0	0	CTLA4	CD86	curated	CPI-SS0B0E09B1C	CTLA4_CD86	4	5	CTLA4	CD86	0.185527	0.957627	0.571577	0	0	CTLA4	CD86	curated	CPI-SS0B0E09B1C
both	CCR5_CCL7	4	5	CCR5	CCL7	0.0499349	11.3666	5.70826	0	0	CCR5	CCL7	curated	CPI-SS0B186A32C	CCR5_CCL7	4	5	CCR5	CCL7	0.0431028	2.7598	1.40145	0	0	CCR5	CCL7	curated	CPI-SS0B186A32C
case only	CCL24_CCR2	4	5	CCL24	CCR2	0.0050532	0.601218	0.303136	0	0	CCL24	CCR2	guidetopharmacology.org	CPI-SS0B7BC0E4D	/	/	/	/	/	/	/	/	/	/	/	/	/	/
case only	NOTCH1_JAG1	4	5	NOTCH1	JAG1	0.0672506	0.0436471	0.0554489	0.003	0.0252241	NOTCH1	JAG1	curated	CPI-SS0B87FE6E0	/	/	/	/	/	/	/	/	/	/	/	/	/	/
both	LGALS9_MET	4	5	LGALS9	MET	0.083188	0.0525152	0.0678516	0	0	LGALS9	MET	InnateDB-All	CPI-SS0BC7CD11B	LGALS9_MET	4	5	LGALS9	MET	0.299219	0.705588	0.502404	0	0	LGALS9	MET	InnateDB-All	CPI-SS0BC7CD11B
case only	FGFR1_KL	4	5	FGFR1	KL	0.0419796	0.00772743	0.0248535	0	0	FGFR1	KL	I2D	CPI-SS0BF490275	/	/	/	/	/	/	/	/	/	/	/	/	/	/
both	ERBB3_NRG1	4	5	ERBB3	NRG1	0.0176163	0.308583	0.1631	0	0	ERBB3	NRG1	curated	CPI-SS0BF9FA3F2	ERBB3_NRG1	4	5	ERBB3	NRG1	0.0143647	0.198462	0.106413	0	0	ERBB3	NRG1	curated	CPI-SS0BF9FA3F2
case only	EFNB2_EPHB1	4	5	EFNB2	EPHB1	0.0021912	0.00390782	0.00304951	0	0	EFNB2	EPHB1	curated	CPI-SS0BFD8E056	/	/	/	/	/	/	/	/	/	/	/	/	/	/
both	TNFRSF1B_GRN	4	5	TNFRSF1B	GRN	0.503146	8.76323	4.63319	0	0	TNFRSF1B	GRN	IMEx,InnateDB-All,MINT	CPI-SS0C4E86714	TNFRSF1B_GRN	4	5	TNFRSF1B	GRN	0.513569	4.22422	2.36889	0	0	TNFRSF1B	GRN	IMEx,InnateDB-All,MINT	CPI-SS0C4E86714
both	CCR2_CCL13	4	5	CCR2	CCL13	0.0481371	0.277782	0.16296	0	0	CCR2	CCL13	curated	CPI-SS0C98C08DA	CCR2_CCL13	4	5	CCR2	CCL13	0.0482367	0.0140686	0.0311527	0	0	CCR2	CCL13	curated	CPI-SS0C98C08DA
case only	PDGFB_ADGRV1	4	5	PDGFB	ADGRV1	0.0348848	0.000988167	0.0179365	0.005	0.0394894	PDGFB	ADGRV1	InnateDB-All	CPI-SS0CB4F2FE4	/	/	/	/	/	/	/	/	/	/	/	/	/	/
both	CCR3_CCL7	4	5	CCR3	CCL7	0.0229703	11.3666	5.69478	0	0	CCR3	CCL7	curated	CPI-SS0CBA3DA0D	CCR3_CCL7	4	5	CCR3	CCL7	0.00254779	2.7598	1.38118	0	0	CCR3	CCL7	curated	CPI-SS0CBA3DA0D
both	IDE_CCL23	4	5	IDE	CCL23	0.0599434	0.077579	0.0687612	0	0	IDE	CCL23	InnateDB-All	CPI-SS0D57FCA8C	IDE_CCL23	4	5	IDE	CCL23	0.107389	0.166197	0.136793	0	0	IDE	CCL23	InnateDB-All	CPI-SS0D57FCA8C
case only	WNT7B_FZD1	4	5	WNT7B	FZD1	0.0012661	0.0723142	0.0367902	0	0	WNT7B	FZD1	curated	CPI-SS0D81C6C1D	/	/	/	/	/	/	/	/	/	/	/	/	/	/
both	TNFRSF1A_GRN	4	5	TNFRSF1A	GRN	0.280452	8.76323	4.52184	0	0	TNFRSF1A	GRN	IMEx,InnateDB-All,MINT	CPI-SS0DA033F03	TNFRSF1A_GRN	4	5	TNFRSF1A	GRN	0.221602	4.22422	2.22291	0	0	TNFRSF1A	GRN	IMEx,InnateDB-All,MINT	CPI-SS0DA033F03
case only	DPP4_CXCL12	4	5	DPP4	CXCL12	0.261386	0.0058828	0.133634	0	0	DPP4	CXCL12	curated	CPI-SS0DBA4D668	/	/	/	/	/	/	/	/	/	/	/	/	/	/
both	HLA-G_LILRB2	4	5	HLA-G	LILRB2	0.0115587	1.56269	0.787122	0	0	HLA-G	LILRB2	curated	CPI-SS0DBA81CCF	HLA-G_LILRB2	4	5	HLA-G	LILRB2	0.0312408	2.10692	1.06908	0	0	HLA-G	LILRB2	curated	CPI-SS0DBA81CCF
case only	PDCD1_FAM3C	4	5	PDCD1	FAM3C	0.0951011	0.1984	0.146751	0	0	PDCD1	FAM3C	InnateDB-All	CPI-SS0E2431C09	/	/	/	/	/	/	/	/	/	/	/	/	/	/
both	BMP8B_PLAUR	4	5	BMP8B	PLAUR	0.00300691	4.89961	2.45131	0	0	BMP8B	PLAUR	InnateDB-All	CPI-SS0E5593D5C	BMP8B_PLAUR	4	5	BMP8B	PLAUR	0.00173818	12.5275	6.26464	0	0	BMP8B	PLAUR	InnateDB-All	CPI-SS0E5593D5C
case only	CCR3_CCL8	4	5	CCR3	CCL8	0.0229703	0.434336	0.228653	0	0	CCR3	CCL8	curated	CPI-SS0E7EDE823	/	/	/	/	/	/	/	/	/	/	/	/	/	/
case only	TNFSF11_TNFRSF11A	4	5	TNFSF11	TNFRSF11A	0.0101312	0.0311087	0.0206199	0	0	TNFSF11	TNFRSF11A	curated	CPI-SS0ED2573CA	/	/	/	/	/	/	/	/	/	/	/	/	/	/
case only	CCR3_CCL13	4	5	CCR3	CCL13	0.0229703	0.277782	0.150376	0	0	CCR3	CCL13	curated	CPI-SS0EDD062F7	/	/	/	/	/	/	/	/	/	/	/	/	/	/
case only	GPR25_RETN	4	5	GPR25	RETN	0.00127842	3.41319	1.70723	0	0	GPR25	RETN	IMEx,IntAct	CPI-SS0EECD7662	/	/	/	/	/	/	/	/	/	/	/	/	/	/
both	PGRMC2_CCL4L2	4	5	PGRMC2	CCL4L2	0.258429	2.62668	1.44255	0	0	PGRMC2	CCL4L2	IMEx,IntAct	CPI-SS0F3D40856	PGRMC2_CCL4L2	4	5	PGRMC2	CCL4L2	0.346993	6.18215	3.26457	0	0	PGRMC2	CCL4L2	IMEx,IntAct	CPI-SS0F3D40856
case only	DPP4_CXCL9	4	5	DPP4	CXCL9	0.261386	0.25555	0.258468	0	0	DPP4	CXCL9	curated	CPI-SS0F52745F3	/	/	/	/	/	/	/	/	/	/	/	/	/	/
both	PDCD1_PDCD1LG2	4	5	PDCD1	PDCD1LG2	0.0951011	0.0251948	0.060148	0	0	PDCD1	PDCD1LG2	curated	CPI-SS0F5B6B186	PDCD1_PDCD1LG2	4	5	PDCD1	PDCD1LG2	0.0603394	0.033697	0.0470182	0	0	PDCD1	PDCD1LG2	curated	CPI-SS0F5B6B186
both	APP_FPR2	4	5	APP	FPR2	0.201935	0.238591	0.220263	0	0	APP	FPR2	guidetopharmacology.org	CPI-SS0F66EA6BE	APP_FPR2	4	5	APP	FPR2	0.210186	1.22748	0.718832	0	0	APP	FPR2	guidetopharmacology.org	CPI-SS0F66EA6BE
both	ANXA1_FPR1	4	5	ANXA1	FPR1	3.26962	1.26675	2.26818	0	0	ANXA1	FPR1	guidetopharmacology.org	CPI-SS0F739D3DB	ANXA1_FPR1	4	5	ANXA1	FPR1	6.12555	1.75153	3.93854	0	0	ANXA1	FPR1	guidetopharmacology.org	CPI-SS0F739D3DB
control only	LGALS9_SLC1A5	4	5	LGALS9	SLC1A5	/	/	/	/	/	/	/	/	/	LGALS9_SLC1A5	4	5	LGALS9	SLC1A5	0.299219	0.203235	0.251227	0	0	LGALS9	SLC1A5	I2D,InnateDB-All	CPI-SS002DF6C31
control only	TG_ASGR1	4	5	TG	ASGR1	/	/	/	/	/	/	/	/	/	TG_ASGR1	4	5	TG	ASGR1	0.00599756	0.275322	0.14066	0	0	TG	ASGR1	I2D	CPI-SS01963C4CA
control only	GPR42_CCL4L2	4	5	GPR42	CCL4L2	/	/	/	/	/	/	/	/	/	GPR42_CCL4L2	4	5	GPR42	CCL4L2	0.000613554	6.18215	3.09138	0.001	0.0101622	GPR42	CCL4L2	IMEx,IntAct	CPI-SS022AE18AF
control only	NRP2_SEMA3C	4	5	NRP2	SEMA3C	/	/	/	/	/	/	/	/	/	NRP2_SEMA3C	4	5	NRP2	SEMA3C	0.00996383	0.283689	0.146827	0	0	NRP2	SEMA3C	curated	CPI-SS0241A1F57
control only	SPP1_CD44	4	5	SPP1	CD44	/	/	/	/	/	/	/	/	/	SPP1_CD44	4	5	SPP1	CD44	0.0112854	14.7808	7.39603	0	0	SPP1	CD44	I2D,IMEx,InnateDB-All,IntAct	CPI-SS02AB0C3E0
control only	KIT_KITLG	4	5	KIT	KITLG	/	/	/	/	/	/	/	/	/	KIT_KITLG	4	5	KIT	KITLG	0.0138226	0.0261628	0.0199927	0.001	0.0101622	KIT	KITLG	curated	CPI-SS02D7A1DDE
control only	ACKR2_CCL2	4	5	ACKR2	CCL2	/	/	/	/	/	/	/	/	/	ACKR2_CCL2	4	5	ACKR2	CCL2	0.00130756	44.1066	22.054	0	0	ACKR2	CCL2	curated	CPI-SS03165AD8C
control only	AXL_GAS6	4	5	AXL	GAS6	/	/	/	/	/	/	/	/	/	AXL_GAS6	4	5	AXL	GAS6	0.0058041	0.140968	0.0733861	0	0	AXL	GAS6	guidetopharmacology.org	CPI-SS03A4F7DC8
control only	TNF_VSIR	4	5	TNF	VSIR	/	/	/	/	/	/	/	/	/	TNF_VSIR	4	5	TNF	VSIR	0.0446777	1.38282	0.713747	0	0	TNF	VSIR	IMEx,IntAct	CPI-SS03FA58286
control only	ACKR2_CCL3	4	5	ACKR2	CCL3	/	/	/	/	/	/	/	/	/	ACKR2_CCL3	4	5	ACKR2	CCL3	0.00130756	61.6968	30.8491	0	0	ACKR2	CCL3	curated	CPI-SS04318D03E
control only	TNF_TNFRSF1A	4	5	TNF	TNFRSF1A	/	/	/	/	/	/	/	/	/	TNF_TNFRSF1A	4	5	TNF	TNFRSF1A	0.0446777	1.2285	0.63659	0	0	TNF	TNFRSF1A	curated	CPI-SS04B4619D0
control only	LGALS9_CD44	4	5	LGALS9	CD44	/	/	/	/	/	/	/	/	/	LGALS9_CD44	4	5	LGALS9	CD44	0.299219	14.7808	7.54	0	0	LGALS9	CD44	InnateDB	CPI-SS0703338F5
control only	NOTCH2_IL24	4	5	NOTCH2	IL24	/	/	/	/	/	/	/	/	/	NOTCH2_IL24	4	5	NOTCH2	IL24	0.0865377	3.29262	1.68958	0	0	NOTCH2	IL24	IMEx,InnateDB-All,MINT	CPI-SS07D71C546
control only	GPR37L1_PSAP	4	5	GPR37L1	PSAP	/	/	/	/	/	/	/	/	/	GPR37L1_PSAP	4	5	GPR37L1	PSAP	0.000587095	11.1572	5.5789	0	0	GPR37L1	PSAP	guidetopharmacology.org	CPI-SS082900482
control only	LGALS9_COLEC12	4	5	LGALS9	COLEC12	/	/	/	/	/	/	/	/	/	LGALS9_COLEC12	4	5	LGALS9	COLEC12	0.299219	0.0389741	0.169097	0	0	LGALS9	COLEC12	InnateDB-All	CPI-SS08877A081
control only	NRG1_MS4A4A	4	5	NRG1	MS4A4A	/	/	/	/	/	/	/	/	/	NRG1_MS4A4A	4	5	NRG1	MS4A4A	0.00820857	0.403515	0.205862	0.001	0.0101622	NRG1	MS4A4A	IMEx,IntAct	CPI-SS0978D28AB
control only	CCR7_CCL19	4	5	CCR7	CCL19	/	/	/	/	/	/	/	/	/	CCR7_CCL19	4	5	CCR7	CCL19	4.12207	0.58087	2.35147	0.001	0.0101622	CCR7	CCL19	curated	CPI-SS098EFF959
control only	CCL5_CCR1	4	5	CCL5	CCR1	/	/	/	/	/	/	/	/	/	CCL5_CCR1	4	5	CCL5	CCR1	5.74177	1.74256	3.74216	0	0	CCL5	CCR1	curated	CPI-SS0A021DB6E
[truncated: 6,338 more rows]
