# Supplementary material for: The immune-suppressive landscape in lepromatous leprosy revealed by single-cell RNA sequencing
Source: Cell Discov. 2022 Jan 11;8:2. doi: 10.1038/s41421-021-00353-3 (PMC8748782; doi:10.1038/s41421-021-00353-3)
Supplement: Supplementary file 9 — Supplementary Table S8 [file 41421_2021_353_MOESM9_ESM.xlsx]

## Sheet: Sheet1
Table S8 Patients information.
Cohorts	NO.	Age	Sex	Load of M. leprae (by acid fast staining)	qPCR of Mlep in lesions
Discovery cohort	P1	36	Male	++	positive
Discovery cohort	P2	62	Male	++++++	positive
Discovery cohort	P3	40	Male	++++++	positive
Discovery cohort	P4	18	Female	++++	positive
Discovery cohort	P5	26	Male	++++++	positive
Discovery cohort	P6	56	Male	+++	positive
Discovery cohort	P7	25	Female	+++	positive
Discovery cohort	P8	61	Female	+++++	positive
Discovery cohort	P9	71	Female	++++++	positive
Validation cohort 1	P10	25	Male	++++++	not performed
Validation cohort 1	P11	50	Male	++++	not performed
Validation cohort 1	P12	71	Male	++	not performed
Validation cohort 1	P13	58	Female	++++	not performed
Validation cohort 1	P14	60	Male	++++	positive
Validation cohort 1	P15	64	Female	++++++	positive
Validation cohort 1	P16	29	Male	+++++	not performed
Validation cohort 1	P17	45	Female	++++++	positive
Validation cohort 1	P18	69	Male	++++++	positive
Validation cohort 1	P19	63	Male	+++++	positive
Validation cohort 1	P20	13	Female	+++++	not performed
Validation cohort 1	P21	42	Female	+++	not performed
Validation cohort 1	P22	39	Female	+++	not performed
Validation cohort 1	P23	80	Female	++++++	not performed
Validation cohort 1	P24	71	Male	++	not performed
Validation cohort 2	P25	53	Male	++++++	positive
Validation cohort 2	P26	72	Male	++++++	positive
Validation cohort 2	P27	70	Female	+++++	positive
Validation cohort 2	P28	21	Male	++++	positive
Validation cohort 2	P29	44	Male	++++++	positive
Validation cohort 2	P30	32	Male	++++++	positive
Validation cohort 2	P31	66	Male	++++++	positive
Validation cohort 2	P32	48	Male	++++	positive
Validation cohort 2	P33	29	Female	+++++	positive
Validation cohort 2	P34	44	Male	++++++	positive
Validation cohort 2	P35	69	Female	+++++	positive
Validation cohort 2	P36	74	Male	+++	positive
Validation cohort 2	P37	49	Male	+++++	positive
Validation cohort 2	P38	63	Female	++++++	positive
Validation cohort 2	P39	28	Male	++++++	positive
Note: For acid-fast staining, two “+” indicated 1 to 10 acid-fast bacteria were observed in every 10 view field of microscopes (1,000 magnification); three “+” indicated 1 to 10 acid-fast bacteria were observed in each view field of microscopes; four “+” indicated 10 to 100 acid-fast bacteria were observed in each view field of microscopes; five “+” indicated 100 to 1,000 acid-fast bacteria were …
